# Supplementary material for: Poly(A)-DG: A deep-learning-based domain generalization method to identify cross-species Poly(A) signal without prior knowledge from target species
Source: PLoS Comput Biol. 2020 Nov 5;16(11):e1008297. doi: 10.1371/journal.pcbi.1008297 (PMC7671507; doi:10.1371/journal.pcbi.1008297)
Supplement: S3 File — The pseudo Poly(A) signal datasets used in experiments. (ZIP) [file pcbi.1008297.s004.zip › negative/AATAAA.txt]

aacctactcagaccatatgatgttacttgcataaatttaggattgatcatttTAATTTAATACAACCGAAGTTTTGTGTTGAATATTTTTGACCTCTTCAAATAAAAGGCTAAAATATagtcatacattgataattggtttcagggattaggcccaggacctcggtggtacccaaatcctcatatactcgtctcctatagaaaaac
CCAGGCTTGCTTGTTCTACTGGGGATTATTTTCTAGCAATACTGAGAGGACATAGTCATAAAGATATGATAGCTCCCTGGTTTGCAGAGTGTTCTACGTCAATAAATAATATGTCTAGTGAGAATTAGCACTCGACAGTTTAACCAGACTATCTAAATAAGCAAATTCAATAATAATTCTATAAAATCCTATTTTTCAATTTGGTA
CCATTCTAACTGAACGGAAGTTTATTGAGATGTAGAGCTTGGAAATAGGCAAGTGTTAATCTGAATTGCTATGGGACGTTTTCACTCATGAGTTCATTATAATAAATGACGTCAGTAAATGAAAACAATAATAAGGTAtgggcattaactatgcatgtaattccagcatagggagactgaggcagagaaattacaggttgaacgac
gggcattaactatgcatgtaattccagcatagggagactgaggcagagaaattacaggttgaacgactagATTCCATCTCAGAGCAATACTGAATTAACAAATAAAGCTTTTTGAATTGTCATCTCTGTAACAAGCCACATGACTTGACCCATACAATTAACTGCAGGATAAACTTAAAGGAAATAGAAAGATCCTTATGCTTTTT
CAGCAGTCATGTTTGAATGTCTTCATTTCATTGTTTCTTATCTTCCCGTCGTGCTGTCTAAGAGATTTTTGTTTCTAGGCTAGTCATAAAAGAAAGGAGAAATAAACAGCACTGGCCACCAGGGCTTCATTTGCCCTTGTGTATAGACATCCACAGTCACCATCGCAAGTCTTTGAGCATATACCTACTCACAACACCTTATGGAG
TGACCTAATCATTCTCTCTTCATAGCTGTTTCCTTCCCTCTAAACACCACTACAAATTATCATTTTTGTACAGCTAATATTAATATCTTTTTAAGGTATTAATAAAAATACTTCTTGGCTGGACTTCATTAAGACTAAGTTCAACCCAAATCAACTGAGCCAGATCTAGTAATGATACAGGAGAATGAGATCCTTTTAAGAAACAA
CTTTAGGCACACAGTTAAATCTCAAACGCCCTGCTTTGAGATGTAGAGAAGCTAACAGTTCCTCTTCTTCTCTTCTCTTGTATGGTTTAGTTTCCAGCTAAATAAATCCCAGGGATTTAAAGGGCTTCTCTTTAACAGCTAAAGGAAGTTTCAAGCAGATAAGTGGTAAAATGTCTTTGAAGCGGAAAAGGCCTATCTCTGTATGC
CTCTGTATGCCTATCTCTGTATCACCTGTTTTAATGAGACTATCACTTAGCTAGAAGCATTTCCAGTGAACCAGACTATAGAATTTTAATCAGATTTTTAAATAAAAATGGATGATTCTAATTAACTACAGTTTATCCTCAAACAAAAAACATATCTATATATCAAGATTGTTTTGCAAATTTGTGATCAATTCACCATCTGATTA
TTTGTGATCAATTCACCATCTGATTATGTTTAAATTTTCTCAAGAGTGCTGGTAATGTTTTGGAATTAGATTGTACCTTAGTAAAAAAATATTTTGACCCAATAAAAAAGTTAAATAAATTTCCTCTTCACTATGCATGCTTTAATCTCTTGACTTAGAACAAATTTAAATGAATGAATTAGTGAatatatatatacatatataca
CACCATCTGATTATGTTTAAATTTTCTCAAGAGTGCTGGTAATGTTTTGGAATTAGATTGTACCTTAGTAAAAAAATATTTTGACCCAATAAAAAAGTTAAATAAATTTCCTCTTCACTATGCATGCTTTAATCTCTTGACTTAGAACAAATTTAAATGAATGAATTAGTGAatatatatatacatatatacatccatatacttgt
GGCATTTGGTCCATATTTGACTTCCTTCTGTCTGACTTCCTATAGTCTAGAAGAGCCAAAGAGCTATGGATGAAACTTACTGCTTTAATTCACATTGAAGAATAAAAATAAGTACAACGTCATGTTATATCCTGCCAAATGATATGGCCCAGGGTAAGCCATGAAAATGCTACGCTCTGCTGGAGAATTTGAATGAGAACTGACCG
GATTTGTTATATATTTGTGTGGTTCTCATCAAAGATGTGATATGTTCACACACAGTTTCATAAACTTCCATAATTTTCCATTCTTCAAAGGGCTTTCTGTAATAAAAACAACTATTCCTTTCACTTCTCTACATTCATTCTAttatttatttatttattatttatttGTGTGTGTGtgtgtgtgtgtgcgtgcatgcatgtgtgca
tgaccttcttggaagagtagtaaatattcttaaccactggcccatctctcaagccACAGTTACTTGAATAGTGTTTAAAATATGCCTAAACCTTTTTTAAAATAAAAGCACAGTTCAAGTAAACAGTTATTAGGTTATGTAAAACATTAATTTATCCTTGGAACAAATTTGTTAAAAAAAATCATACTTTTCTAAGTAAATATCCA
AAATTTTAGAAGTCATATGTCataaaataaaataaaataaaTTCACTTATCTACCACCCAGTTTAACCAGTTAGTCTTTTATAATCAACAGCCTTATGAAAATAAATTTAACATGAATTAAATTTAACCACACTCTCTTTTTACAACCTATCTACCAGTTTTGTTCCCCAAAAGTCAGTTGCAACTCCTTTGTCTAGACCATCAGC
CGGGAGATACTTTTAAAAGCTGAATTTCTTTTCAAAACGACTTGTACGTGTTTAATAATGGTTATGAACACCTCACTTATACCATGCAAGACCCGCTCACAATAAAACATTAGCGAAAGATTGATATGATTTAGGGAGTGAAGCCTTTGACGATTTCAAATGCGCATGAGGTCTGCTGTCACCACAGCCCTGAGCTTCCCACTCAA
GGACAAAAAGAAAATCCAAGGGACAATCCCCATCTTCAAACCTGTCCTGATTGTCCTTTGTGACTTGCAACTCTTTGTGGCACCAAATTTCTACTGTCAAAATAAATGTATTTCCTTTCTCTGTGAGAGGCAGGGGTTTAACTGCAGAGCAACATTCGTCTCTACCTGACAGATATCATTTTCTCCACAACACCTTCCCTTCTCTG
AATTTAGTGACATTTACATAACATGGGGGATCTGATAAGGTTAGTGAACAGGcacacacacactcacacacacacacaTTGATTAATTTAAATACTTGAAAATAAAAAAAACTTTTCTAACTGTAAACACTGAAATCTTTGTTCTAAATTTTTATATATGTGACTGTATTATATAAAAATGTGAGAAgtgtgtgcgtgcgtgtgtg
ATCATCAAAACTACCCCACTAGAATACATGACATGCCCTTTGGTAGAACGACAATGTGTTTGAATCCAACAGCCATTGGTTTCCACCTACATACTTTTCCAATAAATTCAAATCTCCCTACTGTTTGAAATACAAACGTCACATGTGAGTAATGACAGAATGTGCCACATCCTAGAGTTGGATTATTGGAAATGCCCTAGATGTTC
CTATACACATCAGGGTGGAAGAGAATTTCTTCTGTATTTCCCTGTTTATTCTTTGCTCTGTTAACTGCAAGGTCTTACTTTGCCTTGAAGCAGCAGGATGAATAAAAAAAAAAAGAGAGCAGGGAGGAGGTTATGCTTGAGTAACTGTGGCACAGGGAACTGAGGTACTGAAGCTATTGGGAGCCTCTGTAAGATCACAGACCCTC
TCACCTCAGTTTACTGGTGGGCAGCCAACGGGGCTGTTTAGGTGGGAGAGTCCACAAAGCCACGGGCTCTATGATTCAGGGATGTCGATGACTAATAGAAAATAAAAGAGAGTCTCGGTTTAAAAAAAAATCTCTGAACAAAACGAAGATGTTGATTACCTTCTGACTTGAAGGATTTGTCTTTCTGTGTTTTTCCAGTGGTATCA
TGTAACTTCTCTTTTTATGTAACTGAATATCCTTCTGTATTTAACAAACTTTTTTTCAGAAAAGAGATTCAATGCAACCTCCTTAAAACCAAAATACTTAAATAAATATTGCTTCtaaaatatatatatatatatataaaGCTAGCAAGTTAAAGTTTAAGGCCCATGGCAGTGCTGCATGAGGTAAAATTTTGGAAATTGTGCGA
CAGCATGGAAAAGCGTCTACACCTCAACGGTCAGCTTTAAAACCTGAATGCTTGAAATGACGTGTTAAGAGACTGCATATGCATTATTTTAAAACTGGAAAATAAAATATTCTCTTCCATTAAGTGCACGTTTTCATGCCTGATCTCTGTCTTTATTTTCCAGCCTTTCTGCAGTGACAGGGTTATTTGAAGGGAAAGTATCGTAA
GATTTAATGCCATTCTTTTTACATTACGGCatatatataatctatatatacatacatatatatgtatTTGTGTGTTTGCTTAATATTATTTACAAATTAGAATAAAAGCATAAAATTCCATATCCTATTTGGATACCCAATTTGCTTCCCTTTTGAAAGGAAACCCAAAGTAAGATAACTACGTCCTTTTAGTTAGATGTatcaaa
TTTTGTAAAATCCTCATTACAGCTACATTTTAAAACAAATGAAAATACACTACCAGAGAAGAGTCACTTAACCGAGTGGAAGACAGTAAAAGAAGAAAGGAATAAACAATTTGCAAAGCAACTAAATGGGAATGGTCATTCACCTGGGGATAGGGCATGTGAACTTCAAGTGAAGCAGTAGGAAGTTACTCATGCATACAGAACAA
ATAGGGCATGTGAACTTCAAGTGAAGCAGTAGGAAGTTACTCATGCATACAGAACAAAAAGAAGGTATAAGAAGTTAAGACACCCCTAACACACATGTGAAATAAAAAAGAAGACAAAGGTTATCAAACAACGATAAAGAACTCAGTCGACAAAAGGCTGCAAATGGTGGGATAAAAGCAGTGGGCAGCATggggactgcaggggg
AGAGCTATCCTCTTGTTGATGTTGGCTAGCAAGCAGGGACAAGTGACTCTTCATTTTTAGAATCCAAACTTTAGTCAGAGATAAAAAGCAAAACAGAACAAATAAACAACAGCAATAAAACCCATCAATACATCGTCAAATACAGATCAATGGGGAGATTGATGACTCCAGATTGATGACTCTTTTACAATGTTGACCTAAAAGTA
TGTTGATGTTGGCTAGCAAGCAGGGACAAGTGACTCTTCATTTTTAGAATCCAAACTTTAGTCAGAGATAAAAAGCAAAACAGAACAAATAAACAACAGCAATAAAACCCATCAATACATCGTCAAATACAGATCAATGGGGAGATTGATGACTCCAGATTGATGACTCTTTTACAATGTTGACCTAAAAGTACTGGGCAGGGAGC
ACTTTTTAATAGCTTAAAGGCAAGAAAAACTGACTGACCACTGTCTTGCCAAGTCCCTTGGCTTTCAAAGAATCAAGGTTCACAAGGGTGGGATAAAGAGAATAAAGATACTGTGGAATGTCTTACACACCTAAAACCAGCTTCATTAAAGAAGACAGACCTTGACATGCATGAAAACAGGGACAGACAGAAGAGTAATTATCCAA
AAATCTagtcaggtatggtggtacacacctcttatcccagtattcagaaggatgaaaccctagcctggactacctggtaatacctgtgtctcaCTAAATGAATAAATAAACTATGCCCAAAATGATTCTTTGTGTAGAATTAAGAAGAGAAATGTTCACTATAGCGTTGTTGTAGAAGGCAAAAAGTCTACATTTTAGTATATCTT
CTagtcaggtatggtggtacacacctcttatcccagtattcagaaggatgaaaccctagcctggactacctggtaatacctgtgtctcaCTAAATGAATAAATAAACTATGCCCAAAATGATTCTTTGTGTAGAATTAAGAAGAGAAATGTTCACTATAGCGTTGTTGTAGAAGGCAAAAAGTCTACATTTTAGTATATCTTAATT
AGTCTACATTTTAGTATATCTTAATTCGGGCCTATGAGACTTGCCTGTCATATAATGGGAGAGATGTAATGTAGGCAGAATATAAAAGAAATACTATTTAAATAAAATCTTTTAGTCAATCTTGCAAATTGATAGCTGGGAAAATATACTGAGGACTCATGAACTTTCATAGACACAACCTAGACACGTGTTCCCAATGCATTGGT
CTTTTTGAGAGGAGACAGAAATACAAAGCACCAAAAAGGACCAGAAAAATTATTACAAACTTAATATAAAAAATCTCCAGTCATCAAAAGAATTAAAATGAATAAAAACCAGGTGAGGGTCATTAATTAATGATCTCCATTTTTATAAACGAACTCACACACAGGAAGAAACCGCCATCTGGTCTACCCATTTGGTGAAATTGGGA
TCACACACAGGAAGAAACCGCCATCTGGTCTACCCATTTGGTGAAATTGGGAAGAAAGTAAGCATAGTAGCCCAGAGAGCAAATGGTTAATTAGCCTGAGAATAAAATAAGCAAAAAAAAAGGTTTGAGTAATAAATTTGTCATAAATCTCACTTGATTGAGACCCATGAGATCTTCAGTATAGTGTGTTCTGCAATAAGTTGAAC
TACCCATTTGGTGAAATTGGGAAGAAAGTAAGCATAGTAGCCCAGAGAGCAAATGGTTAATTAGCCTGAGAATAAAATAAGCAAAAAAAAAGGTTTGAGTAATAAATTTGTCATAAATCTCACTTGATTGAGACCCATGAGATCTTCAGTATAGTGTGTTCTGCAATAAGTTGAACTGCTAGGGTTTTAGACAGTTTATGTAATTT
CTCAGGTTTATAATTATGAGGAAATTAACCACCATTCTCAAGTGCTCAACACTGAAGTGTGAGCTATTAAAATTTTGTGCCATAATTCACTTTTATCACTAATAAAACCATGGCTATCCTATTTGCAAAGTAAGCTAGAAAAGCAAATGTCTGACATTTTTAAAACCTCAAGAAGGTATTTTTTTTCCAAAGTGTACAAAAAGTTC
TGCAAAGTAAGCTAGAAAAGCAAATGTCTGACATTTTTAAAACCTCAAGAAGGTATTTTTTTTCCAAAGTGTACAAAAAGTTCCAATGTGTTGTGGACAAAATAAACTTTTAGCATTAATTCTAAAACTTATTACCCATCATGATCTATTAAACAAAATTATCTGGTTTTATGCAGGGTCAAGAAGGTGGTAGCCATAATTTCATT
gtaaaatgggACACTATGGCTTTGGACCAAACATTGCTCTGAGGCCAGGATCTTATGTGGCATATAGGTATTAGCTGAGTAACCAGAAAAGAAAACTTTGAATAAAACTTCACAAATGTCAAATTGATATGTTGAGAAAACTCTCGGTTAAGCTATAGATCCCACATTCTTGGCAGATGTATACGTTTGTTGTCTTAGTAAATGAA
AAACTTCACAAATGTCAAATTGATATGTTGAGAAAACTCTCGGTTAAGCTATAGATCCCACATTCTTGGCAGATGTATACGTTTGTTGTCTTAGTAAATGAATAAAGTACAGACTTCTGCTGGTTTGTTAGTGATATCAAGGTTTAGCTGCTAGGGCAAGACGATAGGGTAAGAAATTACAAGCACTCCATGGGTGAAGCTTTAAA
TCCAAAGAGCATTAGGGCAAACTCTGCCAAATGATGGCTGACGGTCGTATACGCTGAGAGTAAAGGTGGCATTACAAGCTGGTTTGTTTTTATTTTAAACAATAAACAGTCACCTCACAAAACAATATCTGTAAACTAAAACACACCTTTTTAAAGTATACACACAAAACATTTGGAAAGGGAGACTGAAGTTCCAGCCCGCAATT
AATTTGATCTCTTACTATGACTTCATAAAGAACAGCATTTCATATAAGAAATTATGGATGCTTGTCATGGCTTAAATATGTATCCATATGCATTGACATGAATAAAATTTTCTTCTATAAGTAGAATTAACTGTCTTACTTAGTGCACTGAACAGCTTAAGGACATGGTTACTCAATATCCTTAAGAACATGGTTATCGATGTCCT
ACAAATATAAAAGGTTAAATCAATAACTTGCAAACAAAAAAACCAAGAAGCAGAAAGGTTGTGTAGAGAGAATGCTATTTGAATTTGGTGGTTTTAAGAAAATAAATCCTATGAAAAGGTGAAATTTGATCTGATATTTGGATAAAAATTTCAGGCAAGATAGTCAGACCCTAAACAAGGTTACTCAAAGAAAAGAAAAAGCAGCA
cgGACAAAAATAATATATACTGACAAATGAGGAGACGGCTTTGCAAAACCGTCATTTTACTTGCTTTATAAAGAGATCACTTTATAATAATGAAATCACAAATAAAAACATACAggggctggagaaatagttcagtggttaggagcccctgaagctgttacagaagacctgggttcagttcccgtcatcctcatggaggaaaataa
TGGAATGGACTGTGCAGGAGATTGACAGCTAGTTGTATCTATTCGACCCGAGGTTACTCAGCGAGGCCTGACCACGCTATTGAAAACAGAGAAGATGTGAAATAAATGCCACCATGCTACAGGGTGATAGTTCATTGACAGTctcctccgtgaatccaactgtcttttctgtaaaacagatttaaaaattatttctatcttgtagg
aaatgcagagaccctctgaggagtaggagaaaaatttgaaaaTTGTTCAGAGAGTAGATGAATTTTAAAAGAAACTTTCTAACATCAAAAGAAAAAAATCAATAAACATAGGCAAATGATTAAAAGGGGTCCTTCTCAATACACATAGTCTATAATTATACGAAAAGCTTTTAATGATCTTAGCTATCAGAAAAGTTCAATTCAAA
GATATCCACCTTTCCAGATATCTCTGGATATAGATATATGTGGGTTTGTGTTTATTTATGTATGGGTTTAGATATTTACAACAGATACACTTTATCCCATAATAAATTTCAGAAACAGACTATAGGGTTTGGATCCCTCCACATGAGTACATGTAATCCTACTCTAATCTCTTTAAAGGCTCAATGGAGTTTGTACAAATGTGTCA
TTAGGGCATATGGCTCTAGACCTTAGTTAGCTGTGTGCTGTGTAAATTATAAACACACCTCTGTTAGAATGATAGCTTCCTCGTATTTATATGAAAGTAAAATAAAATTAATTAAACAGAAATTAGCACGCCGCATTGTAAAGTCTCCCCTAATTCCAGATTTCTTTTATAGACAAAAAAATAGGGTATTCGGAGCAGAGTGAGTG
TCTTACCTTTTATATTTTTATATCTCCTTACCAAGATGTCATTCTTATCTTTAAATTTCTTATAATCTATGAATTAAAAACATAATTCATAACTATTTGTAATAAATCAGATCATAAGCATCTTTCTGGCAAATAAAAGCTTACATTGGTTATACAAAATTCTAAACCTAGACACACAAAGGATGCTTACACTCTTGGAAGCTAGT
CAAGATGTCATTCTTATCTTTAAATTTCTTATAATCTATGAATTAAAAACATAATTCATAACTATTTGTAATAAATCAGATCATAAGCATCTTTCTGGCAAATAAAAGCTTACATTGGTTATACAAAATTCTAAACCTAGACACACAAAGGATGCTTACACTCTTGGAAGCTAGTCACATCACTCTCTCAAGTTTGTTAATGGTGT
ATTCCTTTCCTTGCCAAGAGTGGAGCCTGAGGTAAAATCAACTTCTGTATCCCTACTATATATTTGCCTACAAAAACTTTTATAGTATTTGGCTCAATCAAATAAATACCAAAACCCATCTATGGACCATTAATCTGTTAGTAATGTCCAGGATGGAAAATTAATCAAAGCAAACATGCTTGTTAAGGAGTTAAGAGTCTAGAGAA
ACTAGTTCAAAAACAATGTTTAAGGTAGCTTTCTCTTGATAAACATGCCTGAATGTAGATGTTATCTACTGAGAAAGACCAGCAATCATAAATGCTAAATAATAAATACACTGGAATAGTCCCAGTAGAAAAAATGCTCAAGTTATTTGCGTTTttaaggaaggaaggctttgtttggcttaaattttaagagatagtccatcatg
CAGTCTCTATGCCAAGACTAAATATAGCTCAAGTGGTCGCATTATGTTGGGATGTTTTAATAAGTCCATACTGAACATTATGAATCTATAGGAAAATATTAATAAACATGCAACTATAAATAGTTTAAATTGCTTTCATACTTATCAATTCCCTTATATGTACTGCTTTCTTCCAAAGGAGCTGGAGACAGTGACAAGAACATGGG
ATCTACCTAGGCTCCTCTCCATTCCCTAGCAAACATCTATTGTGTATCTGCCTTAATGAGCCATTTGTTGAGCTTGGCAGGACTTGTTCTCCATGGTGTTAATAAATGCTATATTTACTGGTTTCTATCACCTTCATTTTATCATGCCCCATAACCTGTATTTCACCCCTAAAGATCCCCAACGTATTAGACTTGAATAACTATGT
CAAAGGACATCTCAGCAACAGAGCTCTCATCCGGACCCCTTCTGTCAGAGGTAACATTAGCTAGCTCTTGTCTCTCCATAACTCCAAATTTCAAATGACTAATAAACGAGTTTAAATGAACTATAAACTATACTTCAGTAGCCTTAAATAGATTGGATGGAATCACTGGGAGAAAAAAAAGAGTAGAAAACTGTTAAAAAATCAAC
gactgctgtacatgcaggtgtgcaccacATCCATGTGCAGTAACTTTGAAAAAACAAATCAAACAAGGAGATTAATATTGCTTTAGCATAATGGAAACCAAATAAATTAAAAATAGAAAAACAAACTCAATCTCACTGCCAGACTGTGTTTTATGTTTAAATCTTACACAGATTCACTGCTTGAGAAGGTTTCCGAGCTCAGTAAA
GACCTTCATCATGACCCAGCAAAATTTTTAAAAATCCTGAAAAGTAATGTCAACCAAAATCTTAAATGAAAATGAAACAAGGCAGAGAGCCCCAGCTCAGAATAAATGTCCATTAAAGTGCATTGGCTGACCACTGCAGAGAAGGGGCCCCACAGCCGGATCCCTGTGTATAATCTTCAGAACTCCTCTTGGAAACACCCCATTAA
GAAGCTTGACCAGAGAATGAGGCAGGTGTATTGTCAATGTTTTTCTGTTATGTAACATTTCAGTAATTTTTCTTCAGATTCTATTCAGGCAATCAGAAAAAATAAATAAGTAAACAAAAGAATATCTATTCCAGTGACAAACAGGGATTATTTGTTTCAGAAATAACATCTATTGAGCTTCTCTGGTGTAACATGTTTGTTAGATA
TGACTGACATTACTCAGGAACTTAGAGCATGCTTACAAACTATGGGAGATGTTACTAAGTGCTTTTTAATAATGGTAAAAATAAGCTCAATCTTCAAATTAATAAACTGGAAAATGTCCTGGGAGACAGCAGCTGGGTTAATGTGAGAACAATGAGCCAAGAGGCTCCAGAGAACAGAGGTGGGGGGCATTGTTCCTTACACCGTT
TTAATGTGAGAACAATGAGCCAAGAGGCTCCAGAGAACAGAGGTGGGGGGCATTGTTCCTTACACCGTTCTTTTGACACAGATACTGAATCTGCTGTGTGAATAAAGGATCAGGACCTCAGTACCATAGTAAAGTAAGGATGAATTTGGGGGGGGGGGATTTACAGAAATAAAAAGTAAATATGCAGATGGGTAATAAAAACAGGT
TTCTTTTGACACAGATACTGAATCTGCTGTGTGAATAAAGGATCAGGACCTCAGTACCATAGTAAAGTAAGGATGAATTTGGGGGGGGGGGATTTACAGAAATAAAAAGTAAATATGCAGATGGGTAATAAAAACAGGTTCTCGTAAAAATAACTAAAAGTGGCACATTGCCAACCGAATTAAAAAAAAAAAATCACCACTGCTGT
CTGTGTGAATAAAGGATCAGGACCTCAGTACCATAGTAAAGTAAGGATGAATTTGGGGGGGGGGGATTTACAGAAATAAAAAGTAAATATGCAGATGGGTAATAAAAACAGGTTCTCGTAAAAATAACTAAAAGTGGCACATTGCCAACCGAATTAAAAAAAAAAAATCACCACTGCTGTGAATGCCTTTTAATGTTTATCCATAA
CAGGTTCTCGTAAAAATAACTAAAAGTGGCACATTGCCAACCGAATTAAAAAAAAAAAATCACCACTGCTGTGAATGCCTTTTAATGTTTATCCATAAATAATAAATACTGCCCCCAAAAGAtggaaagatggctaagtagttaaaaacgtttgatgctcttgaaaggacacagtcagattcccaacagcagccatagatagtggc
ggtgccctctgctggcctctgtgggtacatacatgtgatgcacatacatcccagcaaaacacgcatacatataaaacaaaaCAAATGAAATAGGTTAGAAAATAAATGTTGACCCATAAGACCTCCAGATTTTTTTAAAAAGCAGTTAAAAAATTGATGAATGGTAAGAAGTAAAGATATGTTCTCAGGTTAACTGTTctaactct
GAACTCTAACCCTAAGCATAACCCTATGAACAAGGGCTTAAGTAGAGATAAGAGAGAATCCATCTACAAACTGCTACAACCACAATTTCCTAAAAACTGGAATAAATACagagagagagagagagagagcttgagagagagagagagagagagagagagagagagagagagagagaAAATGAAGTTAAGCTCTTGGTAGTAGACAT
gagagaAAATGAAGTTAAGCTCTTGGTAGTAGACATTCATATATATGGACTAAACTAAAACTATTAGAGTAAATGATGTGGAAATGGTTTTATGAACTATAATAAATGTTCACAGTTCAAACAGAGTCCAGATTGAGTTCAACTTAAATTTTATGAGTCATTACACCGCATGACATTTTCTCTCTTCTATTAGTTGAATCTGAAGT
ggagaggcagaggcaggtggatctctatgaggtacagatctacatataagttccaggatagctagCTAAGACATTCAAGGAGCAAAACCAAAAATGGACAAATAAAACCAATGCTATTCTACCCAATTAAGCTCACATACTGTATCTCCTCAGAGCACAGTTTCACCATACATACTCGCTTGCTTTAAGCAATATGCTAATTTTTA
AAGCATTTAACACTTACTAATTTATGGGCACATATATAAAACAGGAGTTACTGTTAGACTTACGTATCCACAGGTGATATTTCTTGTACATTTATCTGTTAATAAAAAAATGAGAATTGTTCATGAGTTATTTTGCAGCATTAAGAAATCATAGTATAAACTCTGGATAATAGTAAGTGGCACAAAAATTAGAATTTTTGAGCATT
taatatttaatataataattCTGTGGAGAAGTTGAAATCTAACTTAAGAGAAATTAAGCCTTATATTAGGTTATCAAAAGACTTTCCTGTTTGAAATTGTAATAAAAATAGAAGTTAACTGGAGTGTTACATAAGAGTCCTATGGCATTTAAGAACATTCTTGAGAGTTGCTGTTTGAAACTGGAGTGTAAGTCTTTATCATACAT
CAAAGCCTCTTCACTGACCTTGTAGTTGACAAGGACCTATTCCACTGTACCTCCTTCACCGTGAGTCAAGGGGTGGGAGCTTTGGGATGGTAGGCGTGTCAATAAAGAATGTAACTATGGCAACCAAGTGTAGGGATTAAGGATCAACTCATCTGTTTCCAACTGCATATTAGAAGCATTTTGAGAATAAATCCAATGACCAGAGA
GATGGTAGGCGTGTCAATAAAGAATGTAACTATGGCAACCAAGTGTAGGGATTAAGGATCAACTCATCTGTTTCCAACTGCATATTAGAAGCATTTTGAGAATAAATCCAATGACCAGAGAAAAAATTCTATTTGTCAAAACAACAACAATGATGACGACAATGAGGATGACAGAAACAGCAGGCAGTAGAGAAGGGAAGAAATGT
CCCAGGTCGAACAGTAGAGAGCATGTTCTGTCGTGATCTGGAACTCAGTTGCTTGTCATACATTTAAACTTACTCTCCGGTTTCTAACTAGAAGTATGAAAATAAACAGTGGATAGCTGTCTGAAAATCTAAGTGTTATTTCTTAGAGATGCAAAGATTGCTATGAAAGAAATTGGGGGTACTCAGTTTGTTCCTTTTTTGAGGAT
GAGTCGGGCTTGTTTAGGTTCGTTTGGTCTCCTGTGGATGATTTCAAGCTTAGAGTAGAATCGATCACATTAAAGCCCAGTGGGGCATGAGTGATTTGTGAATAAATTTTATTTAGTTCAGTTGTTCATAGCAATGCTGTGAATGACCAAAATAAAATATTGTTCCAGTAGTGACAGTggaaagggggaagggaagggaaaggaag
TAGAGTAGAATCGATCACATTAAAGCCCAGTGGGGCATGAGTGATTTGTGAATAAATTTTATTTAGTTCAGTTGTTCATAGCAATGCTGTGAATGACCAAAATAAAATATTGTTCCAGTAGTGACAGTggaaagggggaagggaagggaaaggaagcaggggcagggagagagacagggtggggTGGGGTTGTTGAGATTATAATG
ACCTAGCATGTGGCGAGGAGGTTTTCTGAGTCAGAGTTCATCTGCCTCTGGTGTGTAATGTGTGGCCCCCGCACAGGGCAGAATGGAACTCTGATCTCAAAATAAATTCAATTACAGtttttaaaatttaaaaaatatGCCAGACAAAAGGGGAGTGCAGTGAGACCTAGCATGTGGCGAGGAGGTTTTCTGAGTCAGAGTTCATC
CGTGGCTTTCTGTGAGAAACTCAGCCAACAGGTAGGCTTGTCGCCAGCAACGTGGCGGTAAGGCAGGAAGAGAATTTTATAATATCTCTAGGGAATTAAAAATAAATAAGTGACTTAGCTTAAAAAAGTCATTCCTTGTGTTTTGCAATCGCCCAATGTATGTGTTCTAGAATAACAGAAGTTGAGCCAAGCAAAGCCTCCTTAGG
TGTCAGGCAGTGAGTGTATATACATCTCAATTATATACAAGATACTGTTATAAAATTATCAGCAATTAGTCCCTAGGCAGTGCACATTGTACCCTAATATAATAAAAAGTGCCTAGATTATTTTATCATTTTCCCTAAATTCTACCAGATTGCCAACCACTGGTCCACCCAGCCTAATAGGCACCATTATTTTCTCCCTTATTAGT
tgtgtgtgtgtgtgtgtTTCTCTTTTTAAGTTAATGATTTACAAAGGTTTCGCTGGTTATTTCTACCATGGATTGGGACTCTGCCCTGAATATCAGGGATAATAAACATTTAAAGGTTTCCCCCATTCTGATGGGTTCTAAAACCTGACTTACCAGAAATCCATGAATGGGCCCTTCTTTATGTCTTGGTGCAGCAGACTCGAAAA
ACTGGTCCTCTATGCCATCCTACCCAATGGAGAAGTGGTTGGAGACACTGCTAAATATGAGATTGAGAACTGCCTGGCTAACAAGGTGGGTCCTTCATAGAATAAAAACCCAGCACTTATAACGAATAATCCCTGTGGTCACCTATTCTTGTGTGGATTGAAGGGTTCAGTGACTATCCTAGGAAGGTTTTGCAAGGCCACTGCAG
TAATGCAAGACCTATTGAAACTGTAGTGACACTGAGGAAGGGGGAAGAGAATGAACAAAATATATTACATGAAATTCTCAAAGAAGACATAAAAGCATGAAATAAAGCAACTGTAGTTTGCTGTAGATTAATAATTTTGAACTTTGACACTTTGCTTAGTGAGGAAGAAGATGTGTTCTCCTGTATACCCCGTTTTCTCTCACATT
AAACCCAGCTGTGGCTGAGTTGAGCTCTGAGCTTGGTAGTGCTGGGGAGAGCACGAGGCAGGCTGTAAAAAGGTGCTACAAGAGGGGCGTGGCCCTGCAGAATAAACAGGATTATTTCTGATTGTAGAACCAGAGAGGTCATGATAAATATGCTTATATATAAGAGGGCAGGGCAGCCGGGAGTCATAACTCTGTAAAATCAATAA
ACCTAATAGTATTTCAGATGTCTGCTTTCATGAGAAAGGCACCAACTAAAATAAGGAACATCACAAAGTGAACATCATTATTGAGAAAATAACTTAGGAAAATAAACCACTGTACAAGTGACATTGAGAACTAAAATGCTTGAATGACATAATGAAAACTTACACCATTGTCCATAACTGCTCAGCAGTCTATTCTAATTGTAGTT
CAGTCTATTCTAATTGTAGTTTGCTCAAAGACTCACGTTTTCATAAAGCATACAAACAACTGGAATATGTTTTTGCTACAGTATTTATGAAGGCTTACAAAATAAATAATGTATTTTTTTACTTCTATAAAAAATATAAGTATAgggttggcaaaaaggctcaatgaataaaggagcttgcagccaatcctgatcatttgagttca
agatctctgtgagtttgaggccagcctgatctgcataataaattctggacagtcagtactgcatagagaccctttcgcaaacaagcaaaCAAACAAGGTTAATAAAGGAAATGGAAGTTTAAGAAAATAAAAGTTCTTGGTCTGTGAATGTTAGTTTTATAGTATTGTGTATATATtgtgtgtgtaccctgcgtgggtgtccgaga
ctgatctgcataataaattctggacagtcagtactgcatagagaccctttcgcaaacaagcaaaCAAACAAGGTTAATAAAGGAAATGGAAGTTTAAGAAAATAAAAGTTCTTGGTCTGTGAATGTTAGTTTTATAGTATTGTGTATATATtgtgtgtgtaccctgcgtgggtgtccgagaactaccgtacagggtgcatgtagag
TGGAGGAGACAGTCTAGTAATTCTGTAGTGGTGAAAGAGGAGCATCCAGGCATTTGCAACAGGACCTGAGTCCCTCTCCATCCTCTGTCAGTATTTTACTAATAAAACAACTTCGCCTGCAGTTTAAGtcattcagcgaacaggaactgaacacctactgtgttctctgggctgtactaagtgctggggaACTCGTTATGAGCTAC
TGCCAAATGGTGTGACCAGTATCAGGACCCTTGATTAATTAAACAAGGAGTACCTTAGGTTTTGGTGCTGCTGTCCTTGGGGGTTTTCTCCTTGTTGCTTAATAAAAAGCCACAGACAGCTCTTACCTGCTTTGTGTTCCTGCAGATTTATGACCTGCTACCAGTGAAAGACCTCACTGGCTTCCCTCAGGGTGCGGATCAACGGG
AAAGGTAGACATCTTAGAGACAGGTCTAAAGGTTCCTGAAGTATGCCGTGTGGAAAAGTTATTTGTTTCCATGCCTTCTTATCGCAGTTGAAACTAACAGAATAAAGAAACCAAGTGGCTTCTTCCGGTTGCCACCCGGAAGGGATCTGCCTAACGCAGCAGAATTGGGAGCAGAAGTTTTAATGATTAGTGAAGTTTTCTTTTTA
CACACTAATCAGGTGGTTGTTTCCTTTGTAGGATATGGGCTTAAAGGTATTTACCAACTCGAACATCCGTAAACCCAAAGTCTGCGAACGGCTCAGAGACAATAAAGGAAGTGAGTGCGTAAAATACTGAACTGAGTAAGACAAAATTTTAAAAATAAAATGTGATCAAAATTCGCTGAAACCTTGATTCAGCTGTAATAGGGGTG
CCAACTCGAACATCCGTAAACCCAAAGTCTGCGAACGGCTCAGAGACAATAAAGGAAGTGAGTGCGTAAAATACTGAACTGAGTAAGACAAAATTTTAAAAATAAAATGTGATCAAAATTCGCTGAAACCTTGATTCAGCTGTAATAGGGGTGTAACATAATGTTCTTAACAATCAAAGCTCAAATCTGATACCGGTGCCCCTCCA
TACATGCATCCGGGTAAAGATTCACTTCCTTAATTGAGCACACTCAAATTAAAACTCACGTTGTCAGAGATACCAAGAACGAAACGATTTTTTAAAAAAGAATAAATGAAACCCACCTCTTGCCTACTCTGTAGGAAGATGCTTTCATACTTGATTGGTATGTTGGGAAAGTGGCTATCTCTACGAATCAACCTACAGTGACGAGT
TGCTTACCCAGGCAACACTCCCTCATTGTCTTTCTTCTGGTTCCAGCACTTGAAAGGCCGAGCACCTCTCCATGTGCTGAGGTTTAATCTGTGAGGTGCTAATAAACGGACCACAGTACTGGGGCCTTATTTGTCTCCCTGATGTTAGGTGACAGAATATCTAAGCATCTCCAAGTAGGCTTCCATTTAAACCTTCTACCTTTAAT
TAAtgttgttgttgttgttgttgttgttgttgttgttgttattgttATCATTATCATTATATGGAGGGAATTTGAGCCAGGAAGATGGAGGATAACAAGGAATAAAGGAAAGGTTAGCCAAGAAAATCTGAGAAAGTTATTCCACTTGATAATCAGAGCCTttatctcttggccaaacaaatacaatttataagcattgcttccat
TCCTGCAGACAGTGGGGTGACTGCCACCAACCTCCAGCTCTGTACTCTCACTCACTTGTCACCTTGTTTGGAAATTCTACTTCACACCGAGGAGATTTGGAATAAAAATCTTCAAGTCTCAGTAACTTCTAAGATCAGGAGAAAAAAAAGACTGTTTATCTTTTAAAAGGAAGAACTTTTCAGAAGTAGCTCATGGTTAAGGCACA
AAAGAGAGAATAGAGTTCATATTGATTGTAATGTAATGTTTGGGGGTGGATATTAAAAAATGACAGGTTCCACAGCACAGCAGAATAAGAATAGCTAGTTAATAAAATTCCTAGAACTACTCAGATCACTTCTTCTTGCCCATTCACAGGGAGGAGTAGAAGATGAAGTCACCTTGTCTGCCTACATCACCATAGCTCTCCTGGAG
ATTTTACTTCATCTTTAGTTAGTGAAAGGTTTGCTGACTAAAAACACACATGAGAAGAAAACAATGAAGGTAACTTGGAGGATTATTCAGATACAGAGATAATAAAAAGCAATTCAAAGACAGCTAAAGAAGAATTCTTAAACTCTGACACTCTACCTCAGTCTTGCATTACCATGGTCTCCtgttgctgtaaaattataaaaaat
TATGTTAGCATATGTCCTCTGTAAGTGAAAGGAGGGTATAGAGAAATATAACCTTGTCTTTTTCTATTGTGTTAAAAAATAAGATTATTTTCCCCACATGAATAAAAAATGAGTTATTTTATTAAAAATGTTTTATTTATCTCTTAGAAATCTATTATTTAAATATTCCCTCACAGCTCATGCCAGCAGCATTGAGAATGTGTGTA
TCTCCTTCGTAGGACGGCAGCTCTACATTTGTGACCAGAAGTCCAACTCTTACGCTAATTAAAGAAATGGAGTTTTGTTTAAACTACTTTAAACACCTGTAATAAAGTACAGAATTTGCCAAGAATAGAGGTACTCTGGTTAGCAATCAAAAGGGTTTAAATATGAATGCAATTCCTAAGAATGGCAACAACAAAAATAGATCCAT
cccactccccctgtctcctccctccctccccctctctctctctctctctctctctctctctctctctctctctctcATATCTACATTAAAAACCTTCCCTAATAAAGTAGCAGTCATGTTAGCCTTTTCTTAACTGAGTTCCCTCTGggggttggggatttaggcaagcgctaggccctgggtttggtccccagctctgaagaaaa
aagaaagaaagagaagaacactgactgctcctccagaggtcctgagttcaattcccagcaaccacatggtggctcacaaccaGTGTACTCACATACATAAAATAAAATAAATAAATCTTgagagagagagagagagagagTTCCTGTCAGTGAGTCAGGAAGTTGATGGCTACCCATCTCATGAAAAGGAACCTCTCTCCTTTGTG
agaaagagaagaacactgactgctcctccagaggtcctgagttcaattcccagcaaccacatggtggctcacaaccaGTGTACTCACATACATAAAATAAAATAAATAAATCTTgagagagagagagagagagagTTCCTGTCAGTGAGTCAGGAAGTTGATGGCTACCCATCTCATGAAAAGGAACCTCTCTCCTTTGTGGTCGG
agagaagaacactgactgctcctccagaggtcctgagttcaattcccagcaaccacatggtggctcacaaccaGTGTACTCACATACATAAAATAAAATAAATAAATCTTgagagagagagagagagagagTTCCTGTCAGTGAGTCAGGAAGTTGATGGCTACCCATCTCATGAAAAGGAACCTCTCTCCTTTGTGGTCGGGACA
ATCCCTCAGTGCACCCTATAGCAGCTGTCTTCCTCTGACCACCCCAGAGTCTACATTCTGAAATGTCCTAACTCACCACATGGTTCTGGGAATGACAAGGAATAAATTAATGCTTCCCCCAATACAGTGAACAACAATCGTTTTCCGTCTGGACTCCAGCAGCCAGTCTGGGGACAGGAAGGAAAAGACAGGAGATAGTTCTACAA
AAGGCACATGACTCAGTATTACCAGTGCCAATGTTTCGTGCCTTTTGTAAAATTAAGAAGACTTTTTTTTCTAAATAACTGCAATTCAAGACAGAACATTAATAAAGAAAAGTCAGACCTGAAGGGAACTACTGGTGAGATCCAAGTAATTTCTGAGCATAGGTAATAGTAAAGGACAGCAGgggcggggggtggctcaacccatt
AAAGACATAGCTCAGGGGTAACCCTGGTAAAACCAAAGGGATAGTGGAGTCCATCCAGGGACTGGGTCAAGAGCATTGGGTACTGTGAGACAGAAGCATAAATAAAGTaaaacttagatatacaccaggcgtcatggcacacctctttcttcccagcacttgggaggcagaggcagggggatctctgcattcaaggctggcagaga
ATTCAGGACTCCAAAAAGACCCACATCGTGCCTCACAAGGAGAAAAAGATAGAGTTATTCTGATCCTGTTGTAAGTCCCCCTGATAGGTTTCATTCACTCAATAAACATTACAAATAAGAgggttgggcgtgtgcctcagttggtagaatacatacctaacataagtaaagccctggagtgaatccccaccagcacatagaatcag
ttaaaaaaaaaaAAAAAAAAAGATCGTTGCTGAGAGGTTTGTAAAATCAAGCCAAGCTATTAGGGATAAATGAAGCTTATGGTAAGCCCTGGAGTTTTACAATAAAGATGGATCATCTAATATGACTGGTGGGAAAACACAGGCTGCAATGAGTAGCCTTTTCAAGAGCTGCCCAAAGCAGACTGGGTAGACCATGGCCCAGCAAC
actcaaagatccacattcttctgcctcccaagtgcagggattaaaggtgccaccaccaccaccGCCATCACCTGGCTTTTAGTTTTGGTTTTTGTCTCCAAATAAATAACTCTTTAAAAAGAAAAACAAgggctgggaagatagctcagcagttaagagcagtgactgctcttccagaggtcctgagttcaattcccagcaaccac
TTtttttttttggttctttttttcggagctggggaccgaacccagggccttgcgcttcctaggtaagcgctctaccactgagctaaatccccagccccATAATAAAtcttttttaaatattgtttaagatttatttattagatatgaattcactctagctgtcttcagacatactgaaagagggcatcagatctcattacagatgg
GGCAAGGCGACTGGCCCAAAGCTCCCACAAGCAAATCTGTGTGGCCCTCATTTATTATGTCCTGGGGCCTACAGCAGCCATGTGTAAACAGCTGAGCCAGAATAAAAACAACTAACCCAAGCCTGCCCTGCCTCAGCCCACAGCTGCCAGAAGCCACCAGATGTGGGTGGCCCAGAACCACAGAACAAACAGGAACAGCGCGCCTC
aataaataaataaataaataaataaataTTAAAACTAAAACCGAAAGGAAAGAACTGGACAGGTAGACTTCACTGGTAAAACTTATTTTTTTCACAGTAAAATAAAATCCTTGCCAAATCTGACTGAGGAGAAACACCTGGCTCTCACTCACACAGCCCCTCGTTGAGTAGCCATCACCTCAGATTGTCTCTGTGAGGGACATCGC
GCACGGGTGGGCACGGGTGAGCATACATTGTCTAAAACTGAAACTGGGCTGTAGTTCAGCACCCCAAAGACCTGCCACCCCCCATTCGTCCCCAGCACAGAATAAATGAAGAACAGAAAACCTGTCGGAGAGCCTTGTCACACAGACATGCTGAAAACAGGAGGCAAGCCTGGGGCCCCGCCCCACCTCAACCCACAATTCTGTGG
tcccattctggcagcacacgtgcctgtctcttttctagtacgtgactttggcatctttgtggtatatcagtcagcaatgaatatgtTTCATTATATCATAAATAAAATTTAAACCCTCCACATACATATCTAGGACCACAAGCTTTGATTGTATTATATAGGGAACAATTTAATATTACCTTATTCTTGTGCCTTTGCTAAGAGTA
CACATAAAACAAGAAAAGGAATATTCTCAAATATAGCATACTATGGCAATAACTGATAAGAAATCAATTTGATGGAAATGAAGAGAAGAATGAAGTAATTAATAAAATACAATGATCACAGAGGTAGATTTTGTTATTTATGAAGTTCAAACATAATATCAATAAGACTTTTTCATTGATAATTTGAAGTATAATAGTTATAAAAA
CACATAAAACAAGAAAAGGAATATTCTCAAATATAGCATACTATGGCAATAACTGATAAGAAATCAATTTGATGGAAATGAAGAGAAGAATGAAGTAATTAATAAAATACAATGATCACAGAGGTAGATTTTGTTATTTATGAAGTTCAAACATAATATCAATAAGACTTTTTCATTGATAATTTGAAGTATAATAGTTATAAAAA
CTAGTAAATTTTACTAGTAAAATTGATGACACCAACTACTATAACTATACTATTGATAAGTGGATGATGCCCAAATTAATATTATATCTTTCGGTATCAGAATAAAGAAATTGCACAAAGGAAGTAATTACTAGGTTTACAGTTATCATTTGCTAGACATAATTTGATAATTTTAAGATCCAAATTGTTCATAATATTTCAGGATA
CTATGTTTGAATTTTATTTCCCACATACTACTATATTTAAAGAATCCTTTTCATTTCCAGAGAATCAATACTATAAATTCTGTGGTTTGCTCTAATATCCAATAAAACAAATGTCCAAGATGTTCTAGAGTTTGAATCTATACCCTATATGCCTCATGGCTCTAAAAGGCAACCTAGTGAGGTATGCATAAAGAGGCAAATATTTT
CTAGAATTCAGTGTTTTGTCTTCCGTACCACGTGCACTACTTAAAGGAACACTTTTGTCTAACATAAGCATTGGAACCTTCTTAGGGTCACAGGTGTGAGAATAAATTGAAGAAATTCCCCTCATTCATTCTACTGAATAGGATATGCATAAACTACCTCACATTTTCTATGTTGGTAGGATAAACTCTCCATGTCAAAGTCAAAC
ACATACAGGATGCAAAATCAGTACTTGAATTGGCTTCACAAAAATCTGTAGCAAAATCTATAAAATGGTTTATTGAAGATATATAAACAACAAAATAAGAAATAAACTAGTAAACATGGTTTTGAGGTTTCACATAAATCATTTGTTGTTTCTAATGAGCTGATAGCTTCCACATTTTGTTACTTTTATTATTAGCAAACATTTTT
AATAAGCTCCTTCCATTTTGTAGCAATTTTAAAGTACTCATTAAGACTAGAGGCCAAAGATGGTTAAAAACCCAAGGTTTTAATTTTTAGGCCAGTCAGAAATAAATTATGCTGTTTTAAATTTTAAGTTTAGAGTTTATATTTCATATTGCAATTGCCATGGATCTCCAGAAATATTAAGTAATTGGCTGTTGTTGTTACAGTTT
GTAATTTTAGCCAATAAGTAAAATAATTAGTCAAAAAGCTAGAATATGTGTAAGCTCTTCTAGAAAACATAGCACAAACATTCGTTCATAAACTCCGGGTAATAAAATGATGGGGGACTTCATTTTTGTTATTTTTATAAATAGCAACATATAGCATTTCTATATCAAGTACAAAGGGTGAGTGCCCCCTAAGCACTTACTGTACA
AATTTCAAGACAGAATTTACACCAGGCTTAGCACAGCACAAACTTTCCTGCTAGGCTCTCTTACTGGCCCAGGAAAGGGTTTTTGCTGTCTTTATTGATCAATAAATCACAGGAGTGGGTAAGAGACCCAGAGCTACATGTGTGGTAAAAGTGACTATGAAGTCAAACCCAAGGTGGATGCCTGAACTGGGGGGACCGACAGTCAC
GTAAGTGCCACTTCCTCCCCGGCCTTGAAAGAAATGCAAGGTCCCATTGACAAGTAGCCCCTAAAGCTAACTGGTTAGTAAGGAATGTGGCTTTTTGCATAATAAAGAAATAAAAAAATAAAATGTCCCCACAGGCAGAGACACTGACAGAGAGAAGCAGAGGTGGAAGGAGATAGAAGCAGCTTGGTTGGAGATGGGAAGTAGCC
CACTTCCTCCCCGGCCTTGAAAGAAATGCAAGGTCCCATTGACAAGTAGCCCCTAAAGCTAACTGGTTAGTAAGGAATGTGGCTTTTTGCATAATAAAGAAATAAAAAAATAAAATGTCCCCACAGGCAGAGACACTGACAGAGAGAAGCAGAGGTGGAAGGAGATAGAAGCAGCTTGGTTGGAGATGGGAAGTAGCCATTGAAAA
CCCCGGCCTTGAAAGAAATGCAAGGTCCCATTGACAAGTAGCCCCTAAAGCTAACTGGTTAGTAAGGAATGTGGCTTTTTGCATAATAAAGAAATAAAAAAATAAAATGTCCCCACAGGCAGAGACACTGACAGAGAGAAGCAGAGGTGGAAGGAGATAGAAGCAGCTTGGTTGGAGATGGGAAGTAGCCATTGAAAACTGCGTGG
TTAAATTGCTTAAAAAATATGCCATTAATATTTTTTGTCATCACTCCTATACAGAGTGGTAGAAAATCACTCTTATCAGACTGATAACAATTCTATTTTTAATAAAGACTTTACAGAGAATGATATATGACAGACACAGGACATTGATATTTTTGACTAATTAGTCTTCACAGTAAATGCACTTTTAACAATATACTTAAAGCTGT
gtttctgaagaatatctctctgtttctgcatactctctgagtctctgctctttcttcaatgactACAATACTGTACTACTGGTTTACATTTATTTTTAGTAATAAACAGACTATTTTGGGGGCAAATTTTTGGAACAACTGCTGTTCGCTTATAGGCAATTCGGCTGGACCCTTCCCAGGGACCTAGTAATGGTGGACATCATCAT
AGTTCAGTGCTACCAGCCTGATTGGTTCTGCTTGTCTAAATGCATGTTTCAGGGAACTAGGTACTAGCCTAAAAGTAATTTCTAGAATAAGCATTAATACAATAAAATTTTTGGGAAAACAGGAAGACTGAAAAGCTATAGAGAACTCACTAACTACCCAAGCTCACTGTGAGAGAAGATAGCTTTGACTAAAGCCAGGTTAACGT
ccatcagcaatagaaaccctagctaaggcaGATAGTTACTCAAACCAAACCTCTGTGGAGCTCTTCCCAACAAGATAAGATTAGAACTCAAAATGATCAGAATAAACTAGCTGCACAAATACTAAGGAGGAGAACTATAGACCAAGGGATGAATGAAAGCAGAGATTGGGGGGGGGGTGAACAAAAACTTGGGATGGCTAAGAGAC
GAGTCCTTTTTGTGGGATCCTTGGAATCTTCTGGTTTCCACTGGGAAAGTACTTTTTTGAGACCCTCTGGAATAATCCCACAGTCATCACTGGGGACACTAATAAAATTGCAGCCCAGTGGTTTCATCTGTGGAGAATAAAGGAAAGCCCAAGAATGTAACATGATTATAAAATGCAAGCCCAGTTTCTTTtatatatatatatat
TTCCACTGGGAAAGTACTTTTTTGAGACCCTCTGGAATAATCCCACAGTCATCACTGGGGACACTAATAAAATTGCAGCCCAGTGGTTTCATCTGTGGAGAATAAAGGAAAGCCCAAGAATGTAACATGATTATAAAATGCAAGCCCAGTTTCTTTtatatatatatatatatatatatatatatataatgaaaatatatataATG
TCAGATCTCAGCTGTCACACAAAGTCAAGCACGATGATAAATTCTAATGAAAGTGACTTTACTATGATAGATCAAAGACAAAATAGCTTGTTGATATGGTAATAAACTACTCAAGTTTTAAACACAAGACACTATCGAGCTTTATTGCAAAGGAAGAAATCTTTTTTAAAACAGGTCTTTGAGGTGATTGTCTAAAGGGTTGCCAA
GAACATAACTGGTTTAGCTTCTAAAATTCATCGGTTCCTTTTACTGCTTCTTGAAAAATGTGTTGGTTATCAACTATGAGTCAGACTAGGGAGTATTGAAAATAAAAATCCTTGGCAAAGTGACAGAGTTCTTACTCTCCTGATGCTGCTGATCCTCTGAGAGCTAGATGCTAATCAGATAATTATCTAAATAGAGAAGGTAAGAC
GTTCTTCATATATATTTCCCACAGTTATTGGTGGGGGTGTCCCAATACAAAACCAAGTGTACCAGTTGAAAGGGGAAGATGTACCTCACCTGTGCCACTAAATAAAGGGTAGAGATtagaaggggggtgagctctcaagagaggtcactcatagtggaggagctagtggcagttgacagctgctgggggagagagaatcattttcc
taggttcaggagaattggtgggatatgatcacatatccctgtattcatgaaatttctccaggaataaaTTAAAAAGTAAAATAGATGAAAGAGAAATGAAAATAAATCTATTGTTGACACAGCCAGGTATAAATGAGGTTAATTTACCTAAATAAAAATTGATAGGAAATATAATTAGCTTCCACGGAACACATGGAACAAATAAT
aatttctccaggaataaaTTAAAAAGTAAAATAGATGAAAGAGAAATGAAAATAAATCTATTGTTGACACAGCCAGGTATAAATGAGGTTAATTTACCTAAATAAAAATTGATAGGAAATATAATTAGCTTCCACGGAACACATGGAACAAATAATATTAAATAAGATTATCAAATATTAAATCAGATTATTGCCATGGACTCCGT
AATTGATAGGAAATATAATTAGCTTCCACGGAACACATGGAACAAATAATATTAAATAAGATTATCAAATATTAAATCAGATTATTGCCATGGACTCCGTAATAAAGTCACATAAACTGACTTCATTCTTTGATCTGACTGGAATTATAACAGGTAATGGAGAAACTGTTTTCTGTCTCTTTCCACAAGGAAAGGTCACTTTTCAA
GACATTCTTTACATAGTAGAGTTTTTTTTTACCTTAGGAATATTACTATAAACTAGATGTTTACCCAATTCATGTGCACATGATTTAACAGTATGCTTTCAATAAACAGAATATGTTTCGTTTTTTTATTTTGACTATAATacacacacacacacacacacacacacatacacacacccccccacacacacaGCCTAGTCTATCCC
acacacacacacacacatacacacacccccccacacacacaGCCTAGTCTATCCCCTACCTGGCCACAAATACatttaataaaatattatataaaGAATGAATAAATTAGCCTTTATTTTTGGAAGAAGACTAGCTAAAGGAAGTCTTGGTGTATAGTTGAGTTTGTTGTTCAGCAATTAGAATTTATAGAAGCCATGTATTTGTT
CTTTTGAGTGTTCCTTTGGTAACCTTAACCTCGACCTTCATAATTATGCCAGACTGATACTTTTCACAGCTCATTGCCTGCTCAGTGTGCTTTTATTTTTAATAAAAGCAGCAATTTCCTTGGCATGAAGCGATTTAAACTAATTGGATAGGGCCAGCCTGCTGTAGGTTGCCTTACAGACTGCCAGAGGTTGGGTATGGGGGAGG
atgcttgtcttgtgcatgttagccaggtggctctacccctcagctatgtctctagcccTGATGTCTACCTTTAGAGAGCTGCCAGTCAATGTAGGAAGAAAATAAATACATTTGCATATATAGTAGTGGGCTTATAGCCACAGATCATATAGTCAGACAGATTTAGGTTCAGTTTTTGGATTTGTTTTTGTTTTTAAACATTTTTA
CTGTGTGCATTCATCTGGTGAACCATTTATTTGTGCTTTTCTGTGGCAGGCACTGCATTAAGTTCCAGAAAAAAAGCTGCATGGGTCATGGACTGAGACCAATAAATAACAAGTAACCCTAGAATAAGTTGTCCTGCAGTTCAGAGGGGATAGGGAGAAAGGGGCGGTTTGAATAGATGGCAGTTACTCAGCAAGTGTTACCAGAG
TGACCCCTGCCCCATGAAACACATTGCTCCCAGTGCTCACTAGCCCTACAGTGTGAGACACGGGAGTGAGTGGGAGTACTGGCTTTAGGCTTTACATAGTAATAAAGATAAAAGTCTTAGTTTTTCTGTTTGTTTCAGTTtttaattttttttagacagtcttttgtagtcagggctgactgtgaacttgtgaagtagcacaggct
AAATACACATACCTGTCCTAATGTGACAGATAGGAGTCCTTTTGAATTAGGTCTCCACTCTGCCAAAGGGCAAGTCTCAGAGCTAAAACAAAGTTGAAATAATAAAAACTTGGGAGTTTTgggccagcattgtggttcagcagataaagatgttctctgttaaccctgactacctgagttcaagctccagacgcacatggtggaag
gCCTGGTACATCTGCAAGCTCAGTGAGAAAGAGCGGTGAGTGGGAAACCATGTGAAGGAAGCAGCAGAGTGAGCAGAGAGAGGAGTCAAGAGGGTGAGGTAATAAAAGTGAATGCCAAGTACAAGTGAAAGAGAAAGGCTGGGTGAGATCTGGAGCAGCAGGATGGCTTGTATTCATAGGATGTGGACATGGAGTGTTCGTCACAG
ttagaaatcaacccatttctgcctcccagatgctggtttaaagatatgcaccatcaagcctgATAACTTTTTTACTTTATTGAAGTGAACTTAGGCTTTGAATAAATCAGTGTTAGTAAAGAAAATTTAGGGAAGTTAAAAGTCATGGATTGATTTCTTTGAAGCTTCCATGAGATATAGTTTGAAAACATAAATTAGTTAAGATT
AAAGTGTCTGTAGGATGTATGGCCAATTGCTGGATGAGGGTCCTCAGTTTGGTGGCATTTACTTTCTTTATGCGTTATATAGTTATTTTCATATAAGAACAATAAACTCAGAGTTTGAAAGAAATGGGAGGGTGAAAGAGGAAGGGGAAGAagagagagagagagagagagagagagagagagagagagagagagagagaaagaCA
GACAAGGGGGCACCCAGGCGGTGAGCAGAGCAGCTGGAGGCCGCTTGTCATGCTTTTTTCCACTGGAAAGAAGTCTAATGACAGTTCTTTCATCAAAGTCAATAAAAAAGAATTATTTCATCTTAAAAATGAtttttttttctaattttgtgtttgtgtgtctgtgtgggtatgttcacatgagtgcaagtgtccttggaggccag
ACTGTCCAGGAAATTCTCTGTTCTACTCAATTTTGCATTATTTGAAACATTCTATATAATAACATCGGTACTCAGAAATGCTAATATACTCATTTAAAAAAATAAAGATTTAAAAATCAAGACAAGACTGGAAATACTGGAAACACATTTTCATTGAGTTTGTCTTTTTTGACTTCCATAACTAGAGAGCTACTTCAATGAGTTTT
aaaaaaAAAAAAAAAGAATGTACTTCAACCATTTTAAGGTGTGTCATATTAACTATATTCACACTGTGAAGCCTGCTTTTTTTTTAATTCAGTTATATATAATAAACATTTCCTCCTATTGTTGGGTATAAATGTTCATTTTTAGGGCGGCATGGAAAAATTGTATCATAGCAAAATTCTTACTGTGGGCTATTAGGGTTTATAGC
CTCCTCATGGACTGGTACAGCTCTGTTTAAACTGCCAGGGTGATACAAATGTTCTGTTAGGAGTAAGAAACTCCATGAGTAAGGAATGATCAGGTAAATGAATAAACAAAAGGTTGGAGAAACAGTACTGCACTGGAGTCCCACTTGGTGTGCTCTAATGAGCCCAGTTCTCCAACCCATGTCACCAGTGTTCGTTCCTAAAATCT
CTCAAGATTTTACTTTCTATTCCCAAGAAATATCAACTGTTCCCACCCCTGAGCATTCGTCTCTTAACTAGTGATGATCTTTGTGTCTAGGGGGCCTTTAAATAAAAGCATGCATCCCCAGAGCCCCTTTCAGGATCAGCATCTAGCTGCTTATGAAGACATTCATCAGCCCTGCAATGTATACTCTGTATATTGGATAATTAGTA
tcaattaaggttccctcttttcaggtgactctagcttttgtgtcaacatgaaactagacagcaACAACAAGAGAAAAATATTCATGTATAGTATTTTGAAAATAAAACCAGTGTACAAAACTGAACTTATCAGAACTTAAGATAACAATACAGATCAGTAAATGGCCTGTGCCCTCGTGGTGACTGTGTGCCCATCTTCCAAGAAG
tgtcttctgatctccacatacTTTATAGCACATGGCATGTATCATACTAAAGTTGGTAAAACTTCATACATACAAAATTAAGTGTAACAAAATTTAAAAGAATAAATGCATGGAGCTATAAATTGTAGCGCTGTATCATGTCTGAATAGCAGGTCGGAGTGACTAGCATGTGATCATTGTTTTGTGTTGGAAGCATTATAGACATC
TTATTTAAACTGCAGACATTGGTTCAACGTTTCTTAGGTGCATTGGCTTCAAGGAACAGAAGTTTAGTTGCAATTAGATTAGTGGGAAAGTAATGTAATGAATAAATATAGGGAACCTTCTAGAACACAGCAGGGAGTGCAGCTAGATTTTTGTGGATTTTATAAAGTTACTAGGTGGTTCTTCTGTCTGCCTTTTCCCTTTGAAG
GGGTAGGGGTGGAGTCAACTGACACAGAATATCTGAACATTATCTCAGAATGGAGTAGAGTTTTGTAAACCAGGCCAAGGTATTTTCTACAATGGGTTAAAATAAAATATCCTTGCTCTAAAAGAATCCAATGCCAGTGAGAAGAGTTGCTCTGCCGAGAATCAGCTCTGAGCAGAGGGAGAAAGTCACGGTGAGTGTGGGGTGGA
cctggaagtcctagtgcatgggaggctgagacaggaggattgagagtttgagactagcctgggctagagcgataccctgactcaaaataaataaaTAGATAATAAATAAGAAAGAAATAAGATTCACCATTTGGTtctatgtgaagttctagagtaagtaaaactatagatagatttagaaaatcagaatagtggttactactggt
AAGCCCAGAGGCTGTAAAGGGTTTAGCTTCTGTAGTGCTGGGTTATTCACCATTAATGTAAAATGTGACTTATTGCTTATGTTTAAATCTAGAGTTTTCAAATAAAATTTGGGTTTCCATTTTAGATTTTTTAAATTTTCTTTTCTCcattcattcattcattcattcattcattcaGTTTGGGGAGGGAcatgtggagttgtcag
acacagagaaaccttgtctcaaaaaccaaaaATAAAAAGTAGATACTCAAAAATTCTATGTTTAAAATCGATAATGAAGGAGTTTAATCTATTGCAAGAAAATAAAAGCCATGGGTTGGGTTGGTTTTTTTTCTTTTTTTTTTTTGATGAAAATATTTGAGACATAGTGGTTTCTGTTATAGATTCCATAGGAAGGTCCAGTGTTT
ATGGATGTCTGCTAACTCAGTACCCACAACCTCAACTTAAATTCTCACACTCACTGGGAGTGTGCGCACTTCTAGCCAACTTGTACCCCCTTGTGCAAAGAATAAATTAGTGATGCTTTTGTTCCACAGGATTGATGAGCAGGACATTTGAGTTAAATGATGAAGCTGTGCAAGGCAGACAGCTGGGCTGTGTGCTCCGTAGAACT
AAAGGGAGAGTCAGTCCTAAAAGAAACTGACAACTGTTTGTGTTAGCAAGCACTGAGAGAATTGTCTAGCTTCTCTGATAAGACAGGAAGTACTGGACTTAATAAAAAGGTTTTAGTTTCTTTGGAAGGTTCTTCCTTGATTCCGAGGTAGAGATTCAGGGCTTCTCTCACTCTGGCTGTACGTTCCAAGAGTGTAAGAACGCTAT
CAGTGATCTGTAGCTCTATTACAGTCTGAGGTGCAGTGCTCCTGAATAGGGCTATAGGCGACATTTTTAAAGGTCTATTCCATAAATACAAGATTAACTGAATAAAAAtgtcctagtttgattttctgttactctataaaacactgaccaaaagcaacttggggaataaaggatttattttatcttacgcttttaggtcacagtgc
GAATTTTAAAATTTCAAATGCCTGAACTCATATGTTTATTACTGTATTCTTACATTTTTAGTGGTCTGGAAAATTAATATGTTAATTTAAGTAGCTTATAAATAAAGATGCTTACAGACACACAGAGTTATTGTTGTTAAActaaggattgcacacaagaccttacacatgctaggtaagtactatacttctcgattatgtcccca
GAGACAGGAAGGGACGGGGGCGGGGGGCAGATAGAACCTTTGAGGGCACACACATATCTAGTGACCACCTCCTAAAGTCCATTCATTTGTAAGCTCACGTAATAAAGCTCGTGAATGAGTTCCTGGCACCTGAAGTGATTGGATGCACTCGCTGAGGACCAAACTTTCAACACAGGGAAGCTTCTCACGGACATTCTGTACCTCTG
AATAAGACTCTAACAGAAACTGCTCATTTGTCACTGACATTTGTTACTTTGGGAAGTAACTGATGGGGAAACATCAGTTCTGAGAGTCTTAACCTAGTGTAATAAAAACATTATTATACCTACTTATAAGTACAGTAATTTATAGCATGGAAAATGAAACACCAAAAGGAAATGGGGAAATGGTATTTTTCTGAGTTGGTCCTAGA
tttggatccttagtacccatgcaaaagcctggtgggcctgtctgtactctcatcacttgggagCAAGTTGAACAGCTAGACTCACTCGCAAATCTCAAGAAATAAAGCAGAAAGCCATGGAGGAAGAACTAGAGATCAGCTTCTGTTCTCCACATACATAGGCACACATGTCAACATGCTGTATGTACATCACCGCTCCCAGAAAA
TAATTTGCTCTTCTGCAGATTGCTGCCCAAGAATTGGATTCTAGTAATACAAAAGAAAAATTGCTCCTCCTTGATTTTTAATTATAGCACTGATATATTTAATAAAACATGGATCTCTTGATTGTAGATACACAACGCTCTCCTATCGAGCCCCAGAAATGGTCAACTTGTACAGTGGCAAAATCATCACCACGAAGGCAGATATT
tcaggagatccctggaattttgattaatttgatctcgtgcaggtcttgtacatataaccacagctgtgatgggttcatgaaaatggTGCTATTTAAAGGAAATAAACATCATGAAATTGTTATTTTTGGGTCACTATGGTTATTAATCTCTGGATTCAATGAATATTAATGTCCCTTGCTTTATCCACTTGGAACATTAAAGTAAA
TGGTGCCAGCCGCAGTAGAATTGCCTGCTGTGAGTAGAAAGGAAAGCGAGCTCTTTCTCCCTATGCAGAAACTGTTCTTTGGGAATGCCAAGAGAGATACAATAAAATCTACATTTGAAAGGAATCAAGAACCTCACAGATGTGTCCATTGTATGGCAGTGGATACCGGGGCTTGCTGGGATGAGGCAATGCCAGACTGTAATGTT
GGCTCCAGCCACATTAGGAAAGCAGTCCATCAAGAGATCCCCTTAGGTCTTAGCCAATCATACTGGAGACACTTCGGCTCTTCCAAGAAAGGATCAAACAAATAAAGGAAGATGCCCAGGTTAGAGGGACAGAGACAGGCCAGGAAAGCCTGGGAGGATAGTTGGAAGGTCTAAGTCACACTTCATAGAGGAAGGGGACAAGTGGG
tacagttttacgttttcatttaagattGTGATGTCTATCTTTTTATTTTATAACCTGTTGTTATTTTTGATGATGATGAGGATGTTATTGTTTCCACTTTAATAAATTTGGCATgggctagtgagatggcccagtagataaaggcccttaacaccaagtgtaaccgtgagtttgagtccagaacccacagggtggTGGTACCTCCC
acacagacatatcacatatacatacactgacacacatgcctgcatagacacatcacacacagagagaaacacatacCCCACCCCACTGTACATACATCATAATAAATAAAAGAAAAATATGCAAGGGGGAGGGCCTATATAgcaagatggcttagtaggtaagggcacttgctaccaaatgtaatacctcgcttcgCAGTTGCCGC
agacatatcacatatacatacactgacacacatgcctgcatagacacatcacacacagagagaaacacatacCCCACCCCACTGTACATACATCATAATAAATAAAAGAAAAATATGCAAGGGGGAGGGCCTATATAgcaagatggcttagtaggtaagggcacttgctaccaaatgtaatacctcgcttcgCAGTTGCCGCAGCA
ACGTTTTTGATGACAAGGATCTGAATTCCAATTCCTGACAATTGGATGCTGTTGtatattttaatttttttataaaaCAGGCAAACTTAACTTTAAAAAGAATAAAATCACTCCAGGTTGTACCACATGTGCTCTGAATCTTACCAGTGTTCTAATTTTTTACCCTGCTTAGTAAAATTGTTAGTATGTGGGGAGAGGgggacaag
tggccttaactcacagagatccacctgcctctgcctctggagtgctgggatcaaaagcgtgcaccaccactgcccagcCATACGTGCATTTTTACCTTCAAATAAACTGTTTTGGAGTGTGGGTAGGGGTGGGAGCACATTACCCCTGGTACATACATTCgtacaggacagaggacaacttaaaggagctctccccttccaccctt
GCACCAAACTACTGTTCAGGATAAAAGAGTGTTCACTTTTTTCTGAAAACCATATCTTTTAACCAGTATTATAAAAGATATTTTCAATGTCATTTTCTAAAATAAAATACCTTGTATAGTACAAGACTGATGATGGTGCCTTTGATCTTTGCTAGTTTTCTGTTTTGTTTTTTTCACATCCGTTACTGTCAGAAGCTCACAGTTCA
tgcagatgatataatagtatacttaagtgaccccaaaagttctgccagagaactacgtaaccctggtaaGACTGTTTCTTTAAACAAAGACAAACAAGCAAATAAAAAAACAACAATACAGTAACAAAAAATAAAATGAGAATCTggagtttagaatttagcttgcttggtagaatgtttacttagcacattcaaggttctgggtt
accccaaaagttctgccagagaactacgtaaccctggtaaGACTGTTTCTTTAAACAAAGACAAACAAGCAAATAAAAAAACAACAATACAGTAACAAAAAATAAAATGAGAATCTggagtttagaatttagcttgcttggtagaatgtttacttagcacattcaaggttctgggttcagtcttcagcaacatataatgcctgtcg
CCACTCATAAAGGTAAAGTCTTTCTTTTTGGACCCACATGTATCCCTGAGCAGAAGAGTTGAACAGCTCCTGGGGACTTCCCTTATCAAAAGTCTTTGTTAATAAAGTGTTCAAACTGTCCATTTCTGTAGAAAAGATGGGTTTGTAGTCTTTTACGGTCCTCTCACAGTAGTTAATAAGCAACTGCAGACAGGTGCAAGGATGGC
tgcacttgctagcacacacactgccacggaaccatacctcggcctcTACAGTTTCTCCTTTGAGTGTTTCAAGTGTTGTTAGCCAGGCCTCTATTGACTCAATAAAGATATCAACATTGCAGAGACACATCACAACCATTTGATCTCTACACAATGGAGAATTCTTAGTTATGTATGAAATTTTAACGTTGTAAATTCTAAAGTTT
CCCATGTGCAGCCTTCTTGGCATTTGTCTAGCTATCTGGCTTCCATTGAATCGTGGTTTCTCAAATCTAGAGGTGTGACTGCAAGTGTTTGTGATCCTTGAATAAATGTGTATGTGATATAAACACCAAGCATTGCCATCCTTCCATGTTACCTGGCCCAAGCTGGGATCTCAGAATCAGACCAAAACAAGACAGTGGTGGGAACA
AGGTAGCTTCTGTGCTCCTACCATTCCTACAGCTTTCCTCAGCATTTACTCAGACTTAGAATGAGCAGTTATAACCTTATTGCTACTTGCTAGTTACCTGAATAAAAGCCCACATCATCAAAAGCTTGAAGATAGATTTTCCTACTGTAATATTGGGTACACACAACCTTACCTGTTGCAGTAAAACAGAATCCAGAGGTTTCTAT
CAAAGTTTCTGAAAATATGGTCCTCAAGAGGAGATATTTTAAAATGTTCACCTCTAAGTAGCTTAATCGTTACAATGATTTCTGAAGTAGACATATCAGAAATAAATCATGTAACTGAATGTTCCCTCCAGAACCATCTGATTTTGCTTGGGAAGTGAATGGTGACCCTTGGCAGGCCAGTGGCATCTGAGTTGTTTAAACTCTCG
CTCCTGTCCACTTCCCAGGTCACATCCTTCTCTGCCCAACTAGAGCTGGCTAGCATGAAGGGAGACAGCAGTTCCCAAGTGGAGTAGAGAGGTAAGGGTCAATAAAGAGGACAGGAGATGGCTTCCCTTCAGCACAGGCTGCTGTCTGTCCCCAGTGGACCGCTTGCCTTCTGAACAGTGCACAAAGGCAAGACCAGGACGTGGAA
CAGCAGTGTGGTTTGTTTCTGTCTAGTGGGTGCCTTGGATCCCCGTCTCCTTTATCATTTCTAATTTTTGCTTCCACAAAAGTGGCTCCAACTGCAAAAGAATAAAAACATAAAAAAATGTCAGAGGAAAATAAAAAGATACCTCTGCCCAATATTTTATTTTGCAAATTGAGAGAGAATCACCACTGCAGGACTAGCAGTTAACT
GTGCCTTGGATCCCCGTCTCCTTTATCATTTCTAATTTTTGCTTCCACAAAAGTGGCTCCAACTGCAAAAGAATAAAAACATAAAAAAATGTCAGAGGAAAATAAAAAGATACCTCTGCCCAATATTTTATTTTGCAAATTGAGAGAGAATCACCACTGCAGGACTAGCAGTTAACTGTGACAGTACCCCGGCGTATCCCAAGGGC
GAGAAACCCATCTTCTTTCTGTCTTATTTCCCTTTCCGACCCACTCCTTATCGCTCAAGTGGGGTCGGAGAGCAGTTTCATTTGATCTCTAGCGCAAACTAATAAAATCCCTTATCATTATTATTATTATTTTCTTTTAGCTGGAACTGCGTTTCCAGAACCACCAGCTGGCCCGAACTTTACTGGATTTAAACATGAAAATGCAG
ccagaggtcagctgtaaatctgagggcagcctgagctgtagagtgcctttcaggctagtcctggctacagaataggaccccgtctttaaaaagcacaaCAAATAAAGGAACAAAAAGTTTAAGCACAGGGAGGGTCTTACTCCTTGGTTGGATATAAGGAACAAACAGAGGGAGGCCATCCCTACCTCACCAAGGTCAGCAATTTC
TGGTGCAAGTCCATGCTTCTAGCATTCAGGAGACAGGACAACAGGATGACCCTAAGGCCTAACTACAAAGTGTTCAAGAGACGGACTCACTAAGTAAGTAAATAAACATCACATGTGGACTAGCATATGCAACTTACCTCGTCAATGAACAGCCGGACTTGATCCCCCACTCTCAGGTTACCATATATTGTTCCTATGTGCAGCAC
GAGCTATAAGAAAGATAAAGGGTCTCCTGGTAAATTTCTGTTTCTTAAACTGAGCACTATGAATGAGTTCTTTAATCTTTCTCTTTTAACATTTCACTCTAATAAAAAGGAAATAACCAggactagagagacagctcagaggtcaggagcacttgtcactcttgcagaggacctgagtatccatggtgggctactcacaaacacca
ccttgtgagtgctgggaattgaacctgggtcctttggacaagcaagcagacagtgctcacaagtgttgaggcatctcatctctccagccccCAACATTCTAATAAAAATGTTTTTTTTTTCCTCAGAAGAAAGAGACAATGAAAGATGAAAAAATAAAATCTTAAAACCATATTTTGGTTTGTAGGGGAAAGCTAATAGCTTACAG
gtgctcacaagtgttgaggcatctcatctctccagccccCAACATTCTAATAAAAATGTTTTTTTTTTCCTCAGAAGAAAGAGACAATGAAAGATGAAAAAATAAAATCTTAAAACCATATTTTGGTTTGTAGGGGAAAGCTAATAGCTTACAGGGCTGTAGTTATCTATCTTTCTAAGACTGCCCAGTTTCTCAATTACTCAGAA
ccttgtgagtgctgggaattgaacctgggtcctttggacaagcaagcagacagtgctcacaagtgttgaggcatctcatctctccagccccCAACATTCTAATAAAAATGTTTTTTTTTTCCTCAGAAGAAAGAGACAATGAAAGATGAAAAAATAAAATCTTAAAACCATATTTTGGTTTGTAGGGGAAAGCTAATAGCTTACAG
gtgctcacaagtgttgaggcatctcatctctccagccccCAACATTCTAATAAAAATGTTTTTTTTTTCCTCAGAAGAAAGAGACAATGAAAGATGAAAAAATAAAATCTTAAAACCATATTTTGGTTTGTAGGGGAAAGCTAATAGCTTACAGGGCTGTAGTTATCTATCTTTCTAAGACTGCCCAGTTTCTCAATTACTCAGAA
ttctagaactcgaaatgctgaggcatgagaactgccgcaagttcaaggccagccttacagagttgagttcaggccagtctggggtaAGGTTTGAGAAACTAATAAAGAATGAATGGAGATGCCTCTTAGAGAGAGAGACTCCATCCATTTTGGTCACTCTGTTCTTAAGGCCTGCCTCCCCAAACCCCTAGTGGATTAAAATTGGA
AAAGACCTTCTAAGACCTCTTAAGAAAGGACCACCACTCGGCCTTGGTGTTGGGGCCTGAACTCTCTTCAGAATCCTGCCATGCTTCTGTCTGTAAAGTTAATAAATCTTCTAATAATTTTTTTACCCTAATAGAGGATCTGCCTCAGTGTCTGCTTGAGCTCCAAGCCCAGAACCTTTCTTAAGGATAGACACATGCACATTTTG
gagtgcaataaatgtctatttaataaatgaatTCTATTTATTTAAATAGTTTTCCACTCGAAGCCCGTCCCTCAGGGCCTCACACCTGTTATCCGAGGATAATAAACTTAATTTCTCCCAACAAGTTTCCAAGCTAATTCCCCAAACCTAACCAGGCTCCCAACCACTTTACCCAGTCCCTCTTCCACTCTGAGTTCCGCCCCTCA
taacaaccatctgtaatggggatctgataccctctgacacgcagatatatatgcagaatactgtgtatataataaatatatctttaaacaaaCCAGACAAAATAAAGCAAGGAGATTTGGATAGACTAAGCCCTGGGTCGAGTCCTGCACTAGCCATAAGCAACTATACCACAGCATGAAGCCTTAGGCAGGACCTAGATCAGTCC
ttaaaaaaaaaaaaAAAAGCATATAAATGATTTTATTGGATACACACACACACACAGCCCCATAAGTAAAGACTGCCATTCCATTTTACAAAGGAAGCACAATAAAGAACAGGACgactggagagatggctcaatggttaagagcactaactgttcttccagaggtcctgagttcaattcccagcaaccacatggtggctcgcaat
aATAggggttggggatttagctcagtggtagagcgcttgcctaggaagcgcaaggccctgggtttggtccccagctccgaaaaaaagaactaaaaaaaTAAATAAAGAAAAAAAATAAAGAACAGGACCAAAGCCAAGCAATGGTGGAATCAATTTTTCTCTGGGCTCTAAACTCTGTTGTTTCCCAATCAAAGGCAGATGTCTGT
gatttagctcagtggtagagcgcttgcctaggaagcgcaaggccctgggtttggtccccagctccgaaaaaaagaactaaaaaaaTAAATAAAGAAAAAAAATAAAGAACAGGACCAAAGCCAAGCAATGGTGGAATCAATTTTTCTCTGGGCTCTAAACTCTGTTGTTTCCCAATCAAAGGCAGATGTCTGTCTCATCCTACATT
aaataaTAAAAATAAGAAGAAGCATTCTATAGACACGGGGGTCAAGGGGCTTTCTTTAGCAGATCAGATGTGGGATGTGGGAAAATAAGGAACTGATAAAAATAAAAAATAAAAAGCAAAACCTGGGGCTCCTCCCAACCCCCACACGGGTCTACCGAATTCCTCTTTGCCTCAGATCCTCCACAGTTCATTGGTTTCCTGAAAGG
AAAAATAAGAAGAAGCATTCTATAGACACGGGGGTCAAGGGGCTTTCTTTAGCAGATCAGATGTGGGATGTGGGAAAATAAGGAACTGATAAAAATAAAAAATAAAAAGCAAAACCTGGGGCTCCTCCCAACCCCCACACGGGTCTACCGAATTCCTCTTTGCCTCAGATCCTCCACAGTTCATTGGTTTCCTGAAAGGAGACTAT
aaaaaaaaaaCGAAAAGATTGCCTTGTTTTTAAACTCCATATTAACTATATGATCAGTTTTATAATTTTGAAATAATTCTAGTGTTTAGTATTAAGGCAAAATAAAATTTCTAAAATATTGTCTTTATTTCTTATACTAGTGTTGTCAATAAAAAAAGTAAAACACGAACATGTTCAAACCACTACCTGCAGTACTATTTTTAAAG
ATATGATCAGTTTTATAATTTTGAAATAATTCTAGTGTTTAGTATTAAGGCAAAATAAAATTTCTAAAATATTGTCTTTATTTCTTATACTAGTGTTGTCAATAAAAAAAGTAAAACACGAACATGTTCAAACCACTACCTGCAGTACTATTTTTAAAGAATACTATCCTATATAAAGAAAGTCCAACTCAGTTGACATACATAAA
CACCAGCAAAATTTCTGAAACATTACTGAAATATAGGCCTGCTTTGATAATCTCTTCTAACTACATAGGAATGACACCCATCCAGAAACTACTGAGTACCAATAAAGCACCTGACTTTCTGTGGCAACCAAATCAAAACACAAACATAACAAAAATCAGTGTATAACATTTATACACTTCAGACAGAATGTAGGTGGTATATATGA
GCACCTGACTTTCTGTGGCAACCAAATCAAAACACAAACATAACAAAAATCAGTGTATAACATTTATACACTTCAGACAGAATGTAGGTGGTATATATGAAATAAAAATTAACATTCATGTTTAATATTGGGCTCCAACTCCAAAATATAATTGTGtatatgtgaatatacatattcactatatatatacacatatacataatata
acaactacaacttcaactacaactacaacttcaactacaacaaAACCCTAAACCAAATGAAGTTGGGAAGGATGCAGAGTAGATGACTGTATAGAAAGGTAATAAATGGGTATGAGTATACAAAAAAGGTAAAAGGAACATGAAGCTGAGACTAGAGAATAAGAATAGAACTAATCACACCATCTCCTATCAAGTATCAATTCTAA
GCATTTTTGAAACTACACAGGCTCAAAAGAGATATGTTCTCTCTACTGCTGACATTCTTATAAATTTATTTATAACAATCTATTTATATGCACATATATGAATAAATATGGAATGTCTTATCtataataattaaaataaatttCTTACCTCAAAGGCCCATTCCTTTTCTTCTTCCCCATCCAAAATCAAACGTGTTTCCTTATAA
AGTACATTTGGATTTCTGTTTGTTACAGCTGTAAACTTCTGTTTTATTTTGCTCATTGTAATATCATCAAAAACAACTCACCTTAGTAGTAGCTTATGTAAATAAATTTAAGATCTCTCAAATATAAACTATATGTCCAAACAATGCCATCTAAGAGGTTGCTAAGAGAATTAACTGTGAAGTGACATTTTCTGTTAAATAAGGTT
TTTATATTTTGTAACTAGAAAGCAGTATACTTTCATTCATATATAAATATACACAAACACATAGATATGTATACTGCTTACTAGAAATTACTACTGGGAAAATAAAGTCAGTATATACATATAGACACTCAAGTGTCTTGCAGAAATCTGGAACACAATGGACTGTCCTCATTTGTACTGTCTAGGACTTCTGCAGTATCCACCTA
AACTTGATCCTTCTTAGAACTTAGTTATTAAAGAAGAATGTCAGCTACTAACTAAATGTTCTATATAATCAAAATCAGACAACTGTTTTATTTTAAACTTAATAAAAACCCATAACGAAATCATGCACAACCAATATCTTTAGTTACTATTTTAGGCCTATGTAAAAATATTCTAATATAAGTCAACCTACATCATTCTAAAACAA
ATTATCCATGCTTCTCAAAGAATATGAGAGTTATCAAGGGGAGAATGGAGGTAAGGAGTTAAGCAACACTAATTAAAGGCTAGAATGGGCAGAAAACAATAATAAAAATAGAAAGAAATGAGAAATGCTAACATGCCTGAGAACAGAAAGCAGAAAAGAACACGATTTAGGAGTTTGAGTTCTATTGTATGTCTAACGAGAATCTA
agTAATAGTCATTTTAAACTACTTAATTAAAACTATAACTGTTTCTCAAAATATTTTAAAGTTATTTTTATTGTGCCAATTACTATCCAAAATATTTTATAATAAAAACACACATGAAATTGCAAAAGCACAAAAATAGAATTCTTACTATTTCCTAAACTTAAAATATTTTTATACTGATGATTATTTTGTAAATACTATTAAAC
TCTTCCTTTGTTTTACTGGACATATAATAAGCTTTGAGGCAGTTAAACTATAAAAGGGAAGGAAAAGGCTTTAATCAAAAGTGCTGGGTGTCAAAGGATTAATAAAGTATTAACAGGAGACAGAATCTTCAACATCTTCCCAATATGTTCCCACCATTAAAAATGGGTTGTAAAATCTGTTCCTTTATTTCCAGGCAGGCACTGTC
CAGTAACTTCAGAACAAGCCTTCTACAATACCAGGTCCTTTCATTGGACATGTTTCAAAAAGGTTTCTTACCTTCAAATTCAGGCTGAAATTTAATTGCCAATAAAAGTGCATTGCAAAGGCCGTAATGGTACCTACTACTTTTACAAATTTATTATCCCATTACTCACGGATTTCCCTGAATTCAGAATAAGCCTAAATAAACTC
GCCAATAAAAGTGCATTGCAAAGGCCGTAATGGTACCTACTACTTTTACAAATTTATTATCCCATTACTCACGGATTTCCCTGAATTCAGAATAAGCCTAAATAAACTCATCTTTGTAATTCAGCCTTGCTTATTTCATAACAAGAAAAAACAAAAATACTTAGAAAAACATATGATACGTATAGAGAAAATGTAGCTAACAATTT
CGGAATCAATTTGAAAAATACAAAAATATAACTACACGAAGTGGGAAAAAATAGTACAACTGCATTTGCTGATGATATGTCCTCAGGAAAAAGGAAGTGTAATAAATTAACAAACTATGATCATCATCACCTTTACATACACACAAAAAGGACACAGGAGACTTATTAAAGGTTCCTATGATGTTTGGAATCTTCTACTCTAAAAG
CCATTGCATAAACTTCCAGAAAACATATTCTTCATATCAGCTTCAGTATATCAGCAAGCACGTTTGTCATATACAAGGTAACAGCTGTGATGCCTAGGAAAATAAATCCCCATTTATAGCTTGATTGTGCTCTGTGTATTAAACACAATGCCTTCTGCTTTAATCCGCTCCAATATTGGCCCGTAGATCTCCTTTGAAAATGGTCC
TGACTGAGCTGGATGAAAGTTTGGTCTCACGCCAGGACCTACTCACTTTCCTCACCATAGTGTAGCCCCTAGCCAGGTATCCTCAAGATGGCTCATTTTCAATAAAGCAAATTATTTGCTGTCCAGGCACTAGGTGACTTGAACGTAAAGAGGAGCCAGGCTCAGCCCTGATGCAAAGGGAACTTACCATCGAGTAACATTTTGGC
AACCACAAGATCAATGGTCTTGTTTTCTAAATGTCCAGATGGATGTCTAATGCCAAAGCTGTCCCGCATCACAATCATATCCTTTTCTTCGGGGCCTTAAAATAAATATAGACATCTTGAATTATCATCATAGCTCAACTATAACTTTATTTCACCTTCTCTGTCCTTCCGGTTTTCCCACCAATTACATGTGTTCATTAGACAAC
CACATTAAGTATACCATAGTCACATAAATGAATATTCTGCAGCCACAGAAAATCAGAGAAATCCCCTTTGATCCAGGAACAGAGTGACAACATGCTTTAAAATAAACATTTTCCAGGTCATAATCATCACGGTTCTTCACTATCTACTTTTTAACCCAATATAAACCTAATGAATTATAGTCTATCAGGCCAACTAATGACCATTA
CAGGTCATAATCATCACGGTTCTTCACTATCTACTTTTTAACCCAATATAAACCTAATGAATTATAGTCTATCAGGCCAACTAATGACCATTAATCAGCCAATAAACAGATAATTCATCAAAGACAAATACAAAGTCTGTCATGGCCTTTCTTTCTtttttttttttttttggatatttctttatttacatttcaaatgtcattcc
GAGCGGGAAATCCCAACTAGGTCACACAGGAGCTGTTTCTGTTGAAAAATGAATGTGAAAAGTCTAAGTCCATACAGAGTAAAACATCATATATCTGAGAAATAAACCAACCAAGACATTGGACATCAAGTATACCTCAAGTTTGTGATAAATAACCGAAATAGAAAATTAAGACAAAAATtatacatacatacatacatacacat
acatatacatatacatatacatatacatatacacccacacatacatatacGCATCACAAACGCTTGGGATTCCAGAACCAAAAACAAACAAAAAACCCTTAATAAATATTTAATGCTAAAAAGGAGAAACACTAATGCATTTTCCGGTCATGTATCTTCCCCAACACGTTTTTCCACTCAAGCCCCCATTGTAAACTCCTATCCCT
CAGAGTTCTTTTGTAGCTTCAATGGATGAGAAAGATCTCACAGGGAATTGAATTTCAAAGGAACACTTAAAAGAGTGACCACGGATTTTTCTTATTTCTAAATAAAAAGTTTTCCAGGGTCCCCGAAGGAAGTTATGGTCTGGATCAGAAGTTGAACAGTTGGTTCACAGGCTCAGTATGGCTCATTTCCTGCTTTTTAAACAAAT
AAAAAGTTTTCCAGGGTCCCCGAAGGAAGTTATGGTCTGGATCAGAAGTTGAACAGTTGGTTCACAGGCTCAGTATGGCTCATTTCCTGCTTTTTAAACAAATAAAGTTCACTGGAAGTTGTACCTACAGAGCTCACCCACTGTTTCTGCCAGTACTAGATTACTCTgcagagactacttggcccatgaagtctaaaatgtttaca
ctctgagccatctctccagcccAGTCCATGTGTTTTAAATGACACAAACCTCACCCTACGTTCTCAAGGCACACAACAGAGGAAGGACACTGACCTCAGAAATAAACTGCAACTAACAAGACAAAATGTATGCTTTTAGCTATTAGAGAAAGATGCAGTGTGTACTCAATCTAGATTGAAACCTTATTAGGCCATAACAGGAAGAT
GAACAGAACTTTGGAAATGTTGATAAAACTACAATTGATACTTAGCATGCCATTAGCCAAGCTGTTCCTCTTGTCAGGCTCCTCTAGCCCTCTAAATCCTAATAAACTTTATTTTCTAGACAAAAGTTTTGTTTTTAATTGGCTCTTGCTCCTGGTTAAAATAGTATCTTACATTTTGTCTGCATTAggctggctggctggctggc
CATCTGCATAAAACTTAGAGCATAAGATGGGGGGGGGGGTACTGAAGAGTCAGCAGAAGGAGGACCTCCTTTCACAACAGACACAAGGCCAAGACTACACAATAAAGCTCACATACAACTTACTGCTGTACTTCTGGTCAGAAGCTAAGTATTGATTCCCCAGAACCTCCCTCCGGTCCCCAGCACACAAAGTGCAATGAGACACT
TAAAGAATGTGAAGAATGCTTCCTATCTAATTTGCTCAGAGCCCCCTTTTTAGACTGTGTTGAACTTCTTCTAATAGGATTCTAGTTTTAAAAGCAACCTAATAAAGAAGCCATGAGGTGGTCTCTGCATTCATCTTGCTTCTCTAACCTAAGGTTATTCTAAAGTCCTGCTTCTTTAATTGAAGATCAGGATGACTTTTAAAGAA
gtttgaggcaagcctacactatgtacataatagactctatataatagactctgcataataagggggaaaaacaaaaAGAAAGAAAAAGTTACCAACCTAAAATAAATCAGCAAGTTTCATTTAATTCTTGTAAATAAAATCAGGTAATGTATACTGACTGCTATTGATTTGCTTAGATAAACTAACAGTCAATGAACCTGACAGTT
gactctatataatagactctgcataataagggggaaaaacaaaaAGAAAGAAAAAGTTACCAACCTAAAATAAATCAGCAAGTTTCATTTAATTCTTGTAAATAAAATCAGGTAATGTATACTGACTGCTATTGATTTGCTTAGATAAACTAACAGTCAATGAACCTGACAGTTAACAGTGTGAGGATAAGAAACTAAGAATTAGA
GTCCCCACcacacacagtncncncacacacacacacacacacacacacTTTGCAGAGTGTTTTTCTCAGTGCCTGGTCGCGTGCATGGTTCCTGACCACTAATAAAAGACTTTCTTTCACTGGCTGtgtaggacctgatctacttctaggaggtcccgctcacgaaaacatggagatggagatcaatgcaataagcaagaggttta
tccttaagtttgagtcttacaGCTGATTCTGTCTGCCTTGTTTGAGATTTTTCTCTTCTACATTCTAGAGTTTTCCTGCCTTTTAATTCTCTAACTGGCAAATAAAATTGAAACAATCGAAGACCTCTCCATAGTAACTCCCCTCACCATTTGATATCAGTAGACAATGACCAGTGTTCTAGGCTCAAAAATGAGCCTTGTCCAGT
GTAAGGTTCATTCTGTGACTCAGGATGACAGTGGCAGAGGGAATGATGGCAGAAGGGACAGAAGGGCAAGAACGTGAGAGACATTTTTAAGGAGTTTAACAATAAAGATTGGGGGACAGATCTATAGACTCGAATCACGGAAATCTCTTAGACACAGACAATCCAAGTATTTACCTGTCAGACACTCTGATTGAGTTCAGACAAAA
GGACAAATCTTTCCTCATTCCTCTCTCCCTACCTATTATCTGGAAAAGGAATTTTCAAGTTGTCTTACCAGTTCCCCTAACCACAAGAGTAATCTGATTAAATAAATGGCTTTGGAgaagctacggatttgattagtaaggaaacttaccactaaacttgaggacctgagttcgaatctacatagtagaagagaatcagctcctgc
TGGACTCCAGCTGAACTTATATCGCAAGGGATTATCTGAATGCTCTGGGGCTGGAAGACCACCGCAGTAGGAAACATACGACTCAATCTGCAAATTAAGAAATAAATCAGGAAGAATCAATAATATTAAGAAGACTAATCATTTAAGTTATTAACTAGGGTTAATGATATCAATTTGGTGAATATGCTATCATTTATTTTTTGAAG
AAACACACATATATTTACATATATGTGTGTGTGTATGTATATATGCAAAAAACCAAAGCACTTAATTTGAGTGACATTACATATATAGTAATTTTTTGTCAATAAATGCTTACTTAAACAACAGACTAATACTCCAAAGTTTTTTCCTAAGTTCTAAATACAAAATCTTATCAAAAATCTGTCTCAAAGGCAAAAATCTTTAATAA
ATTTTCCGTATCTCCACAACTTTTCAAAACTTAGCTATAAAAGTCAGCTAAAGCTCAGATTCAAAAGGCAATGAAATTAGTTTGTTCTTCTTTCTTTAAGAATAAAAATGAAAAGAAATGAAATAACTCATTACCTAGTGTTATTTCTATATTGTTGCCTCTTGACAGGTACTCCAAAACAGGCCCAGATACATAGCCAGACCCAA
AGATCTCCTTCAACTCCAACCCCCATCTATTTAACTGAACAAACCATCATTACCTGTTAATTATATATTCTTTCCAGTAGTACCTTATATAGTTTGTATAAATAAAACATTATTTTGATGTGCCAATATAAATTGTTTAACACACTCCAAAGTTCCAGTTCAGTCCACATCAACAGTACCCCTAAACCCCAAATTCCAGGTTAATA
AGCCAAGGTGACTCAATTCACTTATTAGCACCAAGGAGTTTCATGTTAGATTAGAGGACTAAGCTTTTACAAACTATCCCTCATTTAAATACTGGGTGTAAATAAACCATAGGGGAAAAGTTCAGGCAATAAACAGCTGTATGAGGGGTTTAGAAATAGAGGGACCACAGGTTTGGAGAGAAGCACCAGAACAGAGAAGCATCCAC
GCACCAAGGAGTTTCATGTTAGATTAGAGGACTAAGCTTTTACAAACTATCCCTCATTTAAATACTGGGTGTAAATAAACCATAGGGGAAAAGTTCAGGCAATAAACAGCTGTATGAGGGGTTTAGAAATAGAGGGACCACAGGTTTGGAGAGAAGCACCAGAACAGAGAAGCATCCACAGGAATAACCAAGTTTCCCAGGTTTGG
gacagagaaatgaatgtgattgggttgcacgatgtgaaattcacaaagaatcaacaaaatttaaataataaATAATTAAAAATAGAAACCATAAAAGTCCAATAAAATAAAATGAGGATGATGGTGGTGGTGAAATCATGGAGACTCTCAGCAGGGAAAAAGAAAACTATCAAGAAATAAATAATTACTGCTCCTAAGTTAAAAAG
agaaatgaatgtgattgggttgcacgatgtgaaattcacaaagaatcaacaaaatttaaataataaATAATTAAAAATAGAAACCATAAAAGTCCAATAAAATAAAATGAGGATGATGGTGGTGGTGAAATCATGGAGACTCTCAGCAGGGAAAAAGAAAACTATCAAGAAATAAATAATTACTGCTCCTAAGTTAAAAAGTGTAC
TTAAAAATAGAAACCATAAAAGTCCAATAAAATAAAATGAGGATGATGGTGGTGGTGAAATCATGGAGACTCTCAGCAGGGAAAAAGAAAACTATCAAGAAATAAATAATTACTGCTCCTAAGTTAAAAAGTGTACAGGGAGATTTGCCACCATTATAAAAACTACTGTGGCATTTACAGATCTGAAGCATTTTTGAATTCTGAAG
caagaaacatctccctcaagttgtcctctgacctccacaggtatatcagagtaagcatactgctgcatacacacatacacaTCCAAACACGCAACAAACAAATAAAACATGCTTCGACGGTATTTTCTAATGCGTGCATTCTCAAATGTCTCCTTATTAACCCTTGGGTTACTCAAAGAAGACAACTTCAGAGCAGAAGTTTTGAC
atatatatatatatatatatataATGTTGTCCCTTAAGCATCTCAAGACACTCTTACATGGAAGGGAAGAGCTTGCTCTGCAGCACACTCCCCATGCTGAAATAAATAAATTTCATACCAGGACCTACAAGTGCTACATCGTGAGATCACATTTAAATTATTTAAAGCATTTCTTTTCATAATGCATGTATGCACTTTGAGTTAGT
atatatatatatatatataATGTTGTCCCTTAAGCATCTCAAGACACTCTTACATGGAAGGGAAGAGCTTGCTCTGCAGCACACTCCCCATGCTGAAATAAATAAATTTCATACCAGGACCTACAAGTGCTACATCGTGAGATCACATTTAAATTATTTAAAGCATTTCTTTTCATAATGCATGTATGCACTTTGAGTTAGTATTT
ATGATGATGGCGACTTAACACCGTCCCATACACTTTCCTGAGGTCTTACAAAGAAAGAGGAAATTAGTAAAGTAAGTGACAAATGATAACGATTTATGGTAATAAAATGCTAACACAAAGACTTTTTAAAACAGTGAGAGATGAGGTCCTCCCTCGCCCCTTTTACCTCCAGTTTTTGAAACTTCTTTTAATTCATGGGGCTCCAC
TTCCTGTAGTTGTGAGCCATGCCGAGATGCTGAAAGAAAGCACAGTTCACGTCAGTCCACTAGCTCAAACATGTTTCTAGACTGAAAGTGGGATGTTTCCAATAAATAAATAAATAATCTCTCACCATGAAAGGCGTATGATGTCCCAAAGCAAGGAGCCTTAAACCCATTCCATGTAAAATATTAATCATTCCTGACACAGAACC
TGTAGTTGTGAGCCATGCCGAGATGCTGAAAGAAAGCACAGTTCACGTCAGTCCACTAGCTCAAACATGTTTCTAGACTGAAAGTGGGATGTTTCCAATAAATAAATAAATAATCTCTCACCATGAAAGGCGTATGATGTCCCAAAGCAAGGAGCCTTAAACCCATTCCATGTAAAATATTAATCATTCCTGACACAGAACCAGAA
GTTGTGAGCCATGCCGAGATGCTGAAAGAAAGCACAGTTCACGTCAGTCCACTAGCTCAAACATGTTTCTAGACTGAAAGTGGGATGTTTCCAATAAATAAATAAATAATCTCTCACCATGAAAGGCGTATGATGTCCCAAAGCAAGGAGCCTTAAACCCATTCCATGTAAAATATTAATCATTCCTGACACAGAACCAGAACAAT
AAATAATCTCTCACCATGAAAGGCGTATGATGTCCCAAAGCAAGGAGCCTTAAACCCATTCCATGTAAAATATTAATCATTCCTGACACAGAACCAGAACAATAAAAAGACCATTAATTGAGTGGAGTTGAATAAAAATGCACAAAATAAACTCTGTTCTTAGGCATCTACCAGAAGAAATGATACTTTTTTTCTCTTTGTCTATT
TGTCCCAAAGCAAGGAGCCTTAAACCCATTCCATGTAAAATATTAATCATTCCTGACACAGAACCAGAACAATAAAAAGACCATTAATTGAGTGGAGTTGAATAAAAATGCACAAAATAAACTCTGTTCTTAGGCATCTACCAGAAGAAATGATACTTTTTTTCTCTTTGTCTATTTTAAGCCTTCTTAGTGTCCTAAGGAAGCAG
AGCCTTAAACCCATTCCATGTAAAATATTAATCATTCCTGACACAGAACCAGAACAATAAAAAGACCATTAATTGAGTGGAGTTGAATAAAAATGCACAAAATAAACTCTGTTCTTAGGCATCTACCAGAAGAAATGATACTTTTTTTCTCTTTGTCTATTTTAAGCCTTCTTAGTGTCCTAAGGAAGCAGAGACCATAATTATCT
TTATTTACAGGATTAGAACCCTCCATGCCTTTCCCAACACCTCAGTCACACATACAGTTCTATCCAGGTTTCTTTATTTTTTAGTTGAAGTCAACTTTTAAATAAATTGtttatgtgcaatgaaatgcaacttgaagtgtacagtttattaactattacaaatcgtcacacccatgtaTCACAGATTCAAGATGGGAATTGTTGCT
TCTCTGACAAGAACATCTAGAAAGCTACAAGCTGTTCCTAGGTATTAACCTTTTGCCTGTTTTCTTTTTCTTTTCTTTGTGTTTTTGGTTTACCAGTGGAAATAAACACAGAAAAGAGAAAAAATACACAAGGACTCCAGAGACTCACTTAGAAAGCTTCCTAGAATCCTGCCATACCTACCTGCCACACCTGCCCACTGTCCAAA
caacctagtcagcacatagaagagacagTCAAGATTTTTAAATAAGGGAGTGGCATAGCCAGGGAAAAATTATAAAACCATATATAATAACGTTAAATGAAATAAAGACACACTTAGGAACCTACTTCAAACAAAGTGTAGATGGGTAGAAAAGACATGTAATGAACAAACTATGTTTTCTGTCTGGTTTCTTTCCAAAACAGTCT
TGGTTATATTAGCCGTGGTAAACTCATACAATGTAGCAATTAGCACACAGCCACTAATAGAATAAGGCATGGTGCAAGGCCAAATATGTGCTATTGACTAAATAAAATAAGCTGTGTTTATGTATAGATAATATATAATGTTTATTCACTCCCACTTACATATATACAGAATAATGTATATGACCTATGGCCTTTGGTACATGAAA
TTACAATAAGTGTATCTATATCACATTGACAGCATAAGGACAGAAAAAAACCTAAGACCTAAATCAGCATTCTGAATAATCTTTATGAGAGTAAAGGCAAAATAAAAACCCTTGGAAGTAACATCGCTCTTCATTTACTGGGTTGTTAATTGCAATAGTGGGATTCATGTATGCGcacatgcatacacacacacacacacacacac
CGcacatgcatacacacacacacacacacacacacacacacacacacaTTTGGGCTTCTAAACTCTGTCCCCTAAAAAGATCTAAGGGTAATACTACCTTAATAAAATTATCAGACACCAGATCCAGATCCCACTACTTCTGCTACgaagaagaagaagaagaaaagaaggaggagGNNNNNNNNNNNNNNNNNNNNNNNNNNNNN
CCCATATGCTTCCTAAGCAGGAGTCACTCAGTGTGCTCTGACCCCTAGTGGCCGCTAGTGGGTTTTTTTTTAACCTTCCGCCTAGAGTCGTACCATCAGAAATAAAAGGAAAGATTGTATAACCTTAACACCACATGATCCACACAGCTTGGTGGAGCAagcctgaagcaaaaggggcaccatgagttcaaagccagtcaggccta
TAAGGAAACTAGAAAACAAAATCAGAGACTGAATCTTAAGCTACATTCACTTTTTGTAAGGAACTCTAAAATCATTCAATTCCTGTAATTTACATTTTACAATAAACAAAACAATAATTCCcgttgactattgtaagcacagcactatgctgcaccctttgcaaatactagttcatttccttctggccaaaatctcaagtagacag
agacaggtagatctctgtgagttcaaggctagcctatccttagtgagttccagaacaaccagaactacctagtacgacccggactcaaaaaataaaaTAAAATAAAACGGTCAAATCAATCAAACAAAAAGCTGACTCTCCTAGCTAGCAGATTTAGACTCCGTGAAATAGAAATCAATGTTCTGAATTGCAGTGCAATACAAAAT
taGACGTCAAAAAAGCCTAGGCAGTAGAGGACACATGATACATAAGTAAAAACCAGATTCACACACACACACGGGGGGGGGGGGCGGATCAGGATAACCAAATAAATCTTTAAACATAATATTTTTTAAAAGAAAAGGAAAAGTCCCTTTAGCAATTTTATTCTGATTCCATTAAGCTCAGGAGAGAGTGGGTGATGTGAGCTACG
gacccatcttaaactggagacaccttacattcgatgAATACAGGAATTGTGATAAGACATATGGTTTTGCTAGAATATTGGGGAAATACCTTCAGTAAATAATAAACTCCAACCTCTGTCTTCCTAAGTTGCTTCGTGGAATGACAACCAGATTGTACAGCCAGCAAGTTATGGAGCCCTAGGTCCACACACCTTCATGGCAGGGA
GCAGGGAGGAATAGATAGCAAAATACACGCATTCGAGACcacacacacacacacacacacacacacacacacacacacacacCAGGCTATCTCTGTTTTGAATAAAGAATTGGAAGGACTGCATAAATCACCAGTCATTCAGTGTGGCTTACAGAGCCTCACCACAGCTACACTTTGCCCACATTCTCACAATGATCCCTATTATC
GTGAGAGGTTAGCGTGAGAGGATGCTAATGTCACTGCCCATGGTCTGCGTCCAGACGGTTGAGCTGGCCGAAAAGAGATCGATACAACTCGGTCCTAGGAAATAAAGCAAACTGGTTAACACTGCTTAACTTTTCAAGGTTAAAAATGAACCAAGAAGCTGGGAAATACCTTCATCTGTTTCTTCAATTGAAAACACAGCCATGTA
TCCTCCTGAGACCTCTGTATGTCCTCCTGAGACCTCTGTATGTATGAACCTGGATACCTAAGTGTGCATAAGTCATGATTCATACACCACACAGCAATGGAATAAAATGAGTTGAGTGGGGATGGGGTGGGAGCTTTCTTTAGGAGCTGTCCAttttgtgtcagggcttctctctggctatggctagctgaccaacactctaggga
tgcttcagcgaccttccactcttttctggccttggtgggcacctgcactcacacgtgcaGGTTCATGTTTTTATTTCATACACATTTTTAAATCCTAAAAAATAAAAGCAATTAaacaacaacaacaacaacaacaCCAGGGAATACCAGAAGTCAGATTAGAAAGGCAACCAAGTTCAGTCACCTGTCCAGACAACTATTCGGCC
TTCCAATCTCTTCTGTTCTATCTATCCACAGGCTCTGATGTTGGAAATACCTACTGGAAGGTGCTTTCCAATTAGCACCTGGCATGTGCCAATAGAACGAAATAAAGGATTCCCTTCCAGTAAATCTGCATTCTATCAGAAAGCAGAGTAAGCCAGGGGCAACAGATATGCACGACGTCTTCTTTCTAGAGATACATAAGATCAAA
CGTCTTCTTTCTAGAGATACATAAGATCAAAAGACAACAACGTGCTGTCTTAAATACCCACACAGGAAAAGTAAGCACAGCAGGAGCAGCTGTAATGGTGAATAAAGGGTGCAACCTGGTGTCAGAGCTCGTTCCCATCTTGGCCTGAGAAAATGGCAGCTTCCTCAGCAGTCAGACTACTGCATCCTCCATAAATGCTATCTCTA
TGTGTGACAACACAAACTCCATTTATTTAAATAATATCTAATACAGTCCTCCCTAGAAACAAACATGGAAAGGAGCACTCCATTTCATTCTAAAAACAGAAATAAAGCAGGCTGGAGAGATGGCTCtcctgagttcaattcccattaaccacatggctcacaaccatctgtaatgggatccgatgccctcttctggtgtgtctgaa
GGTACATAGAGAGCACCTCAGATCCACACCACAGGTGAGCAGGAGTCCCGAGCCAAGTCCACTGGCTTTGAAAGTGCTGACAGCGACTTGGAAGGCCTTAAATAAACTATCTTGCAAATGATATCTGTGTTACAAAAGTGCTTTTAAAACAGGCAGACTACAACCAAAACTAAAACCCACTGTTCTGGGGCCAACACCTTGACTAC
GGATGTGGGGACAGCTCCTGTGATGGAGGGAGGGAAGGCTGCCAAACACAAACACAGTATGGATGCGAACAGCTATGCAAAAGCAGTGGAAATGTCCCACAATAAAAAGGCTTTGTAATGAATTTTGTTACTGCATGTTcaccaccaccaccaccaccaccaccaccaACAACAACAACAACAAAATACCAAGGGCACCAAAATGT
TCCGAGTTAATGCAAAGCTGTAATCCTCTTTAACAGAGATCAAATCACTGCCGTGAGTTATGTTTGCACTGCAATCTGATAAGGAAGAGAAGGAGCGGCTAATAAAAGAGTAATGGGAGCCCTTAATGACGCTGGTAAAAGGTAGCACCAGTTAGAGCAGGGCTCTTGTTCTGTTGATTAGATCAGTGTTGCATATCTGCCCAGAC
GCTGTAAGGACAGTGTTTCCTGGGGTCGAGAGCAGATGAGCTCTCAATGCTGTGCAACCTACAGCACAGCATCCATCAAGACCAGTGCCCGAGTCTATTGAATAAAGCAGCACAATAGACAGGAGAGCTCTAAGAATTGGCGTGGGGTGAGGGTGGGGTGGGGGTTAGCTATGGGCTGGGGACAGGACTGCTATCAGGAGAGTGGG
GAGGCCGCTGTTCCTACTAAGAATTTGTTGGGAGTTTTTTTGTTTGTTTTTGCAATGGAACCACATAATTCTAAATGCTAATGTTGCCATCATGTTTGTAAATAAATAAAGGAAGTTACACAGAAAAATGCAATAACCTGCACTTAAAAGGGCCAGTGCCGGAGTTAACCTGGAAGGAGGATCCTCCTAGAAGCAAACATGGCCAT
CCGCTGTTCCTACTAAGAATTTGTTGGGAGTTTTTTTGTTTGTTTTTGCAATGGAACCACATAATTCTAAATGCTAATGTTGCCATCATGTTTGTAAATAAATAAAGGAAGTTACACAGAAAAATGCAATAACCTGCACTTAAAAGGGCCAGTGCCGGAGTTAACCTGGAAGGAGGATCCTCCTAGAAGCAAACATGGCCATGCCA
TTTTGTTGTTGATATAAAGCAATACAAGCGTACTGGAGAAAACCCAAGTACTACAGACACAAATCAGTAAAAGTGTCTTTTACTTCCCTCCACTCCCCGTAATAAATCAAAGGCTTCTTATCTCCTAGTAAGGGACAGATGAGTTCTCTCATAGAATACATTAGCTCAGAGGCAGGCAAGAAAACTACAACACTACCGGCCTCTTC
TTGTCTTTTTAAAGCTAAAATAATCATTCTGATTTTGTTTTCTAATTATTTCTTTGAGGGAAATACTAACAGTATTTTATACATCCACTGACAACAATAGAATAAACATTCAATAAACTGCACTTTCCCTTTTAGAGTAAGAAAACAAGGTCATAAAAATATTTGCACATCATTTTGTTACTTTTATCATCTATAAAAACAGAATT
AAGCTAAAATAATCATTCTGATTTTGTTTTCTAATTATTTCTTTGAGGGAAATACTAACAGTATTTTATACATCCACTGACAACAATAGAATAAACATTCAATAAACTGCACTTTCCCTTTTAGAGTAAGAAAACAAGGTCATAAAAATATTTGCACATCATTTTGTTACTTTTATCATCTATAAAAACAGAATTATGAGCAGTGG
CTTTTATACACTTAGGAATTTGCATAGGACTTTAGAGTCCTCAGTATAAAGGTTTCATGAAATTTAAACAGGAAAGGAGAAGAGAACTTTAACTTGCAATAATAAAATTAGGTGTAACCTCTCCTATATAAGTTCTTCATGCAGAGAAATGACAACAGAAATTAAGTTTCCAGACAGCTGAGAGAAATCTAGAATAAACTAGTCCC
CTTGCAATAATAAAATTAGGTGTAACCTCTCCTATATAAGTTCTTCATGCAGAGAAATGACAACAGAAATTAAGTTTCCAGACAGCTGAGAGAAATCTAGAATAAACTAGTCCCTGCTAACCATCCATCAATAATACACGTTTGGCTTTAAAAATTGTTTCTTCACAAAAACAAGCAATTATTTTGTAGGTAAAGCATAGCGGATA
TTCTTCACAAAAACAAGCAATTATTTTGTAGGTAAAGCATAGCGGATACATAGTTATTTCACTAAATTAAATAGCTGAAGCCTGTGGGGGGATGGAGAAAAATAAAAGTATGAAAGTAGTTTACTTTCTAATTTTCATTTGTGTGTGTAAGTAGGCACTGAAGAAGTAAAATTTACAAAAACATCCACTTCCATAAGACGCAGCTT
AAGAAAATCACTATCAGCATCAGGCCCTGATGTATGAGCGCAGAGATCTGAATGCTAGGGAACTTGTTGCCAATTTGCTTTTTCCTTTCTTCTTATGACAAATAAAAACAAtttttttcttttctatttttcggagctggggaccgaacccagggccttgcgcttgctaggcaagcgctctaccactgagctaaaaccccaacccc
GGGGGTCCCTATGGGCCAGAGCTCGAGTGCTGACTATTTCTGGGCACTTTGGAAATATTTCTTTTAATAGTATCATATAATCTATCATTTGTGTTGAACAAATAAAGAAGTCCCACCAAGCTGGAGGACTTATAGGTAAGAAACTGGAAGGTGAGAACTAATCTGTATTCTGTAATTATGTTTCATAAGGACTAAGAGCCTGGCAG
CAAAAGGTAAGACGATAGCTAACGACCCGGGTCCTCTTCCATCTGAAGGCTCTTCTTATAATCTGGCTTCTGTTGTGTCAACAATGACCGAATTCTTGGAAATAAAGAATTAAagacagattctcactatgtagctctagaactttgtcacattgaccaggccagccttgaactcagagatttgactgactctgcctcctgagtag
TGCAACTACACAAGATTAGAACCTCCTTCTTGTTAGGAAGATTAATTCCTTGGGAAGGGAATTTCAGCAGATTAGCCTCTATAAATCCATCACCTGGCACAATAAATGTTAATGGAATGGTCATAATTGCATAAAAGTCATACATGTGAACTGTCAGAGTGTCCTCAAGTGAATTTTCAAATTTGTCCAATCAAAAGGTAAATGTA
TGACCACATACTTGCCAAGTAAACCTTCATGATACCATTGATGCTTTAAAAGGCCTCTTCAACAGTTTTAACACAACCCTACTTCTTTCCTAACAGGCCCAATAAACTGTACTGCTTAAAGCTTTGTTCTACAGTTTTACCTTCAATGAGTGGAGCCTCCAAGGTATTTAAGTCAGGCTCTGGTATACTTTTAAAAATAGCAAAGC
GACTCAAGCTAGTGACCAAATGCTGGTGCTGACACCATTCTCAATGCTAACAATAATGGCAATGTCTACAGAGACAGTATACAAGCAACCATGTATCTCAAATAAAATTCTTACACATGGGACACAAATTAGAATTTACTTGGACATTGTTAATTAGTTTTTAAAATATTATCATGTCCCCTAAACCCAAAATGGTTAGCTCTCTG
AAATGGTTAGCTCTCTGCTCTGTCTTCAGTCATAATGTCAATTTTCAAATTCATTTACATGTATGTTTTCTCTATAAAATCACCACTACTACCTATGCACAATAAATTTCATTAGACTTTTAAGAAACACTATCCAGATCCCAAATACAAACACttaaaaaaataaaattaaataCATAAGACAGCTCTTATAAAAGGTATCTATT
TCCACCAAATTAGTAATTACTTGTTTATGGCATTATCAACTATCTTGGATACAGAGGTCTAGCATGTAGCAAGGTCAGTACTAGACATATCCTGAACGGAAATAAAAGGAGAAATTTAACCCATCAACGTGGTCAGAAAAACAGAAGAGTCTGCTATGCCTTTCTCTAGGTACTCCTGGCAAGATTCAAAGTGGCAAGACAAACCG
GTCAGCTACATCACGCCTTCGGTAATCCAGCTTCCCCACAAACCAGCATCAAAACTACGAAGCTAATTTTTTCATTAGAATTGTTAAGTAACAGGAGTTCAATAAATCATTTGCCTTCTAAAGAAAAAAAATTACTTTCTAACAACATAATATTTCTTCCAATCCTAAAAAAAAAAAATGAAGCTTATTTATTTACAAACTGAAAA
atggcacttgccaccaagcctaaaaacctgagttcCCATGCACAAACATGTACTCACCCACCTAAGTATGTGCATACTCACACACACAAATACATAAATGAATAAATGTAATAAATGAATTTTTTTAAATGAAAGGATTAggctggcaagatggcccaggaagtaaaggtgtaccaaggcaggcctaatgaccaaaatttcatccc
gccaccaagcctaaaaacctgagttcCCATGCACAAACATGTACTCACCCACCTAAGTATGTGCATACTCACACACACAAATACATAAATGAATAAATGTAATAAATGAATTTTTTTAAATGAAAGGATTAggctggcaagatggcccaggaagtaaaggtgtaccaaggcaggcctaatgaccaaaatttcatcccaggggggat
ctctttcttctatcagttgctttcagtcagagtattctatcacagcaaaaccgaaaaataattaatacaAATACGATAATTTGAAAAAGTCATTTAGAAAAATAAATAAAAATTAagccagaatggtggaacacacctttaatcctacactctggggctggagagatggcttatctgttaagaacactggctAAggggctggggat
ttcttctatcagttgctttcagtcagagtattctatcacagcaaaaccgaaaaataattaatacaAATACGATAATTTGAAAAAGTCATTTAGAAAAATAAATAAAAATTAagccagaatggtggaacacacctttaatcctacactctggggctggagagatggcttatctgttaagaacactggctAAggggctggggatttag
TCATTTTTGTATGTATAAATACACATGCTtgtgtgtgtgtgtgtgtgtgtgtgtgtgtgtgtatgtatgtgtgtgtgtgtgtgCACCTGTACTATTACGAAATAAAGTAGGCATGCTTTTAAAGTTCAAGGACCATTAAAAGACAAAGAATGAGAGTAAAACTGAAAGTGTGTGAGCAGGTGGGAGGCCTCTGACCCTATACATCA
tgtgtgtgtgtgtgtgtgtgtgtgtgtgtgtgtAATGTATTATATTCACCATCTACCTCATCCACATGACCATATTTTAAAAAGACAAAAGAGAAAAAAAAATAAAAGAAACTCACAGGCCTATTGTAACACATTGTACCCCTTCTGAATGCAATACTTAGCTCAGGCTCACTACCCTGACAAATAAGGAAAGCACTTTATGAAGC
TTAACCTCGGCACCCCAATTAACCAGCAAGGGGAAAAGCTAAGATGTGACTAGTCATAACTCTGAAATCAGAATTTATTGAAGTTAAAATTATTAATTGGAATAAAGGACCAATCAAGTAATGATATTTCTTAAACAGGCCTTTAGAATCaaaataaataaaaaataaaaaGAGAAGACAAAGAAATAAGGAAGGAAAAGTGTTCA
TTCAGGAATAGACAGTTACTGTAGCCCTTTAGAATATCTCAAATGTTTAGTCCATCTAAGCAAGTACTAGGATTGCTGAAAAGAGAGTGACATGCCAGCAAATAAAGTCAGGAAAAGACCTGAGAGAACTCTCCTAAGAGACAGAACTACTAGGCTGAGGACAggcagcacaccccaggttctcagcacacgggaaacagaagaga
aacagaagagaagaattgcaagttcaagactaatctaggtaacacagtgagatgctatcccagaaacgccaaaACAAATACACAATTATGACAGTAAGAAAATAAAAACCTGAGGACTGGATCATATGTCAATTTTTACTTATGATCTCTTTAAACTATTAGACAGAAAGATGATAAACCTAACAGTACCTTATATTTTTAACACA
aaataagtaaaaatttCAAGAACTTGAATGTTATAGTGAGACCAAGTCTCAAAAAAAAATGGTGAGAAAGGAGAGGAAAATATTAACAGGTGGTTGACAGAATAAAGGGACATAATCCACTTTTACCAAAATCTACACAAAAAATATCTCACCTCTCAGACTGGTAATACCCAGGACTGAGAAAAAAGCAAGAGGAACTGGAAATT
AAGCAGTCATCACTTTCTTCTGCTCCTTTAATAATGTTTTCAAATCTGCTTATTTAAAAGTATTTCATACTTTGAGCACAGAACAAGGCATCCTTTCCAGAATAAAACATTATAATAAAGTTAACATCGAATGGTAGAAGCCAGTAGATACACACATGCACATGCACACACCTTGCCCAGTTTTCCAGAAGCAAGCTTGGTTTTAT
TTTCTTCTGCTCCTTTAATAATGTTTTCAAATCTGCTTATTTAAAAGTATTTCATACTTTGAGCACAGAACAAGGCATCCTTTCCAGAATAAAACATTATAATAAAGTTAACATCGAATGGTAGAAGCCAGTAGATACACACATGCACATGCACACACCTTGCCCAGTTTTCCAGAAGCAAGCTTGGTTTTATCATGCCATTTTTG
CATGGAAGGTGTTTAGAAATGTGTCTGCAGAAAGAAAGACTTCCATGGCCAGTTCTTAAAAGTCATTAAGTTTGGCAACTCCTTGCCTGTTATCATAACTAATAAAATCTGCCCCTGATACTAAGTTCCTTGGGTATATCCTACAGCTACTCTCAGACTCCTGGTGATGAGTCTGATAAGGAATTCCTCCTGAAAGGCCCTCCCCT
TTCATGCAATTTTAAAGGATTTACAATATATTTCCTAAAAATCCCAAATACCTTGTGTGTCAGACCAAGATTATCAACTAATTACTGTCTCTAAAAACAAAATAAAACAAAAATGTAAGTTTTCCACCATAGAGATGAAGAGCAAATATAAATCAGagccagaaatggtacctcatatactcagatcatgcagggttgaggcaggg
agtcaagactgacctgaatgcacagcaaagcatttcataaaaaGCCATTTCTCTGTAAATCAGCTTTCAGGAAATGGATAAATATAGATAAAATGAGTAGAATAAAAACAAATTCTACTATCAAATGAACAGTAGAATAAAAAGGGTTAAGGAGTGgggcatggtggtggatgtctttgatcctagtgcttggggcgcagaggcag
cataaaaaGCCATTTCTCTGTAAATCAGCTTTCAGGAAATGGATAAATATAGATAAAATGAGTAGAATAAAAACAAATTCTACTATCAAATGAACAGTAGAATAAAAAGGGTTAAGGAGTGgggcatggtggtggatgtctttgatcctagtgcttggggcgcagaggcaggtagatctctgagtttgaggccagcctggtctaca
agtgcaaggccctgggttcggtccccagctctgaaaaaaaaaaaaaaaaaaaaagaaaaaggaaaaaaaagGTTAGGTATATGTCAAAATAGTTCACCACAATAAAGCAACGACAAAACTAATATAGTTCAGTATTTGAGCAGTTATATTGTTTTATTGTGGTGAACTATTTTGACATAAAAGGGCCTTGGATTCAAACTAGCACC
AAGGGCCTTGGATTCAAACTAGCACCATCCAAAATCAACCAAACAAAAACCTAAAAATCAATGACTTAAAGCCCAAGCCCACAGTACAGTAAATAATTCTAATAAATCTTTATGGGGGAAAATACCTATAATATTTCAAACTGAGTTTATTCAAAAAAATCAGAAAAATGGAATATTATTTAGACTTTAAAAGGAAGCACAATATG
ATCCTTTGCTGAAGGTAAAGTCCTCCACAGAGCCACAGATGAAGAGTGAAGACTGAACACGCAAATCCAACAGTGAGTTCTTCAAATTCTTCCCAGACAAAATAAATAAATATCCTCCTTATTATTCATACAGGACTGGATTCTATTTGTCCATCACTATGAATAATAAATAAACTGAAATCAACAGTTTCTAATTCACCTCCAAT
TTTGCTGAAGGTAAAGTCCTCCACAGAGCCACAGATGAAGAGTGAAGACTGAACACGCAAATCCAACAGTGAGTTCTTCAAATTCTTCCCAGACAAAATAAATAAATATCCTCCTTATTATTCATACAGGACTGGATTCTATTTGTCCATCACTATGAATAATAAATAAACTGAAATCAACAGTTTCTAATTCACCTCCAATTTTT
ATCCAACAGTGAGTTCTTCAAATTCTTCCCAGACAAAATAAATAAATATCCTCCTTATTATTCATACAGGACTGGATTCTATTTGTCCATCACTATGAATAATAAATAAACTGAAATCAACAGTTTCTAATTCACCTCCAATTTTTCTGCTAACAATTACAGAGTTAAAAAGTTAAGAGATGCAATGAAGACTCAATGTCCAAGCC
AACAGTGAGTTCTTCAAATTCTTCCCAGACAAAATAAATAAATATCCTCCTTATTATTCATACAGGACTGGATTCTATTTGTCCATCACTATGAATAATAAATAAACTGAAATCAACAGTTTCTAATTCACCTCCAATTTTTCTGCTAACAATTACAGAGTTAAAAAGTTAAGAGATGCAATGAAGACTCAATGTCCAAGCCCTCT
TAAATTTCTGGTAGTGAAAGGAAGGGAAATGAGAAGTGTATGAATGGGTAAAGTAAAATGAAGCTTGCCTTTCCACTTTTTAAATGTCTATATAGTTGTAAATAAATATGCAAACACACAATTATTTACATCCAAGTACACACAAGCTCTCCCTCATCACCCCAGATGGACATACTGAGCTGGAATTTGCAGATTATAAGAGTGTC
TCAACTGTATGGCCGGCATTTTTCATTTCATAATAATGTGCTGCTTGGAATTCAAGAGGCAGGCTCAGCATCAATCATCTGGTAAGAATTTTTCCACTGCAATAAATATGCAAATGAGGAGAGCCAGTCAGTCGTATTTCAGGCCCGACTTGCTAGTGTTTTAAAAAAGACACAAATTTATTAATTGCCGGTGGCCAGAGGAATCC
GACGTGCAGCCTGTGGAAGAGTCTATGGAGAAAACAGCCTGATGGGCTAATTCAGAATGCAAAGTGTTTTTGGAAGAAACAGTCAACTCAAAATATATTAAATAAAGTAAGAAAGAGGACTCAATGGACAAAGCTTATTTTTTTTTCTTTTAAGAGAATGATGTGGGGAATTGGGGAAGTGAGTAGAAGTTGAAATGAGGGAGAGA
AAGCTGTAATTTCTGACCAGGCATGAATTTATAAGAGAAAGGAACTGCAGAATTTCTTAGGTTTCCCTGAATACTCTCTCAAACACCTTGATGAAGTGTCAATAAATCCTTAAAAAGCCCTATAGGACACAACAATCTAACTGATCAATGTACTTCCAGAAATCCTCGACAGTTACCTTCCTGCACAGGTCCTAGACAGCCTCCAC
TCCAGAAATCCTCGACAGTTACCTTCCTGCACAGGTCCTAGACAGCCTCCACTGCTTGCGAATACGTTCCTAAAAAAGGAAAATTCATTTCCCCCCTTTAAATAAAAAGAGTAAATATTCAGAATACAAGGTACTTAAAATCCAAGTTTATTTACAAGTGATTATTTAAACTGCCAAGCAGTAGTTACCGAGGAAGAGTGGGGATA
AGCCTAATGGATATTAGGACTTTTATTTCTAAAAAACACATGATTCTTTCCTATTATAAAACCGAGCCTGACCAAATTCTCAAAATCCTATTGGCATATAAATAAATCCAATGAAGCGACATACAAGTAAATCCAATGAAAAAGGGGTTTAGAAAGTGTATTTTTGAAACAGGATTTCATGTAGAATTAGTCACTTTTATCTAAGG
TTAGCAAACACTGTAATGACTGGGCTACACCCCAGCTCCAGATTTAGGAACTTAAAATCATAAAATAAGCACATCCTCACGATTAGTGATTATTAGTAATAATAAACTGAGTCATAACATTTCAAACAATGTCTCAGTTGTGTTTGAGTACTAGTGAGACCAAGGGTTATTTATTCAGTGACTCAGAATGATCACTTTGAGAGGTT
CCCATTTCAATATCACCACATGATAAGAAAACACTAGTGAGACTCTACTAAAATGTTTCATCCTAATTTGGTCCCCACAATTGAAAACACAATGTAGGAAAATAAAAGGAAGCCCAAATATTGAAAACAAAAACCAAGTCTCACTAGGAAGAGATAAAGGAATACATGTATTTTGAAAAGGCTGTGCTAAGGAATGGAATAATAAA
AATAAAAGGAAGCCCAAATATTGAAAACAAAAACCAAGTCTCACTAGGAAGAGATAAAGGAATACATGTATTTTGAAAAGGCTGTGCTAAGGAATGGAATAATAAATCTCAAAATTTCAAATAGCCGCACACAGACAAGATGCTTAAAGTTATACTTAAggggctggggatttagctcagtggtagagcacttgcctagcaagcgc
ttgggaatcaaacttcagtcttgtaaagagcctcaagttcttttaattgctgagccatttctctagcccTTCTGACTTATTAAAAAGGCAATGAAGATCAAATAAAGCAAAGTCTGGCAGGgcctataatctgagaactcaggaagctgaggcggtcacaagtttgaggccagcctgagctgtatagcaagttagcaagaatctaa
agaccctgtctcaaaaaacaaaaCAAAGCAAAAAAACCAAAacctatctacctacctacctaccCTCCTAAGGAAGGTGTCTTCTTCTATTCTCTGTAGCAATAAAAAAAAAAAAAATCTAGCAAAAAGGAGATGCAGATTAAAGTCaaaccgggaacctgtgtgatgacatacatattagtcgtagtacttgggagggctaaagt
TGTACATACTCCCCTATCTGGAAGAATGGTACAGTAGAATGAACCAAAGAGACTGTTCTCATGACATTTGAATGTAGTGCTATATAGCATTGCACTATACAATAAAATACTAAGATGAAAATAAATGGAATGATCTCCATTCTCAAAGCATCCTACTTGATTTCTTCTTGCTCATATTGCTGTATTTTATAAGTCTTAATGAGAAC
GGAAGAATGGTACAGTAGAATGAACCAAAGAGACTGTTCTCATGACATTTGAATGTAGTGCTATATAGCATTGCACTATACAATAAAATACTAAGATGAAAATAAATGGAATGATCTCCATTCTCAAAGCATCCTACTTGATTTCTTCTTGCTCATATTGCTGTATTTTATAAGTCTTAATGAGAACAACAGAAAGGATTTGAGTT
CTCTAACGTTTGTCTTCTTTTACACTCTTCTGCACTATTTCTTTCATACTGAATTCCAGGTTAAATACCTTCCTCAAGACTAGAGGAGGCATAAGTACAAAATAAACTAAGAATTAAGTCCCCTAAATCCCAAGAAACCCCAggcatggtggcacactcttgagatccgaacctgtaagaggctgggcatgcacgcaaggctggcc
AATCACTACAAAAGCTTATATCCCACTACCATATCACATTAAACTGAAAGATGAATGTGTGCTCCTCAAGCTTACTGATACAGCTTTAAGGAAAAACAGAAATAAAACCGAAAAACACTACCACCACCAAAACATTTTATATATACCTATATAAAAtgtgtgtgtgtgtgtgtgtgtgtgtgtgtgtgtgtgtgtgtAGGTATAAC
CCTTTGCACTCATTGTTGTTTATATAATAGACAAATATTTCCATTAAACTATCAGTTTTATATTAGTCACTTCAAGGTTTTGTCTGAAATATAAGATTTCAATAAAATTTTACCATTAAAAATAAGAAAAGAGGGAGGAAGGAGAGAAGGGTCTGTGTTATTGACAATAGTACAGAGTTTCAGAGTATAGTCCTTATCATTTTGGT
aagaaatacatacatcttgagtattggattaaaagcaggcaccaccatgccagttttccttacCATCTTTTAAACTATTTGAATGCATTGTCTACTTAAAAATAAACAGAACTCActaggtggtgatggcacatgtctttaacgtcatattcaggtggcagacttaggcagttctttgagttccaggctagtgtggactataagac
ATAGTGTGAAGTTGAAAAGGGATAATAAGCTATTTATTGATACCGTTGTTTATGTTGTTATCTCTCCAAGATGCATGTTGTGCTATAACATGGTACAAGGAATAAAAATTTATCTGAAGCANNAAAAAAAAAAAAAAAAAAaaaggacaacttgagggaatcagttctctccaccctatctgctccagggactgacttcaggttgg
aaggaggcaggaagatcagaagtccaaggccatccttaactacacagcaaagtagaggacaacatgaatacatgagacactgtctctaaataaataaaTAAATAAAAAGGTAAATAATCCAGCATTATTTAACGCTggtggaagcaagagaattaggagttcagggttatcttctactacacagctagtccaaagccaggttaagg
caggaagatatgagttcaaggcatgcctggtccacagatcaaattccaggcctgccatggctacacagagaaaccctgtctcaaaaaaatcaaaaAGAACAATAAAACTTTAAGAATTAACTCAAAAAGCCAGAGAAGGCTGGCAAGTGATATCATAAAACAGACATGGCTCATATGCCCAATACACTTTACAGTTGTCTTCATCT
AGAAGGTCTCTCTGGGCTGGGCTCTGAAGGACAAGAACACCAATTTCTAAGCAGCATACTCGATGAGTTTCGTGCTATACAAACATTCCTCGCTCTAGAAAATAAACTCTCTCTCTTGCTATGAGAGAGGAAACGTTGACAAGAGGAGACAACACTCTCCTCTTCAACCTCCCACAAGGATTAGTGCAGAACCTGCTAAGCAGCTA
CTGACCCACGTCTAAAGCACAATTACTCCCAGCCAGTCTCAGAATAGGTTTATGGAGAATCAGTCTGTCATCAGAATGTGGACAAATGTCTTAAGTCCTAAATAAACACGGTTCAACAGCATCAGATAATCTTTTTCATTCTCGAAGCAAGTTTTTAGAAGCAGTCAGTTTCAAACACACGAAAAACCTGAAACTCATCAGGCTTC
AACAGAACCCCAGGAACTGCTTAGCCACCACTCTGCTTCATCTTCCTTACCAGGCTCTTCAGGGCGCAGGGAGCTTCCCCCAAGTTTCCCCGCCAGAGTCAATAAAGTGGAGGCCAGGCTTGAGGGCTGTCATCAAGGGCCAGCATCTCTCAGGCTCTGAGGTGGCTGCTCTCAGAAGAGCCATAGATCTCAATCCCCATCCAGGC
ccatgaaaggggtgtgtttgtgggggggtggatcccagtcaattatcttgtaagctggatcccagtaaagtatgacttctcaggaagatcataaaaaAATAATAAATTCTCCACGGGACACAGGCTGTCAGGTCTCGGCAGGCGGGAACTCAGAGCCCTCCAGCCTCACGCTCATTAGGAGGTGACCCCATTCTAACTCAGCAGAT
ttacatgtccttgctgtcactgaaatccctgacagtccacgggatggggtcaagctattgtgggatgacccattcaagtacttaaacagcaaattttaaaAATAAAAAGGGGTAGGGGTGGGAAGGTGGGACTTGGAGGAGGGGGGCTGTGATCAGGATATAAAGTGGATAAATAGATATATTAGTGAAAAACATAAAAATaaaga
actgagccacgccccagccTAGCTTCCTCAAGGAAGACGCCACAGAAGCAAAAATTGGATCTGATTTTCTTTAAGTATGTTTGATTTTTTTTTTCCTTTTAATAAAAgtacacctacaatccctccactgggatggcagaggcaggagctccctgaggtcagcctagtcaaactgatgaacaccgggttcagggggcccttgtctc
TGACCTGGTTCCTTATTTGCAGACCCTGGATCAGCTCCAGGAGGGCAGGTCATTGGTGAGACAGGTGTCAGCGCCCTTCTGTCATCCAGGGAAAGGTGGAAATAAAACGAGCTTCTTCACCCAGAGGCTTGGGGGGGGGGAGTAGAGCAAGGAGAGAGGGAGGGTCCTTAGGAGGGGGTCCCAAGGGGTTCTAGGGGGTcacatct
CCTCCCTGGGACAGGTGACCCTGGCTGCCTACTACAGAGGCCCTCCCCACTCTAGGAACTGCCACGGCTTCAGGTAGGGTCCATATTGGATTAGAGTTCTAATAAATAGTGTGTCCTCCCCCACCCTGGGCTGGCAGGGACAGAGTGGGCAGTGTCCTCCCAGAATACCCACATACCGTCTCTGGGCGCTGCTCCTATGAGGATCC
GGAGGTGAGCAAATGGGGGGCGGGGACATCTCCCAGAGCCCCAGCATGCAGAGCAGCCCCAAGGCATGCTGGGAGAGCAGTTTCCTTCAAGGGAAGCCCCAATAAAGCACCTTCTTGGAGTCCCCTTTACCGCCACTGCTGGCACCAGGGACAGTACCAGGCCCCGGCAACCAGAGGACCCTGACTGAGGCCTGCCCATCTCAGCA
gcacatgtctgtaatcacagcacttgagaggcaggggcagaaggattccaagttctaggcctagactatacaatgaggccctaacctcaaacaataaaTAAATAAAACATATCGgctaggcttagtagaacaagcctgttactctagctgctcaggtgtttgtgaggcaggactgcaaggccaatgccagtctcagttataaggga
TAGTCTCTAGTGCTACAACAAATACAAACAAACAGAAAACCAAAACCTGCTAATTGTCCCTGTCCTTTGGGGCTGCTGCAAGGACTTTATAAGAAGGCAGAATAAAGCctggagagatggctcagcagttaagagcactgactgctcctccagaggtcttgagttcaattgccagcaaccacatggtggctcacaaccacctgtaa
ggttgctgggaattgaactcagaacctctggaagagcagtcagtgctcttaaccactgagccatctctccagccccGATACCTTGTTTTCAATATAGTAAAATAAAATTGTGCACATGGCTTGCAACAGATCCCATTGGACAGCACAGAGGAGGGAATTATGGCCATAGAAGCATTATAGGGGAAATCTTCTCAAAGGAAGATTTG
GTTTGCCATTTGAGGAACTCAATGTATGATTCTTGAAGTTTCTAACTGTCCCCTTGCTTCCCCTGCCACAAATACAAAAACAAAAACCTGTATATGTTTTAATAAACAGTGAGAACAGTCCTGGGAGCCTCCCTGTTGTCTCTGCTGGAGATGAGCACTGGAGAGAGAGACAGACATTGTTCCTACAGGCTGCTTGCACTGTGAGG
gacctgatgccctcttctggattctgcagacactgcatgcacacgctgcacagacatacatgcaggcaaaacacccacatacatgaaataaaaTAAGTAAAATAAATGAAAAACAAAGCAAATATGTAAGAATATGTAAGACTCCAGTAGTCTGGAGgctgtttttttctttttcttttcttttttttttcagagctgggactgaa
AGTAGAGAGGAAAGAAGGCCAGCGGAGCCCAGGCCAGTGTGAGGTTAAACCTGTTCATCTCAGCATTAGCTGGGGCCACACGGTGAGGCTCTCAAATTTAAATAAAGgtgtgtgtgtgtgtgtgtgtgtgtgtgtgtgtgtgtgtgtgtgtgtatgtgtgtgtgtatgtgtgtgtatgtctgtctgtgtgtgtgtatgtgtgtgta
atgcatttgaggccattctggtctacatgagaccctgtttATATATACACGCAGACACAGATGTTGACACACACACATGTTATGTATGAAAGAACCAAGTAATAAATTGGTCATTTTGACAAGGCTGTCTCATATCCTTATTTCAAAACATTTTCCTTCCTTGCttccttttttttttttttttccggagctgaggactgaaccca
TCTGCCCTGCCCTGTGGCTGCTGGGCTGGAACTCGGGCTGGGGAGACAGCACAAACACATTTCCAAAGAAGCAGGACAAGTGCACTGACTTTCTGGTTCTAATAAAAAAAAAAATGTAGCTTCAAACAGCCTCTGGGTGCGGGACAATATTGCAAGCCCCGAAGAGAGGCAGGTGCCTTTAAGAGTAAAATCCCGTATTAATATAC
gttgatctctattcgatgccagcctggtctagaaagtaagcttcaggacagccagggctacacagagaaaccctgtcttgaaaaaagaaaTAAATAACAAAATAAAACAAAAAATCCAAACACCCCCCCCCAAAAAAacaaaaagcaaacagtatttctattcacttgcgatgagtgacccaaaactgagtctaagaaaaGTATAC
GATGTGTGTGAGAGCATGGGTGCATGCACGTGTGCACACataaataaataaataaataaataaataaataaataaataaataaataaataaataaCCAACAATAAATGCAAACCAAGGGGAGGAAGGGTTTGTACGTCTTGAAATCCTTGGTGCCTTCAGAGGCTGAGGCACCCCTGAAGGATGAACCACTGCTGCTGTCTGGTCG
GGTTGAGAAGAAACTTAgaagcaagttctgacaaattagagaatatgtggtaagcctcagagaagccactacgaaaaCTAGAAATGAATAGAAATTAAGAAATAAAAACACggctggagagatggctcagtggttaaggactggtattgctcatgcagaggactagagtttggttctgagcacccacgggaaatgcctcacacttg
CAGATTTGGCTGAACAACACAGGTTGTACCCCATTTGTCCTTGAATACATAAACATACCCCAGTTGGCTAAAAAGCTATATATAATCTTATATAATAAGCAATAAAGTTAGATCTGCACTCTGATGCTGATCTCTGGAGCCTGAATCTGGGCATTTTTGTGGGCTCATCTCTATTCTTCCCCACTTCTGGATCCCTGTTCCCACAG
ataataggacctgatgccctgatgtctggtgtacagacatacatgcagacaaagcacccatatacaataaaatacacaaaACCAAAACAAAGCCAGTTCGAATAAACTCAGATGTATATAGAGACAGTGGAGTCTCTCAACTCTGGCACTGCTGGCATGATGACTGGTATTCCTTTGCTATTCACACGTTGCAGGATGCTCAGGGA
CAGCCTTGTTTAATTTCCAGCCAAGGAGTGAACTGAAAAACAAGAAGTTTGTTAGCCCTTCCCCAGTGAGGACATGAAAGGCTTTATTTTCCACAGGAAAAATAAACTaaaaaaaaaaaaaaaaaaaaTCACATTCAGCAGCCAGGCACAGGGTGAATGTTTTGCTTGCATTATtgaggacagaaggtcagagaggttagtgcatt
ctgattccTCCTCAGGCCTGTGGATGCCCTGCTGCCCCATCTGGTGCCTCAGCGAAAACAGCACTTCTCCCAGATTCGAATTCTTATTGGAATCACAGAGAATAAAGATCTGTAGAAAGCAGGTGTGGGTCATGGGCTCCCAAGACTGGACGAAGTGGATGAAGGTTCACTAGCCCAGCCTCTGTGGCTGACAGTGGTGCTCTTCC
aggttcccttctctcagatgactgtagcttgtgccaagttgacataaaactagccagcagcagcaaatgcttttactgactgagccaactctcTTGTCTTAATAAATTAAAATATCATACCTAGAAAACAATTGTTCTTTATTTAAACCTGAACAATGTGAAGGTAAAGTCCTGCTAGAGCCTTGCCCTGCCttcattcattcatt
tgatagcctgtctcaaaaaGGAAGCAATTCAGAAACTCCATTTTATTTCTTTTCAGAAGAGGAAAAGTTAGGAGAAAACAGTAGGCTTTAAAACTGTGACAATAAATTAATGTAGAAACCACATTCTTCTCTTGACAATTTAATGAGTTGTTTTTTTTTTTTTTAAGTTGACTCTCATATCTAACTTAAGGCAGGTCTAGTAATTC
ctctgcgtttgaggacagcctaatcctcgcagggagttctaggacagccagaattacacaatgagatcctgtctcaaaaacaaacaaaCAAATAAGCAAAAATAAATTAAAATAGGTGGAGAATGATGAATGCTAACCCCTGGTATGTGTGTGacacacacacacacacacacacacacacacacacacacacacTTCTCATCCCT
TTCTGTATAAAATGGGGTTGGGTAGTGTGAACTGAGGACTGGGACCTTGGCCCCTGTGATCTGCCTGGCTCAGGAGCAGTGCCTGTTTGCACAATCCTTGAATAAACACTAAACGCTCAACGAAACGTTGAAGACGGCATCTGACATGTGTTCAGAGCACTGCTCAGGCCCTTCTCACAGGGAATCTGTGCGTGAACTGTTGGCTA
TTTCTTGATTTGCAGCTGGCATCTTTCCTGCAGACTCAATGGGACACAATGGCACACAATGACCAAGTGTCCCTCGAGGCCAGGGGTCTCCATGGAAACCAATAAAGCCAGCCCCCCGACTGGGCCTTTGCAGATGGTTAGCAGGGCCTCAGTCACAGAGTAGTGATGGGTGGCTTGCAACACAGGTTTTAGTTTGGATCACATTC
aaaattgaaagagctggagatcatcatactaaacgagacagacgcagaaagatgacatttATTTTCTGTTTGTGAATTCTAGATTTTACATGGATACATAAATAAATATAAACACACGTGTAGCTGTGTGCATATACATGTGAGTTCCATGCAATCCCCATCCGGATATGGTAAGGGACACACGTTTGAAATATTGTCTTCATAGA
CATGTGAGTTCCATGCAATCCCCATCCGGATATGGTAAGGGACACACGTTTGAAATATTGTCTTCATAGAGCCTATCACTATTCACACTTAATACATATTAATAAAAGGTTTACATAGAAATggggccagggaatggctcggtgagtaaaggcacttacaccaagcctgataatctgagtttgatccccaggatctgctacgggat
gcgattctacgtggtgctaccCCATAGTGGAGGATCTTAAAACGAATGTTTAAAATTCTCTCTGCTTTGTGAAAAGAATTAAAGTGACAACAAGCAGCAAAATAAATCAATGAATAAAGTTCTCTCACTGAGAAGCTGTACACATCAACCTCTACAGTAGACTTTAGGTGTCCCTTTCCTCCACTAAGTAAAAAAAAAAAAAAAAG
ggtgctaccCCATAGTGGAGGATCTTAAAACGAATGTTTAAAATTCTCTCTGCTTTGTGAAAAGAATTAAAGTGACAACAAGCAGCAAAATAAATCAATGAATAAAGTTCTCTCACTGAGAAGCTGTACACATCAACCTCTACAGTAGACTTTAGGTGTCCCTTTCCTCCACTAAGTAAAAAAAAAAAAAAAAGAAAATCATTGTT
aaataaaataaaaatgaggataaatatgataaaatacattatgtatgaaattgttaaaTGTCTTTTAAAGTCGACCAGCAATTAATGAGATCACCGACAAAATAAAATCCTCATTTACATTggaaaagaagaattcaaggctagactgcagtagctcaaggatggcctgggttacatgagaccctgtcacaaaccaacaCTTCCCC
GTCCCCAGATCTGGGGAGAATAGGCCAAAGGAGGCCCCATGAGGTAGAAACATTGATGTTACAGACAGCAAACCTGGAGGGAGTGCTTAGCCCAGGGACAAATAAATATTAGGAGAAGCTACATGTAATTGCCAATTAATTGTCATTGAAATGTTTCCTATGACTTTAGCTTGGGAATTTCTGAGGCACAGCAAAGTTGAAACAAA
gacattgttccagttcttaaaatgctccagcccatatacaatgaagtaTTCAGCCATCTTAATAGGACAAAAGCAATTACTTGAGGGTCAACACAGACAGAATAAAGTCTGTTAGGTTTTTCTGTTTGCTGCGCTTTTATCCATCTATTTCCCAGTCACCCTATTTACCCGTCCATCCTAGCAGCTCCTACATCTTTCAGATTACG
actgtaccaacagccacatccccagccTACATTCTGATTGCTTGTTAATGATACCAAGTTAATTTTACCATGTGGGTAAAAAACCAGGTCCGGTTTCCTCAATAAACAGGGGAACTGTCGAGGGTCGGAGGGAAGCATGGGCGGATAGGAGCTGAATGTTTCTAGGTATTTAATTGTGGGAAAACGCTATTGAGTTACATGACAGG
AATTCCTAGAAGGCCGGGATTGGAGGTGTTCCTGGGCCAGGTTACTATGGTCTATTCAGTTCTGGACTAGGAGCCTGGAGCCCATGGCCATGGCCTTTGTAATAAACTTTTATTGTGACACAGCTATACCCACTCATCGCTGGTCACCTTTGCAGTATAGAGCTGAGTTCAGTAGCTGCATGAATGGCCCCTAGCCTGGGTATTAG
acgtatgcagaggttcgccaacccgcccaaggtttctctgctaggaagcagctaaactgggattcgaacctgtaaactgggtttaagtggtgctcAGAAAAATAAAACCGCGGAGTAAGTGCNNNNNNNNNNNNNNNNNNNNNNNNNNNNNNNNNNNNNNNNNNNNNNNNNNNNNNNNNNNNNNNNNNNNNNNNNNNNNNNNNNNN
ggatgcttctgacttttacatgggttacagggatttgaactcaggtccttgtctggtatgacaagtacttttatcccctgagcattatctcctcagtccAAATAAAGAGGTTCTAAAGCACAGTGGGCCCAGGTAGAAGACTCAGTGCAGCTGAAGGACTCTATGCTGTCAGCATGCCTCCTTTGTGATGTCAACATCTAATGAAG
GAtttgcagagggctttacatgggttacagggatttgaactcaggtccttgtctggtatgacaagtacttttatcccctgagcattatctcctcagtccAAATAAAGAGGTTCTAAAGCACAGTGGGCCCAGGTAGAAGACTCAGTGCAGCTGAAGGACTCTATGCTGTCAGCATGCCTCCTTTGTGATGTCAACATCTAATGAAG
agtccaggctgggtttgagctcagatccacctgtctctgcctccggagtactgggattaaacaggtgtcccaccatgctgagtctgtaacatTTTTTAAGAATAAAAAGGACTTGAAGAGACATTAACGAGCAGCAAGCACAGGAGCAGCTGATACTCAATGTCACAGTGAGAGCAGTTACCAAAATATAGGTCAACGCAACAATG
gggatggaactcaggtcattggtgatgagtccctccacccactcagtcatgtcactggccccTAGCTACCCATTTTCTGTGTATTTAACTATGTTTTTAAAATAAAACCGTCCTCTCTGTATTGTTCCAGTGACTTTATTTCACTAAATTATACATCTCCGAGACCTTCCCAGGCTCAGGGCCTTAATCTACTTTATTCTAAAAAG
AACTACGGATCTTCCCTCCTTGATAATGCTTAGGGCACAATTCCACAGGAATCTCCGGGCTTTGGGGTCCATGCCTGTGGTTGGTTCATCCTATAATTAGAATAAAAGAAGTTTAATTATTTGCTAGGAAAGAATATCAAAGACAATTTCTTTAAGAGATGAGAGTATGCTGTagaagagggcaccagattccattagagatggtt
TTTGAAGTCTGAGTAGTGTTTGGGTAAAATTGATGCTCATATTTTTCTCCTTGTTCTATTACACTTGCTAATCACAGAGAAATTTCGTATCCACATGGTCAATAAAAATTAAAGCTTCGACCCAAGGCTTCTTCCCATACCCTCAGTGTTCTCTATAAGATGAGGATCAAGGACCACTTGCGCAGTCTGATCTGGTTTTTATTTAT
GTGATTTTCTGAGGAAATAACAGAAATTATCTTCAGGGACATATTTACACAGTGAAGAGAGAAACTAATTAATGCCCAACCAATTATAATGAATTGATTAAATAAACCTATTTACTTGGCAGAGTTTCTAGATTTTAGAATATGTAACCCATTGCAAAATCTTCATTATAAACCTATTACTACAAACTCAAAATCTGTATAGACAC
GTGCATGTTTTCTTACACTGCCTGAGAGTGTGCAAGCCTGTTCTGTTCTGACACAAGAGGTTCTCATGCTCTCCATGACTGACTGCTTCTCACAGACACAAATAAAGAAGCCTTGAAAAGCCATTTTCCATAGTTACAGACATTGTTGTCTGATTTGGCAGATACAGTCTGAATTAACATAGAGACAAACACAGTAGGGCGCTGTG
GTGCCAAGAGCCTTTGTCTCTGGGAAGAGTGACTTCTACCTGACTCTGAAACTCAAAACTGAGTTTCTTTTTTATTCCTAATATGAATTTTTTCCTTTAAAATAAAAAGACTGCGACATATTTTAAAATTAAATTATGTAAGGATGAAATCTACAATAAAATGTTTCAGTTACCATAAACTAAAATTCGAGGGTCTTTGTATTCGG
AAAACTGAGTTTCTTTTTTATTCCTAATATGAATTTTTTCCTTTAAAATAAAAAGACTGCGACATATTTTAAAATTAAATTATGTAAGGATGAAATCTACAATAAAATGTTTCAGTTACCATAAACTAAAATTCGAGGGTCTTTGTATTCGGAAAGGGCTGAGCAGTGGAGGTAGGTAAATAGAGTTGCTTTTTGAGCCAAGAAAT
TTGAGCCAAGAAATTCAAAATCAACTATTAATTCCCTACACTTTGTCTAAACACACAATATTAGAATATTTTAATAACTTGCATAAACGTAAATATGTACAATAAATAAATCTTAAGAGTGGGAATTGCGTTACAGAAGTATTCCCAGTAGGATTTTGTTTTTTAATTAAGAAGTCTCCATGGTGTATTTCAAATAAAATTGACAA
GCCAAGAAATTCAAAATCAACTATTAATTCCCTACACTTTGTCTAAACACACAATATTAGAATATTTTAATAACTTGCATAAACGTAAATATGTACAATAAATAAATCTTAAGAGTGGGAATTGCGTTACAGAAGTATTCCCAGTAGGATTTTGTTTTTTAATTAAGAAGTCTCCATGGTGTATTTCAAATAAAATTGACAAAGCT
ATATGTACAATAAATAAATCTTAAGAGTGGGAATTGCGTTACAGAAGTATTCCCAGTAGGATTTTGTTTTTTAATTAAGAAGTCTCCATGGTGTATTTCAAATAAAATTGACAAAGCTTAGTGTTGGGGCACATTTGGCGAGGCACTAGGTTTTGTTTTGTCTTGAATTAAACAATTCGGCAAGCGATCAGAGAAAAACGCAAAAG
AGAGAGGGCCCTTAAGCTGGGCCTGGCTTTGTTGTTTGACTGCTTTTTTTCATTTAAATTAGTTAATATTATGCTTAACTTTCAAGACTAGATTATTGTAAATAAATGTACTTTTTTGGGGTTTTTTTCACTCTTGAAATATTAAAGGACTCCCTTTATATTAAAAAAAaaggaaggaaggaagggaaagagggaggaagggagga
GCACGGCCCATTTAACTCAATTAACCAGCAAATGAGTAATAGTCACATAATAGCAGGAGATATTTTAATCATTATAAATGTAGGGGGAAAAGAAAGCTTCAATAAATTACACTGAAGGCCTACATTTTCTTAGTAGAATCAAAGGGTATATCTTTCTTTTTGACTATCTGTCCTTATCTATTTGCCAAAGCTGTGGTTTGATTTTT
ATATGGTAGTATGTAGCCAACAAGGCACTGTGTGCTGAGAAGAGGCAACAGAGAGTCCTGTTTATGAGATTGAGATTGGAAAGATTCAGATGAATAATGTAATAAACAACAACGCATAGATGGGTCCAAGAGAGGTATGAGAACCTGCAGAAACGTCACCAACCGACATGGCCGGAAAACTAACAGGTTCTAATAGGAAGAACCAT
ACAGGCAGGTTGGTGGAGGATACATAGGACTTCTGCTGGAAGCAGATGAAGATGATAACGACCAGTGTAGCAGGGACCACATAATTACACTGAAAGAGAAAATAAAGTTGACCGCTAAGTCAAATATACAGCATACCCCAAGTCTTCACCACCACCCGACAAGAGAGGACAGATAGACATGTTGGAGAATAACTTTGAATTAATGA
GTGAGATAAGCACTCATAACATGAATGTCAAAATTGTTTCATCACACCGGGAATAATTTTACGGTCTGTCCTGACAGTGCTTCAAGCATTAAAATGAAGAAATAAAGACTTGACCCAGGGACAATTATGAAAATTCATAGCTGGCAGAGGGGGTGGGCACATGCATGGCACGTAGGTGGTAGTGGATTGGCAGATGGTAAAAGAAT
ATTCAAAGTAGAACCAACGTTTGCCTCCTCTGGTGAAATGTAGCCATCTTAATTCTCAAGATGGCTGCAGAGCAGGGAAGGCCTAGAGCTAATGACATGAAATAAAGCACCCGTGTCACAGACGGGAAGACAGGAGGATGGGCAGCCTTGAAAGCCAGGTAGGGATTACAGACAGGTCTTGTCTTCCTTGGCATTAAGTGAGCCTA
AAGTCTTTTGAACAGCTACATTGCAACTCATGACTTCAAAAATGTTTCCTTCCCTACTCTCACCTGTGCCTTCAAAATCCAGAAGGGGGAAATCAGTGGAAATAAATGCTTTTGATGCCTTTCTTTCCTCCAAGACCTCACATAATATGAAAGGTCTTGAGTCCTTGAGTCCCTAGGTACCCTTGGGAATCTGTCTGGGGAAAAAT
gctcctatccctctggacctggaagcccccgccaacccttccttctttaagttgccttggtcacggagttttatcacagcaacagaaaggtaattaCGCAAATAAAAACTAAGAGCTGATAAACACACAGAAATTATTCATCAATCTGCTTGGTCTTAGACAGACATAGCCATCATGTTCAATGCTCTGACACAAGATTAGGCATC
GCTTCCTTGGTAGACAGTCAATTGGACGTATCCCTGAGTTTATTTACCTACTATTTAGAACTAGTCCTGAAGGTGTGATGAAAATATGTAACTGCACAAAAATAAAAGTATCTGTTATTATAAACAATCAGTGGGTCAGCTCTGTTGGTTAAGGTAAAGCAATGATGAGCAGAGCTGCAAACAACACACTACTATGGCCAAGTCTA
AAATCGGCATCACAACAGAGTAAGCAAATGTAAGTAATGATTTGTATATAGAAGAGTCTCTTTGTTACTACATTGATTTGGTTATCCCCTGGCTTTTTAAAATAAAAATTGACTGAAAGAAAATACTGACAGTGGTCACAATGAAACAGGCAACAGCACCAGGAAGAAAACCAGGTGGCCACCATGAGAAGGCAGCTCATGGCTGA
GAGAGTTGATTCTGCCCAACTGGTTTTTCTAAACTGTGTCCCTTTCAAGATCGCCTCTAAATTACAACCCCCTCCCCTAGTAATGTCAAGCTCTATGCTAAATAAATTCATCTCATCCTCCTCACGACCACATATCACGGCTCACCTCcagatgaagaaactgaagctcggggaagtcactggccacccgataaacaaatggtaag
CTTTGATTCTTTCAAAATCAAACACCCATTCAATACATTTTCATTCAAAGCTTGAGCACTTCAGTGTGCAAGAAACGGAGACCCTACAGAGGTGACAGTAAATAAATGGGTTCGGAGCATGGACGGGTCACTTTCTCATACCCATCTGAGAAAACTGTGAAGTGATAAAGGTAGGCTTCTTCAGGTTTGACCAGATATGCCACATT
CAATAATAATTTTAATCAAAACCACTTGAGAGCGATGTTGTTTGGGGCAGAAAACATTTCTTCAGGTGTGACAGCTGTCGGCTTAGGCAACTCTTTCCAAAATAAAACAATACATTCATTATGACTGTGGAAGAAATTCATTCTGAGCCTGCAGAGAATGAGGGAAGTCACTTTTATCGGGTTTGTGCTCCCAGACCTTTGAGCAG
TTTTATCGGGTTTGTGCTCCCAGACCTTTGAGCAGGATAACACTGTGATCTTTTATTCAAGACAAAATGGCCACAAGGAAATGAGATTCTTATAATTAGAAATAAATATTATAGTACAGGGAAATCTGAATGAAGTCGCTGATTTCCAAACCCATCTACAGACCACTCTGTAGGAAGCACTCGACAGAAGTTCAAAGTCATGTCTC
aatggggcccaggtcaccatgtttctaaagaattcccaatggagcccgatgtgctacacttcagaccacacttgaatgaggagGCTCCAGGTAAAAGGAAAATAAATGGATACACGTTCAAATCAGGTGGGAGTCGGGGCAGGTAGCTGGTCTGGTGTGACCGACCACACAAGCACATCTCCGACATGTTAAAAAGAAACAAACCA
CTTGAATATGTTACAAATTCCTACTAGCTTCACTTCCTCCACTTGAGATTACAAACATAATACTGTCTTCCCTGAGTTGCTCTATACTTGAAAAATACAAAATAAATAGAACATATAAATAAAATTGAGTTGAAAAATGTAAAATATATAAACAGAACAAAAATGTACTAGTGCCATTATTTTATTTTTTCTAAACCCACAGGTTA
TTCCTACTAGCTTCACTTCCTCCACTTGAGATTACAAACATAATACTGTCTTCCCTGAGTTGCTCTATACTTGAAAAATACAAAATAAATAGAACATATAAATAAAATTGAGTTGAAAAATGTAAAATATATAAACAGAACAAAAATGTACTAGTGCCATTATTTTATTTTTTCTAAACCCACAGGTTATCAGGGGTGGTGGGGTG
AGCCAAGGTCAATGAGATTTAAGGCAACAAGCAGGAATGGTGGGGCATCTTGTAGCCAAGGCTCCTCTTACCTCTTGGCAAGTTCTCTTTTCTTTGATTGAATAAAGCCCTCAAAGGACTTTTCTCCATAACTCAGGGCACTTGCAGAGGGAATGTAGGAGGGGCTGCAACAGAACTAATGTGGCAGGAGCAGAGGTCTCCTGGGC
ATGGACTTATTAAAAAAAAAACCATTAGTCTGTGGATGAAGAAAGGCTGCACAAACAATTAAAATACAGGATGCTAACAGACATTTTAGAAAAACATTAAAATAAACTAAAAGTGTCATGGATACCCGTATTATGCAACAGTACTCATTAAGGAAAAACAAACAAACAAACAAAAATGGCAATGAACTAAATATATCACAATTTGA
tgctcccatgcactcagaggagaagggggagggattgaggggagaggtgacagggagggggcagtgagtgtgatgtaaaaggaataaataaaaaaaATAAAATAAAAATTTTAAAGTTGCATGTTATCTACACTAAGGAGCACCAAAAGGCAACCAGTGGGAAGGACACAGAAGAGAGACCCTGAGAGCACAGGGAGGAAGCAGGC
CACACACTGGCCAGAGGATCCCTACCCTTGCCACAAGGCTTAGGTCGTTGCCCTCAGATACCAGAGCATGAGAAAAGAATTTGTTTCAGAACAACATGCAAATAAATCTTGGTTCTGTCATCCTTGGGTGCTTTAGTGAGGCTCTGACTTTCTCTGAGCACTCAATGGGTTACTGTAGGGAGGGTATACTGAGGCAGCTTACAGCA
GAAACAGAAAGACTAATATTTTATAGCCTTTGTATAACAGTCCTCAGCAATGGAGTTTTACCAAAGTCATGCCGTGGCTGATTTGTTGTTGACATTCCTCAATAAAGAACCACCAGTCATAAAAGTCATCCAAATTACGTTCTTGAGCTTTGCAAGACTGCGTTTCACCTTACCCATCCTTGATCTTATTGGTTCTCTCAACATTG
AATGGAACTTCCGGGACGTTAAGGTAGCTCAGGAGCAGGAAAGTGGGCGTTGATTCCAGCACACCCACTGCACGGCACCCGCCTCTCTTTGATGGTGCCAAATAAAGCCCCTGTCTCTAGACCGAGCCCACTTTTAATGCTTAGTTCAGGGAGGTAACACTGCTGGTTAATCCAAATATAAGATGGTCTTCCTAACTCCAGGACAC
AAAGAAGCACAGCCTCTAAAAACCCAGTAACCTTCAGGGAACAAAGGTTCAATTCCAGAAACCAGGCAAACATCCTCCCTTGCTTCTTAATGGCAGAAGAAATAAAAGCAAGTGGTCTTCCTCACCGTGGCAATAGGAAGTTGTCTAATGACCCTGGCTGAAGCTGACGCAGAGATGAGGCGGTTAAATGGTTCTCCCGCTGATGC
atttatatttaataaaaGTTCCAAACTGAAATATCCAATGTTCAAACGGACAAAACGGGCTTCACACAGATACCATGCTACTTCTACAGGCTGCTTGCCAAATAAATGATAAAATGATAAGAAAGATAATACAATGAGTtgggggacatactggaaatgaacccatggcctcactcatggcatgcaagttctctgcagttgtgtta
caccctcagcaacttcttttcttagctgctttgtgtagcttttccttttagagtccacatatgaAAAGAACTGGGGAGACTGGCTATCAATCACTCACGGAATAAAGGAATGCTTGAGAGAACTGGGTAACATAGGCTGAATCCAGACCCAAGCTAGGGATCAGGGCTTTGGTCTGCACAGCCACTCACTTGTAGAATTGTCATAG
GAAAAACTTTTATTGTCAGAAAACAAGTTAACTTTTTTATATTTAGAAGGGGAAAAAGGACATTACAAGCATGGAAAAATGTGTTAAAGGATCAGTTAAAAATAAAGCTGGGGGGNNNNNNNNNNNNNNANNNNNNNNNNNNNNANGGNNCTNNNNAcaaggccctgggttcggtccccagctccgaaaaaaaaaaaggaaaaata
CGGGAGAAGAGACGTGGAGTTTAGTTTTGTCTAGAAAGAGGGGGGGAAAAAAAACCTTTGTCTCTGAGCTCAAATACAAGCTTGGAACCTCTACATAGAAAATAAACAAATAAATGAAAACCATTCCCAATAAATTTTGAAATTATAAAACAAGAAACCAACTTCTAGCCAAAGCAAAGAACACTGGACAATTACTCTAACTGCGT
GAGACGTGGAGTTTAGTTTTGTCTAGAAAGAGGGGGGGAAAAAAAACCTTTGTCTCTGAGCTCAAATACAAGCTTGGAACCTCTACATAGAAAATAAACAAATAAATGAAAACCATTCCCAATAAATTTTGAAATTATAAAACAAGAAACCAACTTCTAGCCAAAGCAAAGAACACTGGACAATTACTCTAACTGCGTGCCTGCAT
GTCTAGAAAGAGGGGGGGAAAAAAAACCTTTGTCTCTGAGCTCAAATACAAGCTTGGAACCTCTACATAGAAAATAAACAAATAAATGAAAACCATTCCCAATAAATTTTGAAATTATAAAACAAGAAACCAACTTCTAGCCAAAGCAAAGAACACTGGACAATTACTCTAACTGCGTGCCTGCATGTTTATTTTCTTCAGATAAG
TGAATAGACAACATATACAAATATCTTACATGGTACAGGTGGACACAGgtgtgtgtgcgtatatgtgtgtatgtccatgcatatgtgtgcatgtgtgttcAATAAAATTCTGACCAGAAAGCCCCAACTCTATCAATAGTTCTACAAGACACATGTTTATAGGCATAGCCTGAGAAAAGAGTCTGCGATGGTTCTaaacaaacaaa
GTCCCAATCAGAAGCAGCAGGAGGTAACCTGGTTTTGTGTTTAGCACGGTCCACCACTATGAATTTTGAATTCATTTATGATTCAAAATTGTAAAGCAAAAATAAATGAGGACAAAACAAAATTTCCGGAGTCACCTCATGTGCATTTCTAAAATCTGAAATGTANGGTGGATACATTTTCTCTTTTTGAAACCTACAGACCCCAA
ATTCTCAGAGCAGTGGTGAGAAAGAAAAAAAAAAAGCCGAGAACTAAAGAGGGATCAATAGAAGCCTAGGGCATTAGGGAGGATTTCAAAGAAATAACGAAATAAACTCTCCAACCCAAAGGTAGTtgtggcaggtgcagtactcctaatgatgaccacgcactaatttctggaatctatgactacatcaacagtggggtaaacac
AACTGTTTTCCAAACGCCATTTCCCTAATCACCTAGAGGAGACCCAGGGATAGGCACAATGTTTTTTGGCTGAAAATTGGGGAAATTTCCACACCCCAAAAATAAAGGGAAATATTTCATAACATGCCTCTTATGATGAGCTGCTTTGTGTATAGAAATGACATATTAACAGAACAGTCTTCTCCCATGATACTGAGTCATGCATC
GGTGGTATTTTATTTTGATAGTTCAGATACTCTGTGGAAGGGGGGATTTATTGGGTTCTAAACACTGCAGGTGTTCAATGAGTAAACGGGAATGAAATCGAATAAATGCTCACCAGAATCAATTCCTGTCTCTTCTTAAATAACTCATAGTTCCTAAATTTGAAGGACAAGTGTTTACCTCTGTATCTTAAGTGAAGCAAAGCAGC
AGTATTTTTGTTTAATCTTTTGTGACAGATTCCAGTTTAAGACTGCAACCTTTGGCTCTTACTTCAGAACTACATTTCAAAAGAATTCCTAATTCACCTTAATAAAAAAAAATCACCCCTTTGGGAGGAATTCAATCACCATGCCAATGGACAGACACAAAGATCAACTTCCTCACAACATCCTGGCCCTGATGCTGGGTAACACA
ATCCATGTATTTCCAAGTTTGTTTCACGTACTTAAACTTCTATGACCTTACCTATAAGATGAGGGTCAAAAGAGATCTCTGTGAACCCTCTATAGAATAGAATAAATCTATGACCTAACACCTGGATCAACCGGTTGAACACAAATTCCCCCCTAAGCAAAGCCACAGCAGCACACGGCATCCTACTTTGGAACTTCAGAACAGCT
AAACAGACTGGGTCAAGATGGCTCTGGTGTCCCTAAGCCTACTTGGTTTCATCAGCCCAAGTGAAGAGAAGCATCAGGTAAATAGCAGCCAGAAGCATAGAATAAAACAGGGAAGCTGACACAGagcttgccgcagtggtcacgcttgcaatcccagctcctcaggaggctgaaacaggaggatagcaaagtcaaggtcttcttgg
cttgtgagaGAAAggctgtgggtatgtctcagaggtttgagcctttacccagcaggcatgaagctctgagttccatttctagtaccAGAAAGAATAAGTAAATAAATAAGTAAACACACAAACCAAACAGAAATGACAAGAGCATCCTCCTTTCTGGGCTGACGGTAAGCATTAGGTGAGGAATGTACGTGCCAGCCAGGGGGTTC
TTCCTGATTGGCCTGAGAGGCAACCAGCCGCCTGCCTGCCGCGTCCCAGGAGCTTTGGGCACAGTGAAGCAGGGCAAAGGGGAGGAGAAAGGGAAAACAAAATAAAAGGCTGGCATCTAAAAAAGAGCAAACAGATGAGATGCATCTGTGGGCTGGGACAGAGTGAGACACAATCCTGGGTTTCTTGCTATTCATCTGGGTCAAGC
ttactagttctgtggactttggaagtcatttttcaggctctctgagcttcTGGGTTAAGAAAGCACTAATAACACCAAGCATGACTCACACACAATGCACAATAAATTGGAAACTAAATACGTTCAAAATGCATGCTGATAAAATCATTATGACAATTAGGTGACCAGTTCCCAAAAGACCGTGATATACACCCTGAACCGTTTGG
AAGTCCTCCCAGATGGGCTTATAATTTTTATGAAGCACTTTTTTAGAAGATTGAAGAGACACAGAGTGCATACACATAGATACAAGCAAATACTCATAAGAATAAAAATAAACAATATAAATCTTTTTTAAGACCTTGAGGGGTGGACTCAATCTTCTGTCTCTTCTACCAGGTTAAAGTAAAAAATTCTTCCCTTCCaggagtgg
TCCCAGATGGGCTTATAATTTTTATGAAGCACTTTTTTAGAAGATTGAAGAGACACAGAGTGCATACACATAGATACAAGCAAATACTCATAAGAATAAAAATAAACAATATAAATCTTTTTTAAGACCTTGAGGGGTGGACTCAATCTTCTGTCTCTTCTACCAGGTTAAAGTAAAAAATTCTTCCCTTCCaggagtgggtagcc
actctgaccttgggcgtccaggctcctcagaaacaatttctattgggtaaaattactgagtctcgggtattttcttttggaagcTAGAATGGATTAAACAAATAAACAATGCCTTCCTAACAAGAAGGAAGTGGGAGAAGCTGCTAGAACTGGAGGTCATCTAGTAAGACTCTGAGAGGTTAAAGAGCCAGGGAGGACTGTGGCTC
CCAGTGAGGGACTGAGGTGGGACTCTTTCCAGGAAGGTTTAAGGAGAACTCTCATATGCATCCTGCACACTTCGCCTTATTTCTTCTAATGTCCAAAAGTAATAAACTTAGCAGGACGTGGTGGCACTTTGAGGCAGGAAACACGACTCGTATTTACAAAGCCTCAGACACAtttacacggatcaatttccagaatctctaaaacc
ATGACAGGAAAGGAAGACGGCTTTACCACACTAACTCCCAGACTAACTTAGCCACCACTCGACCTATTGGTAATACTCTGGCTTAGAGGGGGGGAAAAGCAATAAAGTGACCCAAAATTCCAGCAATGTGAAAACTGGGTGAGGCACATCTGTAAGGCTTCATTTTTTCTTTGTCACGATTCAATGATAAATAGAAGAATTGTCCA
CCAACACAGCTACTTCTGTACTCTTTTGGTTTCCATTAGCTTGGGGTGTATCTTTAATACTATTTTTATTTTTATTTATGGCCATGTGATGCATACACACAATAAATTTAAAGACAGTAGTAGAGATTTTTTTCTAGTAATAATAATATAAGTCTACTCAAGCATCATTTTTCCAGAGAAtgtgtctgtgtgtgtctctctgtgtg
TACCCAATATTCCCCTTTAAATCTTTATATCACTGAGTTCTCTCTCCTGTCTATTGAAACTTCTCCCTTCCAAATTTCCTGACCTCTAACCCGTATTCCAAATAAAATATGCATATCTGAAGATATAGATAATCTTAATTTTCTTCTCTTTAAAAACCACTTTTAATTCCTCCAGAGTTGAACTCTGTTCAAAACAATGGCTTCAC
AAACACTACAGGGCATCCTCATAACCAAGGGTCCGTTTTCTAAGTACACAACTATAAAACTGGTCAAACTTGAAAGTTAAGTTCATAGAATTTTTTTCTCAATAAAACAGCAACAAAAAAACCCACAACGTAATATTTTAGCATTTGCTGACCAATTGATGGTTTTCTAAGTTATTATCCAGCTCTGTGATGCTGTGTCCCCATTG
AGAACTCCTCTGGTGAGGATGTGGCACCATCAGCAGTGAGAACAGTGGAGCTTCTCTTGTGTGTCTCTGGGAGTCAGGGGTTTGCTGGAAGAATTATACCAATAAAGCTGCGTCAGTCAAAGGGATAAAACTACACGAGACTTGACTTTCACCAGGGCAGCTGTTAAGTCATTGACAATCTAGGGAATCTTTAGAGTCTCCAATAT
AATAATTGAAATATACTTACCTCAAACAGTAAAATCATGCAGTAGCTTCATCTCTCAATTTCTGCATACTTTTAATTCAGATTTGATTACAGAATTATGGAATAAAACTCTTTTTAATTTCTTCTCAAACTGGAAATTTGAGGCACTGCCATGCACTCTGCTTTTACAAGACTTTTACTCTCTCTACAGTTATAGGGTTTCCTTCA
cctcatagaagcgggaggagaggggagaagcatgggagagggggaaaaagaataaaatttgaaatgtaaatacataaaatatacaagaaaaataaaaTTTAATAAAAGTAAAAGCAcacagaaattggtaggcttcatatatacaaacaacaagtggtcttagaaagaaatcaggggaatgccacctttcacaatagcctcaaata
tctgtttgtgcaggatggcATGGAGTAATCCAGCCTCTCATTGAAGATGTATGGCATACAAGAGCCTTCTATACTGCTTTTGTAACTATATACTTATTCAAATAAAGCACACCTGTGGAAAATGTGTAGCTTAGGAATTCAACATTGTGAACACACCCCCCAACCCCAGATGTTAGGAACAAAACAAAGATATTTAATCTCACCAA
AATGGATGTAGATATTTACTCCTTCATCCTTAAATCATTCATTCATACATTCTTTGGGTTATATACTTTGTGCTTAGAGTCATCTCTAACAACAGAGACAAATAAAGCTTTCTTCCTTGCGCTTCACAGGCCAAGTTGCGTTTTGTGGGGCGgtgtgtgtgtgtgtgtgtgtgtgtgtgtgtgtgtgtgtgtgtgtgtgtgAAGTT
ATCTTATTTCCTCTTCTATCTCGCTTCTGATTATTTTCTTATGTAAATTATAATTAATGTCCTGTTGTGAGCAATTTATGAATTTAGCATCAGTGACAATAATAAAAATACTTCTGCAGAGCTCCAGCAAGTATTAATGGGATATCCTCTCCTCTCAGAAAGATAACTAGAGGGAGTATGTTTTCCCCGGCTTTTTAGTTCTTATT
TGCTTCTTCCCATCCATTACCAAGGCATGGACTGAATCTCATAACGCCTGGAGGAATATTTTGATTATTCCAATAGTTATAATTTCTTAGGTTAATTGGTAATAAATAGAATTGTAAATTTCTACTAACTGGTATGATGCTCATAATCACTGCATATAGAATGAACGATTTCAGAAAAAAAAAAAAGAGCTCCTTATTTTTTGATC
acgcacatacacacatacacacacacgcacacacacacacacacacacacgcacatacacacatacacacacacgcacatacacacatacacaTAATGGAAATAAAATCTTAGCGTCCTAAATTATTATTGCAGATATCTATAATTGTATGGGAGGAAACAATTCATGGGTAAGAGCTGGAAACTTACCAAACTGTACAAACGGTG
TGTTTTAATTCTACATGCAAGGGCTTGATTCTTAGGTCATACAGTTACGTTCTGTGTTTCTTAAGTGCTTTACAACTCAATTGTTGTTTAATGAAAAAACAATAAAGTCTCTTTAAAAGTTTGCATGGCACCTACATTTACTGCAGATTTGCACTGTCTTTTCTGGGGGTCTCTGTCATACTTCAGTCACCAGGCTGTTTCACCTT
TATAACACATGTGCTATGTCATCACATATGTAGACTTATTGGGGAGATGCTTTTCAAGAGCTTTGTGCCCCTTGACAACATCCTATAGTATTAGTATTTTAATAAATCTCAGGGCAGGATTactacccactgataattacaagttattacttactagtttctatgttccatcatcactgcttttgatccaattgagcagccctctg
CAAAGCATGAGTCCCATGGAGTCTTCATTACATTTCCTGACTGATCATCACTGATTCACCACTCTGGCTTAGCTATGCAAGCTCTGGTCTTTTGTGAGACAATAAAGGGATTTTTATTTAAAAAGGTAAATCCAATCACATAGTGTCTCTTGGTGTGTATATAACCTGTCACACAGCAAACACTAAAGGAGACACTATTATGAGGT
GTGTGATTTATTAGTGTGTGATCCACCAATGTCATCCACCAATGGACCAAAACAAAGCCCCAGTAAGAAATCAGAGTAAAACAATGAAACTTAACTCTGAAATAAAATTCTAGATATGTCTCCCTAGCAGTACCTAGCAGCTAAGTCAGTTACTAAAAGGGAGGCTAGAGTTGGTGTTCACACCTTAGCTGTGTGTGGCAGTTAAG
GACAATAATGATGGACAGTAGAAACTCCGTGAATGGATAACTCATGGTAGATTTCTGAGCCTTAAAATCAGATACCAAATGGTAGGCTCTGACAGAGCAAAATAAAACTATTGAGCTTAGAGATTGTTTTCCCggggttggggatttagctcagtggtagagcacttgcctagcaggagcaaggccctagcaaggccctgggttcg
ccctgggttcggtccccagctccgaaaaaaaaaaaaagaaagaaaAAGAGATTGTTTTCCCTGGAACAGCTCTAAACTAGGAAATGAGAAGTAAAATCTCAATAAAAATAAATAACCTTTGAATCCAGTTACTTTAGAATATACCATGAAAACAGTGAAATGATGGTTAAACCCTCAGTGATTTTCATTCCACTGACACTTGCTAT
gttcggtccccagctccgaaaaaaaaaaaaagaaagaaaAAGAGATTGTTTTCCCTGGAACAGCTCTAAACTAGGAAATGAGAAGTAAAATCTCAATAAAAATAAATAACCTTTGAATCCAGTTACTTTAGAATATACCATGAAAACAGTGAAATGATGGTTAAACCCTCAGTGATTTTCATTCCACTGACACTTGCTATGGCTGA
CGCATGTCTGGCCTCCAGGTCACCAACTGTATCGCCTGGAGAATCTTGAGGTTCAAAACGGTGCAGTATCACGTTGCCTAACCGTGTTGAGATTTGTTAGAATAAAGTCGAACTTTAAAACACAGCAGTAGGATGGCATGCAACAGTTTAAGGGAAGAAGTGTAGATTTGTATAAGATGCTGCTGTGCCTTGTTATTATTATTGAC
GTGGAGATGCCTCAGTGATTTAAGTTGAAAGCAGGACACTGGTATATGGCTCTTGCACCCAGCATCAGGGATGTACAAATGTCTTTATTCAAAAATACAAAATAAATTATCTGTAGGCATGGACAATGACAGCAGTAAACCATTATGTACTGTTAAAGGAAACCAGTCACTGATGGTTACAGTGATCAGCCAGCCGTCTCTTCAGT
TTTCAAGAGCAGGTACAATGGACCGAACACTAGAAATTTTCTTTTCACTCAACAAAACATAGGCATCTTGGAATTCACATTTTTGACCTTTTGATGTGTTAATAAAATATGGGGACATATTTTCTCTATCACACTTCATGCCTTCAATAATTTCTAGCTCATCATTCAGGGTTTTTCCATCCTTCACTGCGATGACACCCTTTCTT
AGGCGAGGCAGGCCGTCTGCAGCGAGTGAGGGACCCAGCacttctgtttttctttttaaataacccactgagtccagttcgtcctgcccatatgtacatgAATAAAGAACTACAGCATCGGCTAAAAGGCTGAAGCATTAAGGCCCGAGTGAGATGAGGAGCCAGTGCCCGAGACACTGGTCTCATCTGGCGAAGGACTGTGGGTA
aaagaatagggactctcctttatctatcagccatcaactgtcaatctcttcaTAGAGTATCTAAGTAGTTTTGTTAGAAAATCAAAATTATATGTATCCAAATAAAGTATCAATGGGAAATAGCACACTACAGCAGTTTATTGTCTTGCTTTCTCTGTGTGTCTCTCCTTTCTGAATTAACAGAAACATGAGATTATAATAAGCAT
CTGTAAACTGTTTATGCTGCACCATAAATTGAGTGAATGTGAGCCCTGGAAAGGTATTTTAGCACCACAGTAACACATAAAGCATAGCCTGCCTCCTCAGAATAAAACCGCCTCCCCTTCACTTATTTATAAGCATGCCTCAGTTATGGGCTTACCAAATTACAACCATGCATTATTCATCTGCCTCTCAACAGAAATTATGGGGA
gaagtgaaaaagagagactaggaggagagggagaggggaaactgcagtctgtatgtaatatatgagagaagaagaaagaaaAAAGAAAAAAGAGCTCAAAAATAAAGAGCAAGTTTAGAGAGTAAAAATAACATTTACTAAGTTTAAAAAAAAACTTTCACTAGTTTTTCCATTTTATCAGAGGGGAGTTTAGTGAACTCTGTGAT
TCTGGTGAGAGGAGGTGCACTTGACCCTAATTCATGCTAAGTTGTAGATTCTATTTTAAAGAGCCAGACTGTATTAATTAATGGATAAACTTCTAAAGAAAATAAAAGTCTTGGAATTTCCTCTTTTTTTTGAGTGTTTTGGCTTAGGATGTGTGTGTGTGGGGGGAGTGAGGGAGAGGTAACAGagacagccagccagacagaca
ATTATCTCTCTGGCACTTCTGGTCTCTTGATAGATACCATAATAGAAGCCGGTAAGTGTGAGAACTTCACAAAATGTCCCCTTCTCCACAGAAAGCAAGAAATAAATGGACCAAAAAGATGCATAGCAGTAAACAGCTAAGTTCCAGGGTTTTCCAAACATCTGTGTTAGAAATATCTCAATAACCTTGGGTTTCTACTATCACCT
GCATACTCAAGTATCTTCTCAAACCTCACACAGCTGATAATGGCATGGGCCTTTTACAGCTGCTTTCAGAAACCAGGTTATTTGAACTAGATAGATACAAAATAAATATTGCCCTTAAGAATTGGTAAGTATTCGCATACATTTTGTTCTAAAAGTATAGTAACCATGTGAAGGAAAAAGCCCCAAAACATTGATAGTTTGTTTTA
gaccaaatatcctggaactgaagctatacagtggttgtaagtcactgtttgggtgttgagaaccaaactcttaactgctaagccatctctccatccccCAAATAAAATACTGTTATATCAGAAACAAACCTGAATATACTTCAAATTTAAATATAGAGAATATGCATTAAAATGTATACTGTAACAGAGTCTTGGGAGTATAAACA
CTGAATATACTTCAAATTTAAATATAGAGAATATGCATTAAAATGTATACTGTAACAGAGTCTTGGGAGTATAAACAAATAGATTTGGAAAGTGTTTGCAAATAAAACTTTTAAAGGAAAATAATTAAACTCACAGTGTGgttaggtaggaggaatccgttcttgggttggttatagtgtatatcacggtgattattcttcataat
CATAGTTAAAGTGAGAAGTAGTAGACTAAAGACTAACGCAAAGGAAATATACATAGGATAGCCCATGATATAGAAACAACAAAGATATGGAATGTGGCTAAATAAAGTTTAGAAAGAAGTCATAGAGGACAAAGAATTAGTGTTTGAAATGTTTAGAATTTCAAGAGTTGTTCACAGACAGAAATCCTTTGTTTCATAAATTTCCC
CTGTCCAGTACAGAAGGAGAGAGAGAAGGGGAGAGAATGAAGTTAGAAAACAGTAAACAGAAGAGTAATATGAAAGTCATTGTGAACACTGGACACCAGTAATAAAACAAGATGACAAAACGTGATCAGGAGATAAACAGAAAGGTGGTTGTAATGGACTCTCTCCAAACCCGGCTTCTACCTTCATGCTCTTTACAGAAAACACA
AACATTCAAATGAAGAATTATGAACAAAAAAGAGTAAAATCTGAATAACAGAGACAacacacacacacacacacacCATGTTGAAAGAACTTGAGAAATTAATAAAATGATAAGTGGATTAGGAAACAACAAACAGGTGTATACAAAGTTGCTGTGCCATTAAAAAGTATTCTAGAAGGAAGGaaggaaggaaaaggaattgagga
TGTACAAGTTGCAACGTACTAAACAAGATTTTGGAAAAGGTAGAAATTTGACATGCACTATAGTCGTCAAAAGTATAGTTTAAGTTCTTTACACATCAAAAATAAAAGCCACAGTTCTACTTTACCAAAAAGACTCTTCGGGATTCTGTAATCATCAGCACAAACTCCAAAACCTATTAGCAAGTAATGAACTGTTATTCAGAAAT
CATGGTTACCCTGTGCTTTCTCTGAAGGGCTTTATGGGAATAGCTGTACCACTTGTGGTTCTTATTTTGTAACAAGTTTTAAATTCCTGATGATTTTGAAAATAAAGACTGCATTCTTTGATTTTATGCTTTGGTTATTTAAAATGTTGAGAGAGGAGTTTATCATCGTTTTGTGGGGCCACTTAATTCATTCTAAAATTTTAACT
AAAAACAAGAGACATGGCTGCCATAGCCACATGCCCAAGTGGCCATCCCAGACAGAGCGTCACTAAGTAACAGAATGGCTGAGGGCTTGATGGACTGTGAAATAAACAAGCATTCCCAGAAGAAGAAAGAAGTTAACATCCATTCAAAGGGTAAATAAGGCGGGGGCGGGGGACAAGACATAGGAGGCAGTGGGGGGGAGCAAAAA
gggggatgttggcccagaaaccgggaagggaaataacaattcaaatgtaaatcagaaatacccaagttaataaagatggaaaaaaaaGAAAAAGAAAAATAATAAAGTGAGGTAAATGAAAAAAACAAAAAACAAAAAACAACAACaaaaacggggttcagagctcaacaaagaattcacaactgaggaatatcgaatggctgaga
TACTAAAAGAATACTAAATTTGATGGTCTATTAAAAAATCACAGTTTTCTCAATAAGTTATTTGttttttataataaattaatataGCCATTGAAGTTAAAATAAATGAAAACCGAAGACTCAATTGTATTTATACATTCCTTTCAAGCATTTTTGGAATATGATTCTTTAGAAGGAAAGTTCAGGGCCCCTAGTTTTtcaatagg
acacatgcacacacatatacacccacacgcacatacatacaTGCATCCCACTAAAAAGTGCAGGGAGAAATTCAAGGACCCAAAATGGAACGATTTGAGCAATAAAAGTAAAGGATTATATGTCAAGATATAGAAAATAATTAGCCTGTTTGTGTAAACATCGTAACTCTGATATTTTCCttttatttttattgattatattttaa
CTTCTCAAACTCTGAAGACTGTGTGTTAGTTTAGCCAAATATTTCATTTTATCCTGTTTCTTATTTGGTGTTTGATCAGTCGTTCGCATCAGTGTTGCACAATAAAATTAAGTGATGCCCCGTGTTTCTCCTTTCCATCCTCAGACACCAAGAAGAACATTTATTCTTTGAAGAAGCCTATGATTGGAAAGTATTTAATTGCCATG
AGACAGGGAAAGTAGGCATTTTTATACCTCAGTTATTAGAGAAAAAATATCAGTGTCTTCAGGAATGTCCTACATACAGTCCTGCTGAGGTATAATCTAAAATAAATCCGTTCATTCAAATGACCTTCGTGAAGGGGTAAAGTTTACATCTTCATGATTTTACTTTTGCTGACCACATTCTCTTATATTCAGTTTTCTTATCTTTA
CATTCATGGTTTCTACCTTCTGAGTAGCTTTTGCCTCTTCTCTGCTCACCACCTTCATTGCTGTGGTGAACTACTCATTACTATTGGATATCTACACAAGAATAAATACTCATCAATTTCCTCGGAAATTGCTCAAAAGATCCATTTAGACATGTGTAATATCATGCCAAAGTTTGGATTTTGTGAACCCACTACATTTAGGACAG
GGCTCTTGGGAAAGCTCTATCAAGAGTTGGCAATAATTATGGTAGCTATACAGGCCAATTATTTGGGGTCAGAAATATTAAGCAGTATATTTGATTGAATAATAAATAGACTATCCAAGAGTCCTCAGGAAGTAAGACGTATATTACATTTGAGGATTTGCTGTTCTTTACTTATCCTTTGAAAATACATATAGTTCAgggcttgg
caatagcattcatgggcacagcacacacacacacacacacacacacacacacacacacacacacacgcgcgcgcgcgcacacaAGCAAAATATCTATACAAATAAAAAATGATTtaaaaatgcttaaaactgggtgaggtagtatatggttataatctcagtgctagacagaaacagttagatccttggggctcactgaccagaca
GTCTTCTGTCTTTGACCTGTGATGGCTCAGTGGGCAATGTGTCTGTCATAAACAATGAGACTATGAGTGTGGACCCTTCTCACTGCACTACTATTCAAAGAATAAAGAGTAGAAGCATCTTAAATTCTTTTGAAAGACAATACTTTCAAATGtgatgccaaaactagtcgtgtacactacaagaaaaagatccatgtctctactga
gagttcaagaccagccaggtctacagagcaagttccagaacagtcaaggatatacagggaaaccctgtcttgaaaaacaaaaCAAAAAAACCAAAACAACAATAAAAAAAAACCATACTGAAATGATGAACAGACTGGGTGCAACAGGAATTCTTTTTAACACAATACCATATGCCACAAGCTCATAGCCAGCATTGAGTTTCACA
CTGACAATGAATGAGTAAGTATTATTTGACCTAGATTGGGTGATTTTTATCAGCGCTCGTTTTAAATACTTTACTATGCTTTATATTTGAAATATGCCACAATAAAAGAGCTCTACATGATCATCATAATAATGCATGCATTAAGATTAATATTAACGAAATACACACACATTTCGTtttttacattttttattagacatatttct
GTGGCTGCGGTTTCTAAAAGGGAAGCTCCCAGCAGTCAGACTCAGGACTTCCCTGGTTTGCCTCGGGATGTTATGGAGAATTGTTCATGTGATTAATGAAAATAAAACACACCTCAGGGGGATGAAAAACACATTCTGGCCAGGCAGTAGTGCAGgccaggcggcagtggcacatacctgtaagcccagcacttgggaggaaggca
tgggtgatgggctagaagggaggctaaagcagttaagaatcgtcattaaaagtaggttttaaaaaattaaaATGTGTACACTACACACCCATACACATAAAATAAAATAAGTGAAAAAGGAGAATGCAATAAAAGGCGTTTCTCATTCTGTAGTATATAAATGCATATGATTTTTGCCAATTTAAgagcttgaaaatgtagctcag
agcagttaagaatcgtcattaaaagtaggttttaaaaaattaaaATGTGTACACTACACACCCATACACATAAAATAAAATAAGTGAAAAAGGAGAATGCAATAAAAGGCGTTTCTCATTCTGTAGTATATAAATGCATATGATTTTTGCCAATTTAAgagcttgaaaatgtagctcagtggtagagcatgctaagtatgtttgag
ATGCATATGATTTTTGCCAATTTAAgagcttgaaaatgtagctcagtggtagagcatgctaagtatgtttgaggcAAAATTTAAAAAACCCATCAATATTAATAAAAGAGACTTCCTTGTTTATATAACATCTATCTAAAACACAAAACGCTTCCGTGTTTGATTGTCCATTCAACCAACAATCCCCTTGCAAATTAACTGGCTGC
taggggttgcatccagcattgcaaCATCGAACCAAAAATCCAACTCTTTTTATCTGATCTGCCTTAAACATCTGTAAAGATGTGTACTTAGAAATTATACAATAAAATCATGTTCACCGAGGAAACAAAAGAGAATGACGCAGGCAGTGAAAGTTCTTTTCCACTTCCTTAAACGTGGCttggctctgtgcataattaatcctttt
agagggaatctctgagttctaggccagcctggtctacagagcaagttccaggacagtcagggctacacagagaaccctgtctcaaaaaacaaaaGGGGGGAATAAAAAGAAAGAGAGGTCAAATCGTATTATATAAACCACGGGGGTGAGAATGTTCTCAGCACACTTCCCTCATAGTACTCACAAACATCATTGCAGTCAATGTC
NNNaaaaaaaaaaaaaaaaaaaaaaaaaaaGAGTAGCCTGTGCTCTTCACTGCTGACCCATTTCACTAAGCCCCGCCCCCAGATGAAAATTACTTTTAAAAATAAAGAAGAACGTGGGAGGGAAGGGAAGTCCATGTGAAGGCATCGTggggcagaagagacactaggcagtgaagggccttctgctcttacagaggactggagtt
CCTGCTTCTTACCTTGAATACGCAAAGGAACCTGTCCTGCAGCCACGAGCATTTTTACAAAGTTATCTGAAAGCTGAGGATCCAGGCGGGAGTTCTCGGCAATAAAAAACGGAACAATGGTCTGACCATAGGTTTGCAAGGTCAGCTCCAGGGGCACGTTATCCAGCTTCCTTAATTTGAAGTTGAAAAAACTGAGGCTTAACATA
ccagcactcgggcgggaggcagtgacaggcagattggtctacaaagtgagtcccaggacagtcagggatacccagaaaagccctctctgaaaaactaaaaAATAAAATtatataatatataatatgtataatatataattctctaaatatatatttctccaaatatatataattctccaaatatatataATTTTTCAATATTAAGA
tgacccctgCTTGAAGCAGAGTCCATTCACTGAGAAAAGTATTCAGTGGCAGGTAATGTATTTCTGTTGAGTCTTTTTTCTATTCCTGGGAGTTTGTCCCAATAAAAGACACAATTAGTTGTGGCTAATTTTTCTTTCCTCCCAGTTTTATAAAAGGTGATACGtttgttgtttattattacaacaaagtttatcatcaacttaaa
GATGGCCTTGTAATAGCGTTTATTTTGGAACGTTCCTATGGGGAGAAATGTAAACTGTATCTAGTACAGAGGTGAAAATTTGCTATTTCTCAGCCCGGGCAATAAAAAGAAGTAACTAGATTTTCTCTCtgttttagtcagactttctattcctgcgcaaaacatcatgaccaagaagcaagttgaagaggaaagggttaattcag
GCTTTTGATTGTATATACATAAGATACGGACAAGAAAAGTATGCCAGAAACATTCTTTTCAGGGAAAGGGACAGAGGAAGATATATGAATTATGTGAGTGAATAAATAAATGTGGAGGATGTAAACGAAACACATCCTTTCTATTGGAGGTTGAGTGAGATGAAGGAAGTCCCATCTTTAAAGAAATCTGTAAAGACGTAGAGACC
TTGATTGTATATACATAAGATACGGACAAGAAAAGTATGCCAGAAACATTCTTTTCAGGGAAAGGGACAGAGGAAGATATATGAATTATGTGAGTGAATAAATAAATGTGGAGGATGTAAACGAAACACATCCTTTCTATTGGAGGTTGAGTGAGATGAAGGAAGTCCCATCTTTAAAGAAATCTGTAAAGACGTAGAGACCATCT
CCACCCTTCTGTTTAGAACTTTTGCCTTGTTGGAATACTTGGGCTTGTGTGGTCATAGTTTTGTGCCCTCAGACCCAGTTCTAACAGTAAATGACTTAAAAATAAATACACGGACACATTACTGAACATGCTAAGACTCACGCTAAGTGAGATTTTTCAACATGGTTTTTAAAACTGATGTTTCATGGTGAAGAATTTATATGGCA
CGTCCTGTTGGCACACAGCCAACATGGAACCGCCTAGCAGCTCCATTCAACAATCAACACCAAGCCCCATGTCGGTGACCCTCTAGGGAGAGTCACAAAAAATAAAACATCTAGACTAACCTGGAAGAAGGGAAAGGTGAAACTTAGAGACAACCAGCATCCAACAGATGTATAAGACAAAACAAAGAAAAACAAAGAACATAATC
TCCCCTGCAAGGGAACCTAAGACTACAGACATGGCTGAAACGTCTGAGAAAAAATTCAGTCGTACTTTTTAAAAGAATTAATGATCAAACAGAAGATTCAAATAAATGCACGAGCTAAGAAAACTTATCCAAGACCTTTTCGATACAGTCTCCAAAGGGATGAGCTAGTCAGTAAATTGGAGAAGTTCAAAATGTGGAGAAAAATT
CTGAAGCAGAATGAAGCAGAAAAAAGCAGTGCTGTAGTCTACCTTACAGTTCCTAAGAATGAACACGGGCCCATTGTTCTCCAACTCACCTGACCGTAGAAATAAAGATGGTCGGTTACCGTGAAGTTATCAAACAAGATGTCATGCTGTGGGCACCAGCCCACGTTCTTCCTGATCCGAACCATGTCTTTCGAGATCTCACAGCC
AGGGACACTTGTACTGTGTGTGACTGTGCTTGAGAACACACAGGAAAAGACTGGAGACAGGAGAAATACTTCCTGCATCTGACCAATTCCAGTCAGGCTGAATAAACTCAATTACATGGGCGTTTACAAAGTAAATCGCATTGCAAGTCTGCATGATTTGTAAATATGTTGGGGGGAGGGGAGCACTTGGGGAATCTAAGGGTTTT
GGGAGCACTTGGGGAATCTAAGGGTTTTGAAATGTGATCCTCAAAGGCAAGGTCTGGCTTTATCCTGATCGACAATCGATATTTGTTTCCCGAATCAATGAATAAATGACGTCACTGACAGATGCATACCAGTATGCACCCTGACGGCCCGACTACCCACATTATTTTTTCTCTTTATTCTAGTAAGAATGACGGGAGCAAGACGT
GGTATGGTCTATCATTTTGCTAGGAATCTGTGAGAGAGCGTCTATGACACTGCATTCATAGCTGGCATTTGGTCAATATTCGCAATTCACCCTTTCAGTCAATAAAGTGCATGTGTTCTGTACAAACACACTGTTCCAGCATTGTAAGTCCAGAAGTAAACGGGGCAGATTCTTTGGGGATAAGATGGGATGGGGACACAGAGAAA
tcccagggcatctgaggcctctggcctccatgggtacctgcatgcactcatgtgcacacacCCCATCCCCAATTTCCCCACGTATGTGCTCCTACTTAAAAATAAAAACCGTTTTTAAAATGTGGATCACTAATGGGTATCCAGTCCCACAGCCTTGAGCTACTGGGGAGCCTGCCTGGGAACCTCTTCTCAAGCCCTGAAACACG
ataaaaaaagaataataaaaacaaaacaacaacaacaacaaAAACAAACAGAAAAACCAAAAACTCTGAATTCCAGAGAGCAGCCTGTAAGCACTGTTAGAATAAAACACAAGCTTAGAAGGGTTGTCTCTGGAGCCCGGGGAAGGAGGTTTGAAAGCCAATACCTTATACAGATGCTGGATCTCGATGGCGTTTATGTGACCTGC
ataaaagaaccaaaaaaaaaAAAATGTGGGGGAGACATATATCTAATCAGGTTAATTTCCTTCTATCCCAGCTTACATCTCTCTTCCTTTTTTGTTTAATAATAAATTCAATTTTAATTAGAAAGCCTCTATAAAGCATTTTCTAACCCTTTCTCTGCACCATGTGACAGTAATAGATCTTTCTTCATGCTTAAGTGCTCGCATCA
CAATTTTAATTAGAAAGCCTCTATAAAGCATTTTCTAACCCTTTCTCTGCACCATGTGACAGTAATAGATCTTTCTTCATGCTTAAGTGCTCGCATCAAAAATAAAACCTCTGGATTAGAAATTTGTGGTGggggctggagagatggctcagtggttaagagcactgactgctcttcctgaggttctgagttcaaatcccagcaac
TCAGTACTTAGAGAAAATGATGTCAGTACTCACCTCTTTGGAAGAATGTGCTCATCATGAATGCAAAGAAAATTGTGGCGATGGCAAAACACATTAGAAAAATAAATATCAGGGTAGTGTTACTGTTCCTGAACACAGCCACACCGTTCATCTACAAAGCAACCACACATGCGAAGAAAGCGTGAGGGCCCCATAAAACACTGTGC
GGCCAGTGAAACAGCTCTCTAGCCACAGACATGGCCAGTGGGGCCAAGAAAAGCCCAAGGAGAAACTACCAGACTGTTTTAATACTCGGTCATAAGAATCAATAAAAAGAGAAGAAAATTggggctggaacgatggctcatcagttaagagcactggctgctcttccagaggtcctgagttcaactcccagcaccacagggtggct
GGATTAGGTTCCTGTGTTGTGCTGGCAAGCTACAGACACTGCCCTTCTCATAGGCAGCTTTTTTTTTTTTTTTCAACAATATAGTGGTCTTCCGGCTTTCAATAAAAGAGGTCTCATGCTAAGGATCCCCTGAGTGATATATGCTCTAGTTCCAAGCAAGGGCTAGCAGCCCTGTAGTAGATCACTGTGTCCCATTGTCTAGACAT
CACAAGTGGCAACGGTTCATTGCTGCTATTGAAGTCATGGTGAAAAACAATTCCCACCAGGACGTAGAAAGACTTGGGATCCTTAATGATATAGTTTTCAAATAAAGACACTGAAGGGAAGCCTAGAACTGTAGAGAGGAAAATCCAGTCAGTGAACAAGTAGCTGGGCATGAAAGCAAGCGTTGGCATCACCCATCCACCTAAGG
GAAACAGCAGCTGTGTGTTAACCGCAGACAAAAACCCAAGTGTAAAATGTCTACCCCAGGGCCAGAGAGACCTTCTCAGTAAGCACTATCCCTAGTGTTGAATAAACcaagaggttggaaggcagaaagatcagaaattcaaggtcatccttggctacttaggaaattccagcccatcctttgacataggagacccccacctcaaa
GAGATGGGGGAGGGGCCGAGAGCCTGCTGTTAATTTTCCTTGTGCCACATCTGCTGTCACTGTGCTTCTGTGGCCCTTGCAATTGACTCTGTGAGACAGTAATAAAAGGTCTtgtgtgtcaggctgtgctttgggcatgatatagtagttcgtgatgacaactgctctgggagacagggcctggtatcctcctttttaacaggtga
CACAGGTTCAGACCAGCTTCTTCTTTGGGTTGTGGGAAGCGAGGAGGAACCACAGCCGTATTTCTGCTTACCTTAAACGACAGACCTGATTGAAGGAAAAAATAAATGCTGACCAACTGAATTTCTGTTGACTTTGTTTTGGGGCACAGTATTTCAGAGTCATTTGCTCCCTAGTTCATTCGTTTATTCAATGGCCACCTTCAGGC
GACACAAACCTATTTACATCACGACCTCCTATACAATCAGTCGACATAGTGCTAAGGCTATGTGTCTGTGAATAGTGTAGTCTATTGCTCCTAGAGCCATAATAAACACAAGATTAAGGCAAGACCAAGACAAAATGATGCAAGGGAGAGACAGTGAACCCAAGATTCGGGAGGAATGCTGCTGGTTTTACAGTTAACTTCTTAAC
CACAGTTGTATGATACTCAACAAAAATGACTCTCTGTCTCACCCCTTCTCCCAAGGTGTTTGTAGGCCACAGCAGCTCAGTGTGTTAAAGAATAACTAAAAATAAACAGCTGAATGGATTTTCACTCTCAGGATAAGAGCACAGGTATTTATTGAGTACCTGGAGtcatttaacagacatttattgaggccttgatactatgtcag
GGAGTTCTCATCAGTACTGACTGCTCTGTTTTCCCGTTTGCTTTTACTTCAGCTCATAAAACTCCAGTCCTGGCAATGCCGGTGAAGATTTCCAGTTGGTAATAAAAGGGAGGCAGAGATAAGGGTTGGAATTTAGGGAAGTTTCCTTCAAGCTTGTACAGCCATGACCTCTGGAGTTCAAGTGGCTGCTGCCCTCTTGGCACCAG
gcctaggatacaggaggcgttgtctTTGGGGGGGAAAATACACAGAACAGGAAAGAAAGGAGAAGAAAAGAAGCCAGATGCATTCTTTAAAATGAATCAAAATAAAATAGGTCTCATAGTTTCTGACAGTTAATTTTGAGTTTCCCTTGGGAGTAACTCTGAATTTCCCCAGCTCATTGGGATGGGCCTCCAAAGCAGGTAAAAGG
GAGCGCCTAGCAAAGTGTAAACACCCTGTCTAGTCGTCTAGTGCCCTTGAAATGTGCCTTCCCCGGTACAAACGAACAGGGCAGCTAAACATTAAAAGCAAATAAATTACTAATAAAGAACTTAAAAGAAATAGCAAGCATTAAATAAGATTTTGCTTTCATTGTTTCCTGTTCCCATCCTGGGGAGTGGTTTTAGGAAAACAATC
AAAGTGTAAACACCCTGTCTAGTCGTCTAGTGCCCTTGAAATGTGCCTTCCCCGGTACAAACGAACAGGGCAGCTAAACATTAAAAGCAAATAAATTACTAATAAAGAACTTAAAAGAAATAGCAAGCATTAAATAAGATTTTGCTTTCATTGTTTCCTGTTCCCATCCTGGGGAGTGGTTTTAGGAAAACAATCCCCAGGCAGGC
GAAGTATTTGACTTACAGCATCTGTAGCTTCCCCCCGCCCCGTTTACATCTATTAAATTAGTGGTTATTAGGATAGGGGTCCCCTTGGCAAATAGATTTCAATAAAGGAAATAGAAGGGAGGTCTTAATGTGCCTGGGCTAATGATCTTCTCATTTGCTTGTCTTGAGTTCCTTTAGGATCTAGATATATATGGTAAGCTAGGGCT
AATATTAAGAGAACTTGCTGATATAGGTGTCTGGGGTGTGTGTAATAGTATTATTTGCCTCTTTGGTCCTTCGCCCTTTTTCTAGAAGTGTTTCCATTCAAATAAAGTTACAGCCTCTTCCGGCTCTTTTGGCAGGCACAGGTCTTATGAATTGGACTTGATAACAGGGAGAGAATTCAAGGAAGAAGTGAGCCCTGAGGAAGTTA
tatacaggatgcctgaaatgtgacccctttggaggtcAAATGACATCAGCACTTAGCAAATGTATGGTTGATAGATTATTATCCAATTATTAGCAAGATTAATAAAAAGGAAGTTGACCAGACACAAAAATGCACGTCACATCCTGGCCCCAGGCTTCCACTCCTCCAGATCCCTCATCTTCTTTCTATCTAGCTGTGTATCCAGG
CTCGAATTTGAAAACCATTGTCTTAAAACTTTGAACTGAGTCCTAAAGGACCCTTTAGGGTAGACAATCAGAGATTCAATCCCATTCTGAAGCTGTGACAAATAAAGTCAGCCAGGATTTGAACTTGGTGTTCAAGGTGTTTGAATCAGGCTCTAAGGCTGGATGGATAGAAGCAAAACTGGGGACGTTGGTATTCGAGATCAACA
TCCATCACGCCTGGTTGGATCCTAATGGTTTTCGGTTTTTGTTTTTTGTTTTTTTAATTTCCAAGTTCCTTAGAATGTGACTAGCAAGGTGTGGTTAGGGAATAAACACAGCCTTGTTTTTATTTTATCTTTTCCCTAAAATAAAGCCAAGGGCCCTGATGGGAACCAGGACACTGGTGCCACTTGCCAGTGTCTCCCAGACTTCT
TGTTTTTTGTTTTTTTAATTTCCAAGTTCCTTAGAATGTGACTAGCAAGGTGTGGTTAGGGAATAAACACAGCCTTGTTTTTATTTTATCTTTTCCCTAAAATAAAGCCAAGGGCCCTGATGGGAACCAGGACACTGGTGCCACTTGCCAGTGTCTCCCAGACTTCTCAGCATCACAGATCCACTTTTCAAAGAAGCCATGGGTAC
TTTCATCCAATAGTGTTCTTTGCTTGAACCTTAAAACACACACAAACATATATACACGCACACCTCTTGAACTTGAATGGGGGTGGAGTGGGAGGGAGGGAATAAACCACACATTTCAGTTGAATGGAAGCACTCATGGGTGATTAAGTTAATATAAGAAGATATTTTGAggggttggggatttagcttagcggtagagcgcttgc
gatggcacgcctcaggctgtccactgacctccatacacacgcgtgcacaTGCGCGTGTGcacacacacacacacacacacacacgcacacaAAACACTCTAATAAAAAAAAAAGATGGGTTAACGTGGTGATTCTCAACCTCTGGGTTATTTACCCCCCTCAAAAAAAATAAAAAAAaaaacccagatattgatattatgattcat
cacacacacacacacacgcacacaAAACACTCTAATAAAAAAAAAAGATGGGTTAACGTGGTGATTCTCAACCTCTGGGTTATTTACCCCCCTCAAAAAAAATAAAAAAAaaaacccagatattgatattatgattcataacagtaacaaaattactgttatgaaatagcaatgaatgtaattttatgattgggggaggggtcacc
CGCCTCCTTTTCAATCATGGGACTTGTGCTAATGAGTCTGGAAACACTTCCTCATGGGCCAGTCTAGGAATCCACATCCGTGCCTATCCTAAAAACAGAAAATAAACCAAAAGCACTTATGGAACATTAGGAAATGAGTTTCCCATAACAGTGGGACGCTTAATTGTGATGCCAAAAAATAACAGAACAAGAAACACATCTTTAAG
GCTGAGAACTGTTCTTATACTCTAATGACTGGAGGATAAAGCTTTCTGTGGGCTCTCCCTCATCCCATAGCTAATTCCTGGATTTCTGCTGGCCCTGAGAAATAAAGGTTAAAGTGAGACAGACCTTTTGGTTAGAAGGTGGACAGTTGTCTAGAGACAGCCATGCTAGTGACATTTGAGGACCTTCACGTCTCTTACATAGGGAA
ATCTTATTCATGACTCATATTTGCCTCTATCCAATGTTTTCCATAGAAAAACACAATTACAAAAATCAACAAATTACCCCTCTGATCACCCTTTAGTTGAAATAAATATTTATACTTTTCCCCTTCAATTTTTTTTCTTGTTCAATAAAAGGTTAGGCCTAGCCTAAATCAAATACTATTTACAGTTCACAGTGGATTTAAATGTC
TAGAAAAACACAATTACAAAAATCAACAAATTACCCCTCTGATCACCCTTTAGTTGAAATAAATATTTATACTTTTCCCCTTCAATTTTTTTTCTTGTTCAATAAAAGGTTAGGCCTAGCCTAAATCAAATACTATTTACAGTTCACAGTGGATTTAAATGTCTTAGTACATTTGAATTTCAGTTCTTACATTTCATATCAGGAAG
AAATACTATTTACAGTTCACAGTGGATTTAAATGTCTTAGTACATTTGAATTTCAGTTCTTACATTTCATATCAGGAAGCTGAATTCAGCCAAACTTTAAAATAAAAATACCTCTACTCAAAGCATAAAATTGTACTTCAATCAGTAACATCTACCTTTTGCTAAGTCTTGAGAAAAAAATGTACTCACTAACTGCTTTTCTCTGG
cccagatgtgtgctgacttcagcgataacgttctttttcctgtaacatacAAGGTCCAAAGGCTCTAAAGTATTATTTGCTCAAGTTGCATATCAAATCCAATAAAGATAGCAATTATTTTACAATATTTGAGATGAGTCAGTCTCTCTCTCTCTTTTTCTTAAAAATAACCTGATTAAAATGAGAACTCAGAAAGTTGGGGTTTA
TCCACACCCTACCTATGCTGGCCTGACCACTTCAAGGGCTCAAACTCCATCTCATTTTTCTTTTAGACTTCTCAGCACTCCTGAGTAGATCTCTAGTGGCAATAAAGTAGACACCAATTCATGCTAAACCTAAGCAGAAAGTAATGTTTGTGCTGAGCCTTAAAGGTTAAATCCACtttttattggatattttatgtttttacatt
TAATACTATTTATTACAGCACCCTGCCTCTAATTCACCATCCCAAACAACTCAAACAGCCCAAAGTGATTTTACACCGCGGCTTTTTCCATGTAGTTGGAAATAAATCTTGAAGGTTGCAGTTTACATCTGCCAGGAAGTTCATTCTGGGATGTTTGCCCACTTCCATGGTGTTTTTCAAAGGGAGCCCCAGGTGTCTGCATGGCT
CAGGTGGCCTTGGCTTCTGGCCATAGCATTGTTCTGGCCAGATGGAGTACTGTGGGTTAGCTCAGGGCAGTCTGCGTCTCCACGCAGATTATTTGAAGAAAATAAAACTGCTCTCCTCCCCTGGTGAACTGTCACTAATGAAGTCTAACCTGGCAGGAACTTGAAAGTCACTTGATTATTGATGTTCAAAGATAATTTACAAAAAC
AATGTGTTGTGTATTGTGACTATCTGGGGAGGGTTTTGTTGTTGTTGATTTGTTTTTCAACAAAATGCTAGTGCCCTGGCCTTGCCTCTCGAAAGTTTGAAATAAAGACTTTGGTGTCTTTTTAAAGCCAGCCAGTGCACCAAAACTTGAGGGATAATGGGAACCACGGCTCTATTCTTGCAGGTCCCCTAAAGTCAGTGCTATTG
TCTCCTGAAAGAACCCCAGGGACAAGGACCAGATTGGGGAGAATAAGGTTCTGACTGAAGAAGATGTTGGTTCCATACTCCAGACAGAAGCAGAGGGGAAAATAAAATGATAGGGTGCTGGGGGTACAAAAGGGAAATTGGAGGTTAAAACAATAGGAGTGAGGTTGAAGGGGGTGCCAGCTGTTTAAATTTCCATTTCGTAGTAT
GCCAATATGAAAAGTATTTAAGAGGTTCAACCTAGTGAAAGTCCAGTGATTTATTTTTCTGCTTTCCTTTCCTTTGGACTTCATCCTCAACTCTCCATTCAATAAATATTTACATAGTCTCTACCAGGTACAGCTGGCTCTGTCTGCTTTCTTCCTCTCCCTTTAGCTTCATGATCATCCTGAATCGCTGTTTCCCCATCTTCATG
gggttaagttctcgggcaattgggttttggtttactggtttaggagcccagaacactggaactggctcagcctaatggtttcccagttaaattttttTGAAATAAAATGTTAGTGTTGACTAACGGGCATGGGTAAGACAAAAGAAGTCAGTGTTTGGGGTGTGCATGAGGAAGTTTAAGGACTAGTGACAACTGGCCGGCAGGAT
AAACGCACAGTAATTCACTCTCTGAAGACTTTCTTATGGTTGAAGAAGGCAAAAGGGACATTGGCTGACAGTGCCCCCCTAAGTCCAATTTATCTTTCTTAATAAACCAAACAGTAGGCCTAGAAGTTTCTAGAAGTCAGAAGGAAAACCTCGTCTCACAGTCTTGGAGTTCTGAGAAGGCAGAGAAACTCTGGATcagtggttct
TTTTTTAGTTCACACAAATACTATTTTGACAGGCCAGTATTTTCCTATTATATTGTTTTTGTGCACCATGTTTATCTACAAACTTTTAAAATTCCACTAAAATAAAATCTTCAATCCATCACAAATAGGTATATTTAACATGGAATGTTATTGTCAGTGAACATAGGGGCTCATGCTGTCCCCCAACCCCTACTCCAATATCCCAA
GCTCAAGAAAAAAAAAATCTTGAGAAACATGTTCCTTGAAAACCAGACACACACTTTTGCTGACAGAAGTGAAATACTTTTCACCTGTCTCATAGGCTAGAATAAATGTAACCCCTCACACTATCTAAGATCAGACAGCGGCTGAGTCACTCCCTAACCCCCTTTCATTGTTGAAGAAGCAGAGACTTGGAGTCATCAATTTCCTA
GTGTCACCCTAGCGGTTATTTAGAAAGATATTTGTTCTTATTGTTTTATTACACAGGAGGGTGGTTGATAGCCAGTATGTTGACCTTAGGAACTGTGGAGAATAAAGTCAAAACTGCTCAGGAAGTGCAGACAGAAGTACAGGGGCAGCACACCTCTGACCACCAAGCCTTGGCTCTCACATCCTGAAAATCTAGAGGCCGTGGCG
AGTGGCTTCCTTTTTCTTCCTGCTTCCTTTCTGGCTTGGTTGCCTTTCTACCTCTTCCTTTTCCAGGGTGTCCTTGATACCAGACCAAATGCCATTAAAAAATAAAATATCTCtgtgtgtgtgtgtgtgtgtgtgagagagagagagagagagagacagacagacagacagacagacagacagacagacagagacagagactgaga
AAGTGCATTGCACGAATGTGCTGACTTCCGAGGATTTAGTCAGAACAATGACTTGGGTCACTGGGACTCGAAGCGGATATGAGCTATAAGGAAAGACAGAAATAAATGCAGTGAGGGGAAGGAGTCTAGCAGAGCTGACTGCACTTCATTCGAGGTTTACAAACCCAGAGCCCATTCACTGCAACCATCAAAAGCCTTTCCTGGCA
GGGCACTGCAACTGACCACCACGGTGATGGCTAATTGGTGATGGGGTGCCTGAGGCTGGGAAGCCCTGAGGCTCCTGTTACTAGCTTGGGAGCACTAGGAAATAAAAAGTAGAGAAAGATGGCCCTTGAGGTCCTGGACACTAGGACTTGAAGCAAGGAGCTGGTGCTAAGTAAACCCTGTGTGGACATTTTCTAGGATGCTCAGC
CCCACAGGACAGGTTGCCAAGCACAGATAGGCTAGCATGAGACCTTGCCTCAAACAAAAACAAAAAAGGTTATTAGCCTCCCTGTCCTGCTGTTTCTCTGAATAAAGGGGAACTGATAATTGGAAGGGAAAAACTGCACATGACAACATCTGTTATGTTTGTCTTTCTCTCATTATTGATCCGATATCCCTTAGGTGGCACACAGC
ACATTGCCACTACATTGCCACATTGCAGGTGTCCCTGACTCCCTAAATCTGGGCAGGGAAAAGAAAACATCAGACCAGATATACAGGAATTCACTTCCTAAATAAATGCTAGCCTCACAGCTGCCTGTCTCACTTAGAAACTTACCTCCAGAGCACCACTGGCCCCATGGTCCTTAGGGAGATGCTCGAAGGCCTAGAAGAGACAG
cacacacacacaAATGTGTTCAATAAGGAAATCTTATATCTTATGGAGTTAAGAAAGATAAAGTTTGTAGGGGGTGAGGAGAGGAGGAGGGAAGTTGAGGAATAAACGTGGAGGAAGAgggctggagagatggctcagcattaagggcagtggctgctcttccagaggaccagggttcaattcccagcaactacgtggtgactcac
CGGTACAAGCAGCTGCCAGGAGGGCGGGGCCCAGCCAGAATTGAGCAGCAGAAAAGAGCACCCAAAAACCAAAGCGGAGGGCGAGTTTATCCATGAACTCAATAAACAGCAGCCACTCCAAGCCTGGTTCCGTAGCAAACTCGCATTATGGAAATTCTGATGTTTTACTCAGTGATGGCTGGACGGTGGCAGTCCAGGGCCAGCTC
GGGACTTCGAGTGTGTGGGACTTAATTTTGTCTGTTGAAGAACTTGGTTTCCTCCTGCATCAGAGAGTTATAGGCCAATCATTAACAAAACAAACAAACAAATAAATTCAGACTGATGTTTTCATCTTTCTGACAGCCATAGGAAGATAGCCACAAAGATGGGAGACCCAAGTTAAGAAAGACAAGAGTTCAcaggtggtggtggc
TAAGGGAGACAGAGAGAACAGAATGGTGGTGTTGTATGGTGCCAGAAGTGTCTGCAAAGGGCAGAGGAGACACTAAAGAGAGATTGTATGTCAGGCCCACAATAAAGACAAGGAAGACATCAAAAAGGGCTAACCCAGTGAAAACGAGCAGGAATTAGCTAGATGTTTATAAAAGGGAAGAGTACCTTAAGAAAAGCCAACAGGCT
tgagtttgaggccagcctggtctatggagtgagttccaggacagccagggctgctacacaaagaaaccttgtctcaaaaaaaaaaaaAAAAAAAAAACAAAATAAAACAAATGAACACCAGCTTAAATctggatacagtggcctttatttctagttccagtaactgggaagccaagacaagagagttgcttgagtacacagtacaa
CTCCCTACTCTTGAGTCTTGATTTATGTGCCGTGAGTGCCATAGCTTTGTAAGCCTCTTCTTTAAACTACATATATTCACTCATGATTCTAAATTTTTAGAATAAAGGTAGAAAGCATGTGTATGCACGCACACACACTCATATGCATGTGTGTGTGCACACTCATATATACAATGGCATAGTCAGGTGATTTCATAAAAGGAACA
CAGCGGGCCACATCCAGGCCTAAGAGTCCCTAAGAGACTTTTATGGCAAAGTTTTGTTTCTTAGTCTTTCCTCCTCTCAGAGTGAGTCTGACCATTTGTAAATAAACAGTTCTGGGTCTTTGTGTGTTATAAATGACCTACTTCCCTAATCACAGGGTTGAGAAGACTAAGAAGGAAAATAAATCCATACATGGGGAATAAGATAA
CAGAGTGAGTCTGACCATTTGTAAATAAACAGTTCTGGGTCTTTGTGTGTTATAAATGACCTACTTCCCTAATCACAGGGTTGAGAAGACTAAGAAGGAAAATAAATCCATACATGGGGAATAAGATAATCAGTAATGCTTCTAGTTACGGGCCAGACTGTGAGAGGCTATCTGTAGGCCTCTCAGCCCTTTGCCGTGTTGGCCAA
AATCCATACATGGGGAATAAGATAATCAGTAATGCTTCTAGTTACGGGCCAGACTGTGAGAGGCTATCTGTAGGCCTCTCAGCCCTTTGCCGTGTTGGCCAATAAAAATCTTCAGGCCAAAGCTACTGCTATTATTAAGTTTCTATCATAATACAATGTTTATATTTTATAAACCCCATGTTGGGGTTTAGAAGAGGAGAGGAGGA
TGGCAAAGGCTTATGGGACCTGGCTGCAGGACAGAGGAGCTCGAAGAGGTTAAACTTGGAACCTACAGCTTGGACCAAGAAAGATTTGGGAGCATGTGTTAATAAAATGACAAAGCTATCTCGTCATGGAGTTGGTAAGAAAGGCTGGAGGAGGAGGGGAAGGTTGACAGTTAATAACTCACCTACATTTCACTTGCCTTAGAGCA
TGTTCTACAGATTCAGAACTAAGACTGCATCAGTAAGAATAAGACTGGAGATTAAAAAGTAGAAAGAGAGAGAGAAAGCCTGACAGTCAATATAAGTGGAAATAAATTACTCTGTTTTAAATAATCCTGCAGATAGTAGGGTATTTATCCTTAGTCGTGGGCAAGGTAGAGTGGGACAAAGCGCTTCACTGTCTGAGCTATTGTTT
cacacttgcatgcacacacacacacatgcactcacaaatcctcagttcCCCGTTGGGGTCCCTCAACACATGGTTCCAGTCCATCATCTATTTTGTTTAAAATAAAAATCTGTCggggttggggatttagctcagtggtagagcgcttgcctagcaagcgcaaggccctgggtttggtccccagctccgaaaaatagaaaagaaaa
CggggttggggatttagctcagtggtagagcgcttgcctagcaagcgcaaggccctgggtttggtccccagctccgaaaaatagaaaagaaaaaaaaATAAATAAAAAAAATCTGTCACCTCTGACCTGGGAAGTATAACAGCAATGGCAGCATACCACACtgttcaccccaccacagtgcctactacagtgcctgcctggctcat
acattttacttatccattcattggtgaacatttgagttCTCCGTTGTTGAGGGGTTGGCCCTTTTTAAATTTATTTTGTTGTTGTTGTTGTTTTGTTTTTAATAAACATCCTTAAAGACCATTTGGAAAAGCAAAGGTGAGTAGAGAAGCTTAGGCAGGTGGCAGTCACAATGGATTCCTTCTGCAGGAGTTCTCGCCACACTGCC
ATTCATTATCATGAAatatatatatatatatatatatatatatatatatatatatatatatatatatGAGAGTCAACTGGCATTCATATATCCCCAGTCAAATAAAATGACCCTTCTTCCTAGGAGCCAGCTCTGAACAAACTGGACAAAGAGAAGTCTAGACTCAGGGCTAAACTCAAGTTATAATTTCTTGGCTTTTAAGCCAG
ATTTATTTAAAGAAAACCCAGACACATAAATAACCATGGTGCATAAATTAAGGAGTTTAGGAAATTTCCAAGTGCTTTCATGTTTTGTGACTATTCAAGTAATAAACTTTTAAAATCAAAGTTAAGATAAAAGAAGGAAAAACAAAATAAAAAAGAGTAAGTTCAGGGTCAGCAGGCGGGGTGAGCGCAGACATTCAGAACACGAC
AATTAAGGAGTTTAGGAAATTTCCAAGTGCTTTCATGTTTTGTGACTATTCAAGTAATAAACTTTTAAAATCAAAGTTAAGATAAAAGAAGGAAAAACAAAATAAAAAAGAGTAAGTTCAGGGTCAGCAGGCGGGGTGAGCGCAGACATTCAGAACACGACTCTGTCTTCCTGCCTTCTTTCCCACCAGAGCGTGCTGTTTAAAGT
AATATCTAACAAGTATCGAGAGGTTTGCTGATATTGATGCTATTCAAACGAAGCAAGTTCTGTCCAGTAGATACAAAGACAAACACATAGTTAGAGGGTTAATAAATTTTCTAATTAATATATCAAGTAGCAGTGTCATAAAATAGCTTTAAAATGTTTAAACAATTTAAAGTATTCTAATATGAAATAATGCCATGAGTCTTTTA
CGTGTTTCCCACATCCCCTTTCAAAGACTTGACCTTTTCTCTTTTTAATTATTGTTAAATATATAGGATGAGTATATACATTTATATTTATTTAACTTAGAATAAAAGAACAAAAGATTACATTTTCTATAACTGCAAGTATAACCTGACTCCTAGTTCTAAATTTTCTGAATAAAACCCTTTCCTTACTTGAAAACCATTTTACA
AGTATATACATTTATATTTATTTAACTTAGAATAAAAGAACAAAAGATTACATTTTCTATAACTGCAAGTATAACCTGACTCCTAGTTCTAAATTTTCTGAATAAAACCCTTTCCTTACTTGAAAACCATTTTACAGTATTCTCAAATGCTACTTGCCTTCCTCCAACTTAGCAAAGGACTGTGAGAGAGACTGGACATCTTCTTT
CTGTCACAGACAGCCTCCGCCTCTTCCATGTAATGCGTAGTGAGGAGGGCAGCCCGCTTCTTGTTTTTAAACGCAGTTCGAATGGCTCGCCTATAAACAGAATAAAAGTTAAGTGACACCTGTTTAATATGGGAAATACTTTCTCAAAACCCAACTACTTGACTAAAACTTACCCATTACCAAGTGTTGTAAACGACTGTATCCTG
AACAGTCCCAAGATCTCTCCTACAGGTATTGGGGAAAAAATTATATATTAAAGTCAAACTAAAATCGGAAATTACTCTTCTGGAAAACTTTCTTAAGAAAAATAAATACCAACCTTTTTTCACACAGAAAGAGACGTATTTTGTTGCTACTTTTGTTGTTTTCCTTGAGTGAAGGAAATCTTTCTTGTCATCATATTCTTTATGCA
AAAGGCCGCAGTGGGTGAGTGGAAAGACTGCTCTGTGGATCTAGGACCCCTCCCCATGACGTCAGCAGGAATAGGGAGAGGCAGAGTCAGAAGACATTAAAATAAAAACAACCTATGAAAAGGTGATCAGAGTGTTATTTGTCAAAATGAAATGTTAAAAAGGTAAAGGAGCATCACTATGGGATGGATAACGAACCGCCCAGACC
gggacttatggacaggaaactgggaaggggaataacatttgaaatataagtaaagaaatatatctaacaaaaaattTTTGAAAAGTACATATAGATACAAAATAAATATTAATGTAATAAAAAGTGAATAAGTCACATCCTCACAATCTGACTTCTTTAAACATTAATGTGCCCAATACAGGAAAAAGCAGGTGACTATTCAACTT
gaaactgggaaggggaataacatttgaaatataagtaaagaaatatatctaacaaaaaattTTTGAAAAGTACATATAGATACAAAATAAATATTAATGTAATAAAAAGTGAATAAGTCACATCCTCACAATCTGACTTCTTTAAACATTAATGTGCCCAATACAGGAAAAAGCAGGTGACTATTCAACTTAAGTTCACTTAAAGT
CTCATTACTAAATCATCTTTTCTTCCCACAGAACCAGGACTACATAACTCAAGTTCTTTACCATGACCAGGGGAAAATCCAACTGCTTTACGTTTGTGATAATAAAGACATTTAAAAGTACTGTGTCTTGTTTAGTTTCTTGGTACTTGAGGTTGAATTCAGGGCTTCAGGTACACAGAGCTTTTATTATTCCACCAACTACAACC
aagaccctgtctcacaaacaataaaaGGCTAAGCTCTTCCTTGGAGGAAGCCAGTTTTATTAAAACAGAATTAGTAGCATGGTAGTGGAGATAGTTGGAAAATAAAGGTATTACTACAAAAATGCAGATTCACTAGCATAACACACTTAACTTATGGGCTTGTGCCATACCTAACAGGATAATCACAACACTGACAACCAAGCCAT
TGGTTAATTAATATAAACTTTGTATTAACTCCTTGAGAATTTCATACAATATCATTTGCTCATAGTCGCCCCTACTCCTACCAACTACTTATTTTTTCCTAATAAAGTGGAAATATCTTGAGTTATCTATGCTCAAAACTAAATGGAATTTTTCCTTTATGTTTTTCTGGGTGGGGGATCTCTTACACTCAATTTTCTCTCATCAC
TGTCTAAAGAGGAGACAGGAGAAAACAGGTGATGGAGTATTTGCAAATCTCTCATAGATTTATTTACAAATAGTGCCTCCAACTAGGCCTTTGATCCTCAAATAAACCAGGCACCCGGAGACGGTCCCACGCCAGGAAGCAGCAATGCGCTGACAGGGGTTGTTGGCTGTAAATACTGTGAGCAGCGTCTCGCAGAGGAGATGAGG
ATTAAGTAATTGTATTTATCAAATTTCATTTTCAACAAATCATTCCCAAAACTGTCATTGTAGTAATTTAAATAGTTATAATCTACAGCTCTATTAAGCCAATAAAAGTCATGTTTTAATTTAACGTTTTATGCAACACCAAGTAATTTAGGTTGCATATTACTTGTAATCTTTTATACCAAGTAAAACACTCTCTCACTTTCTTA
ACTGGAAAGACCAGCACAGCTTCAGGGTTATGTTTAAATGGTGATTTGCTTTCTTTTTATATAAACTTGTAATATAAATTGAATAACATGTATCATATACAATAAAAGCCTTTTGCTTCATTTTGTTTTAAGAAGCTCATACACACGTTATTCAGATTACAGCTGTCATGTTCATATGTAAATAGATTTTAAGGAATACTTAACTA
TTAAGGAATACTTAACTATAAAGTCCATGAGCACAACTGATGTGAACTTACCACAGCAAGAAACTTTACAGGATAAAAATACAGTCCGTGATGAAAGGCAAATAAACTTCCCAGCATCAAAGTCAGAACAACAAAAAACAGGGGAATGTCCACCACAGCCTGTCCAATCCAGTAGGCGGATGGCAAAAGACCTGAAAGTTTAAGCT
ATCCAGTAGGCGGATGGCAAAAGACCTGAAAGTTTAAGCTGAGTGTAAGCTTTGATCTAAAAAAAGAAAGAGAAACTATTAAAACCTTAATCATTTTACAAATAAAAAGCAAGTCAATTATTGTAGAACTTTTGATTCTATTCAACAAAACAAAAAGTAACTTTCCATGCATTCATTTTAGCCCTTAGTCGGGTTCACTTGTGAGA
GATTCTATTCAACAAAACAAAAAGTAACTTTCCATGCATTCATTTTAGCCCTTAGTCGGGTTCACTTGTGAGATTTCACAATGTCAACAGCATTTTTAAGAATAAAATACACTAAGACAAAAGATAGCATAGAAATGATGGATGTGTCACTGATGAGTGGCCAAGCACAGTCATATGACGCTATACAAAAGTAAATGAAGATAAGT
GTCACTGATGAGTGGCCAAGCACAGTCATATGACGCTATACAAAAGTAAATGAAGATAAGTTTAAATGGAAAAGGATTCCCATGCTCAACGTCTACCTTTAATAAAAACACTGCTAAACATAGTATTTAAAAAACTGCCTAACACCCTCTGCATGTGCACAGAACCCCAGATTATGGGTGAAACTTGGTGCAAAGAAATACACTTG
ATGAATCTGAGAATCACTTTAATACCTTAGAACATCCTGAAAGAGCATTTAAATCTCTAAGGATCTAAGCAATGATGATATCTACCACAGGCAGGGGTAGAATAAATAACAACACTTATTAACAGACGTGTTGGATTACATCACCAACTCTGCCACTAATTAATAAGTGAGATATACAGTTAGCATATCCACCAGTGGCCAGACAT
cacacacacacacacacacacacacacacacaAATACTAAACAGTGTTCATTTTTTGTCTACAATTAATACATCGTTGTTTTGCAAATCTATCAGCATCAAATAAAGCTGCTCTGGTCTTGAAGCCAGGTAATCTTGGAGACTCCTAAACTCCCCACCTCAATTTTTAACATTAAGATTTCCACAGATAGATCCCTCTTTCATATG
CTTACCTGAATGAACGGGGTACTCCAGATCTGGATAGTGTCAGTCACATTTAAATGATAGAGATAGTAGTTACTAATGATGTTCATCATTACTGGCAAAGAATAAACCATAGTACTGTTGAAAACTGGCAAAGAATAAACCATAGTACTGTTGAAAACAGCAGTAAAAACATAGTCCTACAATTAAAAAGAAGAGTTATaacaata
ATAGTGTCAGTCACATTTAAATGATAGAGATAGTAGTTACTAATGATGTTCATCATTACTGGCAAAGAATAAACCATAGTACTGTTGAAAACTGGCAAAGAATAAACCATAGTACTGTTGAAAACAGCAGTAAAAACATAGTCCTACAATTAAAAAGAAGAGTTATaacaataatgccaagcaaccagagcttccagggactaagc
tattataaaaaaCTGCTTCAACAAGTGATAGGAAAAATAGTGATAGCTAAAGATAACCTGGCTTGCAATATGCAGAAATTTTAGCAGAAATATAATGTAAAATAAAATCAAAAATGCTTACTGGTCACTTACCAGGGCATAAAAGCTATCACATCTAATACAGTTACTTCTAAAAGCAGACTAATGGGATGGGTTCGGCAATTAAT
TCTTTACTAAGTTTTCATTTTTAAAAACTTAGAATCTTAATTTAAAATTAGCTCAAGTCCATAAAAATATGAAAAAATCTCTTGTCACTTATAAAGCATGAATAAAAATAGTAAATACGAAATTATTAACTGCAAACTTAAGATATTCAGCTGTAGTTTGTTTTGTGTTGTTTGGTTTTTGGGGGATTGCTTGTTTGCTTTAGGGG
TATACATCAACATATAAATCTATTAGCTATCTTCCCTCACGTTAGTATCGATTCAATACTCAATTGCAAAACCACAAAACAAGAACAAAAAGCAAAGAAAAATAAAACCTTCCTAAAAATTTACCAAAAATGGCCTGATAATAATATTGGAGAGGAAACGAAATGCAATATCAAATGTAAAGGTTATTAAATTTGAGGTAGAGAAG
TATAATATACTGTCAACACATATACATATACACACACATTACCGTATTACCCACTTTTATTGGTTTTCAGAAAATGCTTTAGCAAAATGATGTTCAACTAAATAAATTAAAACACACTGACTTAAAACTTTTTCAGGACAACTTACATAGAAACAATCAGATACCTGACTAGCATTTGTTTTTCACTAAATGAACTTGGTCAAAAC
GAGGAGAAGAGATATGAACTGGGAGACTAAATGATCTGGAGAATTCTTTACATCCTAGGTTCACTAGCTATAGAACTTTATGGTTCAACTTTCTTCATCTAATAAAGAGGGATAAATTTAACTTTCTTGCTATTTACTAAAAACAGTTGTAAAGCTTAATGGATAGAAACATTATGaaattatttaaattcaaaataaaaatttaG
TCAGAGAGAATAAGTAAACTCTGTTCCATTTCATCAAAAGACTTTGAATCTGTTTCTTCCTCCCGTGGCTGCTGGGTAAATACACTATAATCTATTTGCCAATAAAAGTAAACAAACAAAAAACACTTTGGAATGTTTGAAATAGAAAGATCAAAAACTTAAGACACATCAACGTTACAGAACACATCTGGATGTGATGTGGATCA
CACCTGAGAAGTGGAAACTTTCTTATCTACTACATTTTGCCCTAAGATGTTTGGCATACGTAAATTTTTCTGGTGATTCGCATCTCAGTTCAGCCACCTCAATAAAGCCATCCCTGACAGTAAGACCTTCCAAGAATATCACGTCACTGCCTTTGCAATCCCCCACGTTAGCAATACTTCAATTACCCATTTACTTCCATCCTTGG
AAACTCTGGCCAGCTGAGACTATTACATAGAGAAATAATCAAAACAGGCAGAGAAAAACCTATTCCCAAAACAAAAGCTCTATTCAACCAAGAAAGTGAGAATAAAATACCTGAAAATTTGTCCATGTCTTTGAAGGGCAAGCTATAGACAATCTGCTGGTCATTCTGCTGCAGCAGAGCGGCCGCAGGGATGTGCTGTCTAACCA
agagtacacactcCAAATAGCTCAGACCCTTCCTGTAATCCAAGAGTTCTCATGATTCCTTTATAACCAGATGGACCGAAGAAAGGAGACATAATGACAAAATAAAGATGTTAGCTCACTAAATTCTTTCTGATATAGATACGACTGAAGACATAAGTGACATCCATTTAATCCTATACGATCAGCTAGAAAAAGAAGTTACAGTG
ACCATTCTTTCCTTTGGCTGCATATGGAGATATTTGTGGTTTTTCCAATGGCAATTTAATTTCCAATTAGTTGCTGATTTATTCTTCCAAGTAAATAAGAAATAAAGATATGTACACGTATAAATATGTGGTAGAAGTGGGTATGtaaaataagttttttaaatgtaaataaagtttaaaattatagttttttgttttaataaata
AGAATATTCATTAGTGTGCTTTTTCCTGTTCCACTGTGGCCCAGCAGAGCAGTAATCTGGCCTTCATAGATGTCAAACGACAAATCTATTTCATGGAAAAAATAAAGCTCAAATTTTTATGTTAACTGTTCAGCTCTATAAAAGAATTCATAATTCCACACGTCTTAAGGAGACAAACTTCAATGCATAAAGTTAGCAACACAGTG
CTGGAAGATACTGACCCGTTGCTAAATGTACCGCATCTCCAGACAGACCTCACACACACACAAATCTTACGAGGTAAATAAGACATATATACATATATACAATAAAATATAATATTAACCAATCTAGAATATAATATAAGCTGGTTCAAACTGCTAGGTATTTTCATGTCAACAGATACTACTTTCTGGCTTTGTAACTTCCATGT
TTCACATTTGAGGAGAAAAATTGGATGGGAGGAACTGGAGGGATATATTGAAATTACAAAATATAGAGGAGAAAAGGCTGAAGTACTTAATAGGAAAAATAATAAACTACCTTCCTGCTAAAACAAAGAGCCAAGTAACACTGACGTTGAGGACACGCGTGTCTAAAGACGCTACAGAAATGGGACTCCTGGCTCCCTGTAGGCTG
cacttaggaagcagaggcaggcagaactcaaggccagcagaagctacatagcaagttccagaccagcaaaccatatctcaaagaaaATAAGTAAAAATTAAATAAATAAAGTCCTATTAACTAGTAGTTATCATATTAGACGGGCCTGGAATATAGAAAATATAACAACAAAAAAGAGGCCAACgtcaggcagtggtggtgcccgc
taggaagcagaggcaggcagaactcaaggccagcagaagctacatagcaagttccagaccagcaaaccatatctcaaagaaaATAAGTAAAAATTAAATAAATAAAGTCCTATTAACTAGTAGTTATCATATTAGACGGGCCTGGAATATAGAAAATATAACAACAAAAAAGAGGCCAACgtcaggcagtggtggtgcccgcacct
aggtgtgcaccacAGGCTCTCCTTTTAATTATCGTTTTTCCCAGTCAGTGCTTCTCAAGCCTGTATGCCACACTCCCCGAGTCATTTAACTCTAATGGATAATAAACGAGGAAATAAAAGTAATGTGCAATGTAATGGCCAGCTTGTGTGTAATACTGAGAGGGTGTTTGTTAACATACGTCCTAAACCATGCCCAGGCCAGCTTG
cAGGCTCTCCTTTTAATTATCGTTTTTCCCAGTCAGTGCTTCTCAAGCCTGTATGCCACACTCCCCGAGTCATTTAACTCTAATGGATAATAAACGAGGAAATAAAAGTAATGTGCAATGTAATGGCCAGCTTGTGTGTAATACTGAGAGGGTGTTTGTTAACATACGTCCTAAACCATGCCCAGGCCAGCTTGTGTGTAATACTG
CACGTGCTTTGATTTTTTAAAAAGAGGCGTCAACATTAAAGCAAAAAACACCTAAAAAGCATAAATGTAAGGTTACTGTACACTTTATATTACTGACACAAATAAATGTAAGGTTACTGTATACTTTGTATTACTGACACAAGGGAAAATTTACTTCTTTATGAAAGAAAAATGCATTCATGGAAAAGTACAGCTATTAAAATGCA
CACTCTACACTGTGTGTGAAATTCTTTCAGCCATTTTACTCTTTACGTCAGTTATCTGCATATGTTCATGTGCTGAACACTAATGTGTCAGGAAAGGAAGAATAAAGGGCTAGCCACGCCGCGGTGGATGTGACTGACAGACACAGTGACATCTCTGAGTCAACAGCTTAACAATACAACAGCAGTGCATGCTTAATTAAAGCCCA
AACAGCAGTGCATGCTTAATTAAAGCCCAGGAACACGGGCAGCTCTGATTCCCTTAAACTCTAAGAGTTTACTAAGTCAATACATTTCTTTTCTTTGTGAAATAAATTATACTTACACCCCTGATGGCTTTGGTAATCATAAACCCAAAAGTCCTTACCAATTAATAGCAATAATTACCGTACTTAAACGATGTGAGATGATTAAA
aaaccaaaaaaaaaAAAAATTTAAAAAGCAAAGAAAATGTTAAGACATAGTAATACCACTACATAAAGttttatatatatatatatattaCAATAGACCAAATAAAATTTGTAAAATGTgggctggagagatggttcagcactgactcttcttccagaggacctgagttcaattcccagcaaccacatggtggctcacgaccatct
AAGTCTGCTCTGACATCAGGGAAGGGCATTAGTAGTCAAGTTCTAGTTCCTAGAGCTTTCCTATCTTCCAAGCAACGACACAATGGCATACAGACTGTGAAATAAAAGTAAATGTCTTGTCACAAGCAGCTACTGACTAGTCTCAAACTCTAAGGAAAGGGAAGCAGGAGGAGGAACCAGGATCAGCACTACGTCAAACTGGGTAA
TTTGGTTGACTCCAGCTCCCTCCACAGAGAAACATTGGTCTTCAACTATAATTAAAAGGGGCAAATACATTAAACTAATTTAGTTCTGACGATAGCTCCTAATAAAATTGGTTGTTAAACAGTTAAAAAAAAAAAGTAACCTCggggttggggatttagctcagtggtagagcacttgcctaggaagcacaaggccctgggttcgg
tagctcagtggtagagcacttgcctaggaagcacaaggccctgggttcggtccccagctccgaaaaaaagaaccaaaaaaaaaAAAGTAACCTCAATGCAAATAAAATATTAGAAAAGCCACACTGCTGAAATAAGAGTGAGTAATCATAATATCATGATATAAAGGAGAATTCTGCTTTTAATTCATTCTGGATATTAAAAGCTT
ACACTGCTGAAATAAGAGTGAGTAATCATAATATCATGATATAAAGGAGAATTCTGCTTTTAATTCATTCTGGATATTAAAAGCTTGAAGACTGTGAATGAATAAATTTTGGTTAATTCACCCAATAAAATAAAATCATACAATTTTATTACTACGTTAAGCATATTAAAGGGATAATAAGAACATGTTTCAATTATGAAACTGGA
AATCATAATATCATGATATAAAGGAGAATTCTGCTTTTAATTCATTCTGGATATTAAAAGCTTGAAGACTGTGAATGAATAAATTTTGGTTAATTCACCCAATAAAATAAAATCATACAATTTTATTACTACGTTAAGCATATTAAAGGGATAATAAGAACATGTTTCAATTATGAAACTGGAACCAGTGCTCTGAAATCTTTCAT
TAATATCATGATATAAAGGAGAATTCTGCTTTTAATTCATTCTGGATATTAAAAGCTTGAAGACTGTGAATGAATAAATTTTGGTTAATTCACCCAATAAAATAAAATCATACAATTTTATTACTACGTTAAGCATATTAAAGGGATAATAAGAACATGTTTCAATTATGAAACTGGAACCAGTGCTCTGAAATCTTTCATCCTGG
cacatttttaaaaaggcaaatagattttttaaaaaagaGCATGTTTCCTTATTACTTTCAAGTTGATACATGTAGAAAGAACACAGTTACAGATTTGTGTAATAAAATGTTTACCAATTAATAATTCTAATATTTAAATGAATGCCTAAACTACAAATCGGTACCATCCACAGTAGTCTAGGCTTATAATTGCTAATGTCTAACTG
GTTCTGTCTCGGAGGGTGGTTAGACAGTAATGAATTATATTAGAACATAACTTTAAAAACATTGTTTAATAAGTAAGAGATAAATGCCTATGAAATAGAAAATAAAACATAGCACTACAATTAAGATAATAAAAGTAGCTACCTTCTTTAACTTATATGTATTCAAGGGGAAAGGTCTAAAAGCTCAGAGCCTTCataatataata
TAATGAATTATATTAGAACATAACTTTAAAAACATTGTTTAATAAGTAAGAGATAAATGCCTATGAAATAGAAAATAAAACATAGCACTACAATTAAGATAATAAAAGTAGCTACCTTCTTTAACTTATATGTATTCAAGGGGAAAGGTCTAAAAGCTCAGAGCCTTCataatataatatttatgatattataatatcataatata
ttttctacaaggctggagatcatcagtcttttggcccgtgtcccatgctgtgtcctacgtcagcccctaaggcaggcaggcccctggcaGACAGTAAATGAATAAAGATGAAAAGTCATTATAATCATAATTATTTATAAGTCATCTTTCTAGGGCTGGAGAGATGGCTCAGTGGTGAGGCTgtcactatggaaatcactgtggct
TTAGGATAAACTATTCCACGGTGCCCATCTCAAAGCATCTGACACATAAGCAAATTCAAATTCATAAAAAGAAATAAGAATTTTCCACATAAGACTTTAGAATAAAGGAAAAACTTCCCATACTTAATAAAGTTGACTATAATATTGTACAATAAACAGTTGATATTGTCTTTGCATGGGTTTTAACAACAGTTTTCTATGTTTCA
CATCTCAAAGCATCTGACACATAAGCAAATTCAAATTCATAAAAAGAAATAAGAATTTTCCACATAAGACTTTAGAATAAAGGAAAAACTTCCCATACTTAATAAAGTTGACTATAATATTGTACAATAAACAGTTGATATTGTCTTTGCATGGGTTTTAACAACAGTTTTCTATGTTTCAAATGTAAACAAGAAATTTCATTGGT
CAAATTCAAATTCATAAAAAGAAATAAGAATTTTCCACATAAGACTTTAGAATAAAGGAAAAACTTCCCATACTTAATAAAGTTGACTATAATATTGTACAATAAACAGTTGATATTGTCTTTGCATGGGTTTTAACAACAGTTTTCTATGTTTCAAATGTAAACAAGAAATTTCATTGGTAGTAGACATTGAGATTTTAAACATT
TTTGAAATATCAATACATTGTAACATATTCTAATTCTATATTCTAACGCTGCATAGTTTGATATCATATACCTTTAATTTTTAGGAGGTTTTGGTACTGAAATAAACCTCTGTCCTTGAACATGCTAGGTATACATTTAAAGTCTATAAGATTTCAGACATAAATGaaattataaaaataatataattCAATTACCTGCTTCAAAG
aatgtgggttgaaccgtcttcataggtgtcctctacctcaactatctgtgacctatgacccacagCTGAGCACCCCAAGATGTAGGTCAGCAAGCTCTGCAATAAAACTGAATAAAAACCATTACTCATACCTAATACTGCTTATTCCTCTTCAGAAGGCAAATGCAGAAAGCTGTGAAGCCGTTCTATCACGTAAATTCAGACTC
gaaccgtcttcataggtgtcctctacctcaactatctgtgacctatgacccacagCTGAGCACCCCAAGATGTAGGTCAGCAAGCTCTGCAATAAAACTGAATAAAAACCATTACTCATACCTAATACTGCTTATTCCTCTTCAGAAGGCAAATGCAGAAAGCTGTGAAGCCGTTCTATCACGTAAATTCAGACTCTTTTTAAAAA
GAGTTCTATATCAGATACTTCTTCATATTTCTTATTTGGATGCATCATGCTAATTAATATCAGCCAAAATAAGAAAAATAGAGGAAAAAGAATTTCCTACAATAAACACAAATAAACAAAATGATTACAATGTACAGGAATAATGGCAAGAGTAAAGACTGTTTTGCAAATAGCACCTGTAACAGAAGGGTTAGCACTGCGGGCCT
TCAGATACTTCTTCATATTTCTTATTTGGATGCATCATGCTAATTAATATCAGCCAAAATAAGAAAAATAGAGGAAAAAGAATTTCCTACAATAAACACAAATAAACAAAATGATTACAATGTACAGGAATAATGGCAAGAGTAAAGACTGTTTTGCAAATAGCACCTGTAACAGAAGGGTTAGCACTGCGGGCCTCACATGTACA
GTTGGACACCACGGCCAACCCAAACACAGTCAATCGTTTTCAACATGACATCAAAACTCAATTTTGATTTTACTGAAGTGTTTTAATACGCAACTTACATAATAAAGTTACATGAAAATAATGTTTAATGGTGATTTAAGACCCACTATATCTgccaggcggtggtggagcgcacctttaatcccagcactggagaggcagaggcc
GTCTACTCTTAAAATCTTAAGGCAACTTATAAAACAAATCCCTACAAAGATTATCATTAAAATGAAAGGCTTTGGTATAAGAAAAATAAGTAGGTAAGTAAATAAATGAAAAACCCTCTGGTTCCAAATAAAAAATACTATCTTACTAAGATTATACCACTAAAACTATACTTAATTAGCTTTCCGGCCCGCTGTACTAGGAATGG
TTATAAAACAAATCCCTACAAAGATTATCATTAAAATGAAAGGCTTTGGTATAAGAAAAATAAGTAGGTAAGTAAATAAATGAAAAACCCTCTGGTTCCAAATAAAAAATACTATCTTACTAAGATTATACCACTAAAACTATACTTAATTAGCTTTCCGGCCCGCTGTACTAGGAATGGGATAGTATTTTGTCTTGTGCTCGCTG
GGGGAGTCATGGACACATTCAGGAGCCTTTGCTCACTCCTTCCTATCTCACTATCACGAACAATACAATATGCTTTTGTTTTATTAAAAAACCTCAAGAAAATAAAAGTATAATAAAAATATTTTCAGTAAAATTATCTCTTGAAAGAACACATCAAAGCAAAACAAACTATAAGGCACGATAACAAACATTCTTAACTCACCTGA
GACACATTCAGGAGCCTTTGCTCACTCCTTCCTATCTCACTATCACGAACAATACAATATGCTTTTGTTTTATTAAAAAACCTCAAGAAAATAAAAGTATAATAAAAATATTTTCAGTAAAATTATCTCTTGAAAGAACACATCAAAGCAAAACAAACTATAAGGCACGATAACAAACATTCTTAACTCACCTGAACACTACTCTT
AGGTAATTCTTCAGAAGAAGTGTTCTGGTCTGTCTCCAAACGCCCACATCCCTAATTGCAGTAGCCATGTTTTCTAGGTCAGCTTACTAAAAGGAAAACAAATAAACCATGAACTACACAGTAAATCACGTGTGCTATCTAATGGCAATAATATTCATGTTTTTCATTCCCAGGTAAAATGAGGTTGAGTAGTCTGCAAGCCATTT
cagtggtgtggccactgttaagtttcccttactaaaaaagctcccaccacttcactcctgctcaggcatgcagtcctaattaaaTGTGTTGCACCACAAAAATAAAAGTTTTTGTTTCTGTCtttttattattattattttaagataaaaataaGAAGGGTCTTGTTAGGAAGGAGTTTGATGGAAGGGCAAGAAACTAAGAAAAA
cgacagtgtactcatacacataaaataaataattcctaaaaaTTAATTAATTAATTAAAAAACTGTTAAAATTGATAAAACAAAGCAAACAAAAACAACAAATAAAACAACCCTCCCCCCAGGTTTTCTCATTACCCCTTCCAAAGCAACTGTCATTCACTGCCTTGTTTGACATAAACGTGAGCAATGGAGGCCACTGGTGGGAG
AAAACAATACCGTATTATAAAGGTATAAGAAGGAACTAGAAACAGCACAGCTAAAGCGAGCAAGAGTACACGACAATCATCTTTGTGCCAAAATAATAATAATAAAAAGACAAAGGAAAAATAAAACGAAAAAACGCATTCCTTCAAAGGTAATTTGCTACAAAACAGAAAGAGCAACCGACTCAGTGCAAACATTCCCACGTTCT
AAGGTATAAGAAGGAACTAGAAACAGCACAGCTAAAGCGAGCAAGAGTACACGACAATCATCTTTGTGCCAAAATAATAATAATAAAAAGACAAAGGAAAAATAAAACGAAAAAACGCATTCCTTCAAAGGTAATTTGCTACAAAACAGAAAGAGCAACCGACTCAGTGCAAACATTCCCACGTTCTCTGCCAAAACACAGCTCAC
gccaggactacataaagagaacatatctGTCTTTGATGATGATGATGATGGTgaagaggaggaggaggaggaggaagagCAGCAGCAGCAACAACAACAAAATAAATAAACTAACAAAAAAAACCCCTAAATCAAATTTCCCACCCATCAGTCAATATCCACAACAAATAACAAATATACCCCCATTTCCATTTCTTCCCTACAAC
ggactacataaagagaacatatctGTCTTTGATGATGATGATGATGGTgaagaggaggaggaggaggaggaagagCAGCAGCAGCAACAACAACAAAATAAATAAACTAACAAAAAAAACCCCTAAATCAAATTTCCCACCCATCAGTCAATATCCACAACAAATAACAAATATACCCCCATTTCCATTTCTTCCCTACAACTGCT
ctggtacaagccaagtgattaattatagatcttgatcaatactACATGTAAACACAGTAGACCCAATACAGGGTCATATTATTGGAAGAACAACAGGGTAAATAAAGGAAACTGACAGAGATGAAACTAGCAGAGACAGAGACTCTATAAACAGTGTTGTTGGCGGCCAAAGACAAATGAATGATAAAACCCAAGTAAAACTGAAT
TTTTATGAGATTCTTCACTTAAAAAAAAAAACTCTAACTTATCTAAAATTGCCATTACCTCTGTCAAGCACTTTTAGCAACAATGCATCAAGTACTTTGGAATAAACAATACCATTTTATTTCATAAGAGGTAAAATCACCTTGAAATTAATATTATGTAGTGCCCACTTTTAAATCCATGTTTTACTTCTATGAAGTATGAAGTA
AATATTGTAACTACAGTTGAGGAAAAGAGTTAGAAAAGAATTTCTAAGGGGAGAGAAAACTATGGAGACGCTGAATTCCCAAAGGACTTGATCTGTGGAAAATAAAGTAGAGATCTATTCGAAGCACAGCAGAGGCAGACGACACCCTGGAATGTGGCAGGGCACAGGTGTACGCCCTAGACAGCAATGTAAAGGTGAAACGGACA
TAAACTGAGATTTAATTTTCTGAAAAGAGCTGCTAAACTATACAGCAAGGCGTTGGAAGAAAAACCTACCCAACCACTTTACCGGCTTCGCAATGGATATAATAAACCTTTAAATGTAACAGAAGGCATCCTAAACGCTTTCTTCACTGATGTTTTAAAACTCCACTGGAAGCAGTAACATGACAAAACAAAATACTAATGCCAAT
TTAGGTCTGCTTCCAGGGTAAATACACACAAAGTGTTCTAATAATGTTCTCATCTATTCAGTCTTCTCTGACGATACATAAAAAACGATCTCTGGGCAAAAATAAACATAAAACACAGTGGGAAAAGCACCAGGATTAAAGAGTCTGGACTCTCTGAGAAAGAATCTCAGCACCTCGTTTTTTTTTCCCCAACTAGGACCTTAATA
TAAACATAAAACACAGTGGGAAAAGCACCAGGATTAAAGAGTCTGGACTCTCTGAGAAAGAATCTCAGCACCTCGTTTTTTTTTCCCCAACTAGGACCTTAATAAAGTTATTTAACCCCTTTAAGACCCATTTCCCACAGGGCCTCAACTAGAGTACCATCTCCAACCTCAGGGCTGGCTGTCAAGATGAAGTAATACTGACCCTG
tggcctagagtgccccagtgaggggctggtggtgtggACTAGCTACATAGCTTTGGGTAGGCACCTCTGAGACTCAGGGTTCTATTCTTTGTCCCACAAAAATAAATGAGTCCCAAAATTAGGTGACAGGAGATGTTTGATGAAAGATATGACTACACAGCACCTACACAGCACATAggggctggagagatggctcagtggttaag
TCGTGATGTAATCAGCACCTTCTACCTCCATGGTCAAATGGTATACTCATCTACAATGGCTATGTAGCATTCAAGACAAGATTACTTTAAGCAGCTAGAGAATAAAAAACAGCCATAGCGAAAAATTTCAGTGTTAAGCCTCTTCCTGTGGGAGGAGCTTCCACTTCACTGAGGGATCGAGTTCCTCTTCAAAATCATCCAGCTCC
GGATGAATACAGTGTGCTCTGATTTACACTGAAGCCCACCTTAGTGTACGGGATTATTCACCCTTATACATGAGTTTATAGCTCATTATTGGCCTGAGCCAATAAAATACAATTTAACATTATACACATGTGATATGATCTCTAAAGTGAAATTGATTTTAGATCTAAAATAATGTAATCTTCAAAGCATGGTGAATTTTGTGGGT
TGATCTCTAAAGTGAAATTGATTTTAGATCTAAAATAATGTAATCTTCAAAGCATGGTGAATTTTGTGGGTTTTTTAATGCTTTCCTAGGTGCAAAGTAAAATAAAATAAACAAAAATAAAGATGACAAACTTTCCATGCATATGCCTGCACAGAACCAGCTTACCTCTTGGGTTTTCTGCTTCTATATTTCAAAGGGCACTCTGA
TCTAAAGTGAAATTGATTTTAGATCTAAAATAATGTAATCTTCAAAGCATGGTGAATTTTGTGGGTTTTTTAATGCTTTCCTAGGTGCAAAGTAAAATAAAATAAACAAAAATAAAGATGACAAACTTTCCATGCATATGCCTGCACAGAACCAGCTTACCTCTTGGGTTTTCTGCTTCTATATTTCAAAGGGCACTCTGAATGTT
AATTGATTTTAGATCTAAAATAATGTAATCTTCAAAGCATGGTGAATTTTGTGGGTTTTTTAATGCTTTCCTAGGTGCAAAGTAAAATAAAATAAACAAAAATAAAGATGACAAACTTTCCATGCATATGCCTGCACAGAACCAGCTTACCTCTTGGGTTTTCTGCTTCTATATTTCAAAGGGCACTCTGAATGTTCAGAATTAGC
TATTTCCTTTCTTTACAGAGCATTTTATCTCACCAGCAGTGTTTATTGACTTCGTTTATGTGAGATAATTTATACAGAATTAGAGCTCTTACAAACACGGAATAAAAAAAAGAATTACCCTCTTGTCATCAGTCAACTCTGTCATAATCTTACTTATGATTGCATGAAGCTTCCATTAGTAAAGATGCTGGTGAAATATGATTAGT
AGCGTTCAAATACGTCTGCAATTTAGTTTATATTTAAAGTTTGCTCAGTCACTGACTGTGGGAATCTAACCATTTCCCCTCCGTCCTTAAAATGAGAGTGAATAAAACTTTGGAAGTTTCCTCTACCCCACCTAGTCAAGCAATAGGAACTGCTCCACCTTCACTGTGAATGAGCCTTTTCCCCATCACCGGGGCGCAGAAGCAAA
TTTTAAAGATCAATGTTTTAGACTTAGTGCGTACATATGCTTGTTTGAGAGTCTATGAGTGGGAGCCCAGCTTGCCACATTTTATTTCCATGGGTGTGGAAATAAAAGTAGCACCTGAAGTGTCAGCCCTAACCCTCTAcctcatgcaagatatttgcacagcaaaccctttactaactgagctatctcctcagaccctactttgg
cccTGCTAATCACGTTTTAAAAAGAAAAGGACAAAAGAACTATGCCAGACTTACTGCATCTTAACATTATGGCTGAGGTCCCAAGATATTTTTACACTATAATAAAATACCTTACTTACTATAATTGTCTAATGACTTTATTtttttataaagtcaataattaatctttatcttgacaatcgtcatgagaaaactttgtctcaaag
ATTTCTGAATTGGAGATGTCACTTCATGGGAATGATCAGTAGCATGCTGAAATTAATTATAAAGGTCATTTAAAATCGTAATTAGTGGACTATGTGGCCCAATAAACAGAGTGTCAATATTTTCATAATAATTAGTATCCCAAAGATGAATAACATTCCTTCTTAATACACTCATGGGAAAAAGGACAGTTTTAAAGCATTCACCA
TTCTCTTTATTATGGAGACACTTTTTAACTTCAATGTACAGCTTCATATTCATAGATTAGCAAAAAATAATATCACAGTTTATGGAATAAGTGCTCTGGGAATAAAATAATACAAATTATGGACATTGTCAAAATTGTTTTTTACAGTGATGGACCAGAATGTTCCAAATCAGTTCTAGCTATGTCAATAGACACAGCCCCTTCTT
TCTTGCATGCAAGTGGTGATTCCCAAACGTAGAGTCCAAAAATTTAATGACAACTCAGAAGGACTAATATGCTTCTGGTTGTGCTCTTCAGTCTTGCTTGAATAAAGCATACTTACATTCAAGATCCCTGGATACCTAATCCCATTCTTCTTTCTATTACAGGTTAATAGAAAATGCCCAGAGCACATGGGATAGGTTTCTCACTC
GATTAATCATATTTATAATTTCCATAACTGTCTCTTCATCATAACCTCATGGACTTTGTGTCCGTGAGAGTTTGTATGCTACCTTTATACAAAATTGTTCAATAAAGCACACAGAACCATGAGATTTCTCCAAACCTAAAGACAGGATCCATTCTCATTGTTTTCATTCCAAACTTCCTTTCCAGACATCGAAGAATAAATAGGAA
TTGTTCAATAAAGCACACAGAACCATGAGATTTCTCCAAACCTAAAGACAGGATCCATTCTCATTGTTTTCATTCCAAACTTCCTTTCCAGACATCGAAGAATAAATAGGAAGATGAGAAAATGAAAGAAAGGCTAGGAGAAAGAGAGATGTTCTCGGTTAGAAACACCAAATGCTAATTAACATCAGAAGTAAACCGCAACCAGC
acaacactgttttctggaacctttgcttgtgaacgcacacgcacacacacatacacacacacacgcacacacacacacacCCTTAAACATACACACACCAAATAAATCTTAAAACCAGAAATTAGATGTATTTTCACTTTTTTTTAATTCGATTTCCAATGTCATAAAATTACTATCATCACAAACATTTCTTCCTAGATTTGGCT
CGTTTGGCTTGACATTGGAAATTTGGCAAAGCTGGGGAAATATAGGATCCACTGCATAGACTAAAGATTCTATGTCCAGTTTTAATCACAGAGGAACAAAAATAAAGTAGGTTTTATATTGTCTAGGGATTTAATAAATACGGTATAGGCAATAATTGAAGAGAAATCGTTTTGAATTGAACAGAATTGCATTTCATACAAGTATT
TGGGGAAATATAGGATCCACTGCATAGACTAAAGATTCTATGTCCAGTTTTAATCACAGAGGAACAAAAATAAAGTAGGTTTTATATTGTCTAGGGATTTAATAAATACGGTATAGGCAATAATTGAAGAGAAATCGTTTTGAATTGAACAGAATTGCATTTCATACAAGTATTTTCTCAGAGATATTTATAAGGTTATCAATTAG
GCATGTTTTCTTCCTCAACCATCTCAAAATGTGGTACACAAAGGAATTAAGTATTTGTAAGACAGTAATGTAACTAAGACGTTCAAAACATAAATACTAGAATAAATACATGGAAGTTACATATATTACCTTTCTAAGTTTAGAAAGTGAAGATTTTAATAAATGGTTCTTAACAAGGACTTCCTCAGCAATCAGATTTTAGCTTT
TAAGACAGTAATGTAACTAAGACGTTCAAAACATAAATACTAGAATAAATACATGGAAGTTACATATATTACCTTTCTAAGTTTAGAAAGTGAAGATTTTAATAAATGGTTCTTAACAAGGACTTCCTCAGCAATCAGATTTTAGCTTTAGGTTTTTTATTAACAATATTTATAGCCTTCTGAAAATTCCATAATCTTTGTTACTC
CTAGGTTTATAATCCTATAACTAGTTCTACTATCTTTAAAGAAAGTGAGGTCAAAATAGATAAATTTTAACATATATGTTTTGCATAACTTCATCACGAAAATAAAAACGGTAAACATACTTACAATATAGAAGCAAAGTGACCAAATGCCACTATTTTTTCTCCCCTTGCGACAAATGAATGAAATCACATACATCATGAAAATA
TCTCCCCTTGCGACAAATGAATGAAATCACATACATCATGAAAATAACTGACATAGCATAGCCACCAGCATAGAGGATCTGAAACCAACAGAAAAAGGAGAATAAACATTGTGACATGTGGAAACATTTGAATGTACCAATGTCACAAAACAGTTTCTTCGTGCTCCTTCAGTTGTCAGGATTTAAATGCCATAGAGAGTGATGAA
AATGAAAATATTAAAAATGGCATGTCACATGTTAACTGTTAATTTTTGGGTTGAATCATTTAATGATAGTTGTTTTAGGAATGGTGTCTCCACTTACCTGAATAAACAGATCTCTAGTTGTGATCATACTCTCTGGAGGGGCCGAGAAATAGAAAGCAATGTACACAGACAAAATGAGTGCAGAGTAGACTGGGATCTCAAAAAGA
ATAGCCAAACAAGTTATTCATTATTAGTGATTAAACGCTACACAGTCTAAGGGACATAGATCATTTCAAAGCTCCTCTGTCAAAATTTGCTGTTGTTACTAATAAAAAAGAATTTATCCTAACATGCTATTATAGTTAATAAAAGTAATCCATTCAAGTTACAGACAGAGCGGTAATGAAGTTAACCAAGGTTTGACTTAATGCCT
CTACACAGTCTAAGGGACATAGATCATTTCAAAGCTCCTCTGTCAAAATTTGCTGTTGTTACTAATAAAAAAGAATTTATCCTAACATGCTATTATAGTTAATAAAAGTAATCCATTCAAGTTACAGACAGAGCGGTAATGAAGTTAACCAAGGTTTGACTTAATGCCTACAAAGGAAAATTCCCCATCTGAGTATTAACTTTCAG
caattatctcttcctaccatgtgggttccaggagtctaactcaagtAATAATTATATAATTAGCTAATAGGGAATGTGACTTTATTATATTAAACTCATGAATAAAATTCTCCAAATAATGAACGAAAGTATAAATCTTATGAATTTTCTTAAGTCAAGTTTAATGTTTAAGTGGCATAATCATAGTCCAAATTCTCTCCTCAAAT
GCAAATACTGCCAGCCTAAAAGCAGACTGTCATATAATAAGTGTGTTTGCTTAGACAGAGACATTCTTTAGAGTCTTTGAATTGGAGTTCTAGGGCTAATAATAAAAATAAAATCTGTTGGTGCTTTCTAATTGTGACTCAACTAGTAACCCCAGACATGTAATGAAAAATCAAACACATGTCCATAGACAAAAGGATATAATCTG
ACTGCCAGCCTAAAAGCAGACTGTCATATAATAAGTGTGTTTGCTTAGACAGAGACATTCTTTAGAGTCTTTGAATTGGAGTTCTAGGGCTAATAATAAAAATAAAATCTGTTGGTGCTTTCTAATTGTGACTCAACTAGTAACCCCAGACATGTAATGAAAAATCAAACACATGTCCATAGACAAAAGGATATAATCTGTACTTC
cacacacacaaatgcacacacatacatacacacatacacacacatacacaaatgcacatacacACAAATGCACGCACACACACAAATGCACACAATTGAAAATAAAAGAAATACCTTTAAAATTATTCCTATATATATGCACTATATGCACAGAGTTTAAATGTATCATTTAAAAAATGGAAGTTTCAGAGCAAGCATTTTGAGGG
GGTTGTTTGAAAAATAGTCTCTGGCATCCAAAACTAACCACCAGGGAAGAGCATTTATAAATTTGATATAAAAAAAACCAAGTCATGCAAAGCTGAACGAAATAAAGAGCTAAATCAGTCAATGCAAACTAGGACCTTAGTTAAGAGACAGTATTACTATTCTGGGTTAATGGTAATAATGAGGTTAAATACAGTCTTGTCAGGTT
TTCGTGTTGCATGTTGAAGAAGTGGTCCATGAAAAGTATCAGATGCTAGTCATTATATGAGGAAGATTATGATCACTAAGAGGGTNNNCCTGTAAATATTAATAAATTTTTAGTACTGTTGGACACTAAATTCTATATATTGCCATTTAAAATCACGTTAGCTCTGGAAATGTAGCCATGTGATCTGTCTGGTTGTGTTCTGTCAG
GAGAAAGGCAAAGGACATGGAACATGAAGTTAGGTGGGTAGGGCAGGATGTAGGAAGAGTTGGGGAAGGGAAAGAAAATAACCAAAACATAAAGCATGAAAATAAAAATACTTTAAATGAAAAGAAAGAAAAATTAGGTTCTCACTTCCATTTAAACACTAACACCCTATTCTTTCCCCTCACTTCTCATTCAGTGAGATATCAGA
CATCCCAAAGAAAAAAAAAACGAAATCCATACTTAATTTGCTTAAGTGAAAGAGAAACTGTTTGCTGAAGATGCCTCTAACATGAAGAGACATAGGAGGTAATAAATTTTGTCAACTACAACACTTGGTGGGAATTCAAGGAATAAGAAACCTTTAGGGGTTAAAAAAAAAGTAACGCCTTTCTATAATatggctcgagctgcata
GAGAATGAAAGGTTAGCAGTTTTGTGTCATCTGAAATAAGAGTACACTGGGGAAAAAGACTAAAATTTGATCCCCAAACCAGGATTTGTTTTGGCTTAATAATAAAAGCAAAAGCTTCAATCATTAAAGCATAAAAATATTTCTAAATGGTTCTTTGGCAAAATTGTATAAATTGGGTCAAAATTCCTTAGAATGTGCATTTTCTT
GTATTAACTGAGTCCTGGGCTATCCCAAGCCTCTCAGGGTGTTTGAGCAGTAGTAGCCAACAAGACCAAAATCACAGATGTTGAGAAGTTTATATGGATTAATAAATTGAAAGGAAATACAATTATAAATGTCCTTCATTTAACAATAGTTTAGTTCACCCATGCCATTATATAAACTATTGTTAAATGAAGGAAATTAAGCACAG
ATTTTCAGCAAAATTCCACAGAATTTCAGTAAAAAGGGGAGCAGTGATTTTAAGCTATATTTCATAGTATAGATGATGAATATTTATGCTTATTCAGCATAATAAAAGTCATTACATGGCCCAGATATGCAGAAAGAATTTAGAACTACAGATCTGTAAACAACCACAAACATTAAGGAACCAAAGACGCTAGGTGTAGGAAGGAA
CTGAGTGCCTGTGCTCATTGTCTATCCTGAAAATGGGCAAACTCTTGGAATGTGCATGGAAGGACATGTTTTTAAATCTCACTATGTGAAAAACATAATTAATAAAAAAGAAATGAGATCACAAGCATGCCATTATGTCTTATCACAGAACTGCTTACCCGGTAAAACCTTCTCAAAGTAGAATGTCAACATCAGGTAGAAGACAC
TTTAAAATAACTTTGAAGATTACCCAAAGGCAGTAGAATAGTCTAGAAGAAGACAAAGACCCCCACTCTAGTCAACTATTTTTCAAGTGAGAAGAGATATAATAAAATCGAGAGTAAATGGAATTCATAAGATAATAATTCAGTAGACATTTGAAGAAAAGTTACTTTGAAAAACCAAAAGTCAAATGTAAAATTCCCTCTATTGA
TGTGTATGCAATCGCAAAGGTGGAGTCATTAAATGAATCAACGCGTCCCAAGTCCACATCAGACAGTGACGAAAACTCATAAACGTCATGCAATTCAAAAAATAAAGATAAACAAAGTAGTATAAATGCTGTGTACAGGAGTTCCTACAAAGCCAGGTGAAAGAAACGAAGATAACTGTAATTTCTAATGAGTCAAACATTTTACC
CTTGCACAATAAGGCCCATGTTTGTTGCCACACGTTTATCTCTCTCTTCACCATCTTGGTCTGCTTAATAAGAGAAAAAAAAAAAACAAATAGAAGGGTCAATAAATACTAAGGTCTTAAGAAGAAATTTTCTGCAGATGTCAGAGCCTAGCTGCCCTTTACTCCAGAGGTTCCCNNNNNTNNNNNNNNNNNNNNNNNNNNNNNNN
TACTCTTCTCTGAAAAGGGATGCTGGTTACAGTAGGCACCGTGCCCACTAATTCCATCCAAGGAGGGTACTATTATCCACAGGATACCTGCTTCCCAGTCAATAAAGAAGTAGAGACTCTGAGAAGTTTCCATAGCAATGTTCAACGTTTTTTGTGTGGCATAATTCTATGCGTTGGATTTTCTTTTTACTTAGTGGTCTTTAGAG
CACAGTGCAGGCGGGCACATCCCCACACCTTTACTTAAAACGGGAAAAATATGACCATCCCTTTAAAACGACCCACTCCTCCCCCTGGACACCACATAAAAATAAACCCAGAAACACTAAACTCACTGCATAATAAATTAATTTCTCCCTAAAAATGTATCATGGATTAAAGGAAATATCACTTATAATAACATAATACAAACAAA
TACTTAAAACGGGAAAAATATGACCATCCCTTTAAAACGACCCACTCCTCCCCCTGGACACCACATAAAAATAAACCCAGAAACACTAAACTCACTGCATAATAAATTAATTTCTCCCTAAAAATGTATCATGGATTAAAGGAAATATCACTTATAATAACATAATACAAACAAAACAGAAGCACAAAACAAAATGGACTTACACT
cgtgacagccttaactcgactgccagacccgacagcattagaaggagagaactgatctgacaaggtgtttgctggcctTTGTGTACCCCAACCCAAGGTAAATAAATAAAATGTAGTGAAAACATTTAAAGTCGACCATTATACttcttaaaagagttatttatttattttacatatgtgaggacaatgctactctctcagacaca
acagccttaactcgactgccagacccgacagcattagaaggagagaactgatctgacaaggtgtttgctggcctTTGTGTACCCCAACCCAAGGTAAATAAATAAAATGTAGTGAAAACATTTAAAGTCGACCATTATACttcttaaaagagttatttatttattttacatatgtgaggacaatgctactctctcagacacaccag
AGCCAACCTGGATGGACAATGAGATTGCGCCTCAAAAAACAAAAGGAGCAAAGGGCCTGCAGCCTCCTTGACTGAAACGGAAACCTGAGGATCCTGCTAAAATAAAGAACGTGCAGCAATCGCTCCAAGGGAGCGGGGGACGTGAACGATGAGCCCCCAGCCATGAGTCTCCCGTGATGATTGCTCTTCAATCAATAATCATGGTA
GGAGCTGACAGGGAAGAAGAAAGGAGAGGATGGGTGGAGTGGGGGCGGGAGGGGGAGACAGAATGTCCTAGGCACATGGTATGAAACTGTCAAAGAACAAAATAAAATTAACAAAAGCTTATTATTAATTCTGAGGGAAGAGAGGAAAGAGAGACTCTGAGTATGGACAGCTTAAGAGTCTGGGTAGCAACATGTGTGAGGTGAGA
TGCACATCGGGGACTAACAGCAGACCTTGCACATGACACTTCCTTGCTTTCTTCTCCTGTCATAAAAACAGCTTAAAATCCAAGTCCATCCTACGATTGAAATAAAACTATTTCTACTGTGTCAAGAGTCACAGGATAAAAAAATCTCACCACCTGCAACGATCCACTTACCGCTCCAAAGAAGCCGGCTCGTGCCAAGGCCTCCT
TGTGCTCCATATTTCAAAGCCTTCTATGTTAGTTTTGAAGAGCAGTTCCTGGGATCCAGTTGTACCCGGCATGTCCTTTCTGAGTATTACAGCTCTGGGGAATAAACCATGAAGTGACAATTATCAGGAGATTAATTCTCCATGTAAGTGAACGATAGATAAGgaggcagaggcttactgaaaagttctagccatgtgtggtgatg
tggtgggcagaggcagatctctgagttcaaggccaacctattctacatagcaagtttcaaccccaccCAACCTCCAAGTTTTAGCTAGGTAGGTGGCTGAAATAAACAATGAGAAACTTTAAAGTCTAGTTAGAAAGAAGACACACACCACAGACAACCACACCCATACTTTTAAGGAACATGATATCATACATGACTGATTTTTT
ATGGTCCAAGAACACTCAGATGAGAACTCAGATTGGAAGTTAAAGATTGGTCTTCAAACATCATAGCCAACGATGCCTCGTCCGCCTACAATCTCTCCGAAATAAAACCACATCACACCTCAGTGATCACCAAACCATTCAGCATGGCTTCCTAACTGTAAGGTGTTTGAAGTTATCAGTTTTAGCACTGTGAATTATTTTTTCAC
ttagggttcaattcctgctactcacatagcagctcataactgtaactccagtcccaggggatcagacacACATGCAGGCAGACAAAACATCAGCACACATAATAAACTAAAACAAAACAAGTGCTCATCTAATGAAAGCAAATAATTCATTTAAAGAAATTAAAGAAAACACAGAGGAAAAAAGCTTACAAGATAGTCGAGAAGAA
TTTGGTGGGATGATGGATGGAGGAAGGTAATCAGGATGTAAATATGAACAAAGTAAATGATTAAAAATGTATAAAATTTAACAAAGTCCTTATTTTGTACAATAAAAAAAATTAACAAACAGTTTAAAAAAACCAGTGGTATAAGTGAACTATAACATAAACTTTAGAGACTAAGGGGTCTACCACATCAGGACAGAAAAAGAGTG
GGAAGCTAAACAAATCAGGAAAAGGTTCTAATTGGGAGGCTTAATGGTTCTTTTTTTTGAAAACAGATATTTGGGCTCGAAAATTATATGCTTTAGTGTAAATAAACCCAGCTTTCTCTGTTCAAGAATATGGCAAGTCCATTATCTTCCATTTCCTGGCTTTTTATATTTGGTAGGAGAAAGGAAATGATTGAAACAGCTGCACA
TCGCTCAGACTTGAAGGAAGGGGATTATCTCCCTGAAGGGGTGGGGCCTCCAGTCTGGAAGCTATAGATCCATAGCAGGCCTCCTCCTAGACAGTTCCTGAATAAATGTGACACTTTGTTCCTGCCTCCCCAGGACTCACAGGATCAGGTAAACTTAACACCTTGCAGACAGGGGAGATGTGGCCGGATCTGTGTATACATGTGGA
CTATGACCTTGCTGGGGCTAACTAAGCTCTGTTGCCATGGAAACCACTCTGGGCATCTACTCTCCTAGCTTCCTAAACATTTGAGTAAGTCAAAGTCCAGAATAAAGGGTGGAGATAGGCAGTGAGAATCACGAAAGCCCGTGAcaggcatggtagcacaagcctactaccccaacgctaaggtggttgaggtgaccgctggaagg
TCTCCTTTGTCTTCACACCTCTTAGGGTCACTGTCACCCTCACTGTGGTGCATGGGATAGATTGGAGAGGGAGAAAGGCAAGGCCAGGAGCACTCAAGTTAATAAAAGCCAGGCTGTAGGGCTTTCAagtaccggtaaatactggctgttcaacagcattctgtgtgggagggaggccaggctgcaaccaggaagctctccctcgt
AAGGGCATGTCATTGTGTCGTCCCTTAAGGAATCACCTAGCCAAGAGAGCATCCCTAAGGAAGATGAGTTCATATGAAGTCATGCTAAAAAGATAGGAGGAATAAATATCCTGTAATGTATATTTTTCCTCCCTGGAATCTCTGCCTTTGGTGCAGTTGCTTCAGAGGTACCTTTTTGACTCAGAAATATGTAACTTTTCCTTTTT
GTCTCCTTTCTCTAATCAAACTCATACAAGTGTATTTTCCATCTTCCCAGTTAAAGTCACCATATGCTGTTCCTTTTAATTGTACTGTTACACACTGTTTAATAAAAGCTCATTGAGGACATTACTCAAAGTTCTTGTGGCTGACACTCTCTCCTTTAATTGCTTTGAAAGCGCTGAACCCTAACCACTACACAACCATGGAAGCT
ctcgacccacaggttgaaactgttgTTTTAGAGTTCTGTTCTCAAATTTTAACAAAACTTAAATCATTGAATCGAACTCCAAAAAAGAAAATCACTTTTTAATAAAGTAAAAAGATGCAAAGCATTTATAACTTACAGAATAAACTTCAtatgctggttggttttgtgtcagtttgacacaaactagagtcatcagagaggaagga
TTCTCAAATTTTAACAAAACTTAAATCATTGAATCGAACTCCAAAAAAGAAAATCACTTTTTAATAAAGTAAAAAGATGCAAAGCATTTATAACTTACAGAATAAACTTCAtatgctggttggttttgtgtcagtttgacacaaactagagtcatcagagaggaaggagtctcaactgaggaaatgtatcatgagatccagctata
agttccaacacgggatccctgtggtggaagtagagaactaattcctgaagttgtcctctctcctgtgacaagctaacattcacgcacacacacataACTAAATAAAAATGAAAATTTAAAAGGTCTTAAGAAAAAAGAGAGAATCGACGTGTTTATGGGGCAGCGTTAACAGCATCCAATGCACAACACAGATGCAATGAAGCTTT
CTTTTCCTCCAGAATTTGCCTATGAAGAGGACAGTATTCTCATCTCTCTGTAACTGTCGTATAAAACTATTGAGTTTTAATATACATCAGTACTCAATGAAATAAACCCAAGGCCTAGAAATATAATCACAATCAATATAAGAAAAGGCAAAATTTCATTAACTTTCTTCTTCCACTAATTTTTTCCATGGGGTTAGCAGGTCACG
GCCTAGAAATATAATCACAATCAATATAAGAAAAGGCAAAATTTCATTAACTTTCTTCTTCCACTAATTTTTTCCATGGGGTTAGCAGGTCACGCAAGTGAATAAACGAACTCACAGGCTTCAAGCCCTCCGTGCTGTAGCTGTCAATCTCGGGGATTTTCTCAATGATCCTGATGATGTGGGATGCTGAGACTTTGGCCTTCGCG
GCTTCAAGATAAAGCAGACACAGAGGACAACTCTTACTCCCTAGCCACCTACCTTGTCCTGTAACACTAACTCAGATCAGTACAGCCGACTTATGCACAAAATAAACGCTTTTACTTCCATGTCACTGAGGCTTGGTGGCCGGGTGTGAGAACATAGTCTCACAAAGCCTATGGAATGTGTGACAAGCATCTCCCTACTTATCATG
GGTCTCTTTGGCCGTCACTAATTAAATAGGTTTTTATACATCTAAGATTTTTAAATCCATGGCTGGCGTGTCAGCAAATTTCATTGCTTCAAAGACTTGGAATAAATCAATATATCAAATATTTATCTATTTAGGAAATCAATACTTACAACATAACATTTTCAAATGTCATGAGTTCTCGTGCCACCAAGTAGGCACCGAACCGG
TCTATTTAGGAAATCAATACTTACAACATAACATTTTCAAATGTCATGAGTTCTCGTGCCACCAAGTAGGCACCGAACCGGAAACAAGCAGCATAGGAGAAATAAATCATGGCCTGGGTGAAGGCGAAGGTGATCCCAAAGACGTGTGCTTTCTTCAAAGCATTTCTGGGAAGAAGACAATCCAATTTCACTCCATTGCTCAGTCA
GAGACAACAGTGCGGAAGTTTTCAATTGCTTCTGTAGCGATCTGTAACACAACAGACACAGATCCAGCTGGCAGTTAATTTGAAGTGTATAAACCACATTAATAAAAGCAATTGACTATAATGTATTTAGCATTTAGTATTATCTATGAGCATTTTCTCTACTGAAAAGGAGTATTAAGTAATTTCTCAAAGTGGACTTCAGATCT
ATCATATTGCACATTAACTTAAACATTGATTCCCCTCCCCCCCAAACACATACATCTTTAATAATGAAATAGGTTTTGAATTCCATCCTGGTTTTGATAAAATAAAGAGCATGTTCCAAGGTTATTAAATACATGTGGGGTGGTATAGTAGACAACCTCAACATTGCTTTCAATTCTTATTAAAATCAGCATTCCCATAGAAATCT
GTGTATTATTCTTTGTGCTTTGGTTTGGTTTGCTCTCATTTCTACACAGCCTTATGTGAATCACTAGGCTGAGATCTCTTCATAGTGTAGAACTCGCTGTAATAAACGTTCTTCTTAGCATGGCTTTTGGAGTTCCTCCTGCTGTGATCTGAGAATACCAACCGgttaattctttcaaatctagataatgtattggaaagagtggg
tatacaattttcttgttatgtttttgtTTCCTCTAATCTTTAAAGTTTGACGGCTTACTGCACCGCTATTTTTCATTAACATATCTTAGTGGTATTTGAAAATAAACTATTTTGAGGAATATGGCAGACATACTCTCCCCATGTTTCTGTCATCCAGTTAGATTCAAATAACATATTATCTCTAGCAATGACATTTGTTTAGCACA
AAAAAAAAAAAAGAACCATTTCACTATCCCCCTTACGCCTTAAAAAAAATTAAGTTTGTTTATAGCTTTCAAGACTGAAAAAAAACCACAACTTTTTTTCAATAAATTCTCATTAGTCTGTAGTAACATGACTGAACATAGGCACAAGCCTTCGACAGGGTGGAGTCTGTAAGCATATTCCAACATCATAGACAGAAAATGTTGAG
TGACAGACTCTTAGTTTTATGGCTGAGGAAATCATCCTGCCTAGGGCCCATTCCCCCATCTCACACAGTTTGGCAGGGGAAGGCAGACTTTGTATAATGGAATAAAGTTGGCCTCCAAAATGCTGACCTCCAAAGCATCTGCATTCTGCTTTGCTTCAAGACAGAGGGAATCTACTATTCACAGACTCATCCAATATTGGGGGTTT
CTTTGCTTCAAGACAGAGGGAATCTACTATTCACAGACTCATCCAATATTGGGGGTTTTATATAGATTAATGCGTGCCACCCTACTGTGGAATGAATTATAATAAACTTTCTCCACTTAGAATCTTGGCAAGGAACAATATTGTTCAACAACTCTTTGTTTTACTATGTGAAGATTTCCAAGTACCGCAAGCTGTCTCTGTTTGGA
AGCAGGTAGTATGTAGACATGAGGAGTTGGAGGGTTGGAGGAGATGAAAATGATGTAACTATGGTACTCTTGTAAGAAATTCTCAAACAATTGAAATTTTAATAAAATATTAGGTTTCCTCTTAAAAATTAGACTTTTCCCACTAATGGCCACATACTTTTCTGCTTTATTGTCAATGGTACAAACAGAAACAATTTATTTACTCT
AAATTAGACTTTTCCCACTAATGGCCACATACTTTTCTGCTTTATTGTCAATGGTACAAACAGAAACAATTTATTTACTCTTCATCAGTAAACACAAACAAATAAATACAAAATAGATACCAGCACTTACCCCTACAATCTTTGAAAACACTATGGCAAACACTGGTTGTATGCACCCATTTATAACAGCACAAAGTACACCCACA
ggatctgaatcacccaagagaaaaacctcagagtgtatcagtcaaggattccagattaagatctggttatctgatgtgagaatacGTAGCTATGAGACTGAATAAAAGGGGGGGTGGGGACCAAATGCAAGCATTCACCCCACTTccttcctcccttaagttgcttcggtgaggtatttttttgtcacagcaacaaagtcatttac
AATGTTTTACGTTACTGTGGGAAAGGATGGGTTAAGCTGCTGTGCTTTTTCATGTGATATATTTGCAATGCGAACCCTGAAATGAAAAGGACTGCCACCAAATAAAATGGCTCTTAAGTAGTCACTATtgtgctgctttgtttgaaaaccagacaagaacttaggcatatctagagagagggaatcttaattaagaaaatgccctc
ACTTACATTATCAATTATCTTGAAGATTTCATAGGCTGCCCCTCTTGCATTTGCAAAGGCTTCTATGTTTGGGGCTAAATGTCCAATACTGAAAGTCCCCAATAAAATAGAGAAGAAGACCTGAGGAAGGTGACCAAAGCATGCAGTTAAGCACAATTTTCCTCATGGTTCCTTTTCCTTCTAACATAACCAACTTTATTTCAAAA
CACACAAGGGTATAATCTCTATACAACCATCATATTAAATAGAAAATGTTTTACTTTTTTCAAAGATTAAGCACTTTTTTACTTAGATTTTTCACAATGGAATAAACACAAGAAGACCAGGTCTATACCTGGGATTAACCCTGTACATCTTCAGAACATGCTCTCCAAATCCTTGGCCTACAAGGTGGCCTGACCTGCCGATGCTG
ATTAAATGATTTAAAAAAAAGGTGGCCACAGTCATGAACTAAATACATTTGTGCTTGGGGAGAAAAAGAATAAGCCCACTATAACAGATTGAGCTTGGTTAATAAATTATTTCATTGTTCAAATGAAAGAAAATAGCATCTGTCCTTCCGCACAGTCCTACAAGGTAGAAAACCTCTAAATAGAATTTTCTGTTACAAAGAGTAAC
GGTAAAAATACTTTGTGATAAATTATAAGGCCACTTAATTATAGACCAAGAGCTTATTTAATTCAATTTACTCATGAATACACTTCCTCCATTTATGTCTAATAAACCCTGATTATTTCATTTGTAGACACATACGTTTCAGATATTATTAAAAAAAAAGAAAGAAAGAAAAACCCAAACAGTTTAATGAGAGAGTAGATCCCACA
CAGTTTAATGAGAGAGTAGATCCCACAATGGTTTTTAAATTTCTAAAACTTTTGTTATACTCACATTTCATCTAATAATTTATTGTAAATTTGTTTGATTAATAAATGTCTATTCTTACATCTAAAAAAAAAAGAAAGCAAGGTAACCATCCTGTAATTTCCTTTCCTGTGAATATTTGAACAAATATTTCTTTGTAGTATTTAAT
CCCACAGAAGCAGTTTCTCAAGCTAGTATATGTATCTTTTAAATGAGCCGACCATCGGAGGATCTAAGACATGCAGAGCAGGGAGTGAAACAGAGGCCCCAATAAATTGAAGCAAGGTGTAGTTCTTAAAGATTAGCTTGTGCTTGCTTTTCTTTATCTCCAAGATATCCTAAAATATTTTAAATAATCCTTTTATTAAATCCTGG
CCTCCAGACTGCTGTCGCTGACGGTCTGTGTACTGTTGATTTCACCTAGAGAACCAGAAAACAAAGCTCGTCCATTTATGCCTCTTTGGTCTCCAATGATAATAAACATGGAAAAATAAACCAACTCATTTCACTTGAATATTAACACAAAAGCGGGATTCAAGCGATTCAGTTAGGTTCAACTCAGTTCCAATTCAAGCTTTATT
TCGCTGACGGTCTGTGTACTGTTGATTTCACCTAGAGAACCAGAAAACAAAGCTCGTCCATTTATGCCTCTTTGGTCTCCAATGATAATAAACATGGAAAAATAAACCAACTCATTTCACTTGAATATTAACACAAAAGCGGGATTCAAGCGATTCAGTTAGGTTCAACTCAGTTCCAATTCAAGCTTTATTGACATCCATCCCAA
GGAAGAGAATGTTTGGAAAACAGACCTCACGGTGAAATAGTGAAACCAAGTAGGGCATTAGAAGAGCTAACACGACGACAAGGGAAGCAGCAGCAGCAGCAATAAAGGATGGATGAAGTCTTTACACAGCTGTCTGGTTACAGCCCTGTATTGTATAATGCCCTTTAGAATCTGGGTCTCCTTGAACAATCAATAGACAAGGAAGC
GCTAGAGCTCCTACCCACCGCCTTTCACAGCACAAAAACACAACATTTTGTAAAGGTCCCACCAATGGTTCATTAAGCAAACGTTAACTTGTGAAATCCCAATAAATTTGGCGCCGCAAATAATCCTTACTTTGATTAGTAACGCTCGGCAGAATGCGGGTCTCTGCTTGGGTAAAACTATCTGTCATGTATCCGAACACCAGCAT
AAGAACGCTATGAAAACTTTAAAGTTATAAAAACAAATGATAACCAGGACAAATATATCTACACAGTAGCCACTAAAACAGTCTGATATCATTTATGAAGAATAAACACAAGTGTTCATATAGTTTACACATTTAAATATATGATGGTCGCTGGCTATCGCATTTGAGTGTGTGTAGGGAAGGGGGAAGAGCACAAACATGCAATG
GCTGGGATTTGCGTAAGACTATATGCGCGTGAGCTAGATTATTTCCTAATTTTGGTGATGAATACCCACCTCTTACAAGTAAAACACTGCACATCGAAAGAATAAAGTCTTCTATTTCTTAAACCTCTTTTGGATTACTTTCAATCTAATTATGATATTATGgctgggcatgacaaagtatatttataattccagcactgcaatgg
GATGAGGGCTCGGGCGATAGCAATCCTCTGTTTCTGGCCTCCAGAGAGCTGTGTCCCCTTGTCTCCTACTCTTGTTTCATACTTCTGCAAATTAGCCATCAATAAAGGTAAAACTGTTTTAATACAGTTGACTTTACAAGGAAAAAATTAAAATCGATAGATGTTTCTATAGTAAATGTTATTTTTAACAATGTATTTTCAGCTCC
TCGACTTAAATGTTAATTATAATTATTGTGTGACACGATACAAAAAAGAAGGGAGGAATGTGGACATAAGGCGGAAGGAGGGCTTTTTAGAGAGGAGATAAATAAAAGAAAGAAACTTTTGTATACTTTGGGAATTTAGGAAAGCTTTCAGCCTTGGGAAAAGCACAGGAAAATGGATGTATATTTCGTTGACGTCTTCACAAAAT
CATCTTCCTCCTACTGACCAGCAACAAATACTCACATTAACAAGGTCTCCTTGGAAAATTGAAATCAGACTATCACGATTCCTGAAATATTTTATTCATTAATAAAAATTCATATGCAAGTAAGAGATCATTTCCTTTTGATAGGGAGGAGCTCACCCAGTTTCCCACTCTATTCTCTGAGCCCAATTTCACAATGCTGCTCCATG
GACAGAATTTTCAGGCCAGTGTTGTAGAACCATCAGTTTGTACTGGCCATCTCCTTTTCTTTCTAATTTTTCATGAAAGGACGATGTTTACACCCTCAAGAATAAATACATCCATGAATACAGCCTACGACTGACCGTCTGAATGTGCGTGCCTTGCAAGTCACATTTATATACAGATTCAGACATACCTAGATACCTATTGAGAG
tggtagagcgcttgcctaggaagtgcaaggccctgggttcgatccccagctccgaaaaaaagaaccaaaaaaaaaAAAAAAAAAAAGAATAGCAGAAAACAATAAAAGACCACACTCAATGCATTCTATGGTCTTGCCTACTTGGCATGAGTGTGTGCTTGAGTGTGTGGAAACACACACACAGATCTACACAAGTGAGGTAGCGT
CATAGGTAGTACAGTTGTCACACAATCTCAATCTTCGCGACAGATTAATTAGAACTACAAAATAGGGAGTTACTGCCACCTGGTGGGTGCTAACTTTAACAATAAAAAAAAAATCACAACAGGGTAAGGGACCAGTATGAGGAATCTTCTGATCTTAAATAATTCATTTCTATACTCTGTCTTACACACTTATTGGTAAAAACAGC
CTCTCTTGGCGTTGCCAGCCAACATTTTCATTTCAACAATTCCCGCTACAGCAATGAATGGAACAACTGATAAGAGCAGAAGTGTCAGTTGCCAACCGTAAATAAATGATATAATAATACCCGTTCCAAGGTTGGCTGTGTTCTGTGCAATTAAAGCCAACCTGGTTCCTGTGGCCTGCGAGAGAAAAAGAATAAGGCAGCTGAGT
GCCTACTCACTCCTTGGACCTGCGCAGCGTCTGTGGCGAGTCTTGTAGAGAGGGCACCAGTACTGTTTTTATGATCGTCAAACCAGCTCATGTCCTGTGGAATAAAACACACCTTTAAATGAACTCACAGCTAAAACCAACAGAAACGAAGCCCTCTCGAAGTGCTTCCGTGAAGAGAGACATCCAAACTGAGTGTGGGTATTGGA
GGCTCTCTTTAGGGCCTTTCCCTTAAAGGTGGGATATATGCTTTCACATTTCCCATACAACCTGCCCCAGAATGTGAACTTGCATAATCAGTAAAGTGTCAATAAATGAACACGTGATCGAATGTCAGAACAGGGCACATGGGCAAAACATAATTCAACTTCTAGCATCTGGGGAAACCTAGTTAGAAGGTCAACTGTGGCAGAAG
AAGTCACCTTCTCCTCCATCCTGACCCGTCCAGGCCCACAGCCCTGTGAGCCAAGCAGTCTCCCCTCACCTCCTGATGTGGATTTCACCCAAATGATAACAATAAAGTTGAGAGCCTTCTCCACTGATTTTTGTACTTTGTAAGTTCACTAATGTTGGAATGGGATATTCAAAGGTGACTCATTTTCTCTCATAATGAGTTTAAAG
CTCACGGGTGAAACAGAAGTGGGACAGAGAGGGATAATGGGCCATCTCACTTGAGACTCCCTTCTGAGTCTCAATTCTGCCTTGATAATAATCATGTTGAAATAAAAACAGAAATACCATCACtgcctttgtttcttttttcagttgctgtgatatacaagtctaacaggagcagcttaagggagaaagaagggctttgattgact
AACTTTCTAACACTCCACTCTGAGTAATTTGAAATTTTCAGTAACTATTTTGTGTTAGGTTCTTCAAAAAAACAATAGCTCAATGACATATGACTCAAATAATAAATCCATCCTTTAAAAACCATCAGTGGCTTTCCAGTATACTTAGAAATCCATGTCATTTGCCTCTTTGGGGGGGatataaatgtaaaaaattattaatatat
gagagggggtttgcagaggggggaaactggaagtgggataacattttaaatgtaaataaaataaccaataaaaaaGGAAATTAAAAAAGGAAAAAATGAAAATAAAAATACCGAAAGAAGCCAATTATTCCTCTTTAGAGAAACTAAGCTATAGGTTAGTTTGTAGAGAAAATTAGCTGTATGAAACATATTTTTATAAATACTGC
cgccagccttcttaaagTATTTTAAATAGGAAAGTATCATTTTGTAGAAAAAAAATGAAGACAGCTGAAGCTTTGACTCTCATAGTGTATCATAAAGTATAATAAATTAACACAGAATTATAGTAATTACCAACACATATCCCACATGTCTTTAGATTATTTACAAACAGAACGCAGTTTGCAAGCCTTACTTGAGTCATTTAAGG
CTTCTCAATATTTTAAACAACCTGACTTCCAACGCACAAGGGCTCCTCACTAGTATTGAATTCATTCAGAAGTTAGACATAACAAACAGTAATATGCAGGAATAAAATAAAGCAACCATATTTTCCCCGGATACTTTCATATATCTTTTTTCAAGAATGGATAATTGGTTATCCACCATAAGAAAATTTGGATATATTAGTTAATT
CAATATTTTAAACAACCTGACTTCCAACGCACAAGGGCTCCTCACTAGTATTGAATTCATTCAGAAGTTAGACATAACAAACAGTAATATGCAGGAATAAAATAAAGCAACCATATTTTCCCCGGATACTTTCATATATCTTTTTTCAAGAATGGATAATTGGTTATCCACCATAAGAAAATTTGGATATATTAGTTAATTGTCAT
tgcagcagaaggaaAGGTAAGGACGTTTGTAAAGTTGCATTTTATACTTGTTGACCAACATCGGAAAACTCAATGTCCTTAAGTTGGGACAGCTGAAGAAAATAAACTGTGAGTTAGTGTTGTTTACTTAGGAGTGCAATAGTTCTGATCCTTGTTCTCTATGCAAGAGAATATCCTTCTTCAGAAACGTGTTCTGAATTATACAT
TTCTCTATGCAAGAGAATATCCTTCTTCAGAAACGTGTTCTGAATTATACATATGTTTAAAATGCATATACAGGAAAGGAGAATGAATCAAATGGGTCAAAATAAAAATTATCAGTAGAACTATGTGGAAGGTATTTGTGTTCCCTGCAAGAAAGAACACTCTGACATATTCTCATCCTCTTCCAGAGATTCAGATGTCTCTATGC
GAGATGGGTAGGAAAAGTGAACGTCACTGAACTCCAAATTTCCTTTGATGCTGTCTGGCTTGTGTCCTCTCTCTGAAAAACTGTCAATTTTAGGATTCTAAATAAAACAAAATTCAATGACTATTTTATCAAATAAGCATTTAAATTGTATTTAAAGGAATAGGGTGCATTAAATTCTAAAAATAGAACTCAGAGTAGCACAATCT
ACAAGTGCATGATTTACTAAAACTTTTTTTCTGATAATGCATAGGAATACTCATTTTATTTCCAGTTTTTGGAATATTTTGGCATATATACATAAATTTCAATAAATGGTTAGTTATACATATTTAGACAAATAACAAAAACTTTGGATAGGTCCAGGTATTTCTGCCTTTAGTGGAACTTTTTCTTCTTAAACAATAAATAGAAT
AATTTCAATAAATGGTTAGTTATACATATTTAGACAAATAACAAAAACTTTGGATAGGTCCAGGTATTTCTGCCTTTAGTGGAACTTTTTCTTCTTAAACAATAAATAGAATTGGTCAAGGAGGTGGATTAATGCTGAGCATTAGGAACCATGGAAACTTGCAATGCATTTAAAATTCAGAATTAGATCTACTTCTCTAATTTCTA
ATAAAGGAGGTAAACACAGAAAAGAAGCATCTTTATCCAACACGATAGTAATGGACTAATATAGACACACTCAAGTGAGATCAGTGCTATTAGATCGCCAAATAAATTCACAGTTTCCTGTTGTTACAGTGTATCTTACTAAATAACCTCATAGACTTGATTCAGTACTCAGTTATCAACACCACCGTGACTCCCTCAGCTTTCAG
tattgagaaataatatttgtacatctttatgggacacattgtgacaatttgatacatgtatataactagtgtgataaGATCCCCCCATCATCTTGCTAAAAATAAAATTGCTTTCAGTAAACAGtaaaatttataaaattaataaatCAATTTCCTTACCTAAATGTGTTTATTTCCCTTTGTATGCATCAAAAATAATTTTTGTT
TTTATATAACCAGTGAACTAACATAAATTTTATTTTCTATTTTAAAAAGCTTCATGATGTGTAATTTGAATGCTCTTTTACACAATGTCCTATCTGCAATAATAAATGTAAACTCTCTCCTACAGTTAAAGTCAACAAGAGAATAAAGGTAATTCAAATATGTACTATTCTAATCATAAATGTTTTCCATTTAATTTCCACATGTG
TTAAAAAGCTTCATGATGTGTAATTTGAATGCTCTTTTACACAATGTCCTATCTGCAATAATAAATGTAAACTCTCTCCTACAGTTAAAGTCAACAAGAGAATAAAGGTAATTCAAATATGTACTATTCTAATCATAAATGTTTTCCATTTAATTTCCACATGTGTGTGTGTGacacacacacacacacacacacacacacacaca
CACCAATTCCTTCACTGATTTTGGAGATGTCACTAAAAAAGATCACACCTAAGTGGTTACAGGCAGGAGGTCTTCAGTCAGAAAGGTAAAGTAGACATTTAATAAATGCTTAGACAAGTAAAACATACCCATCCTATGGAAAACCTCTTACAGAGCCTTAGCCTCCTGGGTATTTTCCCACAAAAATACTACACAAAGGAAACTCA
cttagcatccatagcttagtccctggaatgcttgggttccagctctggaccactacAGCTAGTACTTGAAGCTTTCTTTGAGCACTGTGTTGATGCCGAAAATAAAATAAAATGCAGATCTCCCCACTTAAGAGTGCTCCATTCGTAAAGTGTATACAGATAAGTCACAATCCGTAAAGTCTATACATCAGGACCAACTCCTGGTT
catccatagcttagtccctggaatgcttgggttccagctctggaccactacAGCTAGTACTTGAAGCTTTCTTTGAGCACTGTGTTGATGCCGAAAATAAAATAAAATGCAGATCTCCCCACTTAAGAGTGCTCCATTCGTAAAGTGTATACAGATAAGTCACAATCCGTAAAGTCTATACATCAGGACCAACTCCTGGTTCTAAG
TGCAAAATGGTTCTGTGTGTGAAGTTTTCCACATTTTTAATTAAAAGAAAACATCTTATCTGGCAGACTCAAACTTTTAAAATTAATTTTGTAAAAAGGTAATAAATTCAAATCGATCTGGGACGGAAGTGCAGCTAATTGAGTAGATGGTGTCTTTAAAAGTAATAAACCCCAGTTCCATGATCCAAGATCTACTTTTAATCTAT
CAGACTCAAACTTTTAAAATTAATTTTGTAAAAAGGTAATAAATTCAAATCGATCTGGGACGGAAGTGCAGCTAATTGAGTAGATGGTGTCTTTAAAAGTAATAAACCCCAGTTCCATGATCCAAGATCTACTTTTAATCTATTTTTACAAACTGTTTTCAATTAGCCCCCAGGCCTACTTTAGTGTACAGAAAGCCCCATTTAGT
TTAAAAGTAGCGCACAATATATACACAAACACAAATTACCTAGTCATTTCTTCTTCCAGAATTCTTCCTGGATTTAGCATTGACAATGAAAAATTCACTAAATAAAAACAAAAAAAAGTCATTTCAAAAAAGAGGGACTATTAACAGGAATTGCTGGGTTTAAAAAAAAATCTGTTAAGAATGTAACTATGTGAACAATATGTAGA
GATGACTTATTTCCACTTAAAAAAAAAAACACACACACACACACAATGAAGGGAAAAAGTAAGCATCATCTATTTACAGCACTTGTGAAATATATTACTGAATAAAATATCCCTGAAGCATTGTTGAGCAAGGAGAAGGCAGGCACTTCCCATTCTCTGCCGTCCCAGGAGAGGAAGTGTTCTTTATCCTTTCATCCCGGGCGAAT
actagactgacctcagactcacagagatccacctgcctctgcctcttaagtactggggctgaagtcatgctcccactatgctaggctCAACATTTTTTTAAATAAAGAGttatttttatttaatgtgtttaggtgttttgcctgcttgtgtatgtttatccatcacaaacatgcagtggccctggaggcctctggcaagctaccat
TCACAATTCACTTTTTGAGATTCAAACGAGCATTTAAAAAATGCTATAAAAAATTTCACAATTCCCTTGCAGTATTTAGGGTCACCTAGATGTCTAAATCAATAAACAAACAGATGACGTAAATTAAAACTAGTTTCTAATACCTTTCACCCAGTTAGACAAAAGTAATGCATTTTTTAAAAAGAGGTAAAAAAACAATTACCTGG
GTAAGCGTAATTTTATGATTTTATGCATATAAAAAGAGATCCATCTAATTCTACTTAATTAGCACTTAGCACGGGTGAATTATTATAATGTAATCAAGGTAATAAAGATTTGGATCTCTTTAGAAATACGATTTAATCTCCCAGAGGTTGTGTTGTGTGTAATGAGTTAAGGTGGTCTGGGGACCAACGTTAAGTTCGAATGCACA
ttgccttcaatacatgtcgtgccccactagacacacaGCATGTTGGGACCTTGGTCCACTGTCTATTGTAAGTCAATACAGCATAAGCATAAACATACACAATAAAAATTGAACAAAATTTTACTCTCACGGAAACTTTTTAAGCAAAGACAAAGAGTAGAGGAAAGGGTGTGAACAGGAGCTTGGACCGACAAGAGGACTGTGTT
AAACACATCACATTTTTTCAAAGCGGGTGAACACTTTCCTGGCCTGCCTTCCCTGAGACACATAACAAATGAAAACAGATTTGATTTCTTCGGGAAAAGAAATAAAAACCATGTTGTCTTTACTTCTACCCTTGGAAAACACTGGGAATGGCCTGAAACAGAATCAGAAACCAGGATCATGTCAAGGTTCACTGATTTCCTAATAA
AGTCTAAATTGCCAGATGACAAAACCACATTTTTCTATTAGAAGTGACACCATCCACAAGTTTTTTCTAACTCTATACGGATAGACCTAAATTTTCTGTGAATAAATACCATGGTTCTAAGAATGAACAGGGTGATGCCACTGTCCAAACAAATTAGCCGAAGCGATGCTTCAGTTTAAGATTCAGATAGGCATATTTTTCAGTTG
GGTTTGAAAAAAACTTTTCCCTTTTCACCTATGGAGTGGCTATTTTGATTTCTTTGCTGCACCCATTTCCCTCAGCAATGATGTCACAGGATAAAATTAAAATAAATCCCAGCGTTCAGAggggtttgggaagtagcttggtgctaggctcatgtttaacattcacagggtactgggttctatctcaggacatggataaagaTACA
AAACTGAGGTAGGAATGCTTCTTCGCTGATATACTACCCAGCCCCCATAAACAAAAATGAGGAGAGTCCTAATAGCATAAACACTACTGTATGTAAGGAAAATAAAGCTTTACTGTTTTATTTTCACTCTGGAAGGCATAAAGGAAAGATTAAAATTCTAAAAAGGTGATCTTTTCTGTAATCAGCAAATGTTCAAATCAAAAGCA
CTTTTCTGTAATCAGCAAATGTTCAAATCAAAAGCACTGTTATTTATACAGGGATTTAAAGGATTTAAAAACAATATTGTGAAATCCATGTGAATTTTGAAATAAAATTTCATGAAATAAAGAAAACTTCATGAAAGTGAAGCTTACTCCATCCAGTAGCTCCCTTTGCTAACAATATCTATTAAACACAGCATTTCATTAATTTG
CAAATGTTCAAATCAAAAGCACTGTTATTTATACAGGGATTTAAAGGATTTAAAAACAATATTGTGAAATCCATGTGAATTTTGAAATAAAATTTCATGAAATAAAGAAAACTTCATGAAAGTGAAGCTTACTCCATCCAGTAGCTCCCTTTGCTAACAATATCTATTAAACACAGCATTTCATTAATTTGACATGGGTTCCAAAT
ATAGAAATGTCATAAACAAATATTGATAGAGTGGCTGAGGTGACAGACAGACTACCAGTTGAAAATAAGGTCACATAACTAAGCAATTAGAGATCCAACAAATAAAAATACTAAAATTGTGTATGTAGATATAGATACTATTAATGTATCAATACACTAATTCTAATTCAAAACCCAAGGACCAATGTGTGAAAAAACTGCACAGA
AGAAGAGCAAACGGGAGCTAAGTTAGTGTTAGGTAGGTTAGTGTATGAAACAACCGTATCTATCCTAGAGGAACTTCTACCGCTAATACTTACTAAAGGAAATAAAACAAAGACAAAAACATCAAAGAAAACTGGAAAGTAAACATAAGTACACCCTCATGAAATGACCATTCAGATAGGCAGCATGCCACTAAAATTTGTGGGAG
TATAATATTGTACAACATATATTTAGGTGTAAAGTTCTCACAAATAGGCTGATATTTCTTTTGAATGGGATCTATTCCTGTTAAATGCTCACTCAAATATAATAAATTCTCAAATGAATCTATTTTGAATAGTTTTAAGTATGCTTCTGATATAATAATAATGTTCCCTAAAACTTAATTCCACATATAAATATTCTATTACATTG
GTTGTTTTAACAGTTATATATTTCATGCTACAGATATAACTTACTTTTCCCCTATTAATGTATACTAATGTGATTAACAAATTAGAATAAGAATAAGAATAATAAATTAGAATAAGACAGCATTTTATAAATGGCTTTACACGCCTGAGTATTTCTACCTGTCAACTGAGAGGTCAGGGTTGAGCTTATGTTCACCCTCTGACACT
ATAGGTTTCAGGCTCAAAACTTCAGATATTATTTCAAAAAATATTCTAGTCATTTATATATCTACTATTAACATAAATTTGTCATACTGAGTTAGTATCAAATAAACTTAAAGTTCTATACGCAGAACTATTTTATAATATTTCATATCTGAAAAATTGACAAATGCTAACTGAAAAAGAAAAGTATAACGAAATGTGATAAAATG
ctcaataccaggcacacatgaggtacaaagatgtacatgcatgcaaaatacccatatatgttaagtaaaCAACAACAATGTAATTTGAGAAAACTTAACAAATAAAAATGGCTACATGTCACTTGATCCTGTAAGACttcaagcattcaattaccattgggtatttatactatctacaattttcaccattagaaataacggtgtcc
ATTCAAAACTACTTTTAATTTTCTGAACATTCATAATGTGAGTATTGTGTTGGGgtgtgtgtgagtgtgtatgagagtgtgtgtgtgtAGTCTCTAGAATAATAAAGAGTATTTATTTATGACGAGGAAAGTGAGATGagcaccacagagctgatgaggcaggtggattcctgtgaggacagcgtgttttacatactgagttacat
gggagggggatgtttgcctggaaaccgggaaagggaataacactcgaaatgtaaataagaaatactcaagttaataaaaataaaaaaaaATACCCAGTTTAATAAAGATGGAAAAAAAATACCTGAGGTACTACTCCCACTGCACGCCGAAGACTTTCCAGGCTCACATCTTGAATATTTTGACCAGCAAGGTAAATGCTACCCTT
AATGCCAGTCCTTTCCAAGTCTAAAAAAAAATTAAAAATGTTAGATACTAAAAAGTTTGATGTCTCAAATTAGTAAAAACATTTTTAAATGCATCCTAAAAATAAAAATTTTACATGGTTAATTTAAAAAAATGTTTCTCCTAAAGAATTGGGCTACAGACCCATAAAATGAATAAACAGTAGAATTCTTACTTTCAATGAGTAAG
AGTAAAAACATTTTTAAATGCATCCTAAAAATAAAAATTTTACATGGTTAATTTAAAAAAATGTTTCTCCTAAAGAATTGGGCTACAGACCCATAAAATGAATAAACAGTAGAATTCTTACTTTCAATGAGTAAGTCAGTGTTAACCAAATGGAAGTAAAAGAATTATCAATAAACTACATTCTGATAGGAAAAGAAAAGCACTCT
CTAAAGAATTGGGCTACAGACCCATAAAATGAATAAACAGTAGAATTCTTACTTTCAATGAGTAAGTCAGTGTTAACCAAATGGAAGTAAAAGAATTATCAATAAACTACATTCTGATAGGAAAAGAAAAGCACTCTAAAATGGCTATCTTGTTGAGCACACTTTACAATTAACACAAAACATTTATTCCTTCCATTAACCCACTT
aagtatatatatgtatatattatatatgtatTGCCTCTCAATATTAGATTATGATATTTCTGAAAGTTTTTAAATAATGGATTGTATTAAAAATTCATCCAATAAACATTTAGTAACTAGCTAATTAACTGGAACCTAAAGCTTATAATTTAAACATGCCTTCTATTTGTGACACTTCCTTCACAAAGCCTTGCCCTGATGCCTTC
TAGTGGTTTTCGCATGACAGGAATTCAGCAATTATTCAGGGAGTGGATATAAATAGGAATGAGATAATTAAGAAAAAGCACTATACTAGGCACTCTGAAGAATAAAAAGAACTTGCACATCACCTTAATTAGCTAATTTTATTTGTAATCAGGATGCTAATCATATTTATGATCATTTATAAATTAATTCAGAAGGCAAAATTCTG
GTTACCAATGCAAACTGGGCCCCACATTTGTAATACTGAAAAAGAAGTCATGAGAAGAAACAAGAAGTGGTTAAATTGTCTTTGACTTTCATCATTCACCAATAAATAAGAAAAGTGAGAGATTATCATGTATGTAAAAAGAAACTGGCAGCATTCTCTATCATGTAAAATAAAATGGAATAAAGGAGCATTGTAAAAGTGTGAAA
GGTTAAATTGTCTTTGACTTTCATCATTCACCAATAAATAAGAAAAGTGAGAGATTATCATGTATGTAAAAAGAAACTGGCAGCATTCTCTATCATGTAAAATAAAATGGAATAAAGGAGCATTGTAAAAGTGTGAAAATAGTTATTTTAGTAAAATATGATTATGAATCATGCTTAATTATATTTTGAATCAAAATTATAACTGG
TCTTTGACTTTCATCATTCACCAATAAATAAGAAAAGTGAGAGATTATCATGTATGTAAAAAGAAACTGGCAGCATTCTCTATCATGTAAAATAAAATGGAATAAAGGAGCATTGTAAAAGTGTGAAAATAGTTATTTTAGTAAAATATGATTATGAATCATGCTTAATTATATTTTGAATCAAAATTATAACTGGATATAGCATT
TAGAGAATATTATTGCTTTCATTGAAAGTGTTATTTAAAATACTATGGACTTCAGATAAATACAAAGCATTTCTTTTTTTAAAATTATTGTTTTAAAAACAATAAAGTGAAACAGTTTTTTAAAGCGTTGATGTTCTCACTTTAAATCATCACAGCAGCAAATTTCAGTCAAAGAATATAAAGACTATCATGCTGGTAAGTTACAT
ACACAACAAAGAAGAAAGCAGAGGGGCACAGACACGTTAGAATCATAGCAGTGTAAGTGGCAAGGCTGCAGGAAATCTTTCTACAATGAACAGTTCATCCAATAAATAGAACACAGAATATTTACATTAAAAGAAGCCTAGAACTCATCTACTCGCATGAATACTAACCTTTCATCATCATGAATCCCTTTCCATGTTATTTGACC
TATCTAATTCAATTCTCTCAAATAACAAATGTGAAAGGCTTAGATGCTGAAGAGTCAAGTGCTTTTAGCAAGCCTCTGCTTCTGCTCTGAAGTCTTATAAAATAAAATGTCCTTTCAAAAATATGGAGCCCTAGTGCATTTGAGAGAACATTTTCAATTTGTATTTGTTTGTCATGGCCACTGAGTATATTTTAACAAAGCACGGA
GCCACTGAGTATATTTTAACAAAGCACGGATGTTCATATATCATTAATTAGCTACTTTCATTTAATATTAACAGTGAGACAAGAATTGGCTTTCCTAGAGAATAAAAAGTGTAGTGAAAGTGGTGGCAATGCAATTAATGTCTTGTTTTATATTATCCTTTTCTCAACCATGGAAAATGCTGCTGTATCACAGAAGTTTTGCAAAG
TTTTCTCAACCATGGAAAATGCTGCTGTATCACAGAAGTTTTGCAAAGCATATCATACAATGAATTTTTGAAAACAGATCAAAAAAATCTCCCATAAAATAATAAAAATCCAAAATGCTAAGTTGTATTTGTAGTTAAAAGGTCATCTGCTCAAATATGATGAAACCTTCTTGGAGAAAGTCAACACCTGTAGACAGATTAAAGAA
AATTACAGACTTAAAAATGCAAACAATGAATATGGCTATTAGGCACACTGAAAAGATACCAACTGCTTTATTGCTATGTTACTGTCTTGTTAAACATAAGAATAAACTATTTTCTAATAGAATCTGTGTAAATCTCACCAATCAAGACTTCAATTTTCTGTACTATGGAATAGTACCAGACTTGAATTTTTAAGGTTTCTAACTAT
ATAGCACAGAACAAGCACTAACACTAAATATCACTGAAGACTGTCAATTTTCCCATAAAAATACTCTCGAAAAGCAAAGAAATATGTGTACTTAAATAGTAATAAAGTATGAGAGGTTATCTTCCATGCAGATTTTCATTGGGTATGTCTGTCTGGGTTAGTTTCTGGCCTTGTGATACAGTAGGGGCAACGTGTGGCAAATGGCT
gaaaatatagaactcactcTGCTTTTCAATGTATGTAACCTGAATTGACCAACATATGAGTATGATGTATGTGTTTCTAGGCATCTCATGTCTAGATCCAAATAAACACTACCAAGGTACATAATTACTCAAGTACACAGAACTCTTTGTGCTTCTTTGTATATACTCTCCTCTGATACTGTTCtgaaaacttaattcaataaaga
GTGTTTGTGTGAGTGTTTTAAAAAACAGAGATGTATAATAATAACTGTCCTGTCACAGGTGACAGCAGACCTGGCTTCCTAGGTATAGAACATACATGAAAATAAATATATCATATACTTCCAAATTTCATAACTCTATTTCCTTCCTCAAAGAAATAAACTGATGTTTTTACTAGATTATAAATATGTGCAAAGATTCACTTACT
ACAGGTGACAGCAGACCTGGCTTCCTAGGTATAGAACATACATGAAAATAAATATATCATATACTTCCAAATTTCATAACTCTATTTCCTTCCTCAAAGAAATAAACTGATGTTTTTACTAGATTATAAATATGTGCAAAGATTCACTTACTCTGTAACTGCAATGTACAATAACTTAAGTATTGGAAAAATAAAGGGACTTATCC
TTCCTCAAAGAAATAAACTGATGTTTTTACTAGATTATAAATATGTGCAAAGATTCACTTACTCTGTAACTGCAATGTACAATAACTTAAGTATTGGAAAAATAAAGGGACTTATCCTTATAAATCTGTTTCTTCTCTTTGACTAAAAACTTAAGTCTGCTATTAGTCTCAAACTTCCAGAGACTGCTATATTTGTAGGAAACTGA
CTGATATGTCTAGAATGTTCCCTTTTGGCCTAATTAAATTTAACTAGAAAATACATATATTGAGGAAGAAATAGGACTTTTGGATTACATGGATAAATGAAATAAACATTTATTATTGGAAACACTGGCTACATTGTCAATGAGTAGCAAAGTTGGAAGACAAGGCAATAAGTCTGTCATGAGGTGATAAAACGATTTTGTCTCCT
GTATATACTAGAGTTGATACAGTATGATGGCACTGCCAGATGCTGACTAGATGCCAACTCTATGCTTTTGGACCTCCAAGCCTTCAGAACCATGACCTCAAATAAAATAAATGTTATTTTTCTTCTCCCTCTCTTTGtatacagttgtagctgtcttggaagtcacaatgtagaccaggctgacctcaaactcaagagattcactt
TACTAGAGTTGATACAGTATGATGGCACTGCCAGATGCTGACTAGATGCCAACTCTATGCTTTTGGACCTCCAAGCCTTCAGAACCATGACCTCAAATAAAATAAATGTTATTTTTCTTCTCCCTCTCTTTGtatacagttgtagctgtcttggaagtcacaatgtagaccaggctgacctcaaactcaagagattcacttgtctc
ACTGACAGTACTACTGCCAAGAAAGAATGGATATCTGAAAAAGTGAAAGGGAATTTTGCTCCTTTGTTAACTGCCTCTCTAGTCACAAAAGGAGGGGGAAAATAAAGACCAGCAAAGCTATAGGGATATTTGATGAGCAGGACAAAACAATGAAAAAAAAGAGAAAGGTTGCTACACAGTTTGTAAGGACTATCAGGTAGCTGTAG
agtattcaggaagagttgtagagggaaaacttttgggtgaaaatgatataaatatagtactcatataaaattctcaaaaaataaTAGAGTAAATGTGAAAAATAAAGATTTCTATCATATAAATACAATTCTTCTAGCTTGCtgtcttagtaaaggttactattgttacaataaaacacaatgtgaccaaaagcaacttggggaag
tcacacaatagaagcagagttgtactccatcaggctgtactctgacctcacaggtcacacagacatgcacAGATAATGTGTATATACAATCAAGTAAGCAAATAAATGAAAAATGTTTCAAAAGTTTACTTTGCATATTAAAGAGTAACCAGAACAGAAAACAACCTCTCAAACCAGACTGTTGCAGCATATTTGAATATGGACTT
gaaccagggttacacaaggtccacatatacgtgaaataaaaactaataaaatataaacaaGCCTATTTAAAAAGAAGACTCTAGTAACAACCAAATATAAAATAAAAATACTTTTAAGGAAAAGGGCCTGGGGTCATGAGCTGTTGCTCTTACAGAGAATGTGCGTTCAGAAGTGAACACCCTCTCCTGTTGTTCACCCATTCACT
tctactactgggaaccaagtattcaaacatataagcttattgggccattctcattcaaaccacgacaGTAAATAGAAAAATTATACACATGGTCAATATTAATAAAACAATTGTAACAAAAGATGGTCAGGATGAATTAACAAGTGTCATGACACAactttaaataaagcacagaatgtattcaaagaaaataaatgaatacatac
TTTTTTTAAAGATTTGGACATTAATATTTTTTAGAAACTAGAAAATGTTTTCTAGAATGATCATTGATGCTAATATGCTCTAATGTCTCAAATTACCCCAAATAAAAAGAAAGGCTTTTTTTAAAAGACAATTacagctcacactgacaaggatgtggagcactcttccattgctggtgggagtgcaaacatataaacccactata
TCATCAACGATGTTAGCTTAGCTAGATTTCACACCTTGATATTGACCTGTCACCAAGCAACAGAAATCTGTATTTTTGAAGGACTGGGACTCACTCTAAAAATAAATCCTAATGTAAATGTCATTACTGAAGACTCCTCCCTTTAGCTAGATTAATTAGTCATGTTCTAACCTGCCCTCTTCAATTCACAAGAAAGTCCAGAAAAC
TAGATTAATTAGTCATGTTCTAACCTGCCCTCTTCAATTCACAAGAAAGTCCAGAAAACCATCTGCTTTTTACTTGTTAACAATGTAAGTACATTTAGCTAATAAAGAAATAAAGACCAATTCACTATTTTTGCCTTGAATAGTAGTTTAGACAATCTTTCTCTTTAATAATTTACATGTAAAAGATAATCCAGCAGCCAACACTG
TTAGTCATGTTCTAACCTGCCCTCTTCAATTCACAAGAAAGTCCAGAAAACCATCTGCTTTTTACTTGTTAACAATGTAAGTACATTTAGCTAATAAAGAAATAAAGACCAATTCACTATTTTTGCCTTGAATAGTAGTTTAGACAATCTTTCTCTTTAATAATTTACATGTAAAAGATAATCCAGCAGCCAACACTGTGCTAAAA
ggttttatcccttacatccacgtagttaaaagagaactatcaacctctgcaagttatcctctgatcttcccagaggcactatggcaATGCTCCACCTCCAAATAAAGAAATAAGCAAGTAAATGATTgtttaaagtcagattcggttacataaagtccacagccagtctggcatacatgaaacctagtTAAggagggagggaggga
TATTCAAATATCCACTTTGACTATGGGAGACTATGTGCTAAAAGGAAAGGCTTTACAAGAAGGGAAGACAATGATATAAGGGAGTATTGTAATTGGGGAAAATAAAAATATCATCTTTTTTCTCATATGAATAATTTAAATTTAAATGTGTTACGTGAGTATAGGTCTATACATATGAACGCAGGAGAACTACTTGGTGAGACAGG
AGGGAAGAGGAGTTGATATAGAGCAAGTACAAGCCATGCACAGTAGGATATGTGTACAAAAATCTCATAATGAAACTCATTATTCTGTATGCTGAACAAAAATAAAATGTTAATAAACAAGACTTTACACCAGCATTAACTAAAATTTAAAAAATGCTAAATAAGGAAACAAAAATTTGGCTATAACAATGTTTATGCTTGGACTG
GTTGATATAGAGCAAGTACAAGCCATGCACAGTAGGATATGTGTACAAAAATCTCATAATGAAACTCATTATTCTGTATGCTGAACAAAAATAAAATGTTAATAAACAAGACTTTACACCAGCATTAACTAAAATTTAAAAAATGCTAAATAAGGAAACAAAAATTTGGCTATAACAATGTTTATGCTTGGACTGTTTTAATAGAA
AGTAAACCCAGGACACTTTTATATTCTGATCACCCTTATAAAGTTTAGCGAACTACTTCACTTGTCTTTTAGGCAGTTTTATTGTACAAAGAGGAAGAGAAATAAAGTTGCTCCTATTATACAAAAACAGAAAGACTGTCATCCTGAGCTGTTTCAAATTCTTCAGATGGCAAAAATATGAAATGTCAAAAGAACAGTTTCTGTGT
CTGTGTTTTATTTCACACATACTCATGAGTTAGTAAGGCAGTTTAAAAAAGAATGAAGCAATAATTTTAAAGTCCACTTTTCCCAATCGAACAATCACAAAATAAATATAATTCAATGCATTATAACACAAGTGGGGGCATTTCAACCATTTTCCCATTTCACAAGTTTGTCTGCCTAATTTTTCTTGATGGGGTAATGGAACAAA
ACGACTTTTTTAAAAATAGAGACCAAGTCAAAGAAGTGTTTTAGGGCCTGAGACAGTTATAAAGAATTCTAAACCAACTTATTTCTACTGCACCAGAGAAAATAAAATTGGGGAATCTTCATATAGATCCTGAAAGATAATATCCTACCTTCCAAAAGCAGCAGTTACCTCATTTTTAGACAGCCAGTAGTCACCCTGACGAACAA
GTTGCTCTGGTTAAGTTCGTGAGTAAAGAACAAGTAGACATGAAGAACTAGGAAATTACCAAGTGCTACTAGAGATTTATCAATGCTCTACATATGACATAATAAATTTGTTTTAAAAATTCAGTAAATTAACTCTGGTTTGTTAAAACTTTTACTTTTAATTTTTTGGAACTTTTGGTCTCCTTGTAGTAACAGTCAAAtggcta
TACTAAGAAGTGGGAAGTTTTCAGTTCCATTAAAATCTTAAGAGACCATCACTATCCTTTGCTGACCAAAACCTCATTATGGGGCATGTGATCGTGCATAAATAAATGTGAAGTTAATAGGATATAACTTTACGCCAAAAATCATCCTTATTACATGGAATAGTATTCATCATAATAATGGCTATTCAACATGGCACAGCACTCAA
CTATAGTTAATAACTATAAAAAGGGCAAAAGAACTTAAAAATGAAAACATGTAAGCTGGTTCACTTGGGAGAATTTTTAGATATTAAGTATAACTATATTAATAAATTCAATATATAGTTTGCTGTTCAGGCAGCTTTGTATTGGTTGCCAAAAAAGTTGTCAAGCATAAATAGCAAATGTTTCCATAAGGAGTTCATTCATTTCA
TTGGTTGCCAAAAAAGTTGTCAAGCATAAATAGCAAATGTTTCCATAAGGAGTTCATTCATTTCAAGAGAATATATTCCACTGAGCTTTCACAAAGTGAGAATAAAAAAATAAAGAATTAAGACTTTGACAAGGTTAGTAGAACTGTCCTTTCCTTAGCTGCTGAAGAATTTAAGAATACTGGTTTTACAGACATATTTTTTATTT
CAAAAAAGTTGTCAAGCATAAATAGCAAATGTTTCCATAAGGAGTTCATTCATTTCAAGAGAATATATTCCACTGAGCTTTCACAAAGTGAGAATAAAAAAATAAAGAATTAAGACTTTGACAAGGTTAGTAGAACTGTCCTTTCCTTAGCTGCTGAAGAATTTAAGAATACTGGTTTTACAGACATATTTTTTATTTCATTttta
ttgaatcctttttaaccactgagccatttctccagccccAGAGATTCCTAAACGTTAATAGAAGGAAATGGACTAACTTACAAAATCAAACTGTATTTAAAATAAACTACTTAGAGATAAAACTTTTGGTTAGGAAGGACTCAAACTTTTGGAATAGTCTCTGTTCTGTAAAATCTGGCATATAGGCTGAATGTCATCTCCCTAAA
AGAAGAAGAAAATATAAACTGTCAGAAAAGGCTTGGCAATTACTGTTATTTTCTCTTTACCTCGGGGTTTGTTTTCTAAGCTTGGTTAGTCTAAAATCTCAATAAAGAGTTTATGCAGTAGTGATAGGACCTGGGTGATGGATTATTCCTCACATGAGATACATTTGTACCTGATAGTCCACTTAACAACTTACCATAAACAGTAT
gaaTGACCAGGTTGAGGCAAGCCCCAAGAAAAAAGAGCAGATAAAGAAATATGTAACAGTACTCTGGTGACATTTCACTGACCAGTGAAAGTATAGTCCAAATAAATCTTTCTATTTCAGACGCTTTACTTGTTTAACATATGCCCATATGATAATGTTAAAGAATATCAATAATAGCTAGATCATGTACATAGAGAATTTACTAT
aaataaaaatatccaataaaaaagaaaTAAAACAAAGCAACCACAATAGAACAATGAAGTTGACaaaaaataaataattttttttCTCTTCTCAGTGAATAATAAAGGTCTTTTGGGGGGTTGCGGAGGttcaacacaggaactctgtgtagtctcttgggtgtcctggaaatcactctctagtccagactgccctcaaacccaga
GCCATGCCTGAAGAACCTAATTAAAAATGATAACAATCAGTCTATTTATTAGGTATTATAGAATTTCAGATAGTGAAACTAATATAACAACTGTCCCTAAAATAAATTCAAGGGATTGCGTCTAGCCTAGCATAGTAAGCAAAACACTTTGAAAATTAGCATACAGATAAATTTATTTATACAACGAATATTTAAATATAACAAAC
TTAATTTAATAGTGGAAAACAAATTCATTTGTCCAGTTTCTCCATAAATTAGAACAATGCTTTGTGCCGTAATGGCAAACAATTACTAAACAAAGGGAAAAATAAAGTTCCCAGGGTGCAAATAGCCTCATAACTTTTTGTTCTTTTTCTATTATAGAGATTTACATGTCTCATTTTGAAGCAGTGGTAATTATGAAAGATATGCT
ACCGATCTCAAGGGATTCAGACAGATTTCTGCAGTACTAGATAATACCAAGATTTCTTTCCGCACTCTTAGTAGAAATATACCTTCCTGCTAGTATTTATAATAAAAACAAGAGAAAGGAAAGTATTTCTGAAATGTAAAACATATAGTAAATATGCAGCATAAATTGGTAAATGTTCCATGGGCTTGCAAACTTTTCTTACTAAC
NNNNNNNNNNNNNNNNNNNNNNNNNNNNNNNNNNNNNNNNNNNNNNNNNNNNNNNNNNNNNNNNNNNNNNNNNNNNNNNNNNNNNNGAAATACTCAAGTTAATAAAAGAAATAAACAAAAAAATATAAAAATGAAAAAGCAGAAACCATCACCTATAGACAGCCATACAGAAGAACAAAATTCAGGCGTGGAAGACAATTATTTAT
NNNNNNNNNNNNNNNNNNNNNNNNNNNNNNNNNNNNNNNNNNNNNNNNNNNNNNNNNNNNNNNNNNNNNNNNNNNNNGAAATACTCAAGTTAATAAAAGAAATAAACAAAAAAATATAAAAATGAAAAAGCAGAAACCATCACCTATAGACAGCCATACAGAAGAACAAAATTCAGGCGTGGAAGACAATTATTTATTTAGACATG
atagtactacccagctacaactccaatgaaccacaaccagaccagcatagcacaacaactttaaggatTTTGCACAACAAAATATGTGCCAAAATGCCATAATAAAATCAATTACTTTGTATGCTAACTTAGGAAACTAATTTTTTTCTAAATAAAAACAAATGAAAAATAATTTCTCCATGGTAACAGCAGATGGATATCTGTAA
cacaacaactttaaggatTTTGCACAACAAAATATGTGCCAAAATGCCATAATAAAATCAATTACTTTGTATGCTAACTTAGGAAACTAATTTTTTTCTAAATAAAAACAAATGAAAAATAATTTCTCCATGGTAACAGCAGATGGATATCTGTAAAATTGACAAATATCTATCTGAAATACACATCAATTCAGTGAAAAGGAATG
TCTTAGGTCCAGTCTCTCACAAAAGGCAACCAATAGTGTCTACTTAAGCTATAAATGGGTTATATGTCAATGTTATACTTACAAAATACCAAAAGGTCTAAATAAATGAAAACATGACATATGCAAAAGAGTAGACTCTTGCTACCTATATGCAAAGTATCATGACAAACCTCTTTTATTTCAGATAATCTCTAACAAATAATCTG
TCTATGATTTAAGCATATCCTATACTCCCACTTATACTAATACCATTCATCTACTAACCATGAAACATACTATGCCGTACGTAGATGTTCAGTAAGGATTAATAAAATGAATACCAATACTAAAAACAAAGACCTAGTAGGCAAAACTAACTATGTAAATGTGACCAAGACCCAAGAGAAAAGACTAACAAAATTAAACTTTCTTT
TAGTAATTATTGCTTATATTCTTTTATTATAGTTAACTTTTGTAATTAAACTCATGTTCATTATTTATGATACCTAGAGTTTTAACTAATAGTAAGAGATAATAAAggttgggtatgtaggtcaatggtaaactaactggcattcacaggccctaagttggattctgagcacTAGAGAAATAAAGGAGAACAAAACACAAGGGATT
GTTTTAACTAATAGTAAGAGATAATAAAggttgggtatgtaggtcaatggtaaactaactggcattcacaggccctaagttggattctgagcacTAGAGAAATAAAGGAGAACAAAACACAAGGGATTTGAGTCATTTACATATTCTCCATTTGTGAAACTTTAGGAACAAAAGTAAGCTTACAATTATGTATCCTTGATGCTTAT
NNNNNNNNNNNNNNNNNNNNNNNNNNNNNNNNNNNNNNNNNNNNNNNNNNNNNNNNNNNNNNCAAGGGTACAGCTAAATTTATGGAAGAATATCACATACAATAAAGCAAAACATTTCTCTCTAATTTCTATGCCCAGCATTGTTCAGTGCTCATataaacatgtacaatatgatgaataaggagataattataggtaagctaatt
ttgcaggcactgcacacattcacataatgtacaaatatacaagaaaataaaatacaccaataaaataaTAAAAGAAAATTAAAAACTTTAAAAGATTTTTAATAAAAAGAAACACAAATCCAAAACCCAAAATGGAATGTTTACCAACAACAGTGATGGTGCTGTACTAGCcttacttgttttatattattgcatttttgcacttt
tgtataattaacaccattacttgtcccatgatctccccatgtgtgtcacagcatatgtgAGATTGACATGAACTTTCTAAAATTCTTGAGATCTTAAGTAAATAAATACAATAAAAGAGAAAGTGTCATCACAAAACACCAATATATAAAAATATGTACAGATTCCCTCTCTTCCTGAAGTATTTTTCCTTTTATTTTCTAATTTT
aacaccattacttgtcccatgatctccccatgtgtgtcacagcatatgtgAGATTGACATGAACTTTCTAAAATTCTTGAGATCTTAAGTAAATAAATACAATAAAAGAGAAAGTGTCATCACAAAACACCAATATATAAAAATATGTACAGATTCCCTCTCTTCCTGAAGTATTTTTCCTTTTATTTTCTAATTTTTATTATTTC
TTACCTGTGCAACATGATTTTGTCAACATGAAACGTAACCACTATTCCTTATGTTGTAGCTAACGGTATTAAACCCCACAGTGCTTGATGGAACATTAACAATAAATTACAAAGCATTTGTCTGTGAAAACCAGTGATCTggctgagactgtagctcagtggtgtgtgctggcctgcctagcatatgcaaggctcctggttcattt
ACTCTTTTTATTTACTTAGAAGAGAATCCTCAAACAACATTTCTAACTCTCATTTCCATAGCTGTTATGGAAGATCTACCACATTGTTTAGTTATTTTTTAATAAATTCTCATTTATGTGTGTTGCTTTCTATATATGTGTTAGACTGCTACTAATGACTAAATTACCTGGAAAATTACCCTAAATTCATAGAAGACAGCATTTTT
TATCTCCTCATAGCTAATTATATAAGGACATAGAACAAAATGGACTGTCTTTTTCTGATAAAAGTAATGTATCACCCAAACCAACTGAATCAGCTTCTCCAATAAAAAAACAGGGAACTTTTCCAAAATATATCACAAAATTGCCCTCAAAACAAACATACAGAAAAATGTCTTAATTTTGCTCCCTCTCATTTTTTTCTGTAGGT
tctctgtctctgtttgtctgtcttgctctctctctctctctctctctctctctcacacacacacacacacacacacacacacacacacacacaACTTTCAAATAAAGAGTAAGCAAACAGTATTTTAAATTGTCCAAACAATTTTGTTAAATGGAGCTCACTTTTGCAATATANNNNNNNNNNNNNNNNNNNNNNNNNNNNNNNNN
aaaaaaaaaaaaCCAATGGGCTTTGTCTTAGGACATTGGACAGAACAATGATTTCAAAATACATGGTCTTTGTTTTTAGCCTAAAAGAGAAAGATGCAAAAATAAATGCCACAGCAACACAAATATTATGAGATAATACCTTGACTACCTTACTACCTTCATCTACCCTAAAAATCCTGCTAGATTTTTATTGTTAAGAACAATAT
AGGCAAGAAGGGACACTAAAAGTCCTAGGAAGAAAGAAGCCAGAAGAAGATAAGGGCTTTGAAAACAGAATGGAAATATTAGCTACTGGAAGGAACAAAAAATAAAGGGCTCTATATTAGTATCTATTTAATACGTCAGAAGAAAAGCCGAAATGGAAAGAAATATTTACAAAAAAATGCCAAAAATTAAAGGTAAAAGAACTCAT
ctacacagagaatccctgtctcaaaaaTTTCGCCTCATCAAATTTGTTCATTTTATTTATTCCTTTGTTCTTATTCTTTAAAATCCATTCTTTTTCTGAGAATAAATGCGTTTATCAGTTCTTTGCATTATTTCAAGGTTTGATGTGCTCTTTACTAACTAATCCATGAACAGTTTGGGGTTGGTACTAAGATCTAACTCTAGTGA
AGCAACTGCCTTTGCTGGCAACTAAAACACAAGTTAACAAGCCATTGGAAATGTCATCCAAATAATATTAACAAAGTTTAGTTAAATGAAACTTGGAAAGAATAAAACAGTTGGCTTTCCGATACAACAACCACCGAAATCTGTCTTTTTATTCGCTAAAGCTCTATTTTTAAGTAGAAGTTTTACAAGAAGGCCTTCTGCAATTT
TCTGTCTTTTTATTCGCTAAAGCTCTATTTTTAAGTAGAAGTTTTACAAGAAGGCCTTCTGCAATTTTAAAATTAGTAAATCAAAAATCAAAGTAAACTAAATAAAAGAAAACTACATTATGTTTTCAGCTGTTTTAACAAAGGTAAATGTTATATTATAGGCCATGATAATAAGCTGAAAGCCAGATTAGCTTTAAAACCTCATG
CTGAAAGCCAGATTAGCTTTAAAACCTCATGACTTGCTGGTCACACAGGTTTTCTACTGTAAGTGGCAACTTTAACTGTTAAAGTACAAAAGTTGTTAGAAATAAAGAATAATCTTGGTATCATACAAAGGAACACATGAACAAAGAAAAAGTAGCTCTCAGCTCACTTGGTGTTTATTCTAATCTGGTGGAGACTGTATCCTCTC
gaaaaaaaataaaaaaaataatcaataagaagttaaaaaaaagaaaaaaaattattatacaataataGGTAAACCAACACACTGGTTCTAATTATGAAATAATAAAAGAAAATTAGAAATATCTAATTAGTAAAATGAATATTATTTTCTTTCAGTTGGCAGCACACACAAATTTACTTTGACTAGGCAATATAATTTGCAGATGG
TCCCTGAGAACTACTACAGAAAAAAAAAAAGGAATATATCTGTAGAGACTACTTGCCAGGGATTAGGGATTGGTGCATGGAGAGAAAGTGCTCGATACATAATAAATTTTATGGTGGATAATGGAAATACTAGACAGAGGGGGCAGCTGCACCACATTACCCACTTGAAAACTGGTAAATCTCATGTTATGAAACTCTTACCTCAA
GTATAGAACAAAGACAGTTTTACAGGCTTATTCAAATCGCTATAAACTAATTCTTCATCCAGGAAATAGACAATGGGTAGGTATACAAAGGATCAGATACAATAAATAGAGAGTATACTCCACCAGTAAGAGTTGTCAATCATTGAGCTATCAGGATGAGGAAGAATAAGTCAAAAGACCTGGTTTggggctgagatggctcagca
TAATTAAATTGATATTTATACAACTATGTGCAAACCATTATCTACAGTACTGGACAGTAAAGGTCTAAGAAGTGAGGAGCCTTTTTTCCCAATCCTGATAAATAAATAAGTAGACAGGAAGAAGTAAAAACTGAAAGCATTTTACAAAGAGCTGCTATTACTGTAAGTACAGGTTCTACCTAAGTGGCAGGATGCTGAGTGCTGGC
agaTTCAAAGACAGAATGTCTGCACTGTGATGTAGAAGAACCCACCAATATGAACAAGAAACACTGAGCCCCAATCTTTAAAGAATACCTCAGTTCCCCCAATAAAATAATAAAGAAAAACTCAGATGAATAAGGAAACGGAAGAATACTTCAGGAAAGCTTTCTTAAACATGTTAAAGAATACCTATGTTAATAAATATTCAGGG
AGACAGAATGTCTGCACTGTGATGTAGAAGAACCCACCAATATGAACAAGAAACACTGAGCCCCAATCTTTAAAGAATACCTCAGTTCCCCCAATAAAATAATAAAGAAAAACTCAGATGAATAAGGAAACGGAAGAATACTTCAGGAAAGCTTTCTTAAACATGTTAAAGAATACCTATGTTAATAAATATTCAGGGTTGTTAAA
AGTTCCCCCAATAAAATAATAAAGAAAAACTCAGATGAATAAGGAAACGGAAGAATACTTCAGGAAAGCTTTCTTAAACATGTTAAAGAATACCTATGTTAATAAATATTCAGGGTTGTTAAAATACAATACTAGGAGATAAAACCCAGTAAGACTTCAAATAAATTAACATACGAATACAACCTATTTGAAAAGGCCAGTTCACT
TCAGGAAAGCTTTCTTAAACATGTTAAAGAATACCTATGTTAATAAATATTCAGGGTTGTTAAAATACAATACTAGGAGATAAAACCCAGTAAGACTTCAAATAAATTAACATACGAATACAACCTATTTGAAAAGGCCAGTTCACTAGTTGAAAAGCCTAATTGTTTTGTATTATAAAAACAGATTAAACTGCCCAGGTATCTAT
ttgctatggcagctatagcaaactaacaAATACATATATGCAGTTATATAGTTGTAAAGCCAATATAATTAGAATAGCTGAAGAGTGTTCATACCTGGCAAATAAAGATGCatttaaaatataaaaatatataaCAATTAACGGTTGTAGCACAACTTATTCAACATCAGTAAAAATAACTGATAAGTTAAAAAAAAAACAGGCTT
tcccagcacacaggaggcggaggcagcttgttgtacagagggaattccaggacaggacaggctacacagagaaaccctgcctcaaaaaacaaaCAAACAAAATAAACAAAAAAAGCCCAATTCAAAGTGATGCTACCCTACCACAATATTGTATATCAGTGACAAAACGCAAAGACCTTACTTATGAAGCTCTTGTCAAGAAACTG
GCTACCCTACCACAATATTGTATATCAGTGACAAAACGCAAAGACCTTACTTATGAAGCTCTTGTCAAGAAACTGAGGCTTTGATTCTAAAAAACACTAAAATAAATATTATTCATTCTTTGTTGAGACTTCAATTTAGCGGAGTTAAGGATCTCATTGTTTATTTCACAAATGAATGCCATGAAAGAAAATATGCTGAGCTCTAT
attaataaaaGTTAAAAAAAAAAAGAATTGGTGTTACAGGTACTCAGATGAGAAAAAAAAAAAAACAGTGTCTTAGGAGCCTACACAAATGACACTCTAGAATAAACTAAGATCTGAAAACAAGCAGGGAGGAGTCAGAAACGGGATCCCAGATAGGCAAGGATGGCAAACATGAAGAACATGAAAAGGCACAAAGATCCCAAAAC
tccaggatcaaacttaagtcatctggcttgctggcaagtgcctttactcagtaagccatcttaccagaccTCATATAGCATAACAACATAACATGGACTTAATAAAAAATTGTGTAGTTTTCCATTCCATTTCAAGCATCACTACTCAGAGACAGGCTCCCTTTATCCTACCGCTATTAGAGAACTTGACTAGAGACCCACTAACC
ACTTCGGTGAATTTACATTCATCCAGAAGAAGTCGTTTAACTTTTCTATTGTTGGTTAACTATCTGCAGCCAGTGAGATGTGGAAAAATGGGGAGAGCCAAATAAAAGCAAAGCCCCAATCCCCTGTTCATGGGGTCAAGACCAACAAGTGAACACAGTAgggaatactgtcacacgcctttaactgcagcagttgggaggcaaag
TGCTACTTTTCTGAGAATGGTAAAACATCAGCATTGCTCCCCCTTGACCCCAGTGACTGCATTCTGAAGCTAAACTCTGATCTACTGTGCTCAAGAGCTAAATAAAAGTCTATCTTGGGTATGCTACTATTGAGAGGGAAGATCAATTACCTTGGTCCTGGCTTATAACACATTGGTTCTATATGAGGTAAGTCATTGCTTCCGCT
CATTAATAGTACTCTATTCATTATTAGTACAAGTCAACATTTACTGTGGCCTTAGTGCCTACCAGAGTCATATTTCATAAGTACCTGACACAAAGAAAGCAATAAATGAATGAATAGCCCTGAAACCTTTCATTTAtcaactttttcggcttagtttccttatctgcaaaattagtagggctagataccatattctttaaAACAGT
CTATTATTGAATGAGCTAATGGAAGCCAATATTCTGAGGTACCATAGTCACTCCTAAGGGAGTGCGCAAAGAAGGTAATTGAATAGTCATAGCAAAGGATAATAAAGCTTCTGTCTCTGAGCAGTGTACATTTTGGAGAAAAGGATAATTATGGTTTTTGCCTATGAGGGAGCTCGCTTGTCAGTGAGGGAGTTAACGTACCAATT
AAGTCACAGGGATAAGGATGGGTCCACAGTGGGAGATCAGATCTAACACTAGACTTCTGGAGAAGCAAGGACATAAGGTGGGAAATTAATTAAAATTTCAAATAAAGGTGGAAAAAGTTAAGCCCTTTCAGAAGAAAGGAGCCCCCAAAGCAAACTTCCTGACAGAGAGTTTACTGTCTGCTTGCCCTAAAGGTGGGCATGTGTAG
AGGAAAGCCCGCAGGAGTGTCTGCAGTGAGAAAAGACTTTCAGCAACAGTGTGGACATGAGGGGTTTTTAGGGCTAGCTACAGTTTTTAGGATAAGGCGTAATAAAGTCAGATTTGCACTTTAGAGGTCGGGACAGGGAAGAGCCGGAGGGGAGGGACTGGACCGAGGGAGCCGGTTCTGGGCAGAAGTTATCTGGCCAAACCACC
AAGATGGGTAGTAATGACAGGAACTTCTCTCCTGCTTGTCCCCAACTACCCTTACTTACAGTGGACAGTTGTAGGTACTCCAAGCTCTACCTCCTCCAAGAATAAAAAAAAGCCTTCTCAAAGCCCCCCTGTGGTTgggatgtagctcagcgggagagctcttacctagtatgaccaaggtcccgagttccacccccagcaccaat
CCACTTGGCCCCGGCTCCCTTTGGAAAGGCAGATGCTGACTAATCAAGCTATGTCTGTCACACACTCCAATCTGCCCGGCAGTGCTGGGATGACAAAAAAAATAAAATAAAACAACCCCCTCTGAGGCTTGGGCCCTCCATGCCATCTCTGCACCTCAGATCCTTTCTTAGCAGCATCAGGGGGCCCGTCCACCTGGAAGGGACCG
TGGCCCCGGCTCCCTTTGGAAAGGCAGATGCTGACTAATCAAGCTATGTCTGTCACACACTCCAATCTGCCCGGCAGTGCTGGGATGACAAAAAAAATAAAATAAAACAACCCCCTCTGAGGCTTGGGCCCTCCATGCCATCTCTGCACCTCAGATCCTTTCTTAGCAGCATCAGGGGGCCCGTCCACCTGGAAGGGACCGTCATC
CCTTGTGTCCCTCAAGCTCTGGGCTCTCCTAGGCCCTAGTGAGTCCTCGGGGATCCCATGTGGGAACATCGGTGGAGTGGACAGCAAAAACCAAGAAAAAAATAAACTAGGTCTAGAGCTAGGTGTGAGGGCCAACCCAGGCTGGATCTGAAGGCTGGAAACTTCCAAGCAGAACCAAAGGTCTCTGGGTTGCTATGGCGCCCGAG
CCCTCCGAAGCTGCCTCCTCTCCATGTGAGCAGATTTCCCAGCCTGTGCCATGACACATGTTTGGAATCTCACATTCTCTCTCACCTAGGATGTGCAGATAATAAACACTGCCCCTTAGTGCTCAGTGTTTCTTACGTTGTGTACGGCCTGAGCAACATCCGGGGACTACCATTCTTGGGCAAGCACAGGGTCAGGTGTGGAGGCT
AAGAATAGGCTAGCAATTATAAATACAGGTAAAACACATTAATAGTCTGGTTTTCCTTTAAAGTAACTATGTTAAGTACTTTAAATCACTTGCCTTTAAAAATAAAAACATGAATATTGTCCCAAATATATTAGCATAACGCattaaaaatattattataggggctggagagatggctcagtggttaagagcagtgactgctcttc
ctgtgctactcctacagtggactggaactcagttcccaggaaccacaactccagcaccaggggatctgttgctctcttttggactccacATAGATAAGAAAATAAAAATGATTTTTTACAAAAAGCTTAAAAGTgggttgtggtagcatacatcttattccagcactctgaggcagaggcaggaggatctgagttcaaggccagcc
gggacaagggacagagctcagtggtggatcactggcccacatgcaaaaggccctagttttgagagtaatcaccacaaaataaTACTAACAATAATGATAAAATAAATAAAATCAGTCCCTTGGCAAGAGAAAGACTTCAACATGAAGAAGAAACAAGGTGCTAATTCCAAAGTTGGACACTGAGCTCTTGAGACCACCCCCATCTG
caagggacagagctcagtggtggatcactggcccacatgcaaaaggccctagttttgagagtaatcaccacaaaataaTACTAACAATAATGATAAAATAAATAAAATCAGTCCCTTGGCAAGAGAAAGACTTCAACATGAAGAAGAAACAAGGTGCTAATTCCAAAGTTGGACACTGAGCTCTTGAGACCACCCCCATCTGCACC
GGCTCATAACCTCCAGGGACCAAAACTCTGAATATACACTGCTTACCTGGTGAACTGTAGGATAGTAATATCAGTGACACTAGGTGTCCTGCCTGCCACCAATAAACCCAGGCAATGCTCTTTCTTGCTTTTAGGTAAAGACAACAAAGCCAAGTGACCGCTTTGGGTCCATGGCTAAGAAGCAGCAAGATGGACCTGAACCAACC
GGACTGGGTGAGACAAGTCCATGTTACACCTGGCAGGAGGCAGGGTGGCTGAACTGGGGAAAGGAGCCATTGGGCTAGGAATGAAGTATTTTCACTGCCAAATAAAGTGGCATGCATAGAAAATAAGAAACTggggtcaaggagagggtttagtgaataaaagcgcttgctgccaagcctgaagacctaagtttgaatccctacaa
taaaagcgcttgctgccaagcctgaagacctaagtttgaatccctacaagttgtcctgagtgccatacatacatgtgcacacacatacacaaacaCACTGAATAAACATAGAACAATGTTTTAACATAAAAAAGGCAACTAAAAAACAAACAGTCCTCCATGTTGTGTACAAAGGGCCCTCACAGTTGGGTTTGGGGGCAAAACAA
ctgactccctcaggtctccacaggcacctgcacacagtgtactgatattcacacacagtgtactcatattcacaaacgcaaacataCACTTAAAACAAAAAATAAATAGTAAGAGTTCCCTACTAAGTTTAGACTGAAATTCAAACCGACTCCTTCAAGGTCCTTCTGGGTGAGTGAGCACCTCACTGTCTCATTTCCTATCACCT
GAAGATGCAGTTCACAAAATCAGTCAATCCTTGACTCCCACCTAACTTTGGCACTGAGACTTGAAGGGGACAGTGTCTCCAAGTGCTACATGCCAGCATTAATAAACCAGGATAAGGCTGATAAGCTGGCTGCTGACCCACCCTCTGCTTGCTTTGAAGACCCTGGCAATCCTGCGTTAGATCCCACATAATATTTAGACCCTTCA
ttggaaaggttactgTTTTGATTTTTCATCTCCAGCTGCTCCAGAGGCTGCAGGTAACTCTTTGGATCTTATTTACATTGCAGGCAAAGACCTCTGAGGGAATAAAGCACAGGTAGAAAGGCCCCCAAGGGACTCATTCTCACAGCAGCCTTCTACTCATACAAAGTTTAGCTCAACTCAAAGCATACTGGACCTCAAAGTTGCTA
GTAACACTAGGGATTTCAAATGTGTTTCTTACACCAGGTTCTAAAATTATTATAGCCACATCAATCAGCACTGAAGTTATGCCCTATCTACAAGACTCAAAATAAAGAAGCCAGACGTTCTATCTACAGAGACTACAGGTTGAAGTGAGAGTGGGGTTTGGGGATCCTTCCTTGAGGGAATGCTGGGATATCCTCCGGAGTTTTCA
GACTGGAGATTCAAAGTAGCAGATCAAAAGGCCAGGAACCCTACATGCCTAAGAGATGAGGGCAGTGGGGCATTGGCGAAGGAAAGAGAAAGGCATTACAAATAAAGGAGGCAGGATTTAAGTTAGCCCTGCGAAAGATCTTTACACCCTGAGTAGTTAGTGGGATCAAAAAGGAAGAGACTCCTTTCTCTGAACAGTCTGTACTA
CACTTCTCCTGGTGCTATTAACAGTGACTGCACGCTGCCTAGAGACTCCCAAACAAGACCCCAACTCAGGGGTCAGTCAGAAGGATCGACTGGTCTAAGAAATAAACCTGGGATAAAATCCACAGGATGACTagctaggcctagtggcacagccctgaactcccagctatgtaggaggctgaatagcccaagtttgaccagcttga
catgTTCCCCACAACAGTAaatcaatcaatcaattaatcaatcaatcaattaaACACATTCAATGAAAGGCACTTTTACTCCCAAGATCTGGATGAGGAAAATAAATCTCTGAGTACACAGACACAGAGAGAAACAGAAACTGTGTGATCCCTCACCCAGGACAGTATCAGGGATCAAAAGCCCAAAGTGTCACACACATTGCAGG
acagacacacagagagagagagagagagagagagacagagagaaagagagacagagagacacagagagagagacagagagacagacagagaaagaATAAAAATAAAACTAACTAAAGTCAATGTGCTCTATTATAAAAGCCATGGTCTTGGCCAGCCCAGGGCCCACTGGATTACAGAAGTCATTTTCTGTCACCAAGCTGGTCCT
TTTAGCAAGTACTTATTAGCATTTATTTACATGTTTTTCTGGTCATGTGATCCAAGCAACCTTCCTAAGATCACTGATCTCTGTGCTACATTCCAGTATAAATAAAAGTACACTGAAACTGAAGTAAGGTTGTTTCCTTTAGACTATACTCTGCCCTATTCTTTCAGGTCCTCAGATCCCAGATGGAGTCAGACTTCTCCTACCTA
tcggagctggggaccgaacccagggccttgcgcttggtaggcaagcgctctaccactgagctaaatccccaaccccCGAGAAAAAACTTTTAAAACTTAAAATAAAAAGTACATCATTTCATAACAAGCCTAATTATACAGTTAGTTAGAGATTAAAATTGTATGTGGAACGTTCTAGAGGTAAATGcaagcatggtggtgcaagc
CACTTACTATGTTAAACCACTTTTATAAAACAAAGTGTTTCTCAAAATAGTCAACACAAGACAGTCACCAATAGATCAGCACAGCACATAGTAAGTGACCAATAAAAGGCTGCAGAGCGGCTcgaaggacccaggttcaattcccagcacccagatggcagctcataactgcctgtaactccagcttcaggaaacctaacaccttc
cataactgcctgtaactccagcttcaggaaacctaacaccttcacataaacatacattcaggcaaaacaccaatgcacgtgaaataaaaatgaaTAATTAAATAAAATAAGTGACCAGCATGAGGAAAAAAAGGGGAAGGTGCTACTAATTTTGTTTGGGAATGGTAGAACCCAGATATTTTCTCATGGTGAGCAGTGTTGCTCAC
aagcttgaattctctgggagagcatcaagcattcctaatccctggggcagagccatccatctttccagccAAATTACTGCTTTCTCACATAATATTGGAAAATAAAAGTTTTATAGCAAATTTTTGATATCTGCTTAGTATCCCTGAGAATCACATGTTCATTTGGTTAAGGTTCACAATTTGGGACACTGAGGATGCACTCTATT
catagatcagggggagcggtatgaagaggggggaaccaggaaagaggataatgtttgatatgtaaatacataaactatccaataaaaaaaGGAGTGCAGAAATAAAGTGTGGAGTGAATTTAAAAAAAAAGACACAAGCCATTATGAAGCCAATTTTAGAAAGTGGGGGCCAAAAGTAACCAAAGCAAACCTGAATGGTTCAAATG
acacacacacagagcacctatagcccacatagacaaagacaTGACAATGCACACCTACCAACTCACAAAACGAAACTAATCCCTAATGATACATAAAAGGAATAAAATTATCAGAAATTgggctggagagatggctcagcggttaagagcactggctgctcttccagaggtcctgagttcaaatcccagcaaccacatgttggctc
aaaaaaaaaAACAAAACTGGCCAGTGGACCCAAGAGGGCATGACTGGCTGAAATCCAAAAAAAAAAAAAAATATATCAGAAATTAGCAAATAGCCCAGAAAATAAAATGTAAATGAATGCAAGATACATTCTTTCCCACCCATGCCCTCCCTGTCAGTGCCTAGTCAAGGCCATCCCTGCCTGCACAAGAAGACGACCAAGGGAAA
AAAAAAACTTAACAACAATGACAACCAAAAAGCAGGACTATGGCCCAAGCTCTGTGGGACAGTCCCTGCCAATCCTGTGCACCTCCAGCATGGTAAAAGAAATAAAAAAATGCAAAGCTTGTCTGCCTCCACTCAAGAAGCATACTGTTCAgggctggagagatggctcagcggttaagagcactgactactcttccacaggtcct
atagaaataacaattaataaaaaaacattaaaaaaaaaaAAGAAGCAGCATACTTTCAGTTCAAATGTGGGTGAAAGTGAAGGCAAATCCACAGTGTGGAAATAAAACATTTAACATAGACTGCTTTGCTTTAGAAAATAAAAATAAAAACCATGCACATGTATGAATATGTACATGCAGACAAATGCATCCACAGTGCACATGTG
aaaAAGAAGCAGCATACTTTCAGTTCAAATGTGGGTGAAAGTGAAGGCAAATCCACAGTGTGGAAATAAAACATTTAACATAGACTGCTTTGCTTTAGAAAATAAAAATAAAAACCATGCACATGTATGAATATGTACATGCAGACAAATGCATCCACAGTGCACATGTGTAGTCCTAGCCTCCCAACTGtttgagacagggtctc
AAGCAGCATACTTTCAGTTCAAATGTGGGTGAAAGTGAAGGCAAATCCACAGTGTGGAAATAAAACATTTAACATAGACTGCTTTGCTTTAGAAAATAAAAATAAAAACCATGCACATGTATGAATATGTACATGCAGACAAATGCATCCACAGTGCACATGTGTAGTCCTAGCCTCCCAACTGtttgagacagggtctcctcact
GCAGACTTGTTTCATAAACCTGAATCACAATGACTCAGCCCAGTGACCATCCTACTATATAGTGTTGTAGTTCTGTCCTGTCCTACGTAGGACAGTCCTGAATAAAGACAATTACCCCACCAGACATCCACACCACTAAAATACTAACCTGGAGTCACCTAGCTACAGACACAAGTTTATACAAATTGTGTTCTTTCACATGTAAG
TGTAGGTGGATATGACCACGGAGTTCACATAAGGCAGCACAGGTTGGTTCATGAGGCTCAGAGAGAGCCTCTCTATGGAAGGCCAATCCATCATTTGAAGAATAAATGGAAGACAACTATAGCAACAGGAAAAGCAAGACATTCCTCACATAAAGCAATGTGCTGAGCGCCCAGGAATGTGGAGAAGCATGGCAGACCCAGGGACC
TGCTTCTATGCCAGGATGAAGGTCAATGCTGGAGATGGGGCTGGAAGGGAGATGACAAGGTCCCTGACCCTATGAAGATGCCTCCCTGGGAAAAACAGACAATAAAAATACCAAAATGAAGGTAGTAGCTAGGTGTGGCCTGCCATCCCAACACTCAGGAGGTGAAGGCAAAGAATCAGAGGCTCAGAGTCACCCTTAAGTACATA
aaccttcccaaacttcagttctaaaggatctgattcttctaacctccaggtaccagatatacacataatggccatatatacatgcaagcaaaacacAAGAAATAAAATTATCTAAAACAGCTATAAAAATTAAAGAAGGGAGGGAGAAGAGGAAAAGAAGTGGGAGGAAGTAATAAGGAGCAGTGTCAAGACATCAGCAGAGAAAC
CCGAGCAGACTAAAACATAAACCATGCTACCCCAAGAATTGGGCCTGGTACTTTTTACATCAGAGATGATGAACTAGGGATTGCAAGCTGGCTGCTTGTAAATAAAATTTTTTTGGAACACATCCTGAAGCTGCTACAGGGTTAAGGAAAGAAAAAACCAGAATGGAAAGAAACCACATAGTAGTTCACAGCAAACCCTTAGTATT
ACCCAAGGAGTGTACAAGCCTCCAACACCCAGAACCAATCACTGACAACAGCCATAGTACAGCCCATCCCTTCAGAGACTGCTCCCTTCTTCCCTTTTACAATAAAAAGGCCCTGGACCTGGAAAAGGGTGCTCCAGAAACACATGCTTACTTAAGCCAGCAGCTGCCTGTGGAGGGCACTTACACTTCCCTTTTCAGTTCTAATA
TAAAAAGGCCCTGGACCTGGAAAAGGGTGCTCCAGAAACACATGCTTACTTAAGCCAGCAGCTGCCTGTGGAGGGCACTTACACTTCCCTTTTCAGTTCTAATAAAGATACACTTTTCACTGCTACCATCCTGTTTTCTGATCTTTGTTCTGTGTGCCAGCTGTAGGCATTATCTCTAAGGGATGATAAGTTTCCCCTGACCATTG
GCTACAATACTTGTGTTATGAATGAAATCAAAACCTCCTGATGGCTCTGAACCATTTAAAGCAGGTAACATGATATCTTAGGTTAAATATATTTTGTCATAATAAATAAACACAACGTTTCAAAGGGAACCAACTTTTGGCCTTACGCCAGGACTTCAGCATAACTCTGAGTACACTGGTACCCTCCACTTCCTTCCTGATTTTAG
CAATACTTGTGTTATGAATGAAATCAAAACCTCCTGATGGCTCTGAACCATTTAAAGCAGGTAACATGATATCTTAGGTTAAATATATTTTGTCATAATAAATAAACACAACGTTTCAAAGGGAACCAACTTTTGGCCTTACGCCAGGACTTCAGCATAACTCTGAGTACACTGGTACCCTCCACTTCCTTCCTGATTTTAGAGTA
ATTGTCTAGCACAGCAGGGAGCTGGTGGACAGCTATGCCCTGTCCTGGCCCCTCAGTGACTGAGCTGTGTGTTCACATAAAGAAAGAAGCCCTGCAAAAAAATAAAGGAGGTATAAATACCAAGTACCAAATCAGCAAAGCTAAAGGAATGTTCCAAACAGGGAGCCAGCACACATCTACAGAGAGCCAAACAGCAAGGTCAGGCT
GACAGAAGTATAGTGTGAGTTAGCATTTGCCTGTAGACAGGAAGAAGGGTCTAGAGTGCCCCAAAACCTCAGACCTCTCAGCCTTCAGAACCACAAGCTCAATAAACCTCTGTTTTCTCTTAATCAGCCTGACTATGGATTTGGTTACAGCAAGAGAAAAAGGATTAAGATAAGCCCGAAGAGCAGGCTGCAGACAGCCACCTCCC
ccagctGTTTAATTCTCATACCCCTAGTACCTTGCTCAGAATCTGACCTCTAGTCACAACTCCAAGATGGTTCTATCCCTACCTGTCACTGGTGATACTTAATAAAAGAACAGTCCAATTTGAGGAAAGAAACACTAATGAATGATGGACAagccaggcatagtgatctgaaaccctagaatgaaggaaggggcaaaggcagggga
tgtttccacctcaatgttcacagggattCTGGTCCTCACATTGCGCAGTACTTTATCCAGTGAGCCATCCTCTTGGCCCTGAAAATACTTCCACAGTCAAAATAAATAAATACAAGGAAATTGCTTTAGTAAACAAAGAGCTTATGAGACTCCCCTGAGAAAGTTTCCATCTtccccagtgtaaacatagggaaactgaggcaatg
tccacctcaatgttcacagggattCTGGTCCTCACATTGCGCAGTACTTTATCCAGTGAGCCATCCTCTTGGCCCTGAAAATACTTCCACAGTCAAAATAAATAAATACAAGGAAATTGCTTTAGTAAACAAAGAGCTTATGAGACTCCCCTGAGAAAGTTTCCATCTtccccagtgtaaacatagggaaactgaggcaatggagg
cctctgtgagcctgagaccagcctagacaacatagttgagtaccaggatagccaggaatactagtgagaccctgtctaaaaaaataaTATAAAATGAAATAATAAAATGTCCTCTCCTTTAAGACTATGAATTCAGTCCTTTCTAATGTAATACATAAACCATTGGgctgcatgtgatggtcacacctttaatcccagtacttggg
cctctgtgagcctgagaccagcctagacaacatagttgagtaccaggatagccaggaatactagtgagaccctgtctaaaaaaataaTATAAAATGAAATAATAAAATGTCCTCTCCTTTAAGACTATGAATTCAGTCCTTTACCATCTCCTCTTTTTGATGGCAACACAGAGCGTGTTACTCAGTGCTTGGACCACTGGAGTAGC
GATTAAGAGTGCCCTTGTTCATGGAAACAACCACTATGTCAAACTACACATGGCAATCTTTAATTCCACCTCCCACTCCCTCACTCCATCCAACCTTGCAAATAAACAACACAGCATGACATAAAGAACCCAGCAGGTCCCGTATGGCAAGCATGCATCTGTCTGTGTAAGGTAATTTCTGGAATTCAAAGTGGCCAGTCATAGGT
cctaaggatctgagtttgctctccccagaacctagaggcgggaagaacccactcccacacactgacctttacactcacacACAGAAACTAAAATGTGTACAATAAAAGATGGAAAGAGAActggggatgcagcttggtgatgaagtccttgactacagtgcacaaggccctggattctattcctggtaTAGGGAGGAGGGGTGTAT
ACACTCTCATATTTTTCTTTTCTCTTCTCTCTCTTAACCAGGGACAGGGGAGGCACCAAGCAAACGGAGAGAAAAGCACCTTAAGCAAATCCCAGAAGGAAATAAAACAGACAGAACCTGGGAATGTGGTTCAGGTAAAAGTTCAAGTCTGAATTATTTAAGCCTCTTTTTTTTCAAAAAAAAAAAAAAAAGAGGAAGAGGAAATA
TAAAACAGACAGAACCTGGGAATGTGGTTCAGGTAAAAGTTCAAGTCTGAATTATTTAAGCCTCTTTTTTTTCAAAAAAAAAAAAAAAAGAGGAAGAGGAAATAAAAATCCATCTATAGAATGTATAGAATGGAAAATCccgtagggaagatggcagaccacccaggagtgcagacattctaaggccgcaggacagattgtcacct
atgggggcttttgaacaggaaaccgggaaggggaataaagtttgaaatgtaattaaagaaatatatctaataaaTTTTTTTTTAAATAATGTATAGAATGAATAAACCATGCCTTTACTGATGTGGCTGCTTGTCAGGTTCTGCTCTAAGTACCTGAGACCACATTAGACCTTTTCTAGACAGAGGCCATGGTGTAAGAGgtgagt
TTATCTTAAAACTCAATGCTGGTACTCTAAAGGTTGCAACACCCCAACTTCAGCAATCTATACATGATAGATTCCTGGGACTAGATGCCACTGGATGGCCAATAAATACCCTTTGGCTTTACAGAGTTCAAGTTCACCTGTGCAGAGCAGACAAGCCATGTACTAGCTCAGATTCATGAATACTCCAAACACTGGCCCCTAAGCAA
ATAACATTAGGCCCAGAGTCAAGAAAGGCTCTGGTGACATGCAACGCCACCTGCCTGCTGCCAGCTACCCTCCTGCGACCTCTGACTCATCAGAACTAAGAATAAAGCCCATAAACACTCACTAAGACACAGCCAGACTTTGAACCAAGGAGAGCCAGGAAGTGGTAGAAACGTCGCCGTCCTGGCCCAGCAAGCACCTAAATCCT
agaacagaaAAggggctggggatgtaactcagtggtgttagagtgcttgccCCAACACCTCACAAAAGAAGGAAGGAAAAGAAAAAAATGAGAAAGAAATAATAAAGCCACTGCCTCTCAGTCAATAGAATTCTACACGCCCTGCCTCTGCACTGCTGCTCGCTGACACTCAATTACCTTTAATGGAAAGGCTGAGTGTGATTGGC
AGTTTCAGAGTTTTTCCCGTTTTTTTACAGTACAGATATATACTCAGTACTCCACATCCACAGGCCCTGCATCCTCAGATTCAACTAACTTCACACTGAAAATAAAggccagtgagatgtctcagcagttaacagtgtctgccatcaagcctaatgaccagagttggattcccagaacccacataataggataaaattgatttcct
cagaaatggtcatgtaaatacagttccagccaagaaagcagaaactgaagtctgcactgcaggcAAAAGGGCCTTTTTGGGTAGGACCTGTGCTTTCACAAATAAAAGGAAATACAGGAGACTGGAGGTAGTTCTTCCTTCAGACCTACAGGTATTTGTTAGAGCTACAGCAACCATTTCGGAGCCTGGAAGAAAAGAAAATGAAA
GCTACAGCAACCATTTCGGAGCCTGGAAGAAAAGAAAATGAAAACGGCCAGGATAACAATGCCAGCCAACAATAAGAGGTTGGGATTCCTGATATGTAAAAATAAAAAGAGAATACCTTCATGCATAAATAAGTTCCCTAGTTAGGTTTTCTGCTTCCTAAAACCAAATGCAATTCTAAAAGATAGAAAGCAAGATACAGGACCTG
GTCCCTTAGAAGCTCTTTGAAAATAATAATGCCCTATAATTATTGAAAAGACAATGGAATGTTCCTTTCAAAGAAGCACTAAGTTACCAGCCTGAAATCTAATAAACCTTTGAGAGCATGGTGGAAACTATGGATTGGACAAGGACATGAGATCTGGAGTAGGGATGAGGAGCCCCATAGGGCACCTGGAAAATCCAAAGTCCAGC
AATATTTAATTGCGGTCACGTTTACATTCATCTGCAAGTAAATATCTGTTACTTAAGAAAAATGGGTTGTATCCAAGATAGATTATCAGTGAAATCACAGAATAAAGAATATGAAGGGGGGTTGGGGTACTTTTTTATacgatttcagatccccaaatttgggagacagaggatttctgtgaggtagaggtcaactatagctgcat
ATGGTCTATATCACAGTTCTGTAACCTGGAATATTATATATCTTGTGGAAAAGATTAGTAAGATTCTATGTATCTATGTGGGTGGCAAAAGCATCAGCAGAATAAAGATTATAATCTATGCAGGCTTAAGTATGTTATTTCTTTCATAAGCAGGTGGAAGGACATGGCTACAGGCTGATCCAAAAGAACAGCATCTACGTTAACAC
ATACTAACAAACAGACTCACGAGGTCTCCACTCAGGAAGGGAGTCAACCAGGTGTGAGAAAGTACAGCATAGCGGAGATGATAGTAGTTCACATAATTAAAATAAAGCTAaaaaccacagctggtgagggtgcacaccagcccttgggaggagcacaagcaaaagaatctggagttcagggctgccttcagctgtacagcaagttt
AAGTCACTTTGcatggtaagaagagaaaaccaactcctgaaacttgtcctcctacctccacatacatcatggcactgatgtgcccacccacTTCCAAATCAATAAATACGTGCACTGAAAAAATAAAAGATTGAAGATTAATAAATAAAGCCAAGGCAAGCTAGAGACAGGCTGGTAAACACACTCACACGCAGCAAAGTCTACTG
agagaaaaccaactcctgaaacttgtcctcctacctccacatacatcatggcactgatgtgcccacccacTTCCAAATCAATAAATACGTGCACTGAAAAAATAAAAGATTGAAGATTAATAAATAAAGCCAAGGCAAGCTAGAGACAGGCTGGTAAACACACTCACACGCAGCAAAGTCTACTGGTACTGGTCTAAGCAgctaat
aaacttgtcctcctacctccacatacatcatggcactgatgtgcccacccacTTCCAAATCAATAAATACGTGCACTGAAAAAATAAAAGATTGAAGATTAATAAATAAAGCCAAGGCAAGCTAGAGACAGGCTGGTAAACACACTCACACGCAGCAAAGTCTACTGGTACTGGTCTAAGCAgctaatgtaggaggatagttaagt
ttgtcctcctacctccacatacatcatggcactgatgtgcccacccacTTCCAAATCAATAAATACGTGCACTGAAAAAATAAAAGATTGAAGATTAATAAATAAAGCCAAGGCAAGCTAGAGACAGGCTGGTAAACACACTCACACGCAGCAAAGTCTACTGGTACTGGTCTAAGCAgctaatgtaggaggatagttaagttcta
AGCTGCTTGAAAGCTATACTAGGGTGTTAGGTCATTTATTCATTGAGTAATTACTGACTCTGTCTTAGATACTAGGATTAGAGTCACAAACACACACACAAATAAAGAAGCACGTAAACTGTTTGATGTATGAGAAAAATTAAGAGCAATGAGGTAGGAGAAGAAAACTGGGCACACAAGAAGTGGCAGGGGTCAGGAAAACGATG
AGCAGGATTCCTCTGGGCTGGAACTGGAGTTACTTACGGAGAAGAGAAGCGCTTGCTTTGCTGTTACCAGGCCCAAGATCCTTTCCCCAGACTACAAAAGAATAAAACCAAAAGCATGCTGCCTGCCTGCCTGCCCAACTGACACTAGACTGCAGGGGTCAGAGAGAGGACAGAGAGAGAAGAGTAGCAGGAagctgagtggggag
GTGTTCAAGTGCAAAAACAAGGTCATAAACAGCACCTTGGGATCCAGGAGGCATCCCTGACAAGTTTTGATACATTTTGCAAGAACAGGCAGACAAAGAGAATAAAAGGGATTAAGAATCAAGGACAAGCTCTGGAAGCTGTGACAgtcttcaatccctgcactcagaagacagaggcaggcctatgcattagaggccagtctgac
AAGAAGGCAAGAACACAAAGCCAGGTTTCTTGGGTAGGCTTCTTAGCATATTAGAAGGTAGAGAATGCCCCTCAACACTTCTTAGTCATCACTGCCCAACAATAAAATACATCCTGATATGGGCTGGCaagaggtttgacaataagcttgatgacctgagttcaaccctcagaacccacattgtagaaggagagttccacaagagt
ACTTGGGCACCCCAAGGTGGGTAGAGACTGCAACGAGATACCAACTCACATCTCTCCCAGCTGTCTCTGGAAGTGCAGGGTCTGTGTAGGGCAGAAGCAGAATAAAAGCTTACTGTTTGCCCTTAGTTGAGCAAGCCACCTACTTTCTCGGAGTCTCCGCAGCTTTGAGAGGGTGACACAAGACGTTTAAACACATAGTGCAGCAC
aaaaaaaaaaaAAAAagctagacaaagtggcacatgcttacagtcttagctgttctggaggctgagacaggaggatctcaGCTTGGGCCACAGGAGGGAGAATAAAAGGAACTAATGTGTTTAGTTTACAATTAAACTTTTTTAGTATAGCAAAGAGCATAACAGCATAACAGACCTGGGTGGGTtgttttgtgttgttgagataa
CCCTTCCCCCCAATACCTGCCTCAGCATACCTCAGGAGTTCGTAGGTACCTTACGCTTCTCCCTGGCAGGTCTGTCTCCCTCACAGGTCACACAGTTGAGAATAAAGCTCACAGCTGTCCTGGGGTGGGTGCAGGCAGGCAGGCACGGGGGTGCACAATGTGGGATGGGGAGACATCTTTCTCTGAAGAACTAACCAAGGCCCGGA
GGCTGGGAATATTTCCCCTTGTGTTTGGTTTCTCCCTCCACCACTCCTTGTTTCTAGTTATTGGCCACCCCACCCTGTTTTCAGGTTCAAGGCCTGAAAAAATAAAGGCCTGGGCACTGGGACCCAGCAAAGCAGCAAACCCATGTCTCTGACTTCACACTCAGTGGGCAGGAAGTCTACGCTCAGGTCTCATCTTCCTACCACTG
gctCCCATGTTCAGTGAGCTCCTCTGTCCACTGCCTCCCTACATCTTCTATTTAGCTTCCTAACTGAAGTATTCACCCATTACTGGCCTGTGAAATCTTTAATAAATGGTTTATACATATGTGTCATAGTTAAAGGGCTGTATCTACATCAGCTCATTGCTTCTCTTTTTTTAAACTTTTAACAAATGGTGTCTTCTGATCAACAA
GGCTGGTCCTGTGGGGTGGCCTTGTGGAAGTTCTTTGTGCACCCCGTGGGTATCCAGGTGGAGGTTACATGCATGTATAAACTCTTGGAGGAGCTAGATGAATAAAGATATCTGTGTAACTGAGCTCACCCAAACCCAGAAAGTGAACCCATTTTTCCTGGGTCTGTCTTGCTGGGCTGAGAACCAGCCTTGCCCGTGGGTTGACC
ATCTGTCTGCTTGTTTATGAATCACTGAGTTCTTGCTTCTTCCTGTGAGATACCAGCTCATGTGATGGGAGCCTTTCTTGTGCTTAGACTGCTCACAGCAAATAAACTTTTTATTAACGACTTAATTTAGTCCAGCTTCTCTATTCTTTACAACCACTCTGAAAGTTCTGGTCCCCTCTTCAGCTGATGGGGAAGCAACTGGAGAG
CAAGTACCATATCCTTGCCATCGACATGAGCACTAAATGTGAAGAAGGAGAGATGTACAGCAGCTCCCCACCCCTGGGTATCTCCACCGCAAAGATGGTAAATAAATGAGGGGCGCTCCCCAGAGGACAGGGACAGTGAGGTAAATGCACACTTCAACAGAATGTCTGTTAAAAATCGGGACAGTCAGAGCGAACCCCATGTAGGA
ttctgggaaaaaaaATTCCAGTTGTGTAAGATTCCAATAGAATGCAATCATGTGCCTTCTACCTCAGAATTGACACTGTCTTAAGCCTCTAATCTTTGGTAATAAAATCTTTGCCACTTATTCAAAATAACCTCCGTGAAAAGAGTTGCTTCTGTTTCCCAGTGGCTCCTTCAACACGGTTCAAACCATCTTATGCCAATTATGAG
cttccaggtgctgggatcacacgcctgtgccaccatgcccATCAGAAGAGTAGTCTTTTAGTTGGGTCTGCTGCTGCCTTGAGTAAAGCTGGACTGTGTTAATAAAGACACAAACAGCATTTCAGCATGATACCCAAAAACCCCCAGTAACCCTTTGCAGCTCTCATCTCTGGGATCCTCAATTCTATGAAACTAGCCCTCCAAAG
TCTGCAGGGGCCGGGCATTGCAGTGAGGGCAGGTGCTGAGGGGGCCTCCTAAGGTGCTCTATAGGTCAAAGAAATTTTCCAAGGATTGTAGCAGTTTTGTAATAAACCCAGGCATCTGTTCTAATGAACCCAAGGGTGAGTGGCATATGGTTTTGCCTTTTCTGGGGCACAGGGAGCCTGGTGCTGGCTAGTTACCCTTACAAAAA
AGGCAGTCCTGACACGGTTTAGTCCACATGGGCACTATCTGGGTACGTCTTTGCTAGTGTCCTCAAATGATCTAATGAGATAAAAATCAAGCTTCTGATTAATAAATCTTTGATAAGTGTTAGGTCATTATCTTTAAGCTCTGGAAAACAGTGATTTCTTAGTCAGGCTTGTCTGAGGtaagttccactaccatacctttagggag
AGTAAGACACGGTGTGTGTGGGGAGGGGAGAGGCTCTTTGATACACAGCTTCCCAAGGCTGTTCCCACATCACAGAGCTTTAAGATGCCTGCTCTGTGCAAATAAATCAAGATCTGTTTTTCAAATATGTGTATTCTTCCAAGTCTGCCCACAAAGGTTTGTCCACTCTTCAGAGGACCTCAGATGTAGGGTCAGGTGAAGCCCTT
GGGAGGTCCCGGACTGCTTTGCAACTGAGGTGGGGGAACGTTGGGGACAGGTAAAGGGCTGGCAGGATCAGGGGCTTCATTTCTAGCATTTGGGGCCCCGAATAAATGACTCtgtgtgtgtgtgtgtgtgtgtgtgtgtgtgtgtgtgtgtgtgtgagagagagagagagagagagagacagacagacagacagacagacagacag
CTATAGGGGGATGGGCTCAGGGGAGCCAATGAGAGAGGGAGATGAATGGTGAGGACCCACACTGTCCCCACAGATGCCACAGCGTTTGCTAACCTAAAAAAATAAAAAAGAATCAGTTGTTCGATATGACGATCCACAAATAAGGCCAGAAGAGATAAACAAACCTGTAGGTATGCAAATGTCACCTCAGAAAGAGGAGCTCAGAT
AACTGCCTAAGAAAACCAGCAATACGTGTGAAAAGGTTACCAATAAGGAAGAGAAATTCGTCAAGAAAACAAAACTAGAAACGTAACAGGAGTGAACCAAAATAAAagcactcgagaggcagaagcagtcaggtctctgaatttgaggccagcctggtctacagagtgagaaaccttgtctcGCCTTACACCCCCCCCCCAAAAAG
GTCATGGTGGCTTTACATTATTAACATCTCCCTTGCCCTCCCTGCTGCTTGTTTGCAGTATTGAAATGATTGCCATTTTGTACTTTGTTTCCCATTGTAAAATAAAGGAAGCTGATGAATGCAAGAGGAGGGGGGCAATCAATAAGACGATGTAGGACGATTTTATAGATCACCAGGATAAATGTGTCATTTTCTGTGTTTTATAG
CTACACGTTGGGTCCCGTTTACACCNNNNNNNNNNNNNNNNNNNNNNNNNNNNNNNNNNNNNNNNNNNNNNNNNNATTATTAGCCTTTTTAATCACTAAAAATAAAAAGCAAAACTTTTTCTTCTTTCTGATGAATGTAAACAAAGCATACTTGTTAGGTttttagtttttcaagagagggtttctctgtgtagctctgtctgtcc
tggccaagaaatcacagaggtcaatgtgcctttgcctcccgattgctggaattaaaggagtggaccaccacTGTGGAATAAGAGCTTTTTAAGAGATGAAAATAAATTTCTGCAGACTATGTCACACTTTGTTTTAttttatttattaacacaggctctggagatagaatcagtgctggcctcaaactctccgtccctcaagcctc
AGGCGAATGTTATAATAATATTTTGACTTGATTATCACATTAATATTTTCTAGACCAAAAGATGGTAACAATATTGAATGCTACTTCAAATCCTTCACTAAATAAATCAAGGCGCAAATAGGCTGGTATAaagtagaagcaggaaaatgagaagttcaggactagtccggtctacagagtaagttcaaggccattctgggctctat
tgggtgctgggaattaaacctgggtcctcaggaagagcagtcagtgctcttaacctctgagtcctctctcagtcccCAAAAAGGCAAGTTATATAGTTAAAATAAAAAGCTAAAAACTTGATAAAATGCTAATCGTGGCTATTTTCAGGTAGGTTAATCTTATCTTCTGTATGCTATTCGTAACTTTCCCTTATTATTATAAAGTG
AGGGGGAGGGAGTAGGGAGCAGCAGAACCAACAGCAGCAGCTCATACAGATAGCTCTCCCCAGGAAATACTAAATCAGGACTGAGAACAGCATCATTTGGAATAAAGCAACTAGTTGTGTGCATACACAGGACATGTTGGCTCTAGAGAGACATGAGACATGGATATCTCAGGAATTAGGTGTATGCTGGGAAGGTAGAGCTAGCA
cattgacctctggcctccacaaatacacacacacTTATGCACACAGACATGTATGTGCAATACACTCCCACCTCACCCCCACACATCCCACAAATAGATAAATAAAATAAAATACAGCCAATCAGAAAGGGCACCAGGGCTGCCAGTTTATGAACACACATATCATCCTCATGTTATCCCTAGGAAGTAGATGCTAAGAGTCTGTT
acctctggcctccacaaatacacacacacTTATGCACACAGACATGTATGTGCAATACACTCCCACCTCACCCCCACACATCCCACAAATAGATAAATAAAATAAAATACAGCCAATCAGAAAGGGCACCAGGGCTGCCAGTTTATGAACACACATATCATCCTCATGTTATCCCTAGGAAGTAGATGCTAAGAGTCTGTTTTTCA
GACCAGACTCCCCGTATCCAAAGGTAGAAGGGAAAATTGGACTCCATAGCATACTGAAGCACTTGTTTGTTCCCCATGCACCTCTCCTGCCAATTCATGTAATAAAAACACCCCCGTCCCCCCCAAAACTTCCACCACAGCTCCATGTTTTATAACTTAAAGACCCTAATCAaaccgtgcattgtgatgtatccgttttatcccag
CTATCGGATGATGGCCACGGATGGCCAGTGGCACACACGGAGAGGAATGTTGGTAGCAGAATGTGTGTCTCCATGTAACCCTTGCCCCTGGCTTTAGAGGAATAAATCTAAGCCTAGGATAGAAAGACTGAGTGACCAAGTTCTCTTGCCTAGGGATGATTTTATGGGCACGACACAGCTCATTTATAAACATAAATGCGGTCAGA
AGTGGTAATGTTGGTGTAAGATCAATGTCTGCATGGTGGAGCTCACGAACATCAGTCCGGCCAGCAAGAAGCCCCACCAGGTAGGGGCCGTGGGGTCAGAAATAAACCTGATGAGGATGCTGCCAGGGGAGACCAGGTATGAGGCTGGTTTGCTCTTCTCGGCTTGTCTCTCATGCACTAGCTCTTATCGTCAGCCTTGCCTGCGT
TTGCCTGACCTATTCCTCGTGCCGACCTCTGACCGCTTGGGCACGCCTTCCGCTTGCCACTTTGCCCCACCTCTGGTTGGGGCCAGCCTTTTAAAATGTAAATAAAGTGCCTCACCCTGGCTTTCCCTTTCCCCACCCCTGCCCCACCCTTGGGCAGCTTTCTCTAGCTCTCCCAAGCTGCACTCTGGAGTCCTCTGTGACTCAGC
CAGAAAGGAAGGCTTCTTGGTCTTGGGGCGGGCCTTCAGCAGGACCTCATCCTCACCTGCGATCTTTGGCTCAAGGGCTGCAGTCTGGGGCCTGTTCGTGAATAAACAGTGGTGGGTAGGAATGGTACCTGGTTCCAGGAGACCAAGGGCCAGTCTAGGATGGTCAGGTAGGAGGAGGATGGGGAGGAGGCAGTGGCAGCTTTTTC
acaaggtcacttacgtctctgcagtctacccttcccAGGCTAGTGGTGTTCTTCAATATTCCTCATCTTTGTTTCCCATTTTTGCCCCAAATCAAAATGAAATAAAACAGAACCTCTCTCTCTAGACCTCTCCCAGGCAAGGAGAGAGCTTTCTGGATCCTGAGGTGCTTTTAAGATGGGGTGGCTGAGACTAGGTGGATGGTTtt
TTCACTACACGAAACTCCGGGTGGTTGGTCACCCTGATTTACAGCTCTTCCTTGGACTGTACTTATACCTCCCTCCATACTTTTTGAAGCTCGATGAGGTAATAAATTCATGCACTAATGCTTTGCATCCAGATTACTTCCTCCAAGGTAGCTAATGGACTCATCTTTCCTTCTACTCACAAAGTATTAGATGCTCTTTACGAAAG
GACTGTCCGCCACAGAGAACCCACCCCGATCTCTTGTGCAATGGATTTTCATACAATGCCATAAATGAAACTGCATGGTGTCTGTCTGGCTTTTTCAGCCAATAAAGCATGGTGGCATCTCATTCTGGAGGGTCTGCCTTCAATTCCGTGTTCCACAGTGTAAACTTTCCACCGAGAACACACCCCACCGGTCTCCAGGAAGCTCC
TTTGGCCCTAGAGTCTGTTAAGGCACAAAACCTGGTAGGCAGCTGTTGTCAGTGGCCTGCACCTCAGAACTGGATTTGTAAAGAACAGTAGGAACATTTAAATAAAACAACAGGCCATGTTGTTAGGACCTGAAGTCACAGGATAAGGTCGAAGGGGAAAGTCCAAAGACGCCGGTCTCTTGTCTGTGAAGGATCTGTTGCAGAAT
CCATAACGAGAATCATCTACTGTCTGTATGGGACACTTATTCCCACATATGAGTCACATGAGAAAAACTAATGTCGGAACAGAGAAGACACATACCATGTAATAAAGAAAGCAGATCTAAGGAAAACTACTAGGCTAATCTAAAAGAGAACATTAAAAAAATTATAAAGATTTCCAGTGTACTAGGGAACAAGAAACAGCTATTTC
AAAAAAATTATAAAGATTTCCAGTGTACTAGGGAACAAGAAACAGCTATTTCAGGTAACATTATTTACCACAGAACAATGAAAGTGTAAATGTTAAGTAAAATAAAAaactgttctaaaactagcagatgctcctcttaaataatttctgtgataaaaaggaaattaaatctaaactgtaatatatacacatgaagcagagctttg
AATGTATTCATAAAAAGCTGCAACAAAACAAACCCAAACAAGAAATAATCAACAAAGACTAGGATCTGACCAGTTGCAAAGCAGAATTTAACAACTGGTAAATAAATGTGAGAGCTAAATCTTTGGGCTAAACACAACTGACATAATCAATCAGGAAACAGGAAGCAAAGGTGGAGAATGGATAACTGTTAAGGGCGTTAGTGAAA
TAATGGTTTCAGACAGAAGAGAGAGTCAGAGACAATTGGCCCACATGACGCACCTCGGGAAATGTAGGTGGCACTCCGTTCCTCACTGGGCTGTGTTTAGAATAAATCCATCTCAAGAGAACCCGCCGAAACTCTAAGCAGGGCTGGGGTTGTTTTTCCCTATCTAGATATTACAGTTAATTTGGCCCGTGGTATTTAATCGGAAA
ggTTTTCCAATTTGTCAGCCGTGCTCCATTGTTTTGTGGCATAAGAGCAAATGAGTGCGATTATTAAATTAGCCGTCATAAAGACTACACCAGCGTGTTTAATAAAGTTAAAATGGAGAGAACATCTTCATAAAATAGAATTCTAAGCCTAACACATTAACGGTGCTTAACGAACCAGAACTGGTTAAAAAAAAAAAAATCCCTTT
AGAGTGTAGGAATCTACAGTAAGCTCCCAGTAAGTAACTGTTCAGACCTATGACGGAGCCACGAGAGTGTCTCGTCCATACCTGTTTCTACAGGTTAGGAAATAAATTCATATGAATACGCTTTTATATAGAGTGCAGTCACATTGTTAAATGGCTGTGAAAGATACATATCTCATAAAAATGAACTGGCCCCAGGATATTACAGC
ATTGGCTGAACCAGATTTGGGTTAGTTAAAATGCACCACAAGGAATATTATTTCATATACATTTCACACCCACTCACAAACATCAGTGCTCCCCAAAGGGAATAAAGGTAGTTCAAGCACTGCCCACCCTGCTCCCCCCAATAGCTCTGAACACACAGACGCTAAGGACAAAAGGACGTTACCTCCTCTAGGGCTTTCCACAGCTC
TCGTCCCTATTAAGTTTCCCACCACGCAAATGTGCTCCAAAACACCTCCCTGGAGCATGAAACGCTAACAAAAGAAACCATGGCGGTGTGCCAGCGGAAGAATAAAATGATGGAAGTTAACAACATTTTCCTGGTCATAAGCAAAGATAGGGTTATTGGAGTAACTTGAAAAATTTCTTGCCAGTGCTAATAGGGAGTCTGGAAAA
CAAACGAAAGGGGTTCAACAGGCTTGGTTATGGTTAAAGTTACAGAATTTAAGATGAAAGAAAGACAAACTTGCATGTGGTGGGACTTTCTTATCAGCGGAATAAACATCATTTTTCTGACTTCAGATTTAAAacatacacacaaacacacacatacacacacacacacacagggagggagggaagagagagagggaggggtatag
GCCATGCTTATTTTAAAGTGGCAGGGGATTTGTTCACAGCGCTGCTTTTACGGCGGCAAAGGCATCATGTACACCACTCCCTCCCTCCACCCACTTGCCAAATAAAATCCCTAATATTATCTTCAAAAGGTAATAAAATGTGCCCAGAGCGGACACACACTGAGAGAGGAGATAAGGGTCAAGTTAATTATCATTTCCGATAGATA
GTTCACAGCGCTGCTTTTACGGCGGCAAAGGCATCATGTACACCACTCCCTCCCTCCACCCACTTGCCAAATAAAATCCCTAATATTATCTTCAAAAGGTAATAAAATGTGCCCAGAGCGGACACACACTGAGAGAGGAGATAAGGGTCAAGTTAATTATCATTTCCGATAGATATCATTATTTGAAGTACCCACCTCCCTACAAC
agaagagagagagagtgagtgtgtgtgtgtgtgtgtgtgtgtgtgtgtgtgtgtgtgtgtgtgtgagtgAGTCAGTCACAGAGTGTGAAAACAAATCCGAAATAAAAGCCCCCAAAGCCAGCCTGGAGTTGAATCCACCTGAGTATCAGAGTGGTGGGCGGGACCAGGCTCCCGGGGTCCAAAGCTTTGGGCTGCAGACCTGTGAG
AAAATATCTATGGAAATACGTGTTGAAAAGGTCTGCTGAAGTGTGCCCTACTGGTTAAAGGATCAACCCTTTCATCCAATTAGAAAAAAAAAAAACTAGCAATAAAATTAAAAGCAATTAAACCTCAGTGCTCCTGTAAAAGAAgtgtgtgtgtgtgtgtgtgtgtgtgtgtgtgtatgCTGTAACTTGCATACCTGAGGTATGAT
AAGACAGAGAAGGCCCACTGTAGTCTGTGAGGGACCGTCTGGATGCGGCCAGTCTACAGAACCATTAACTCTAAACCTAAGTGAGGATAACTGAAAGCAAAATAAACTGAACAGAAACGGAATACGTGCGCCTATGAAAGCCAATAAACTACAGTTTAAAAGATTTTTCTCCAGCAACTGATAGAGTTTCCACAGATGCCAAAGGG
ATGCGGCCAGTCTACAGAACCATTAACTCTAAACCTAAGTGAGGATAACTGAAAGCAAAATAAACTGAACAGAAACGGAATACGTGCGCCTATGAAAGCCAATAAACTACAGTTTAAAAGATTTTTCTCCAGCAACTGATAGAGTTTCCACAGATGCCAAAGGGGAAGAAAGACCTTCGCCAAGTTCAGAGTCACAACACAAAGTG
AGCCTGGCAACGAACTCCAAAGAGCCTCTGTTCTCTAAGTCGATTCCTTTGTTTTTAATTCCTCAGCGACCTGCTGAACGCAGGAGCCACATTAAAATAGAATAAACAAAAAAATTAATAAACAAACCCATCCCAATTAAAACCGGTGCAATCCATCTGGAAAGTAAACAAATATTAACCCTCATTTCGACACTCTTGACTTCTGT
CCAAAGAGCCTCTGTTCTCTAAGTCGATTCCTTTGTTTTTAATTCCTCAGCGACCTGCTGAACGCAGGAGCCACATTAAAATAGAATAAACAAAAAAATTAATAAACAAACCCATCCCAATTAAAACCGGTGCAATCCATCTGGAAAGTAAACAAATATTAACCCTCATTTCGACACTCTTGACTTCTGTCAAGAGTGACGCTTCC
GAAAAGGTAGGAAACTAATATTTTTTGCGCATTATAGCGAGGCCCGGCACACATGTGTAAAAATGTATTATCGAAGTAATAGCTTTGAGCAAGAAAAAAAAATAAAAAGATAACACACCCAAATCAATCTACTTCTAGAATTGGAAAATGCTTTCGAATGGCCCAGTACTCTCTCAGATGATCAAATCAACCACAAAATCACTTAA
gcacctggGAGGAAAGCAAGGGAGTGGGGCACCAGGAGAGAGGAGGTGGGTGGGAATGGAAAATGGGATCAGAAGAAGGCATTTAATTCAACAGCAGAGGAATAAAAGCAGCAGGAAGGAAATCCACACGGGAGCTTTAGGGAGGAGGACCCAGGGCTAACTTCCTAATGCCTGAACCATTCGATCTGATATATCATCTCTTGGGC
AGGAGTGGGGGAGTGGGGAGAGCTATTAATTAAACAAACAACCTCAAAATACTGAATTCTTCTCTTACCAAGAACGAGGAATTACCCATTAAGAAACAAAAATAAACAGGCCTCCGAGAAATTAGCTTATATCCTCTCTAGGATTTCAGAACTTCCCTCCTACAGAGGCATTTATTACATTTGAAGACAGCTTGTGATGAATCTAA
TGTGTCAGCCGCAACCACAGCTGGAAACCACTGCAAACAAGATGATGCTTTCTAAGAGCCGACGCTTCTGGAAGTAAAATACGACTCCCCTTGTCCTCCGAATAAACAGTGTGACGCAGGTGTCACTGCGGAGAGGTTAGGCATGGCAAATTCACGCAACACATACTAACACCTGCTCCTCCCGTGCCCGCCTGGCTGGGAGCAGT
gaagcgcaaggccctgggttcggtccccagctccgaaaaaaaaaaaaaaaaaaaaaaaaaGAAAGACCCGATGAAGGTATATATTATGATATATCATCATAATAAAGAAGGTGGAGAAACAGTCTGTTTCCTGCAGTGCTGGGCTATAATATAAAGCCCATCAGCTTACAGGTTGACTGCTTCGGGTCCTACAGGAAAGCGAACAG
acatacatgcaTTGGGTGGAGAGACGGGGAGAGGGGGGGGGGGGgagacagagacagagacagagatagaCAGAGTGTAACGCAAGGATTCATACTTGCAAATAAATATATAAGAACATTCCCATTTTCATTGGTCCCCTTCCTCAGCAtttttttttccagagctggggaccgaacccagggccttgcacttgctaggcaagcac
CTATCTCATACCTGTCTCAAGCACAGAGAGAAAAAAATACATGTCTACTCAAGAGGCCACATTCGGTCTGTAAGGGGTGCTTTCTACTATTTGTATCAGGAATAAAATCAGCCTCAAACCTATCACACTTCAGCAAGCGGGAAGCTTTGAGTTCTGCTGTCGGCGGCGAGACTGAGGAACCTGTTCCGAGGTGCCAGAGGGTACAG
caatccaaatgtctgtcaaccaacagatgcataaaATATGCTATCTTCCGACACAGGGTCATCACTTCGGGGAGGGGGGAGGGGGGAGGGGTAGACAGAGAATAAACGGGCAAAATTAACCACTGAAACAATCATGGAACAAGGCCTAGGTAATCAAAAGGATTCAGCCACGGGAACTCCCTACAGCCTCAGTTCTGTGCACTGAG
cgtgcgcgcgcgcgtgcgcgcgcgcgtgcgcgcgcgcacacacacacacacaCACTACATAAGTGTTAAAAAAATCAAAAAGGAAGCGTGTGATTTTAATAATAAAACTGAAACAGGAAATCCAGTAGCCCAGCCATTTCTTACCCATCTCATTGTAAGACACCAGAACATAGACAAAAATGGACACAGTGAGATACGGGAACTCT
TCCAGAGTTAATGGCTTCACTCAAAGGGGCATAAGACTCTGTTAGCAACACCACTGTTCTCCCTCACTTTATCCACAACTCTAAAAGTTGAGAGTCTTAGAATAAAACACAGTGCTCAGACATCATCAGGCTTCCTCTGTGCACAGGGATGGTGCATGGACCTAGAGGCCCAAGCACTATTGGATAATGAATGGAAATGAGATTAG
GTTCAAGCCCTTGCTTGCTCTAGTGCTGGGCATTCCTGCTCTGGCCTTAGAGGAGGCTATAATCTGATTATCCACTGATCAGAGTCACCTGCTGCAGCATAATAAATTCCTGGGTTCAGGGGAGAAACCTTAGTTAAGTGCTGGAGTCAGTTGGGATGCTGACATTTCAAGCAGAAAGCAGAGATGTCTGCTGTGTTCAGAAGATG
CGCTAACAGGCAGGCCGGTAGGAATCACTATAGGGAAAGGCTATTCTCGAGATTTCGTTTAAGGGTGCAGGAAGGTAGTAGATGAGAAAAATGTTCTCTGAATAAATTAAATATTTGTGGCTTAACACACATGTCAAGGCCAAGTAGAATCATCAAAACTTAGTTACAGCACACTGGGCATTCAGGACGGACACACACACACGCGC
CAGCAACCGAAGACACAGACTTTGAAAACTGTCACTGCCCTGTGCCCCATTACCACAGATACCAACAGTTAGTACCTTAAAACAAACCCCATCCATGTTCAATAAATACCAATCTTTCATTGAAGCCTAAGGGACAAAATTAGACTTCTATGTGGCAGGAAATCCATTCACATTTTAAACAAATTTTTCCTTCATTTGGTAGCCTG
AACGACGGCGTCAAGATTCACCCCTTTTAAGATTCTAGAAACTGGTTATCAGGAACCAGAAGTAGTCGATAATGGTTAAGTGTACCCATGGTGGATGATGAATAAAGACCTTGGAGTATCTGGTTGAACTGAAGTACAGAATCTTCTCTCCCCTCACAAGGCGGAGAATGCTCTGTACTGAAATCAAGAAGCACCATCCCTCCATA
TTAGGACGAGCGATAAGGGTTCAATCTCATGGCAAGGGAGCCACAGGCATCTGGGATTTTAAAATCTGCATAGTTTTTGTGAGATGCATTTCTTCTCCAAAATAAACGCTTAGGGCGAAACAGAGACGATCCCCTGCCTGAGTCACTGAAAAGTCGACAGAATTAAATGACAGAAGAAAGCAAAACAAAACAAATCAAACCGCAGG
TGGGAAAAAGAGACCAGGAAGAAAGGAGAGGGTGACAGAAAAGGGGACACTGGGTTGTTGAAAGAAATTGTTCTAGTAAAAGATATTACTATGGACAAGGAATAAATGCCAATTTCAAAAGAAAGCAAGATTCCATATTACCCTAACATTATACCGCATAGGCAGACTGGGGTGTGTGTGTTATAGAAACAAATGACTTTGGGAGT
GTCGGTGAGATGCTATGAAACCCAACCTGTTTTCTTTACCAGGTGTGAAATCTGAGTACCAACAACCTTACATTAAAAAGGATACAAACCAAACCTATAAAATAAAAGCAAGGAAACTGACTGAGGAGAGACTGAGGCATGGAATCCACACCGTGGTCATTGTCCCACATGACATCCATTGGGGCAACACCAGAAGCTTACTTCCA
aaagagcagacacaaacagcgttttgagaccacggtagaccctttgtaactgaaaactttgaaaaataaaagtgaagtcaagggaggagcactgTGCAAGAATAAAAACGTTGCTGACAGCcaacgtgcacacatatatgcacgctcacacacacacacatacagacatgcacacatatatgtgcacactcacacacacatgcaca
caggctggacccacacccagtattatggggattcagaaggcgtgtccttgtcaacacatctgtgacacgctgctgctTACAGAACACCTCTGCAAGCTCTAATAAATACCTGCTAGGAAGAAGGAGCCAGGAAGGTGTCAGGCTGGGCAGGCATTAAGCTGGCATGGATGGTTATGAATAAACCTGCAGTGGACGCCTCTTCCCCC
tTACAGAACACCTCTGCAAGCTCTAATAAATACCTGCTAGGAAGAAGGAGCCAGGAAGGTGTCAGGCTGGGCAGGCATTAAGCTGGCATGGATGGTTATGAATAAACCTGCAGTGGACGCCTCTTCCCCCTCCCCCCGATTGGCTAATGGCAGCTGTGTCGGATACTAAACCACTTTAACTATCACCCCTGGTCAGAAGAGTTTCG
CTAATTGAAGTTTCAAAAACCAGATGAATTAAAAACTATAGCCCTCTTCATTGAAGAAGAAAGTATGCATAAGAAGTTTTGTGGGAAAGAAGTAAATATGAATAAATGTAAATAGGTCAGTTCATACCTCAAAATTGCATTCATTAAAACACATCAAAGCTGACTAGATATGACATACATTATTTAAATGAAAAAGTTAGGAAGTC
ATCAAAGCTGACTAGATATGACATACATTATTTAAATGAAAAAGTTAGGAAGTCTCATGGAAAACTCATTTTAACTCCTCCCATTAGCTGATCAATGGGAAATAAATTCCCCCTTTCACAAAATACTGTACGCAAGATACTGAAATTATACACAGGTTATAAAAGTATAATAGGACATACTAGGTATTTACTTGATCATGTTtata
TCAAAGTGGTGCCAAAAGTAGATTTATGCGCAGTAAAGTGCTGACGGGGACGGAACGTTTCGGCCATAAATACAGCTCGTTGTAAACCAATCGTCAAATCAATAAAGTCATTAAAAATAGACCACATTCTTCAAGGAAACGGTGGGGTTCGGGGGGAGGATCTTTGCTGGCGATGGAGGGCGTATCGTCAGACACAGCTGTCGATT
tcttatggcgatcctgtcaaaagagagcaggaaaggtgttgagagactgtgaataaatctACATACGGTTTGCTTTCGATCTAAATTCCAAGTGTAGGGCAATAAAGAAGAAGGAAATGTGACATGAAAACAGCCATACTCCCAACATAGGAACCTGGGATCCCTAGCACTTGTTTCTGGGGACCCACTGCCTCAGGGGACCTAGC
ATTCATATTCTAATGAATGTTCTAACCAAtggggatgtagctctgtggtacactgctcgcccagcatgcctggtttcatccctggcacccaccaaaaaGAAATAAAAAATAAAGTGACAGGGAGAAGaaaaaacaatgttagcagaataaaatattttgacaattgtatccagtctggcttttcacttactTTGTAAAAAGTAACA
TTCTAATGAATGTTCTAACCAAtggggatgtagctctgtggtacactgctcgcccagcatgcctggtttcatccctggcacccaccaaaaaGAAATAAAAAATAAAGTGACAGGGAGAAGaaaaaacaatgttagcagaataaaatattttgacaattgtatccagtctggcttttcacttactTTGTAAAAAGTAACACGATCTT
CTTTCTCCTTTACTAGTCGGCACCGTTAACCAATCACAGTAAGAAGTCTTACTGTTCCCCATGCTGATGTAGACACTACATACTCTTAAAAGATAGAGAAAATAAAATGCATACTTGTGGCGATCAATTTAAGGTTTTCTACACAGCAGAATCAACATGTGAGAAGATTTAAAAAGAAAAAAAAACCCAGTTCATTTCTATATTTT
AGGTCTTTGATCTCTGTGGCTTTTACCATGTATGTTTTTAAAATTTCTGGAATGCGCCCAGGGAGGCAAACGGCTTTGACAAAGACACTATAAATATCCGAATAAATAAATACATACAAACATCTGGAACCCTGATTAAGCACCGAAGTTTTATTATTTGTGAAGGCAGGAGGAGCTGGGGGAGAGAGAACACCAAGCAGCGTTTG
CTTTGATCTCTGTGGCTTTTACCATGTATGTTTTTAAAATTTCTGGAATGCGCCCAGGGAGGCAAACGGCTTTGACAAAGACACTATAAATATCCGAATAAATAAATACATACAAACATCTGGAACCCTGATTAAGCACCGAAGTTTTATTATTTGTGAAGGCAGGAGGAGCTGGGGGAGAGAGAACACCAAGCAGCGTTTGTGTT
TGCCCTGTAAGTGCTGGCTAGTTCACAGACAGGGTGGTTAAATGCAGGCTGGCTGCAACACACTTGCAGAACTGTAATGTCTTAAGGCCTCCCTGTTCAGAATAAACACAAGTAAAACTGAATGTGGGACTTCTAGTTCATCATAGAATTACCCAATAACACGGAGCCTGGGCAAGCACGGAGAGGTCAGGTCGGCAGGCATCTTA
TCAAAACAAAAGGACCCTGCCAGCCTGTGACTGTGGCAGCTGCAACCCAGAAACTTGGCGCTGAGACAAAAGCGAGGGTAAGCTTGTGGGGGGTAGCGAAAATAAATACCCCCGGCCCCAGGAGCCCCCAGCCTTAGCATCTCTATAGCCCATGCCCAATGGGGAGTGTTCAGAAAAGACACACACATTTATATGGTTCTGGTTTG
CAGGACATCAAAGTCCTTTCAGACCATGACCTTAGCTGTGTTCTCCACTGGCATTCAAAACTTGGTTGCATTAAATAATACCAGTGTAGGCTCAGAATGAAATAAAATCACGACAGGATCCCATCTCTCCAGCTGTCGTGGACTCCACTCCCTTAGATGAAAGTCCCGTGGCTCATCTCTGAAAGGCTCCCTTAAAGCTGAATGAA
GCAAAAAAGGTTCAAAGGGTCAAAGAACTGAAGACTTCTGAGGCTTCTGTTAAGAGAGAGAGACACAATTCAGGAGAAAGTTCTACATGCAATCTCTCCAAATAAATTGTAGGTTACAGAAGGTAGAAGAGTGATGTCCGggggttggggatttagctcagtggtagagcgcttgcctaggaagcacaaggccctgggttcagtcc
tccttcggctctgtgctcctgccatccaccaagctttctaccatgacggcCATGATGTTTCATCCCACCATTTACTGCTTATGAACAACTGCAGGGGCAAAATAAAGACCAAATTATCTAACTGTGTACATTTGGCTTTCTGAGGGTGAATGCTTTCGGATACTACTGTCCTATAGCTCTTTTTCCCAAACATGGGGAGACCTCTC
ccaggccccacatgatgaaaagagagagccaagtacaggaagttatcttctgaactacacacacacacacacacacacacacacacacaccacaATACAAAATAAATAATAATAATCTATGAAAACTGATCCTACTGAACATTATCTGCATCTCTAATAGCCTACTTAAAGAGCTCCAGATGAATATGCGATTGTATTTAATTTGT
ACAGAAGTTGTCATCTGTCATTTGGAAACAGAAGCCCTTCCTCAAAGACAAGAGTTTTCTTTCTCACATCGCTTTGGGAATAATTCGTTTCCAAATATAAAATAAATCCTCTCGGAGATTGATAGAAACGTGGAAGCAAAAGTGAGAGTTGACCAAACAGAATAAGTGAGAATGGAGAAGCTGAAACCCCTTTCACTCCCTATCAC
TAAAAGATGTTGCCCAATGCCTATCCAAACCTATGAGGCGCCCCCATTCTGCAGCACAAACGCTCACGCTTTGACCCCATCTTGGCACTTAGTAATTTTTAATAAAGAACACCCTGGGAACATTCCTGAATGTTAAGTCAATTAAATAGCTTTAATCCCCCCACAGCTTCTGGAGCGTGGACGTTAGATGCTCAGACAGTGCGGCA
TTCATCTTCCTAAGACAATAAGGGGATCAGAGAGATGTACACGAGCAGTGAGACACGGCTCTTACGATGCCAATACTATCTTGTTCTCCAAAAAAGGAAAAATAAACGCACAGTCCACACCCTGCCCCTTCCAAGTAAGTTCATGATTCTAGGCCATTCTGACTCTCACACAGAGtgagaatgttggagaccaatcccaggccctc
AGGGGAAAAAAAAGAGAAAGAAATGAAAGCAAAGAGTTTCTAGACCGGAGAACCCGATTCTGCAATAGATAGATAGCTTTTTACACAACCACAACATTTAAATAAACTTCCACTCAAAACGTACTTTGAAGCTTGTCGAGTCTTTCTTCTAGGTATTAAAGGGCTTCTACTTAAACAGGGGGATTTTTTTTTCCCCTCAAAGATTA
AGTGTCTGGCTTATTTTTATGTTTTTAAAAAACAATCTGTTCTCTGTGGCTATTCCGGTTTCCAAACGACTGTGAAGAGGAGGTTTAATAGAAGACGACCAATAAATGCCTTCTTTCTTGTTGGAGGCCAAGGACGAGGGAACTGAAGCAGTCACAGGTCTGTGCACCCTCCAGACAGGAGAGGGAGAACCTCTCAATCTGCTTCC
GGGCCGGTGAAGACAAAAGAACTTTTCTCTGCTCTATCAAACCAGTATGAGCTTACTCACCAAGGACAAAGCGCCCAATCTTGAGTCTGGGAAATGTGGTAATAAAATAACAGATAAGTCTGGAGACAGCAGGAAGCGCAAAGCCAAGCCGAGGCACAGGTGGTACATACACAATTATCTATCTGCAAGAAACAGAAAGCAAGCAA
TAATTTAACAGGCCTATTATTGTCAAGGTAATTTTGACAGTGCTGTATTATACTTGTTAAAATGTGCATTTAGCACTAACTCCAGTGGTCACTGGGACTGAATAAACACACGGGTATCCTGCAATTAGATTTCTTCTCTATTGAGGACTTTCTTCTCTTGCTTTCCTGGCAAAGGCAAGGTGTGTTGACAATTGATTTAATAAATG
TGAATAAACACACGGGTATCCTGCAATTAGATTTCTTCTCTATTGAGGACTTTCTTCTCTTGCTTTCCTGGCAAAGGCAAGGTGTGTTGACAATTGATTTAATAAATGCTCCAGCGAGACAGCCTTTCTGATGGTACAAACCGCTCACTGTGTGGCTTCAACTCTCTTCACTTTCCAGGACGtttttttttttttttttttttttt
CCACACTCAGTGTGACCAAAACTGGGCAGCAGAAGATAGGACCACTACTGGCCACTCTCCTGTCTCCAAAAGCAAAAGGGGAGGCTGGGTGACTACATAGAATAAAAGGGCTGTGGCCTCAGACATCATCGTGGAAATGAAACCCAAGCTCCCTCCCGCCCCCAACTCATGCTTTCATGGGAAAGCAACAGTAAGTCAGACTGACC
GGCCTCAGACATCATCGTGGAAATGAAACCCAAGCTCCCTCCCGCCCCCAACTCATGCTTTCATGGGAAAGCAACAGTAAGTCAGACTGACCCTGTAGGAAATAAAATCCAGTCAAGAGCTCACTTTCTGCTTATTCCAGAGTCTAAATCCAGAAACTCTTGAGTGGGAATCAAAATCCCCTGAAATGGTAGATGTTTTCAGGCAA
AGATGACTTCACCAATATAAACTAGGCTGAATTAGACCGTGCATCCCGGAGGTGCCGAAAGGTTTGACTAAATCGGTGGTTTGACTAATGTTCCCTTCGCAATAAATGGCaaaaaaaaaaaaaaaaaaaaGCCTTTTAACATTTTCTGTCGAGTCTCACAAGGGGCACAGACACAAACTAGGAGAGGGGAATTTTCCAAGAAAGCA
AGACACTGAGTACATGGGAATCTCTTCAGCACGAAGACTCTTGTCAGGCAGCTGAAGAGCACTTGGAAGCCAGAGTCAAGAGAGCCATGGGCGATGGTAAAATAAAGAAGGAAAGTGGGGGTTGTCATTCATTTTTAAAACAGCGTTAAAGTCAATGACgtagcacaagccagagtcatctcaacacttgtgaggaaaaggcaaga
ACATCCTGTTGTGCAGAGTCTGGGAAGCATTCACAAGGACATAGAACACCAGCAGGGATCTCGCTATGCCAAAGAGGACTGTGACCGCAGTTAAACCTGAAATAAAGGAAGATCAGGATCTGGAGAAAAGGGGACACTCCATCTCCTTCAACAATGCTACGGTAGGTTATGCAGTTCTTAAAGATAGCTCTGGTTTTTTCCATACA
CTGGAGAAAAGGGGACACTCCATCTCCTTCAACAATGCTACGGTAGGTTATGCAGTTCTTAAAGATAGCTCTGGTTTTTTCCATACACGTCCAGGTGCCAAATAAATACGATGCACGTTTATAAAACACACAGATAAAACCTAAAGTGTTTTTTTTCTCACTGAATGGAAAATAAGTATGCGGGGGTGGGGCGGATAAAGCATAAA
GGTACACAGGGCATTTCCTGAGAATACAAGCTTTAAAAACTCAGAGAGGGGACCAAAGGGGCTGCCATCCTCTGTGCTGTTAGACCAGGGCCAGACTAATAATAAAAGCATGTCCTCGTTTCTCCAGGTCCCTGTTAGTGGGTGAATAAACTGAAAATAAAACGCTCGATATGCAGGAGGCAGGATCTCAGAAAATCGCCAGGCAG
AGAGGGGACCAAAGGGGCTGCCATCCTCTGTGCTGTTAGACCAGGGCCAGACTAATAATAAAAGCATGTCCTCGTTTCTCCAGGTCCCTGTTAGTGGGTGAATAAACTGAAAATAAAACGCTCGATATGCAGGAGGCAGGATCTCAGAAAATCGCCAGGCAGGTGACCATTTACTACTTACTGACTCTGCAGGGAGAATATTCAGC
AAGGGGCTGCCATCCTCTGTGCTGTTAGACCAGGGCCAGACTAATAATAAAAGCATGTCCTCGTTTCTCCAGGTCCCTGTTAGTGGGTGAATAAACTGAAAATAAAACGCTCGATATGCAGGAGGCAGGATCTCAGAAAATCGCCAGGCAGGTGACCATTTACTACTTACTGACTCTGCAGGGAGAATATTCAGCTCTCTGCACCT
atcctcctcagtatagcaaatttgatgccagcctgggctacatgatactctgtcttaaaacaaCATCATCATCAACAACAACAACAAAATGAATAATAAGAATAAAAACAAGTAAAGCCCTTAGAACCTCCGATACTTTTACTTTTACCGATGTGCATCTGCCAGCCTCTTCCTAAATAAGGATGGGTAGAAAAGTCAAAGAGGAG
AGTATTCGGTTTTGGGGGGTTTTATGTTTTATTATACTTTGTTAAAAGGAAAAAATTGTACATTTTAGACTGTTTTTATGAGTAAATTTAATGTACGGAAAATAAAAATTTaaaaaaaaaaaaaaaaaaaaaaaTCTCTGTCTACTCTTACCTAGCTGGTTACTAAATCTCAGGGAACCTTCGTTTCTTCATCTCAAacctaaggc
CTGTAGGCATTCGTCTTTTGTCTTCCCACTCAGATTCCCCTCTCAGGTATGCAAGGCTTCTGTCGATCATCTATCAAGTTTACTAAAAATCTTCACGTGTAATAAAATATCTCATCAAATTATTTTCTGGGCAGATCAAAGTCATTTCTGGAAAATCTTCCCTCTCCTGATGAAATGTTGTAGAATTTAAAAAAATGAAAGAAACT
TACAGATACAGGTTGGGAGGGGTGCTCCCCTAGGGTGAGGTGAGCAAGGCCATGGTTGTGATGATCAGCACAGACAGATGGTTAAAATTAAACAGACCGTAATAAAACCAAAGCAAACTGTGATGGACGGGGGTAGGCAGGCTTCCAAAGGCTGAGCTGAAGAATCACAATAACTTAGAAAACCTCCCAAGGCAGGCGGTTAGAGT
GGCAGGCGGTTAGAGTATGGGAGAGCCAAGAGTCATCACCTTCTTCAGAGCACAGGCCTTGATGACTTTCTCGTAGCGTTCTTTCTCGTATTTCCTCCCAAATAAAATATTGCTCCTCACGGTTCCTGAGAACACCCAGGGCTGCTGGGAAACGTAGGCGATCCTCCCGTGCACGCTGACCAGCCCACTGGTGGGAGGCAGCTCAC
CTACTGATACACAAACACAGCCCATATTTCTTCCTCACTTTAGATCTATGCCTTGACAGCCTTTTCACGCCTTTTAATTTAAATGAACCCAACCTATTTAAATAAACGAGTCCAGACTTCCACATGCATACAGAATTTAAGCGGTAAAAAGGACGACGCCGTGCTGGGAGACTCTTGGCTCACATTAACGCCCTAAAACAATATTT
GCTTTGCCATCAGATGGTTCCTGGGCTTTGCGCTCTGGCAGTTCATCGAGTAACAGAAAGTTCTAGAGGAGAGAAAAGCATGGGTTGTTTTAACTACGGAAATAAAACATAAATAAAAAACAGTGTTTCCATGGAACATACAAAGTAAGCTCCTTACAGCCTAAGGGTTATTTTCCCAACTCTATTTAAAGTGTCAACAACATGGG
AGATGGTTCCTGGGCTTTGCGCTCTGGCAGTTCATCGAGTAACAGAAAGTTCTAGAGGAGAGAAAAGCATGGGTTGTTTTAACTACGGAAATAAAACATAAATAAAAAACAGTGTTTCCATGGAACATACAAAGTAAGCTCCTTACAGCCTAAGGGTTATTTTCCCAACTCTATTTAAAGTGTCAACAACATGGGGCTAGGGCTGC
CAATcctaggaccctagggtgaatggagagattctcacaagttataccctgacctccacatacatgcctggacatcatatgtgtcccctcacccacaGTCAATAAAGCTGTAATGAAAATCCCTTAAAAGTAAAGTATCAGTTCATATCAGAGCACGCTATGCATTAATAGATTCCATACCCCGCACACGTGTTTTCATGCACACA
AGTACAAATGAGCAGTATATGTTTGAGAACCATTCGACTTCTTAACTATCAAGGAAATCCCAACTCAATCAGAATATCACTAAAAAAAAAAATATATGATAATAAATCTTAGCAAGGCTGGGGGTCATGCCAATTAGCTATGCTAAGGAAGTTCCTGAGAAAGGAAACCTAAAAGTAAAACAGCCCTCGGATCCAGGCTTGTCACT
aaaaaacaaaaaaacaagaaaacCCCCCCAAAAAAAACCCCGTAATTAAATGCCATGGGTCACCCCTCAACCATGCTGCTCGACCATTGTCAAAAGGAACAATAAACTCAGGTCTGGTCCAGAACGAACCCTATATGACCGATCTATTCTAGAGGTAGCAACTGTGTATTGTTTGACAATTTTTTACATTGTGATAATGAATTTTA
CCTTCCTGGCAAGCCCTTCCCCCTCACCTACATCCTCCCTAAGGTCTCTAAGGCTGATGGAAATCTGGTTATTGAACAACCAACACTACTGAGAACCAGAAATAAAATAAAGTTTGTGCCCAGGCCTCTCACAACATTAACCAATCCTTCCAGAGACATTCATCTACACAGCAACTCTTAGCAGCCGTCCTGCCCCAGACCAGTGT
CTGGCAAGCCCTTCCCCCTCACCTACATCCTCCCTAAGGTCTCTAAGGCTGATGGAAATCTGGTTATTGAACAACCAACACTACTGAGAACCAGAAATAAAATAAAGTTTGTGCCCAGGCCTCTCACAACATTAACCAATCCTTCCAGAGACATTCATCTACACAGCAACTCTTAGCAGCCGTCCTGCCCCAGACCAGTGTCCGTG
agtagtcataaaaacattgttatggttgggggagcccacaacatgaggaactatactgaagagtctagcattaggcaggttgagaaccattgATCTAGAAAATAAAAGTTGTCAGTCAACATTATGTATCAAGAGCCCTGGGCTGTTGGTATTTGTATTGTGCCCACGAAAGACCAGGAATTATTCTGGACTTTTAGCACACTGTA
aaaataaggtgggtggctcctgaggcagtgcctctggcctccgcacgcatgcatacgcatgtgcacacattcgtacacacaTGTGAATGTGCACACACATAATAAACCATTTTGAAATGCTCGGTAACGTCACAGCAATGGTTGCTAGCTCACTGCACGGGTGCAGCTTCAGGAAACCACACAGGACACCAAGAAACCTCTTTCCT
ACGTACCTGGTCAAACTTGTTCACGTCGTTGGACAGCAGGTTGACTATCTGGCCCGTGGTTGTCTTCCCCATGGCCGAGTTACTTAGCCGGAGAGCCTGGAATAAATGAACAGAGTGGAGAATCATACCCTGTCATAACGCTCTACCCAGCATAGGAACAAGAGAAACATGGGGTCTTCTGTGGTGTAAAAGCCACGCCAACAGGC
gtgtgaggggagatgggaaggaactgggaggtacaggaggagaggaaaatatcactagaatatgttatatgagaaaaaactatactcaagaaaaAAGTCTAATAAAATTTGGTTCATATTGTATCATTTTCTGTTTAATTCTCTCTCCCTCCTTGAGGCTAAAATACAACCTCAAGCCCCTTCCCatttctgaaaggaaaacacac
cctgcaatctcagtattctataggtaaaagacggagggttgagttagaggccagacagagctataaaaacagaccctaaaaaaaaaaaaaAAACTGAACGAATAAAGAATGAAATGAAGCTCAAAAGAGGCATACCGTACTCTAATGCTAAACTGCTCATAAAGAGTAAACAGAAAACAAAAGTCAGAACATCGGCACCAACATGT
CCATAAACAACAATGCAGACTTTTAATATTGCAAAAGTAGTTCCCTCACTCATGCCTGTCCCCCAGAGCCACTTTTGAAGCCTTGATGACTCCTGTAAGTAATAAATCCGTAGGTAGCATTCCTTCTGCCAAACGAGGAAAGGAACGATGGACGGAAGGCCATGCCGTCTAAGTAATGTACACTGTGCCTCGGACCAACTCCTCAG
CTGAAACAGGACGGGGAATTCATTTCAGTCAGTGAAGCGATGTTACTATCGGAAATGTTTTAATATCATCCACTGTGACGTCGGCACGTATACAGATAAAAATAAAAATTCAGAGTCCATGCTCTACTGTCCCTTTCAAGGACGTCATATCTGCCCCCACTAGACCCTCAACGGTTGTGCCTGCTGCCTTCTGATGCAACAGCAGG
GCTAAAACCTCAGCCAGCACAGCTAGGGACACCGACTACAGAGACTCCCGAAATGACTGGGCACAACCAACACCAGAAGCCATGCTGCCAGTCACCGACAAATAAAGACCAATGCCTGGGATTCTATAGAAGAAACTAAAAGCCAACACCAGAGGTTCTACAGAAGAAGCACGGCAAAATCACACCCGCAATTTCCGTGAAATGGA
GTTCTACAGAAGAAGCACGGCAAAATCACACCCGCAATTTCCGTGAAATGGAAGCACGATCACGACAGGGCCCTTTAATCCCACTCTGAGTCTCAGTCTAAATAAACTGATGTCTACTAACAGACTCATAAGCCCAGTGACAGCACATTCTAGCAGACTCGTGAGACCGTCTGATAGTACCTTTCCTAACAGACTCATAAGACCAT
TGACCACGGAAATTAAGACAGTCCTCTCAGCACTCTCTTACAAGATTGATAGGGTTAATGTCCCGTGAAACACTCAGGCCAGATGCAAGCACATATCAGAAATAAAATAATAAAAGATTTAGAAGAAAAACGTTAAACCGTTAAGACGGTGTACAAAAGCACCGCTAGTCCATTCTCACTGTCAAATGTTAAGATAATAACAAGAG
GAAATTAAGACAGTCCTCTCAGCACTCTCTTACAAGATTGATAGGGTTAATGTCCCGTGAAACACTCAGGCCAGATGCAAGCACATATCAGAAATAAAATAATAAAAGATTTAGAAGAAAAACGTTAAACCGTTAAGACGGTGTACAAAAGCACCGCTAGTCCATTCTCACTGTCAAATGTTAAGATAATAACAAGAGGACAGACA
CGTATTTGCTGAGAAAATCCACGGGCGTTCCATACACCAGAGAAAGGTAAACAATGAGTGACTTCAATCACGGGATCTTATCTGAATGCCACCTCGACTAAATAAAATTAGCAAAGGGGGTCAGCAATTATGGTCTTCAGGCAGCgtgtgtgtgtgtgtgtgtgtgtgtgtgtgtgtgtgtgtgtgtgtgCGCACACATAGaataa
tgggtgctaggaattgaacctgggtcctctggacaagcagccgatgttcttaaccgctgagctagttctccagccccCAGAACTACTTTTCTCAGTTTAAAATAAATATTTTATACCCAAGCCACACAACTATAACATGCCCTCTACTTATACATTTCCTTGAAGAAAATTAGGTTAACATAATTACACATAATACACACACagag
ATCCAACAGACTGGCCGGCCGTCACCGTAAGCAACCACAATCTGATAGTAAGAAGAGACGTCCAGGTTATACCGGGAAAGTTTGCAGAATAAGTAACAACAATAAATTCTGAAGCCCAAGCCAAACAGAAAATTTCCTCAGCGTGGTTTGTTTTTAtggccttgagattgtgatcttcctgctccgggttcctcggcactgagtgc
CTAAAAGCTATTAGCATGAGTGGTTTTCTTCTAGCCTTAAAGCAAGCACAAGGTATTCATTATAAATCAATATTAATAACCATCTATTCTCTAAAACAAAAATAAAAACTCCATACCAATGAGGGGAGATGATCTGGGGTTTAGCTACTGAAGCTAAGGGAAAGCCATTTTCTGGCCAGCATGAAGAATCTGAATGTTCAGTACCC
CATCGGGACCTGGATTTTGAAACTGGATCCTTGCTAGCTACCCCATATAAAATTATTTCTGACTTCTCCAAGTCAGCAGCATCAATAGGCCACTCTGTGAAATAAAAGTATTTGTATTGGAAAGCAGGCTTCCTCTTGCTGGCATGGTGTAGAGGAAAAAAAAAGGTTTTCCTATCAGAATACAAAGGACTCTTAGCTCCCCAGGT
GACATCGTGTCAGATGTCAGAGCAAAAGAGCTGCCCCTCAGTAGCAGCTGATCCGGGTCCCAGCAAATGGCACAGACTCTGTGACCCTGGCTACCGGCTCAATAAAAAATAGCTGTGAGCCTCCACTCAGGGCAGCAGGGTCTCTCGTATTACCATTGCCATCCCAGATCACACCACTCTACTCCAGCCGCCGAGTGCAGTCACAG
AACAGAATCGGAATCGAACTTTACCTCTCACGGCACTGCAAACAGAACTTCTCAGAATACCGATGCATAATTTCCTGCAGTGGGCCTAATTTTATTTAGAAATAAATTAATAGGACACCTGGCTCCTACAAGCAACTGCATGCCTCACATTCTTCCTCCTGTGCATTAGATGAGGACCTCGAATGTTAAAGTGCCCCTAGTCAATT
ATGCTTTCCAAGTCAGTGGAGAGGGCTTCAGGGGTGAGGGTGGGTTGGGGGGCAGGGAGGGGAATCTAGAAGGCAGGGGTGGGAGGAAGGGAACTTAGGCAATAAAGAATTtagctggacttcgaccctagttttactaagtcttaggaatttcccaggtcacggggtctgatggtttatgctaacaaggtgactcacattaggtc
CAGACCAACCCTTGGCCAGAATAGCTGCAGATTCAGAGAACAGAAAAACCCTTGACAAGTCTCCCCTCTGGCAGTCTCCTAAAGGGTTTATGTGGTGGGAAATAAAGAGAAAAGAAAAACTCTACAGTGAATTTCGGCGCATTTTCTGAAGTGGCTTTCACTAAaataacaataacaacaacaacaacagcagcagcaGTGACGAT
AGGCAGGGGCCAAGGGGATTGGGAAGAGGTATGAATGGACGAATGTGACATAAACTTGTTTTCTACGGTGATTTAAAAAAATGGAAATAGGAACTCAACAAATAAATAGCTAAGGGGGGGACTGAAAGAAAAGAGCAAGTTAAACATCTCCCATCAACCATAGGGAAAAGAAAACAGACAGCAGCTTCCCCACCAGCCCCGGACAG
agacagttccccatgaattcaaggtctgatctacacagtaagggagttccaggatagcaggggcagggctcagagaccccccctctcnaagaataaaaTAAATAAATCTCACTTAAACTCTAACATGTACATTTTAAAAGAAGGAAAAAAAAAAACAAGACAAACAGAAACAGGGCTGGAAAGAAGGCTCAGCAGTGGGGTGCCTG
ttcctctccaggccttaccatctcactcagcaacacccccatcctgccctttgcttaggcctcacctttgaagacaccctggaacctcttcctgtcctGAAATAAATCTGGCACCAGACCTCCCAGCTCAGTGACTGAATAAGAGGATGCGATGTGCAAATGGGTGAGTCCTTCACTGCGAGAGTGACTGCACGCTGCAAAGCCGG
CAATTGGAACAACAGTAAATGACTCCGAAACTCCCTAGGCTTTCTCATTTTAAAAGGGGAACATTAGAACGTGAGAAAGACAACATGGCAGAGGTCAAGAAATAAAAACTATTCTAGTTAGCCAAGCGTGCCCTAGCCAGCCCAGGTTACTAGGTGGAAAACTACTTAGGAATGTCGTTTATCTAAGCCTCTTCACCTGTTTCCTA
AAGGAAAAGCATATTCCTCTACCCTCCTTCAGTCAAGAGGGAAACGTCATGCAGATCTTGCTCAAGGGTAGTGTCCCATCATAACTAAATAAGACATCGTAATAAAGTGATCTTTTAACCCACAGCCATAGTAAGATACTAGGACACACACAGAGGGGTCAAAAAGAGAGGCAGGGTCCGGGAAGCTATTAAACTTCCTTCCTTac
TTTCGGAAGGCGATGGGGACACTAGCGTTTGGTGTTGGTCCAGGACTCTAGCTTCAGCTGCGATTAGACAAAGCCAGCTGTTAACAGCTGCTTAAAGAAAAATAAAGAGGTGCAGTTTGGGCAAGGGAGTTGTGCAAGCCCTGAACCGAGATGGAAAACTAGCGAAGGTGAGCATGCCGGGTTCACCCTTCCCGGGCACCCTCGCA
ggaacctggatgttagaaagagagaactgacttgcaagttgccctttgatctcAGGGCACATGGTTGTCTTTGTTTTCTCTGTCTGTCGCACACAGAGTAAATAAAACAAGTGCAAACTTTTTAAACAAGTGACCAGAGTTGATGCAGGATGTTGACTGGAATTAGCCAGGCAGGCAGTGATGTAGAAACACAGAGCAGAGTTTTA
CttgtgatgttataatgtcgttatgcaagatgttaatactgggggaacctaaaaaaggAAGTTTTTGGTGTTATTTTCTGTAGTCACATGCAAGTAGATGAATAAATAGAGACTAGAGGACAATGCCCAGAGTCCATCTCCACTTTCACCCAGGCACAGGGTGGGTTCACCTGCACACTGGTTCttccccagagtggctgtattag
ttatatatatttaaaaaaatattatatatGTATATGGATATATTTATCTTGGATTTGTCTTGAAACAGTAGAGAAAAGCTGTAGACAGAGGAGAGACAGGAATAAATACAAGGACCATCAGGTGGCCACTATGCAGACCATGTGGGCAAATCTGGGGTCTACTTTCTAACACAGGTGAGGAAAGAGATATAGGAGAAGATTGGGGG
gcgcttacctaggaagcgcaaggccctgggttcggtccccagctccgaaaaaaagaaccaaaaaaaaaAAAAAAAAGTTCTTCTTAACCTTGACCTAAGCAATAAAGTCATAGGTTTATTCAACTTATTTTTGTACATAAGTTATAATGAATGTATAGCTATTCAGTATTTTGAGAAGTACGTATACTTTCTGAATATCCCCTGTG
TCCTATTCTAGATACACACGTCCCTGTAGCCCAATGAAGTTATTGGTGGAGTTTTAAAGCTTCCTGGTGTGGCTACACCATGACCCTTGAGATCTCATAGAATAAAGGCAGTTCTCATTCCTTAAGCcagtggttctcaacctgtgggccatgcgcccattgtgggtcaaatgacctttcagagggattgcatatcagatcctgca
CTTTGTGTGTGACTTTTTCTGCTCTTGCCTCCCTCTGTTCCCATGCTAGGGATCATGTGTTCTAGGGAAGCCCCTACCTTAGACTATATTCCCAGCCCCTAATAAAAGACTTGGGTTATAAAAATATACGTTTTgaatgtataacacaaagagtgaacctagtgcaaggtgggtttcagttactgtgtcagcactggcctatggta
GTGACTAGGTGAAACTAATTCACACTTTGGAGGtttttttgttttttgttttgtttttatttatttatttattttttcttctttttAATGTATGATCTTTAATAAAAAGTTTTGGTATTAGGTTTCTTAATTGACCGACTAACACTTTCATATACATTTTAACTAAAAGGGACCATGTAACTGAAGTGTTATTTAGCCAAAATGGC
CAGTAGGCCTGAGAGAGCTGTGGGCTCGTCTGCTGTCTCTTTTTGTGAAACAGATGTAGGAGTGTAAGCAATGCAGATGTCTTTTTGGAACCCTAATCCCAATAAATTCTTTTTTGACTGGAAATTGGAGAATCGGGCTGGTTTTGGAAAAAAAAAAAAAAAAAAGAAATTAACATTAGCAGGGTGCAAACCTGTGAGTCTTTCTG
CGCCAAGAGCTCAGGTAAGGTAATGTTTATTCACTGGGAATGCCTTCCCCAGTAAGACAGCTATGCTGATAGTCTCCAGTTTTCCTCCCAATGAACTTAGAATAAATGATAAACTCATGACTTAAAAGACACACCTGAATGTGTTTGGATTTTTCCTGAAAACCTGCTTTTCTTTCTCCCATACAAGCTCATTTGAAATGTCGTTG
CCCACCAAATGTTCCCGATGCCCCTGCTAATGTACAGTGTTTGTGAGATGCTCTTTGAAGATGGTATCtttaaatatatatatatatatatttCATTTTCAATAAAAGCACACTGCTTCCCACTTGCTGGTATTTACTGCTGTTGCTGAATGTGCCTGTGTGAGTGTGTGCTCCGGCGTTGCAGGACCTCAGAGCTGGAGGTGACA
GCTCTCTTCTGTCCTATTAAACTGCCCGTGTTTGTTTTCAGGGATGTTTTGCACTCCCCACTCTTCTGTACAACTGTAGGTACACTGTTCCTTTTTATCAAATAAAGCACGTGTGAAAGGGCACAGAGAAAGGTCTTGGTCTCATGTAAAGAGATGTAGCCATGTGTGAAGATACTGGAATAAGGTCAATACATTACCTTTGGATG
AACCTTAATTTCAGTGAAAAGGATATTTGGGCTGTTAACGGACTCAATGACATAGTAACTGACTATAAATGTTGTAAACAGCAACAAAGTTTCAAATTAGAATAAAACGTGTTCTGTTAACATCAAGGCAGCTGGTTCGTTTTCTCAGGAGCTTATCCAGACGCTGCATCTTGTAAGGTGGTTGAGCTTTCCCAGAGCAAATAGTA
gttacaagtggttgtgagccacctgactgatgctcgcccttagaaaaagcagcaagtgctcttagccactaagccatctctccagccACAACCTTACTGTAATAAATCTTTTAAATATCAGCGAAGGGTGATTCGGGTATATAATATCATAGTTCAGCTAGTGTAGACATGGACTCTCGAGATCCTCTTAGAACACAGATTTCAGG
aataaaaattatattagtaagaactaaaataaaatttacaataaagtaattttaaaGAATTCTGAATTGCAAAAAAACAAAAAACCAAAAAAACTTAAAAAATAAACTCCTATACTAGCAGAGTTGATAAGCGGCTTAAACTTCCTGAAAGTGATTGTGGTGTACCATGTGTGACAGTCTTTCCAGAGGGCTTCTGTCCTGATACT
ATTGGGGATGGACTGAGAATGTGGCAGGCAGGTTAGAGATAGCAGGAATGGGCATGATTCCATTGTGAATTTATCACTAGGACAAATTAGAGGATAATCTAATAAACTCTGTTTTGGGAGATTAGGTCTTGACCAGCTTAGTGGAGAATGTTAGTGGACTAGCAGGATTGCAAAAAATTTAAGAGCTTGTTAGTACAGGAAATTAG
AAAGGTGTGtgggcatggtgtctggcttgtgatcccaccactcaagaggctgagcgagatcaggggcaatgtcagcctgACCCAGACACTTGGTATCAAGAATAAATAAGAACTCATATGTGTTTTATTTAAGTTATTACTCAGTGAACGCTTCTCTAGTATGGGTCCTGTAGACATTCATCTGATTGAACATCTCACGACTGGAA
ccttaggtttggaggaaatgttctgtagctgtatcctcagggagggggcgttcaggtaaatttcagctcaggggactctggctctgtttctgaagtAAAGAATAAAATATATTAATTAGACTAGTTGTCCTCGACCAAGCTGGCCACCAGGAACCCTTGCTGAACCTTTGACGGAGATTAGtataggatgaaatttaaaggtggca
gcagaaaggcaaaatggcttgtgtgggtcacactgtggtgggtggtaaagctggaattgtagccTGTAGTCCTTGGATTGGTCGACATATTTAGATGTTCAATAAATGTTAATTACCTTACTTCAGTTTTAATTCAGACCAGTGGTGTAATTCTGTTTCAAGTGGAATATTTTCAAAGAATTCCAGTGAAACCTGTTGAGGGATAG
CATTTTGAGGGAGAGGAGATGGAGAGCAGCAGTATGGCGAGTTCCAGGGGAGCAGTGAAACAGGGAAGGGTAATTGAGGAGGGAAATGACCACTGGTTCAAATAAATACGAAGCCACCtgaagaaacgtcctaaaatatgtacatacacatagccaaagtgtctcagtggaatcacctataacagggcactgtgtgcttactggac
TGAAGGAAATCGTATTTCCAGGCATCAGAGGCGTTTCCTTTGTGTTTTTATATCTGTATTTATAAAAATTTTTACAGCTAACATGATGGGTAATTAAAATAATAAACTTTATGTTTTATAAAACAGGGAGCCCCAATCTCAGGTGATGTCCTGTGAGTCCATGGGGGCCTGTGACCTTCGGAGTTGATACCCAGTGTTCTATGTGT
ATAAGCCCTCCTCCCTACCAGGTGCCAGGGGAGGCAAAGAAAGAGGGGCTGTAGGAAAAGGGAAGTTGGGGGCCTGGGACCACAGAGGTGGGGCTTGGCTAATAAAGACATTGCATAGAGCAAGCAGGTGACACCCTAGCAAGTCTACTGGCACAAAACAGAGAGAGGGGATCAGAGAGTGTGCCTGGCCTTCGCAGAACACACAG
GGTGAGGCCAGGAGAGGGGAAGCAGTTTGATTATCATTACTCAGCAGCCATTCTGCTCTCCCTTCGTCTTTGCTTTATTTTTTAAAATTAGTTTCTCCTCAATAAATGAACAGTGCCATATGTTTGGCCCTGACCTGGGGTCTCCTTCCCTCCCCTCTTTCTGTCCCTACTGTCCCCCATCTTCCTACCCTCAGGTCAGGGAGGCA
ACTGACATAACAGCAATCCTACCTCAATAACACTGTAATTCAGGGACAAGTGGCCTCAGCCAGGGGTTCAGATCCTGTCTGCTGACCTTTTCTTTTCTTAAATAAATAAGGTTTGaactggatatggtggctcatgcctgtcatcctggcacctgggaggttgagacaggagggtaatgagttggaggctagcctgggctatagag
ctggcacctgggaggttgagacaggagggtaatgagttggaggctagcctgggctatagagtaagtgtgatgccagcttgggctatatatgaagatcATCAATAAAGTTATTTATTTATGCATTTGGGTAAATAAAtaagtaatctcagtgtggtggtttgtgcctgtaatcccagtatttgggaggtgaaggcagaaagatcatg
aatgagttggaggctagcctgggctatagagtaagtgtgatgccagcttgggctatatatgaagatcATCAATAAAGTTATTTATTTATGCATTTGGGTAAATAAAtaagtaatctcagtgtggtggtttgtgcctgtaatcccagtatttgggaggtgaaggcagaaagatcatgagttcaagtccaaccttagcttcatatcaa
AATGCCATCTACTGCCCCAGACGCTGAGCCTGCCTCTATTCTCAGTGCTTCGAGGCTTCTAGTCTTATGGCTGTGAGCTCTCTACTGGAAGTGTTATAGAAATAAAATCTGCCGACAAAGGAGACTGCGCTCGAAAGACTGAGTGTGGCTGTGTGAGGAAGCAGAGTTTGGTGAGGGAGAGAGGAAGGCAGCATGGTAAAGTGACA
ggagctggggaccgaacccagggccttgcgcttcctaggtaagcgctctaccactgagctaaatccctagccccCCCAGCTACTTTTTAAAGACATGGGAAATAAAAATGATTGAATACTTAAGGAACAACTGGCATACTAGGGAAACAGACCCTCTCTGGAGTCAGAAGTTCGGGGTCCAAAAGTTGtttcagatctttgatctt
CTATTGgaaatgaaggaaaggaaggaagggaggaagggaaacggagaggaaggCTTTCTGTTCATCAGATTGATTATTACAGATGTTTGAAATACAGAGAAATAAATACAGAGGCGTGGGAGCATGGGGGAGAGCGGCAGTGTGAAGAGAGAAATGTACCATGGACATGTCGTATGGAAGGTAATGTACATGTGCCCGTGGAGTGA
actcacaaatccacctgcctctgcctcccaagtgctgggattaaaggcgagcgtcaccaccatctggctTAGAAAGAAACCTTTAAACAACTCAAGGAACAATAAAGGCCTCCTGAGACCCCCAACAAGCAAGCACCTTAGAGTTGAacagtgtggaactgggggtcgggggcagtttgcctgcagttccagtgctggggaggggg
aacaaacaaaaacaaacaaagcaaaAGTCTAAGTAAGTAATCCTAATTTGTTACATTATGTCACAAACACAATTAAGATCCAACCTCCTTTTGGTAAGTTAATAAACGCCGTATGCTGCTCTGACTTACGATATTAATAAGGGGAGTaaagcaatataaaagagaaataggcagaagagagaaggacatgagagagaatctaagtg
gcctctgcctctcaagtgttCTATCAGACAAGTCCTTTAGCTGCCATGGGGATTTTCTTGGGATGTTATTCTTTAGTCAAAACAAATCTGCTCGGTTCTGAATAAATAAAAATCTAGGGTTCCCTGTTTAGGGTCCCCTCTATTACTGAAAAAAAAAAAACTAAACTAAAAAATAATTCTTCATTCCTGCTGGGCCTGTTAAATAT
ctgcctctcaagtgttCTATCAGACAAGTCCTTTAGCTGCCATGGGGATTTTCTTGGGATGTTATTCTTTAGTCAAAACAAATCTGCTCGGTTCTGAATAAATAAAAATCTAGGGTTCCCTGTTTAGGGTCCCCTCTATTACTGAAAAAAAAAAAACTAAACTAAAAAATAATTCTTCATTCCTGCTGGGCCTGTTAAATATATTT
caagcctaatgaattcagtttgcgcccaggacccaggaagggaaggacagactcctaaaagtgacttctgcgttgtgagcccacacacgtatgcacacaAAATAAATTAAAAAAAATGTAATCTTAAAAAAGagccaaggtggtggtggcacatgcctttaatcccagcacttgggagtccagaggcaaactgagtttgaggccag
tgtgagtttgaaaccagcctgatctatatagcaagttccagatcggccagggctacatagtgagaaagagaatttgtttcaaGGGGGAAAAAAGTTGTATAATAAAGACGTTAGCCCATCTTTTCTGGACTGGATTCCCAAGTAgttgttgtcgtcgtcgtcatcatcatcatcatcgttgtcgtcctcctcctccttgttcttgt
ctcccgagtgctgggactaaaggtgtgcactaccaccacTGCCCAATACAAACTTTTACACTGGATCAAACTGGACAAATCTTCCAGAAGACCTTTTGTCAATAAACTGGTTGTTGCTACTTACACCAACAGACTCACATCTTCAACCTAAGCAGCCGTAATATCACACCAAAACACACGACAGGCTATTGCACCCATACGATCCA
TCTAACCACAGCTCACTTCCCCTCAAGGTTATTGAAAGGCTCAATGGTAAGCCCACAATAGGTTATCAGTACTGTACTAGCCTGCCTTAGTTTCTCTCTAAATAAAATAAAGGCAATATCTCTAGGATTTGATCCTGGTTAGGGAGGGTGTTGgatgatgatgatggtggtggtgatggtgatgataatgatgTTAGGGAACCAAG
CCACAGCTCACTTCCCCTCAAGGTTATTGAAAGGCTCAATGGTAAGCCCACAATAGGTTATCAGTACTGTACTAGCCTGCCTTAGTTTCTCTCTAAATAAAATAAAGGCAATATCTCTAGGATTTGATCCTGGTTAGGGAGGGTGTTGgatgatgatgatggtggtggtgatggtgatgataatgatgTTAGGGAACCAAGCTAAT
TCCGTAACTGCCTGTGCTAGCCTGGTGTGCCCTGTGGGATTTAAAGGCAGGAAGAACATCTTTTCCAGCCCCCACAGTGCTTAGCATGTGGCAGATCTGTAATAAATGGAGCTTGCTAACAGGCGTATTAATCACTGGGGAAGAGGGAAGGAGGGGTGAGTTCTTGCTAGTGGCTCTTGTCATGCACAGTGCCGAGGAGTTGGCTC
gtgccatccgccgccATGCCCAGTAAGAAGCCACGCCTTGACTCTCATTGCGTTCTGTTGCCGTGCACAGGGTCTGGTGTCAATGTACTTTGGTTGAGTTAATAAATGCATTGGTATGGAGACACCAGGGCTCGAACTGAGCCAGGAATGGGTTCTCACAGCCACCTGGCTACAGGTTAACCTGTTATGCTTAGGGGGAGCTAGAC
AAATGTAAAAATAGTTACATCGCCTCCCTGCCGGGTCTGTCCCTGGCTACCTGACTGGTTCTGTAGCACAGTTCCCAGAGCCCAGGCCAGGAATCAGCTCAATAAATCACTTTGAAAGTAAATTCCCAAGCATGGCTGGCAGCCTTACACTCCAAGCTGCTCAAGGATGCTGGCCTCAGGGGAAATAACAATATCTTTTAAAAAGA
TGCAACTGTTTTGGGTCAAGACCCGAGGTCCCATTTTCCTAGGCCACACACAGCTCTGCAGTGTTCCACAATGGTAGAAGAGGTGGGGAATCCAATGGAGAATAAATACATTTCTCTCTAACTCTGGTACAGAGTGAGTGATTCCCTCTGATCTGTTAAAAAAAACGAAAGAACCAAAACGAAACACAAAGACTGAAGAACACAAC
CTTGGTTGAAAGAAGAGAGAAAAGAAAGTCTGCCTAGCTTGGTCCTGCATTCTGCCAGCCTTGTGCCAATCTGGCACGAGGCTTCCTGCCTCAGTTCAAGAATAAAGGGGGCggggttggggatttagctcagtggtagagcgcgtgcctcgcaagcacaacgccctgggtttggtccccagctctgaaaaaaaaaaaaagaaaaa
CAAATTTATGCACTTTCAATGGACTTCCTGACTATGTGAAATTAAGCCTTAGAGGCTAACCAGCAACTTTCACTGAAATACAGGCATGAGTAACCTGTTAAATAAAGCGGCACTGGCAAACATGTGATGGTGgtgttgtgtgtgtgtgtgtgtgtgtgtgtgtgtgAGAGAGAGGGGGGGTGGTGGGGGAGATTGCGTATGTATAA
TCAGCTCCTTCCCAGCATCAGCCTGTGCTCCTGACACTGCAGAATATTTTTGCAAAACAAAACAAAAAAAAAAAAAACCCAAAAAAACTATATGTGGGGAAATAAAGCCCAACATCTCATCCTTCTACAGAATAGTTTTGATGGATGAGGCAGCATTGGGACTTTGTGCAACTTTGTGAGGCTCAACAGGGATGGCAAAATAGGCC
AGAGCAATGGTGGCTGTTACTCCCAGGAGAGTGACTCTTGTCAAGCTGTTACAGCTGAATTTCTGCCTCCATGTTGGCAAAGCCTGTGCGATGCTTTGTAAATAAAAACCAGGAATGAgggagctgggatcagttggtaaagcacttgctgtgcaagcgtgaggatctgagttcaattcctggtgtacacatgagaaagctgggtg
CTTGAGGGACCAGAACGAGGCCCAGTCTTAACCCCGGGTAAGCGTGACTCTCAGCATCTCTTCCTGGACGCCCCTGGGAGTTTACTCTGAATGGAATAAGAATAAATAGAGCAGATACGGAGGAGCCCAAACAGAACAGTACCGCAAATGGCACGACGCGTTCTCTGCCTCAGACGGAACCAACAGTCAGCTGAGCAGTGACTTCT
CAGCTCCACCTTTGATGGAAGCTGAAAGCTTTGGAAGATCTTACGCCCTAGACTTTTGCTTTCACAAGCTCTAGGGGACGCTATTTGCAAGTTGATGCTTAATAAATACCCTTTTGAAAAACACAGTCAAATTTTAACTTATTTATTTtgtgcatgcactggtgccacggcatacatgtgaggtcagtaagcgactggggggagtt
CAGGGAACAACTATTAAATCTGATAATGCCTGCTGCCACTGAGGCAGAGCCATCTGTCCCATGGATCTGGGTGCCGATAAGAACATTCCAACAAGAAGGTAATAAACTGTAGCCAGCACAGGGTAAACACCAAGGGCTGAGACAGGGAGGTGAGGCTCAGGTGAAGGAACCTTCCTGGGGCTGCTCTCACCAGCTCTGGGGGTATT
CCAGTGGTTGATAGATAGATGTTGTCGTTAATGATCCTGATCATAAAAATAAGTCTCTGTGACCACACGGTCCTGCCCAGGGCCAATGCACCTTGGGATCAATAAACATATTCTGGGCAAGTCAGACCTACAGACCTGGCCTGTCTAGGATTTCTAACAAGTGCTTGGCTGACTAATTATGTTTGGAGAAAACTATAAAAACTTCA
AAAATAATATGGAAAATACGTAGGGTGTTTGAGTTACCTGGGACAACAGGGTTAGGCAAAGGTACTTAGTCTAAGGTGGAGAAGAAAGAGGGAAGGGGAAAATAAAGGATGACAAAGCAAAAGACATAGCTATGCACTCAGAGGtgtggtggtttgaatatgcttggcccgggagtggcacttttaggaggtatggccttgttgga
TTCTGTCTATCTCTATGAACGTTTTTCTTATATTACGTTCTATATCCATAAAGGCACCTTGAAATATCTCGATGCACAAGAACTATAAGTCTTGACACAGAATAAAGAACGCAATATGACTACAGGAACGGTGGGGATGGGGCATCTATTTTCTGTGGAGACCCTCATATGGAATTGAGCAGTGCTTATATCTGATGGTTAAAGGT
CTAATATCATATAGACTTCTGGTACACTCTATAAATTAGAACAGGACCAATGGCCACATGTGTGACATCAATGTCTGCCACTGAAATTTGCCCAAGTGAAAATAAACACTTGCTACCTGTGTAGATTCAGAGTGGGAACTATTTCTATCTTCCCACAGAGATGTAGGGTAGGGGATATCTGGAACCTTCGAGGAATGTGCACATGC
NNNNNNNNNNNNNNNNNAAAAAAGAAATTGGCCTTTCTATCTCTGAAGACAGTTTCATAAACATTACTATAACAGTCTAAAATTATGTTTACTAAACTAAAATAAATATTGAAGTATTTTAGCCAATAGAAATAGATGTAGCTTGTGTTTACCCCATTAATTCACATTATTTTttgttgttgttgttgttgttgttgAGAAAGCGT
ttgttgttgttgttgttgttgAGAAAGCGTGGGGTCAGTTTTGACAGTGTTAAGAAAATTTCAAAATGCTCCAGAGAAGTTAACCCAATTAAGGGTGAAGAATAAATCATTTCCATAAATAAACACCAGGAATTAGTTTGGTATGTGATGATTCCTAGGAAGCTGGAAAAATGCGTATTAAAAAGATATTTTATATCGCCCAGTGG
gttgAGAAAGCGTGGGGTCAGTTTTGACAGTGTTAAGAAAATTTCAAAATGCTCCAGAGAAGTTAACCCAATTAAGGGTGAAGAATAAATCATTTCCATAAATAAACACCAGGAATTAGTTTGGTATGTGATGATTCCTAGGAAGCTGGAAAAATGCGTATTAAAAAGATATTTTATATCGCCCAGTGGCAGTTAACCAAGGCAAT
GGAGGGGCGGTAATGGAACACAGGTGCCTTGAAAGCAGAGGGAAGTCTAACTTGGAGGAGGAGAGTAAGGGGGGAGAGAAAAGCCACATGGGATGGGATGAATAAAAATAAAGCACAGTGACATTCAGGTGGGAAAGTGTCATAATGAAACCGTTACTTAGTATGCTAGTGAAAGCGTCATGAGGAACTCATTACTTTGTATGCTA
GCGGTAATGGAACACAGGTGCCTTGAAAGCAGAGGGAAGTCTAACTTGGAGGAGGAGAGTAAGGGGGGAGAGAAAAGCCACATGGGATGGGATGAATAAAAATAAAGCACAGTGACATTCAGGTGGGAAAGTGTCATAATGAAACCGTTACTTAGTATGCTAGTGAAAGCGTCATGAGGAACTCATTACTTTGTATGCTAGCCAAA
agttccaaaactatcatttgtaacatggggataacaatattcctgcaaagccttttctgagaatttaatgagacaaagtatTGAAGGAAACTACTGAGACAATAAATATCTCCAGATATTTGTAGTTTTTACTGATTTATGGGAAACCACGAAGCAGGAACAGAGAGCACTTTGTCCGAGTGATTTGACAGGAGAATAAAAGGCAG
TGAGACAATAAATATCTCCAGATATTTGTAGTTTTTACTGATTTATGGGAAACCACGAAGCAGGAACAGAGAGCACTTTGTCCGAGTGATTTGACAGGAGAATAAAAGGCAGGGAGGCGGACAGAGAGGGTCCTCGGTGTCTGCTGAGCTCAGGACTGATATAGCAGGGTCTGTGGCGCAGGATACCTCAAAATGTGGCCGCTCAC
ACCTTTTCATTCATCAAAGAATTAAAATTGTATCCCTCTCCCACCTTCACCTGGCCATGAGGTCCTGGCCTCTATCCCCAGTCCCACCAACGAATGAATTAATAAAAGATTTGTTTTCCAAGTTCTGGATTGAAATAGAGAATGCAGAGCTTCCCATTTAACATCAGAAACATCTGTTTCTAACAAAACGTACATTTCTGGTGAGA
CTGTTAGCATGCTAATAGACTCCTGCTACTTAAAAGGCATCAAGATAGTTATGGTTCTCAGGGCTTGTGATCCCCTCTGTAGATGCCTGAGGATCAAGATAATAAAAAAAAAAAATCAAATTCTGTAGTAACCTCAATTTTGTTAAATGTCAGTTGTCTTTGGAGTATGTAACTGCTCAGAGACACAAAGTCTGCTGAAGACATGC
ACACAGAGGTTGGAGAGCTGGGTCATCCAAAGAGACTTAAAGCAAAAGCAGTTGTTGAGATGAAGCTCAGGAAGTTGATCTCAAATATGTATAGGAGAAGAATAAAGATGAGAGGAAAATGGACCACACTATCCTGTTTAGGGAAGAAGTGTGTGGGTGAGTGAGAAACAGGCCTGGGCAAGTAGTCAAAGCCTCATCTATAACCA
gcacccatactcccagcactcagggggccgaggcagttgaatctgagtttaaggccagcctgggctacatagacagaaccccaaactcaaaaaaTATGTAAATAAATGAgaaggaaggaaggaaggaaggaaggaaggaaggGGGAGTCAATCAAGAAGAGATGGGTTCACGTGGTATTATAGTAACTAAGCAAAGCAGATGCCAG
GATTCGCAGATCACATAGATGAAGAAATGGGCTACATTTGCTTGTAAGTTACAAATATTAGAGACATGCCTCAGAGCACCAGACTTTTCCCTGACTCAACAATAAACTTGTACAAAACTTAAAAAAAAATTCACGGAGGCCAGCCTTGAAGTCCACTAAAAGACATCTGCTCATCTTCTTCTAATCCCATCCCTCAACTGTGTGAT
tctataggcaccttcattcacatgtacatgtatgcacacacacatacatataatttttttaagctttaaaaataaaaCAGAAGGATTCACAAAGAGTTACAATAAAGTAAGGTGACCTTAAGGTAAAGTTCCAGCAAGATGTACCTGGTGGAATTTAAAGACACCGGGACTCAGTTCCCAGGAAAATTCTGTCGGTCATGCACACT
acacacatatatatatatatacacaggaatgtacacatgcacatacacatacacatacacaggcacatacacatacatatacaAGAAAACTTAGAAGATAAATAAAGCAGCATATTTGCTAAAGAATTAGAAACATTCTGGAGCATGTAACTAGAATTTTACTGATCTCCGCAAGAGATGCCTTTTTTTTGTACAGAGTATCTATC
CATATCCTGTGCTATTAGCATGAACACACGTGAAGGATTCGGGTTTTGTCTTCCTTCCACTTCTTCAAGATATTTGTGAATAGGAAAATAGCTTAAAGGTAATAAATTAAGAAAACAGAAGCAAATGGTTTGAAAATCTACACAGAAGAGCGAAGACACTTAGGGATCGGGAGTAGCACGCCTTCGGCTAAAGTCCAACACATCCT
ACTTAGGGATCGGGAGTAGCACGCCTTCGGCTAAAGTCCAACACATCCTAACAAACCTATTTGGTGACTGACGCCTCTCACAGTGAGACTCTGTTTAGGAAATAAACCTAAGTTCCTGATTACTCATACTCATACTCAAGGGAGAGCTCAACCACACCAAATCATTTGTGCAGCaccaaactataatttgtgtgtgtgtgtgtgtg
CTGTTAATTTCCTGGATGCTGTGGTTAATTCTAGGGGCACGAAGGGCTGTGTGAACAGTGCAGATAAGATCAATGTAGTTTTATATTTTTTTTTGAGCCAAATAAAGCCTTTCCTTACTTTTTTTTCCACCCTCAGAGGACTTACAAAACAGAGCGCATGTAGTTGTGGGGCTGAGAACAACTTACACTCTCATCTCCATGTCCCT
TTTGCTATTCCATGAACTTAGGTAATTCAGAGGATATAAGGAACACAGAATTAGTTTTGCCCTGGGTACTATTTTTTCTTGTGATTAGCTACAACATTAAAATAAATTTCATCTGGAGCAAAACCAAACCTGATCTATTTTAAAGTCCAGTCAATGGAGGCCTGGTACTGGCTCTCCGTAGAAGGCTAGTCCCACCAAATGTCTCT
AATCGGGTGCCAAGGGACAGAAGATTGAGGGATCTCACAGATCTGCTTACAGTGACCCTGTGAACATGAAGGAGATTTACCTTGGGTGATGGGTGAGCTGAATAAAGACAGAGCGTGGGGAGAGGGAAGGGTAAAGTCAGGCTTCTGAGAGCACAGGGAAGATTGTCTGGGAGTAGCATTAGGGGTGAAGCTGGGCTTCTAGGATG
TAGCGGCAGAACTAGGAGTAGCCTTCATGCAAGCATATATTCTCTATGAGCATGTCCCACCCTATACCTCAAACCCCTTGCCCTACTCACTATCGTGGAAAATAAATGCTGTGCCATACAAAGTTTTTTTTTTTAATTAAGAAGATCCTTAAGTACTTGACCATCGTAGGCGTGATTTCACACATGCACGCTGAAAAGAAATCTCT
TATCTTTTCATCCACATCCAGTTCATCCTCTGAACATTCTTAGACCCTTATTCTGTcacacacacacacacacacacacacacacacacacacacacacaAATAAAGCAGCGGCAAAGGTCACTGACAGCGTAGTCTTCTTTAGCTGTGACACTGTCCTTGTAAATGACTGCAGGTTTCCTGCGATGTGTGAGTGTGCCCCGAACA
tctttgagagggaggtggggagggtagaggacggggagcgatcacggggcagaccaggagggggatgaagtttggatgtaaaaaaGGATTAAAGAACAAAAATAAATTAATCTAAAAAAAGAAAGTAACAATTAAAAAGAAGAATCTGGACCTTGCCCTGGTCTATTTCCTCCTTTTTGTTTTTCGAAACCTTTCTCAAATTCTTT
agaacttgtattctagtaggaaaagattaagtaattagcatacaaacatcttaaataaaacagataatGAAAACACACCCACATAAATACTCATAAGGGAAATAAAATAAGATCACGTACTGGCTAAAGTAAAGACTCTGAATTGCAATTGGGATGGAAATAAACGGCCATGTTTATTCAATCTTTATCTACAAGAATAGTACTTA
aacagataatGAAAACACACCCACATAAATACTCATAAGGGAAATAAAATAAGATCACGTACTGGCTAAAGTAAAGACTCTGAATTGCAATTGGGATGGAAATAAACGGCCATGTTTATTCAATCTTTATCTACAAGAATAGTACTTAGTTGTGTTATTATGTACTATACTATGatatataataaatataattatatttaataatt
CTTTCCACCTTAAACACTAGAGCAGACACGGTTCCCAATCAGTCAGATGTACAGAATGGTCTTACTTACTTAGAGGCAACCCGGAAGTATTTCTGGATGAAATAAAAGGCGACGCCCAGGGGCGCAAGAGCGATGAGAAACACGGGTGTAGCATAGGAGATCATCCCAATAGCCGACAGGCAGAGCAGGGTAGAGCGGGTCAGCGA
TAAAGCGATTACTTCATCTCTAAATGCAACTGAATAGACTTTCTTTCTGGCTTGTGTTTTCTCTTCTCTCTTTCTTTTCTTTCCATATCCTTCTTTCCAAAATAAACAATAAAATTATCCTGCTCCTGAAACTAACATCTTATTATTTTACCCCATGCACTTAGTCGCTAAAAACAATGTTACTTGGAACCACCTCCAAGATGCTT
ATTACTTCATCTCTAAATGCAACTGAATAGACTTTCTTTCTGGCTTGTGTTTTCTCTTCTCTCTTTCTTTTCTTTCCATATCCTTCTTTCCAAAATAAACAATAAAATTATCCTGCTCCTGAAACTAACATCTTATTATTTTACCCCATGCACTTAGTCGCTAAAAACAATGTTACTTGGAACCACCTCCAAGATGCTTCTCGGCA
CGTTTATGTTCAGAAGCTAGAGTCCGTTTATGTGCACGGCCATCACAGAGAATAATATAATTAGCTCGATATTTATCCAGCATTCAATTATTCTCTGCTCAATAAACAGAAACAGTAGTAATGGCTTCATTAAAGTATTTAAGAGCAAACTTATGAAAAATAAATATTAGCAAAGTAATTAAACAGTTATTTTGTTTAGACATCAC
AATTAGCTCGATATTTATCCAGCATTCAATTATTCTCTGCTCAATAAACAGAAACAGTAGTAATGGCTTCATTAAAGTATTTAAGAGCAAACTTATGAAAAATAAATATTAGCAAAGTAATTAAACAGTTATTTTGTTTAGACATCACAGTTACAGATAAGTGGGTAAATTAATGAACATTCTTAGACGCCTTTTATATAAATGCA
AGGCAAGTCATCCCAGCTACTCAACAAGAAATTCAAGGCTTGTTTGGCCCACAGAATAAGTACAAAGCCAACTTGAGTAACTTAGCAATAGTTTGATCAAAATAAAAAGAAggttgagcctatagctcagtgggagagcacttgcccatcataaacaaagctgtaggtttagtcccaggactagaaaacacacaaaCTATGAAATC
gactagaaaacacacaaaCTATGAAATCAAGCCCACTGGATCTACATTCCTGCGTCAGTAATTCTTATAGGACCTTGGATAAAGGAACAGCGTTCACATCAATAAAAGCCACCAATAGCAGTCATTAAAAATTAAGTATTCAGAGCATGGATTAAATGAACTAGCATGTGTACCATTCATAAAATAAGGGTGTGAAAAGATAAACT
TCATAAAATAAGGGTGTGAAAAGATAAACTCTACGTTAACAGAACAAGGAGATGCTGATGGGACTGAAAGGAATTGTCAGCCTCTATGAGCATATTTACAAATAAAGATTAACAATGTCACAGGAGAAGGACACGTTTACCTTCTCTGCTGGATTCTAAATTTCCCATTCTTTATATATGCTGCTGTTTTGGCTCCTATCTCCTGT
cgcagatgttgaaaggaaagaaccaacatggtgatttgccctctgacccccacaatgcaccacggcaggcaaacacTTCCTCGCCTTCCCACACAAAATGAATAAATAAATACAACAAAATTTAAGCAGATACTGCTTAGAGCACCTCAGTGCTTTATATTGTAATTTCCTGAACACCAGCCTGGTTCGACCGACTCTCGGTCTGT
gatgttgaaaggaaagaaccaacatggtgatttgccctctgacccccacaatgcaccacggcaggcaaacacTTCCTCGCCTTCCCACACAAAATGAATAAATAAATACAACAAAATTTAAGCAGATACTGCTTAGAGCACCTCAGTGCTTTATATTGTAATTTCCTGAACACCAGCCTGGTTCGACCGACTCTCGGTCTGTGAGC
TCTGCTCTGTAATTCCACAAATTAAGACAGCTTTCCCTCAGTTATCCAACCTGGCATTGTAAAGACCCATTTGTCCAGAGAGGGGAAAATACAAGTTATAAATAAAATTAAAGTTCCTATTCTTACCAAGAAGACAATATTGGTGTTCTGGTAGAGTGCCCGGGCCACGCAGATTCTCTGCCTCTGACCCCCACTCAGGTTGATAC
ATTTTTAAGGAAAGGAGTTAAGGGATGGGTGTCCATGATCATGGTACATTATGTAAAATTCTCTTAAGAACTAAGAAACATTCTTAAGGGAAAGACACAAAATAAAAATAAGCTGATAAATCCCTCCTCCCTTTTCTATTTCTCTGGCTTAAAGATTATATCAGATGCCAATACATTAGGCTTTCACCTGCAGTCACTTCAGAATA
NNNNNNNNNNNNNNNNNNNNNNNNNNNNNNNNNNNNNNNNNNNNNNNNNNNNNNCCCCACCCCCAATCACGAAGCTCTGTACTCTTAAACTGTGAGCTTAAATAAATTTCCTTATAGAAGCAGATTTTTCAGGAGCTGATGCCACGCAGTGTATAAAGAGTTGGCCACACTAAGATAACACCAGGAGAAAAGGCCAGAAAGACGCC
ATAGGAACTCCTAGACAGCACTCGTATTTATTTATTTGACAAAAGATACAACCACTCCTTCATATACTGCCTATGAGGACTCAACTAAGTGGGCAGACTAAATAAACCTAGTTTGGCCTTCAGTACTCAGTTATGTATCTATACAGCCCCATATCACTGCATTACACAACGTGTTTTAAAAACCCCTGCTTCCATTCCCCGAATTT
agcctgatctacactaatgttctgggacatcaagaaccacacagcgagatgttgccgaaaacactaaaagcaaaaCAAAGGCTAGGGGGAAAGTTACCAAAATAAATAACAATGTAAGTTAAAAAAAGAAACTAGATGCAATTCCTACACATTTAGACAGGTCTAATGTTTTGACCCCTAGCCCTGTTTGATTTCCAGTAGTGAAG
TTATTTTGTAAATGGAAAATTGCTCATCTGGCTAAAGAACAAAAGAAGTAACTCATTAAACCATCAGCATTAGTTTTAACTTTCACCATTAAATTCACACAATAAAAGGTCAATAATGGCAAAAATTTGTTGTTGGGATGAAAGTGATTCATGTTGTTATTAGGACTCTAAATTCCCGTTTCCTTCCAGGTGTGATAGAAAATGCT
TAAATTCCCGTTTCCTTCCAGGTGTGATAGAAAATGCTCAAGCTACTGATCGTTACACCAGGTTGAGTGAATATTTCTGTTCAGTTATTCAATCATTTTAAATAAAATTATTGTGACCCtccctacatgtcttgttctgtttggtgctgttgtaaatggtattgctttctaaatttccctcttggttcatttgttgttagCAAATC
agatggaggtgaaaatagtcaaaatacaaaattctgaaaAGAAACTCGAGACGGAATACTAAAGAGCTGAGATCCAGTTACTGTAGATCAGTTGCATCTCAATAAAACTGAAGGGTAAGCAAATTACCAGGCAAGTAAATAATCGGGGGAGTGATCCTGGAGTACTCACAAGGACCACCAGCAGTTTTCAGGGCCTTGGATGTTTT
tggttattctggcctacgtgggtactgcacatatgtgctgcagacatacatgcaagcaaaacgcccacacacataaaaAAGACTTAAAAAAATCTTTTAGAATAAAAAAAACCTCAAAAATTGTCTATACATTTAGCAATAAATTACTTCCTGATAAATAATTATGTCCCGCTTAAATACCGTGTAGAGGTGATTAAGGTTAAATT
ctgcagacatacatgcaagcaaaacgcccacacacataaaaAAGACTTAAAAAAATCTTTTAGAATAAAAAAAACCTCAAAAATTGTCTATACATTTAGCAATAAATTACTTCCTGATAAATAATTATGTCCCGCTTAAATACCGTGTAGAGGTGATTAAGGTTAAATTGTAACAGTCTAAAACTGTCGATTTACCTAGAAAAGCA
ATCTGGGAGCCTGGTGGATCCATGACCAACGGTTGCTTTCTATTGCGTGTGACACATGTCCAGACAAGACTGACCACTTCCAGACCCTTTGCAGCTATTGAATAAATGCTTGTGGCCAGGATCAGTGAACCTGCTGGTCTGCAGGTGACAAGACTCAGGTTTAAACTCTGAGTCAGATCCTTCCTAATCTTACAACTTTGTCCAAG
TGAGCTCAAGCCCAAGTGCCAAGACCAGACCCAAGAGTCTGAACCTCCAGGTCTAAAAGTGCCTGGAAAACCATATGGATGATTGTTCAATGACTCAAAGAATAAACGGTGATTCACACGGTTTATCTGGTGGATCCAATTCTCCATTTCCCCTTCCTAGTCTGCACACAAATCTCACTGAAGTTTTTACAGAGTTTGTGAGCCCT
AGACTGTAGACACCTTTGAAAGCCAAGCTCTCCGTGTTCTGGGCCTATGTCAACGGGCTCATTTTGATTCCTCAGTGATGTTGGTGAAATAATCGTGGTTAATAAATAGTAAAGGCACCCCCTGCTTGCACGAGGTCCTCACCGGAACCACTGAGGCGAATAACTGTGGGAAATACACAAATCCTGGTTCCGAGGTAAAGTAATAT
TGGAATAACCGACTGTGTGACTGACAGTCGCATGGTTTTTTATATCGATTATGAAGCCTTGCCAATTGGAATACGTAGCCAAGGTATGAGCATGCCTGATAATAAATACCAGTATTTATTTTACAGATGGTGATAAGGGAGACTTGCCAAGCAGAAACATCTCTGAGAGGAATCACAAAGTGGTGgttgtggttgttgttgttgct
CAGAGAAGATGGCAAAGGCAAACGGCTGTTCATTGCCTTGGTATTAATCATGTTAGGGGAAAGAAGACATTCTAAGTGTCCAGTAAAAAGCCAACTATTCAATAAATGTGATTGTTTCTTAAGAGAGGGCTGTGGACTAGCTGGTAagaagctgtcccctgcagcagatggggacaaatacagaacccacagccaggcaatatgca
TTTGCACATGATCCTTGAAGTAAGCTAGAGAGACAGACAAGTCATCTTATTTATAGAATAGGAAAGTGACTTCTATCAAATTACTATCTGTGCAGGGAGGAATAAACTGGAAAGAGACCTGGACAGAGTCCCCTATACCCAGTCAGATACTTTCCAAGCAGCCTGGACTCTCTATTCTAAGCAAAGACAATGGTCTAGCATTTAAA
ACAGAGAAGGAAGAGGAGTGGGAAGTAACAGCCACAGCCGCCCACACACTCTCTGTCAGAAGTCATCCATGACCACCGAGCTACCTCTATTTCTAAAAGCAATAAAACGTGTCTTACTGCAAGAACGGCTGCGATGGGAATGGCTGCGTTCATGAAGACTGCGGGGAGAAATCAAACGTGTTACGTCACTGACCTCGGAAACCATT
AAAATTTGGTTATTGTGAAGATGAAAAATGAGAATTTGACATTACTTCATGCTCAGGATCCAACAGGGGTTATTCGTTTTCACTTTTCAACCTTTCAGTTAATAAATAATTCCCggggctggggatttaactcagtggtagagcgcttacctaggaagcgcaaggccctgggttcggtccccagctccgaaaaaaagaaccaaaaa
CACCACAAAAACCTAGGGTCATTCATAATTCGAGAGAAAAAACGCACAAACCTTCAAATGCCCACAACTTTAAAGATCTTTGGGAACAAAATAACCCACAAATAAAATTAAATAAGAATGGGTGGCGTTTGACTAAGTACGCTAATACAGGCCCATAATTCTAGAAAAAGTTGAGTCTGTACTTAGAGACTTTCATAGCACATAGA
gggcgtaagagtgagtgtcgagaacccgctccacaaagttgtcctctgacctccacacacgtggagtgtgggtgtcctcacacaTCATCGAAATGAGTAAAATAAAGCTTTTAAAAGTAGCAAGGATCTCAGTATGTAAAGGATCACAGCCAAAAGCATAGTGCCGAGAGTCAGATTCAGGACTCCCAGACGCTAGCCCTGTGCTG
AGCTTGATGCCTTTCAGTATCTCGTTTGTCTTCTTCAGCCTCTCGGTGGAATAATCCTGGAAGGCAGAAGAGGAGACCGCAATGCGATTCAGCCAATGGCAATAAAGAGGCGGGACCCAGAGATGCTCACGCCTCCAGGAGGCCTTGGCTCTGGNGANATTGGCAGGACCAGGAATCACGTGAGAAAATCCCAGGGGTAGCTCAGC
GGCAGACAGAAGAAAGCAAGGTGGCCATTCGACTGCCTTTCTTTATTTTTTGTCTCTGTGTGGCCTTAAATGCCTATCAAATGATGGTCCATGAGCAGCCAATAAAGGACAGATGTTTGAGGGGCACCCAGTATCCATCTGTGCTGCCATCCCATGCCTTTCTGTGTTTGAATGCTACAGTGAAAAGGGGAGGTGGCTCAGAGCAC
ACGGATGATATAGACGGAATATAGTCAACACACACTGAATACTTGAATGAAATCTACTATGTGGGATGAACAGACACCAACTTTAAAACACTTTTGCAGTAATAAAAGCACACATTCACTGACCGAGAATACAAATGAagccaggaagggtagcactttaatcccagcactcaggaggcagaggcagggagagccccatcaattca
GTTTTGGAGGGGATACATGGAATACAATGATTTTTGAAATTACCCAGATTGAGATGGATTGACCTCTTATATTATAATTCAATAATGATTATAATTTCCTAATAAATTCCCCAAGGACGCGACTCACCAGAGTGCTCTTCTGAGCCTCCGCCAGCTTCGTGGCGATGAAGTACTGAATCGGTGCGAGGAGCACGATGACCGCCGCG
ATGTTAGTGTGTACAGCTGGTGTCAGACCACCCTATTGCTGCAAGCTGCTGAGAGGCCTCCGGGTGTTTCTGGTCTTAAAACGCAGCTCTACACTTGAAAAATAAATTAACATCAAGAGGCTGAAAAGGCCGTCACCCACTATGACCTTGATGTTTTAGGTTTCCCTGGAGTTGTGCCAGCTTTTCCAAGTTTTGGGAATTTACAT
AAGTAGATCCTGGAAACTCATGGCTATAACATTAAAGTAAACATAGTGTGGAGTGGGGGGATCCCCTGGCTGGCTAGTCTTCTCATCAATACCCGTGATGAATAAATGGTATCATTTATAAGACACAAAGGTTGCCGTGTTCCACATACCAGCAGAGCCCCACGCAGGTTGATGCCGGTCTCTATGGTCACATAGTAGGAAGCCTG
ccctcctcccattcctcttttttctctccttcctcctcctccttctctttctcttcctttgttccccccttcctcctcctcctTTTCTGATAGCTAAGTGAATAAAAAATGTAATTGGCAAAAATGTGTAAGACCCTAAGCAACATTTGTGTCTTCAGAATGTCCATTCTAGCTGCAAGGAAGCTCACCGAGACGGATAATTTGGG
aaacaataaaaaaCTTAAAAAAAAGAAAATTATTTGCTTTACTAAAAACATTAAATTCCTCTATAAATAACCATGCTTGAACTTCTCATACCACTGCATTAATAAAAAGTGACAATTACAATGTAATCTTTCAATAATGCGTTTCTTTTCAAATACACGGTGAACCAggcaggcaagatggctcagcaggtaaaggtgcttgccac
accctctgaaactgtatcccttcaataaattgttccttctatcagtttccttggtcatggtgtcttcacagaaatagaaaagcaactaatacaAGCGATAAATAAATTTTAAAAGCCGTGCCACTTACTCTCGTCGTGTTATTCTTCGGTTCATTCACACGCTGGACGATTCCGGAAATACAAAGAGGCCCGGCAAAGCCCAGCAA
AGGATCGGTCTCCCAAAAGGCCCTGTACATGGCCAGCCATATGGAGGGAGTCCGATTCGGATGATCCGCAGCCTTTTTCTGAAACAAATGGACTGAAGTAAATAAAACCTTAGGACAGCAGTCGGCCTCGGCAGTTGCGAGGTGCTTTCTGAAGTCCCAAAGATAACTGTGGAGACATCAGTGGGACGTGGGAAAGTCTGCATCCT
AGGCTTCACTTTCTGAGGATTCATGAAGAAAACATATCTCTGCAGGTAGGAAGAATTCCACAGTGTGACCATTAGCCCACGTCTCTCTCCCCAGATTAAAAATAAAACCACACCCCTTTCTACATTTTCGTTTAAGGCAGCCAAGACCCGTGTTTTAATTTATGGTCCTTTCCATTGCACTCTGAAATTTCCTTTGCACTGATTCT
TCCCGTGATGCAGAAGCGCAGGTCTGACATTCCCCACCCCAACTGCCAGTATTTGACCAACTTTATTGTCTTTGTAATGAAGGCCATGACCCAGTACAGGAATAAAGCTGCAGAGAGAGAAGGAGGAATGTAAGGCTTCAGCAATACTTACACACAAGCACATTTAAAGTATCTCATTTGCAAATCACTCCTTTAGTAAGAAACGA
GTGAAATTATTTAAATCTGGCTTCATAAAAGCCACTCACCACCTTCAGACTGTACTCCACTTTCACTGACCGTGGAGCTGGTGATTAGGAAAGGAGGCATAATAAAATTAAAATAggagaaggataggcagtggtcaaggcaattcttgcacaagcagccagtgtgagttctgggtctcagttccccagaaccatgtgagggctga
TGTGTCTAGATAATTTCTATACACACTAGAAATTATCCCAACTGAATTGCAACAAAAATTCTATTACCTGATGTGAAAACTAAGAAAAAACTAAACTAAGAATAAATATTATAATTTTAGATGTTTTAGATGTTCTGGGAAGGTCCCCTATCGGTGTTTCTACCTTAAAGGTTAGGGAAAGGAGGTGAAAGAACAGAATCTAAAAT
ATGTTAGGTAAACTGTAACACACCAACATTAAATTTTTCTGCTTGACAAGAGACTCGGTTAAAGAAAGGAGTTCGGATGCTCCAAATTCAGGTCTCAGAGAATAAATTCTACAACCGAAAGTTAGAATACAACTGGCTAAAAATAGAACAAGACACATCAACAGCCACTCTGAAAAGATGAAGAGAACGGCAACTTgacactttac
acaaaatatatagttagttttatatatagttagtcagctatagataaataaactatatatatgtatgtcaatatatacatatatatgaataAAGAACAAAAATAAAGATTTGTCTAAAACAGAGTAAGACCAAAATTGAAATTTTTTAGGTAGTGGGCAAATGAATATTTGTGTAATTCTTTCAGTTTTCTTCAGGTTTGGAAGAC
GGCAAATGAATATTTGTGTAATTCTTTCAGTTTTCTTCAGGTTTGGAAGACTTCGTCATAAATTTGTGATTGAAACAAAATTACGAGTTCATGATTTTAAAATAAACATTTCTTTCTGATATCAAGTGTTTCTCTTAAAACAAGGGAAAGTATCTTTTAGTTCTCTCAGTCCTTCATCTCAGCAATAAAATCTCATCCTCGCTTAG
CGAGTTCATGATTTTAAAATAAACATTTCTTTCTGATATCAAGTGTTTCTCTTAAAACAAGGGAAAGTATCTTTTAGTTCTCTCAGTCCTTCATCTCAGCAATAAAATCTCATCCTCGCTTAGACGTACATAACAACTGTGCTCCAACGTTGACTTCGAGCCCTTAGGTACACCACTTAACTGTACACTTCCTTTCCCTTTTTATT
tagatcaagtctgcctccgacagagatccgcctgcctctgcttccccagtgctgggattaaaggcatgtgccaccatacAGGGTTCCACATGAATCTTTCAATAAATATGACCTAAGCACATGACCAATATTTTCCTATTACCTGAGTTTATTCTCCTATTATGTGAGATAAAAATAGACTATATTTGCATTTATAAGTAAAACTC
TACTGATACTAAATTTGTCTCATCCTTTACTTGAGTTTCTTTGTCTTAATGGGTCTCTGGCCCCCTAAATGCCTTCCTCTCTATGTCTATTTCTTTACAAAATAAAGGAGGGTCTCTGAGAACTGGTGACTATGTTAAAGCATAAACGATAGCTCTTAGAGCTGTAGTCAGTTAACATCAAGAGAGACACATGCATATAAAGATAT
CACATCATCAGGGCATAGTGGGCTGCATCATCAGGCCATAGTGGGATACATATCAAGCTCCACATGCCTGAGTTGTGTAACAGAGCCTCACCTCCAGAAAAATAAAAACAAGAAATTAGTTAAATGATCCATTTCGGTCATTTGCGGGAAGTTTCACAAGTCATACATAATCGCCCTCAATAACTGGCTTGTGTGCATGTATAAAT
TTTAATCCCCCTTACCTTTGTGGCTGAGAAAACAAAAGTCATGTCAAGTAACTTCAGGTTTTCCGTAACATTCCAGTAAAACATTTTCCATGGTTTAAGAAATAAAAAACGTGTGCGAAGCACTACCTCAGAGAAGCACGTACCTGACCCAGGTCGGGCAAAGAAGAAAAAGGGTCATGTGTGCAAGGAAAAGAAGAAAGGGAACA
tgtgtgtgtgtgCACCTATACATGTTGTTCGAGGATTTGAATCCAGATCCTCATAATGTCAGACATTCACCCTACAAACCAAACTATACCCCAGCCTTCTAATAAACCCTGAAATTTTCAAATAGCATCTGTGGTGCAGGCTGCTGTGAGCTTTGAGGAAGGCGATACACTGTTGATCTTGAGGGCCAAACTGTCACCTGGCATCC
TGGCACCAGAGACTAGGTAGATTAAAGGGACCACCCAGTCACCTCCTGTGCTGGCAGGGTACTCATGTTGGCAATTTAGACACCTATAAACTGGGAGTCCAATAAATTAGGTTGTAGAGGTGGAGGAGTGGGAGGGCCAGGGCTACATTCTTCTCATGGCTCAGGAGGTAACCATGCCATTCTGGGGGTAACCATGGGGAAGGGCA
GAAGTAGGATAAGGTCAGGGTTAAATGAGACACATTTGACCCTGGCAGAACTTGTCTGGCTGCAGACTTCTGTTCTGTGTCCTCATCTGCCTGTAACACTAATAAATGAAACACTTGGAACAAAaattttctccctcacaaaacacattctacagttctaccccctagtaggatttagagacaatctttccaaatgtgctcagttt
ACATCTCTCAATTGCAACCTGTCCTGGTATCATCTGGCTACCCAATAGAGTGACTGTCCTAGGTTGCTCTTTTATTTGACATAGGGTCTTCTAGGCACCCAATAAAGCAAGTGCTTTGCTACAAGTTCCCTTTCCTGGCACCCCAGCAACCTGTTCACCCCTCCTTCCGGGAAAGCACTTTGAACTCCTGGATGCTGAGATAACTC
tttctatgattttgaggccaacctgttctagaaaacaagctccagaccagccaaagctacatagtaagaccctatctaaaaccaacaaaaTTAAATACCAAATAAAACAACAAACAATCCAGTTAAGAAATGGGAAAGTTggggctggagagatggctcagcggttaagagcaccctactgctcttccagaggtcctgagttcaat
tgaggccagtcttgtcaataatgcaaattctacgatagtcagggctacataagaaaatcctaccttgaaaaaccaaaaATAAGTAAGTAAACAAACAACAAATAAAAAAATGACAACAAATTGTGGGAGGAtgtggagatttctgaaaaaaactgaaaatggaattcccttatgacttctctgtactactactggacatactaagt
cagaaggttgtgagccaccatgtggttgctgggaattgaactcaggacctctggaagagcagtcagtgctcttaacccctgagccatctctccagccccAAATAAATAAATCTTAAAAAAAAGAAAAAAGGAAGAAAAgggtcttgatagacagctcaatggttaaaagggatcctgcagaggatctgagtttgatttccaaaacc
aggttgtgagccaccatgtggttgctgggaattgaactcaggacctctggaagagcagtcagtgctcttaacccctgagccatctctccagccccAAATAAATAAATCTTAAAAAAAAGAAAAAAGGAAGAAAAgggtcttgatagacagctcaatggttaaaagggatcctgcagaggatctgagtttgatttccaaaacccatg
CCTCCCCTGCCCCAAGCACTGGGGAACCGAAACCAGTAGCCAGAACAAGGCCTGAGGCAGCTGCAACCATTGGCACAAAGAAGGGGAGGGGCTGCCAGAGAATAAAGTTTACACTGGCCTAAAGTATCCTTTCCCAGTGTCTGCCAGGCTTCCCTGGCTCCAGCCCACCTCATAAAGTGGCTGGGATCTGGGTAGAAGGGTGGCTA
ATGGCTGAGGGCCAGGCTGTACCAGCTCCTCGGGATCGGGCAGCTCGAAGAAGAGTGTAGGAGGTCACAGCCACATCCAGGAGTGGCTTGGTCAGGTTGGAATAAAGGTGGGCTACAGAAGCAGCAAAGGCTACCATATCCTCTGTCAGAGACTGGTCAGGGTTTCGAAGCCGTCCATCCATGTTGCTTACTCGGTAGTAAGTCTG
GACATTATATCCCAGTTAAATTTAAGGGCCATTAGTGATGACAGCACTGGGTCTGGTGTGTGGGGGAGGGAGACCTTCATGATCGCTACAGCTCTTCCAAAATAAATCATGTGATTAAAGTAAATCtgtgtgtgtgtgtgtgtgtgtgtgtgtgtgtgtgCGCGCGCGCGCGTTTCAGAAGAAAAAGGAACAAAAACTTGTATGTC
tgacctctggaagagcagtcagtgctcttaaccattaagccatctctccagccccAGCAAGACCATTCTTGTTTTAATTTACCCCCATAATTATCTTCTGAATAAATATGTGTTCTGAATAAATAATGAAGTGTAGTTAGAACAGAAGTAAGGACAGGGAATTGAGGAAAAAAGACCACACCAAGAAAAACAAAGGGAAGTAAAGC
gtcagtgctcttaaccattaagccatctctccagccccAGCAAGACCATTCTTGTTTTAATTTACCCCCATAATTATCTTCTGAATAAATATGTGTTCTGAATAAATAATGAAGTGTAGTTAGAACAGAAGTAAGGACAGGGAATTGAGGAAAAAAGACCACACCAAGAAAAACAAAGGGAAGTAAAGCAACCACCAGCTCTACGT
taaTAAAAATATACACTGGAAAATACTGACatacatatatatacatatatatatatatatatatatatatagtatttatataGCAAGCTGAAGAATACAAAATAAAAAAACAAAACAAAAGCCCCCTAACCCTATCACTAAACTATGGAAGCcaggaacagtgagatggctcagtgggttaaaggtacttgctgAGTGGGTCGTTC
CCATCTCCACTGATTCGTCACCATCGTATAAATGGTTATGAGAGATTTAATGCCTGCTCCTACCAGGTTCTTTTTTATTTTCTTAAAACAAACAACAAAAAATAAACTttattattattattattattattattattttattattTTTTATTTCCTATGATTCCTTTAACTTGATAATTTTAGAAATACTAAGTTATAGAATTTTA
TGGTTATTCTGTATCGAATATTGCTTTTCTGCGTGATAATTATTGATTGTGACTTGATTTGAACAGAGAAGGCGAAGAAAAGTATGCAAGAGAAAGATGTAATAAATCCTTCTCTTTGCATAAAGCTCTTCTCCTTGCCGTTCATCGAACTTTGTGCCTTCCTTTTTAGAGCGCTTTGAGCGAAAGAAGATTTTTGAAAAAAAAAT
AACATTGTCTCCTGACAGCTAATGGGATAGGAAGTTTTAAATTCTTTTTACTTATCTGCGTTTCTTAAGGAAACATATAATTAAGGTGTGTTCTGTTGATAATAAACAATATGTGCTATGATCTCATGAAAAAGGCTTGGACCTAAATCTAACCAATCATTTTGCTCTGATTGCCTGCCTTTAAGAAAAAAAAAATGGAAGTTAGA
tgatatacatgtgataaATAataggtgggtaggatagacgcatagatagataagtgacagattcacaggtagacgcatagacagatagataaaATGTAATAATAAAATTAGGCTGAGGCAGGAGGGAGCAAAGATCGGACCTTTAAAGATTACAATGTAATTGAGAGAACAACAAAATTCAACACTTAGCCCCCTGTAGTGCAACA
AGAACACATGGAAATTTAATCTAGCACTCCAAATAGTCTTTTATCTACGTTACCCAATGGAAAGCACCTAAAAAACTAAAACACCTGGGGAATCTACTACAATAAAACGTAAGCAAACCTAAAAGTAAAGATTTTATACAACTCTCCTAAGATACATTTTTTTAAACATGCCATCCAGTCCCCCGTCTTCTCCTATCTTTGGTTTT
AAGGATGGGTAGGATATTTTTAAGGATACATCTTATGTTATTTTTAAAATTTGAAGAAGTCTGGAAGTGATCTGTGTTCCAAAAGTTACAACGGAACTACAATAAAAGTAACATATTTGAAGTAAATGCAGGGCGAGAAAGGAGGAGTTAGAGGAGGTGAGAGAAACGAGAGAGAAGAAGACATAATACAgaaagccagaggctcc
aagcagggggagacgggatgggatgggggggttgcagaggggaaaccaggaaaggggataacatttgaaatgtaaataaaaatccaatacaaaTATATCAAATAAAAAAACAAAAGACACAATAAATACCAGGACTgtggttaagaaagagcacatactgcccttgcacaggacctgagtttggatcctagcacccatgttaagtg
ggatgggggggttgcagaggggaaaccaggaaaggggataacatttgaaatgtaaataaaaatccaatacaaaTATATCAAATAAAAAAACAAAAGACACAATAAATACCAGGACTgtggttaagaaagagcacatactgcccttgcacaggacctgagtttggatcctagcacccatgttaagtggcccgcagccacctgtaacg
AAACCTGGACAAATACATATGCTTGATAGCAACTGTTTCTGAACATCCAAAATTATTTGCACTAAACATAAAACCTGGAGTTTTGACAGTCATGTAACCAAATAAACTAAAAGGCAAGATATtaataagaaaatataaattaaaatgacaacagttttcttgtgcatcagataggcaaaacttcaacagcttgataattctgtcag
cctgctgctgtctctgaagtgctggggttaaaggtgtgtgccacGTCTTTTCAATACAACTTTCGATTTTATGGTCACGTTAAAATGTTACTAATTGATGAATAAAATTAACTAAACAATTAGTTGAAAAGCAAGAAACTGGATGTTGTTTTTAAGTATCAGAGAGATATGATGGCCACAGAAGAGAGGAAGAAAGGTATAGGAGT
TCAGACCAAATGCCCACTTACATTTTCATAGTATTTATAGTGTTTCTTTGAGGGCTAACTAGTGTGTAATTATTTTGTAACATACTTAATGAGTATTTGAAATAAAAGTTTGTGTTTCAGCTACACATATATGTAATACAAGGGACCACTTGAGTATCTTTGTTTAACttggcacatgattcaaatattatattagcctttaatat
AGAAGTAGTAAAGAATTAATCATAGGAGCCATTTATGTGATCCTCTTAGACCACTTACTGTCATATTTTAAAGTGGTCAGACTGTCATCTTCTTTTAGGTAATAAAATATTATGTGATCATTTCAGAATCTACTTGAAAAAAAACCCACTTCCTTCCAGAATACTAGAAATAAATGCTACAATTAGATTTTCTTAGTTTATGTTCG
TAAAGTGGTCAGACTGTCATCTTCTTTTAGGTAATAAAATATTATGTGATCATTTCAGAATCTACTTGAAAAAAAACCCACTTCCTTCCAGAATACTAGAAATAAATGCTACAATTAGATTTTCTTAGTTTATGTTCGTGTTTTAAGTAATTGTTAAGCAAAAACGGAAGGAATGGGACTCTGTAAAATTGTAAGGTTAAACACAA
AAGCTGCAATGTTCAATAATTATTTCATCTGGGAGCATTTAAAAATGTTTTTTTTTAAAGTATCCAACCCATATGATAATCTTGGATAGTGAAGACAGCAAATAAAATATATCAGGATTGCAACTTCGAGTTTAACTTCGGCTATTCTATGGAGCTAAAAGTACCATAAAATAATTAATTGCAAAAATATTGACTCTTTTTGGAAA
tcattcctttttttcagggtgagcactgaactcgagctttgtgggctaggcaagtacttcatccacttagctaGCTAAACTGCTGAACTACTAAGAGAAAAATAAAATGTTACATATTTGCAATAAGTAGCTAATTGGTGCACATGTCATATCCTAATAATAAAACCACTCTACGGGTTTATAATTGAATAATAAATCCCGGCCAA
tcatccacttagctaGCTAAACTGCTGAACTACTAAGAGAAAAATAAAATGTTACATATTTGCAATAAGTAGCTAATTGGTGCACATGTCATATCCTAATAATAAAACCACTCTACGGGTTTATAATTGAATAATAAATCCCGGCCAAACAATTCCTCTTCAATTTATTAACAGGATTTCCCTGTGTTCAACACATCTTGGCCTCT
CTAAGAGAAAAATAAAATGTTACATATTTGCAATAAGTAGCTAATTGGTGCACATGTCATATCCTAATAATAAAACCACTCTACGGGTTTATAATTGAATAATAAATCCCGGCCAAACAATTCCTCTTCAATTTATTAACAGGATTTCCCTGTGTTCAACACATCTTGGCCTCTCTTTTCAACTTCCAGTAAACCTGTACAACTGC
gttctccacccagcttgcagtaaggaccttcctttcaacatgttcctgccTGGTGTTCAGCTGTGCCTCACTCCGAAAGCCTCGAGATAGCTCAACCCCAAATAAATCCCCTGAAAGCAGGAGCCGACGGGACACTTGCATGTGTATGGATACGTAAGCAACTAGTACAGCCAGTCAGCCATTTTATACGAAGTGTAATGTGTATG
GTCTCACAAAGCCTTAAAACCAGGTCCTCGAGTTTACAAAATGTTTTTTGGCACTCttttttttttttttttttttttGCAATTAAGATGCAGGATATTAAATAAATTATTTTCAACAGGATCAAAAACTAGAGTTGAGTCCATGAATCTTCTGATCATTTAAAGTCAAAATGAAAGTCAGGAAACCTGGATTAGTAAAACTAAAT
GGAGCTTGTGGAGAAGACACAATGTTTCTTTTCCTGTCTTAGTAGCACCGAGCGTGTAAGAATGAGTATTCTTAGACTCAGAGCTTGCAAAGTCAGGATAAATAAAGTCATTTTTATCACTGGAGATAATCCAGAATGGTTAAGTGACCGTCCGTATGGAATGTAGCATGTTTTGATGGGAGATGGGTAATGTTTTTTTCCTTTAA
taattattatattattaaatgtaataaaCACCATGTGTGTATTCATTTTATTAGAAGTTTTTTTTTCATGGTATTTTTTTTTAGAACAAGAATTAGCAGAAATAAATCCATTAGCTTATTCCATTTAGCCTCCTTTGGACTTTTCCTGTATCCCCCATCCTGCTAACTCTTACAGCTGTGTGACAAACTCTCCCGCCAGTCTCAGG
gagacaaccgactcccaaaagctgtcttcttacctccacgtgcacgatgcggtcggtacacatgtgcttacgttcatacatacacaGAGACACACACAGTAATAAATGTATAGATTCACATATGatattttaaataataaaaaatattatttaaaaaattaaaagtaaataaacaataataGTGGAGAGTTATCTCAGAGATGCCT
GTACCTATGCACCAATGTGCACACATGCACACATGCACTGGCTCATTCAAACATGTATGTACACCATGTACCCATACACTTATACCAACCTATTAACCAGAATAAAAAATGGTATGGTTTCTTTAAGAGGAATTTAAACAGATCTGGCCCTCATGATTTTGACATTTTTCTTCTTTCCCAAACATTTATCATTCAATAGCTTGGCT
CCAACTGCTCAGAGGGATAAAGGTTGATACGGAATTATAGCTTCCATGTTACTTTGGCAGATTAATGCCTTCTGGGTTTTCTCCACGCTTTCAGCAACAAAATAAATATTTTCTCATAGTGTGTAACTTTTAAACTGCCTCGTTCTTATGTAGGCATCATGGAAGCAGGAGCCAGTAACGTTAGTCCTGCATGCAGCCATCAACTG
CAGCACAATTTGATTCTTTAATGAAGAGCAAAGACACCAGTAACATCTGTAATCTCTTTCTCTCTCTTAGTACAAAGAAAGGGATATATAGCCTTAAAACAATAAACAGAAGACTAAATATTCGTATGTTTCCCTTTCAGTGATTGGCCCAACAGTTCCTCCTGTCAATCTACAGAGCAAGTTTCAGTGTGGCGACTGTGGTCCAG
TACTATGTGTTTAGTGCTGTCCACAAAGAAGTACCTGCAGTTCACAATTCTCCTAAACGAACATATTTAGCTTAATAATGACTCAAATAGACATTTTAAAAATAAAATGAACTAAACCATGGGAGTAACtttaaaaattaaaatattatattttCCCTTGTTTTTATTACCTTAATTTAAACAATAGTCATTAAGACTGAACTGTA
CTTCCTCCTCCTGTCCCCGCTAATCTTAGTTTTTACTCCTCTCCTAGGCAAAATTTAATTATCTCTGTCAAAGTTATGTCCTTGGCATGAGCTAAAAGTAAATAAAGGAAATGCCATTTTATTAGAAACTTTTCTGCATTTCTTAATCTGCACACTTTCATTGATCAGTTCTGCAGAACTGTCTGAACCTGCAGTTATCCCCCTTG
GTCCAAAAGACTGAGACGGGTACATTTATTATTTAGGTAAAGAAAACCCAAATGGCTCTCCTGGAATCAAATGCACCTCAAGGTATGTATGAGGAATGAGAATAAATGTAGCAGCTAGAGAAATCCGCCACTGTTTAATAAATGCTATCCTGTGATGATGGAATATGTTCCAATAAAACATTGTGATTGGTTTGGTTCCCACTACC
GTAAAGAAAACCCAAATGGCTCTCCTGGAATCAAATGCACCTCAAGGTATGTATGAGGAATGAGAATAAATGTAGCAGCTAGAGAAATCCGCCACTGTTTAATAAATGCTATCCTGTGATGATGGAATATGTTCCAATAAAACATTGTGATTGGTTTGGTTCCCACTACCATGGGGCACaaaaaaaaaaaaaaaaaaaaaaaaaaa
TGCACCTCAAGGTATGTATGAGGAATGAGAATAAATGTAGCAGCTAGAGAAATCCGCCACTGTTTAATAAATGCTATCCTGTGATGATGGAATATGTTCCAATAAAACATTGTGATTGGTTTGGTTCCCACTACCATGGGGCACaaaaaaaaaaaaaaaaaaaaaaaaaaaaaCCCAAAAAGGAACTCAAGACTACTTTGTTAGAA
AAACATTGTGATTGGTTTGGTTCCCACTACCATGGGGCACaaaaaaaaaaaaaaaaaaaaaaaaaaaaaCCCAAAAAGGAACTCAAGACTACTTTGTTAGAATAAACAGCTAATGACCCAGTTTTAAATAGGGTTCTTCATTAAAGAAAAAGACAGAGCTATAAAAGTCAAATTAGCTGACTTCAAATGGTTTACATCCCATGAAT
TCACTTATAACACTAGAGACCTAACTGCCCTTAAATAGAGCTCAGGAGAGCTAGAGGTTGCTTATATACATTCTAGTTTTCAAAACTGACAACAATACCCAATAAAGTCCCACTGTATACCGTAAAACTCAAATCACCCTTTCCCTTAGAATGTGTGCCTACACGGTGACATGACCATGAAATCTAAAATCAGTCAGCAAAATTCA
tgctgtgacctgaacccaggtccttctgtagaccactgagtcatctctccagacccTGATTTTATTTTCATTTTGAAAATAATCTCACAGCATTAGCCTAAATAAATTCCAATAATTTCTATCATGAAATTTTATGACTAAATTATTCTGCTGGCACAAGTAGTATTATTTAAACCGTGTCACAAGTTTGGCTGCCAACGTGCAAA
caaatggcaggAACTCtgtgtgtgtgtgtgtgtgtgtgtgtgtgtgtgtgtgtACACACATGTACAACATGACTTTTTTATGGTAAACTCCCCAAATATAAATAAATTGTTAAAATACTCCTGTAACTCATTTATTTACACAGAATAATAGAATGTACTATTACTTTTCAAATTTAACAAGAGTGCACCAGGCCTAGTGAACAAGT
AGAGTGCACCAGGCCTAGTGAACAAGTATTTAAATAATGGTAGCCCAGCCCACCTCCTACTTGCCAACTCAAAGAAACTTATTTTAGATAATACTATCCAAATAAAGTAAACCGGACAAATTAAGAAATAATAAATGAAggggtagagagatgactcggtgggtagagcccttgctgtcccagcatgagtactggattttgtctgg
TTAAATAATGGTAGCCCAGCCCACCTCCTACTTGCCAACTCAAAGAAACTTATTTTAGATAATACTATCCAAATAAAGTAAACCGGACAAATTAAGAAATAATAAATGAAggggtagagagatgactcggtgggtagagcccttgctgtcccagcatgagtactggattttgtctggtgggcattgtggactgcctgcaaacctcg
TAAGCTCACTTCAGTAAGTACACTTTTGGAGTCTTACAGAGCTAAAACATGAAAGCTATTCCTAACTAAAAAGTGTCACCCCAGAGATAGAAATAATATAAATAAAATGAATCATTTTTACTGTCATCTTAAACAAAAGGAGAAATGTAATGTGTGAGAAATAAGCATTGCTAAGAAAAACCAAAAACTGGTGTGAGCTGGAACTG
GAGTTCGAGGTCTAAGCAGCAGCACAGGAACAATGGTTAAAAATACACTCTACACACAGGAAATcacacacacacacacacacacacacTCAGGTATGGAAATAAAAGACAATAATTAGCTGAAACAGGGACATTATTTTACAATACGTAGGTGATATCAAACATCAAATTATACATACGTAAGTGTGTATAGGTATATACTCAAA
GTATACTCCGTGTTGGCAGTTTCACAGACACACACTTGTCCCTTAGTCGTGAATTTTGTACACATCAAGTATGATTTTTTTAATACACCAATCACTCCTTAATAAAATGCTTGGGGGGGGGGGAGTAGGAGAAAAGAGGAAAAAAAGAACCCAATTGCTAGTATAAATGCTTAGGGGGTAAAAGTCTATAGTGGACAGCAAAAATA
ATGATGCTATCAATGAAACCCATAGAAAACCGGAAGAAAATGAAATTATGTAGGTGTTCCACCTGATAGGAAACAAACAAAGCACTTTTTTTCCTTGACAAATAAAAAACTGATTCTCCCTAAGGATAAAGCATAATTAACTCACACACATACACTGAAAAGCTATGGCTCCTGACTCTATTACACAGCACACAATGAGCACAATG
CCCAGCACTCACCACCTAATTCTCGCTAGCAGTTAAGCAGCCTACCTGTCACTGAATGTCTTCTGAATAAGTATAACTATCTGAATTCAAAATAGCATCAAATAAAGAAAAACAGCCTTCAGAAAATATTTATATTCCAAATAAAAGGTCAACAAACTATGACCAACAAAACTAGCCTGCCACTTATGTTGCAATCAAGTTGTTTA
GCCTACCTGTCACTGAATGTCTTCTGAATAAGTATAACTATCTGAATTCAAAATAGCATCAAATAAAGAAAAACAGCCTTCAGAAAATATTTATATTCCAAATAAAAGGTCAACAAACTATGACCAACAAAACTAGCCTGCCACTTATGTTGCAATCAAGTTGTTTACACAGCCACTGTTGTGTGTATTGTATGTCCAACAGAGAC
GTTTGTTGTCTAGTAAAAGGATACCACAAACACTTTTCACTAATTATACCCACTATCCCCCCCCTGCCTCCCTAGAGCAAGAAACTCTACATAGAAAGTCAATAAAAGGAAGGGAAGAGCAACTATTAAAAGAGTAATCTCCTAGGTAATTCTGTGGCTTCCTACAGTGTAGCCTACATAGTATTACATAAGTACTAAAACCCTCA
TCCCCACAAAAAACTATCTGGAAAATCAGAATTACTAAACACTGCAAAACAGTCATAACTTTAAAATGTCTGTGGATAAGTTAAAGCAGAAGTTTCATTGAATAAATACAAAAATTTGAATACTATCATGACTAAATTTTAAAAATGAAATTCACAGAGAATCAGTCAATAAAAAACATGAAGAAGTAAATCAAAGAAACTACACA
GTCTGTGGATAAGTTAAAGCAGAAGTTTCATTGAATAAATACAAAAATTTGAATACTATCATGACTAAATTTTAAAAATGAAATTCACAGAGAATCAGTCAATAAAAAACATGAAGAAGTAAATCAAAGAAACTACACAGCTAATAAAGAGTACATAAACCATACAGGATTTATAAAACTAATATTCCTCATAATGCTTATTTTCA
AAAAATTTGAATACTATCATGACTAAATTTTAAAAATGAAATTCACAGAGAATCAGTCAATAAAAAACATGAAGAAGTAAATCAAAGAAACTACACAGCTAATAAAGAGTACATAAACCATACAGGATTTATAAAACTAATATTCCTCATAATGCTTATTTTCAAAACAAGTAAAAAACCCACTATTTCAGTACCTATATTGTTAG
CCTCATAATGCTTATTTTCAAAACAAGTAAAAAACCCACTATTTCAGTACCTATATTGTTAGAATTTCAAGTCAATATAAATGACATCAATATCTACAAAAATAAAATTTCATTATTGTTCTAAACTATTTCTCCTTACCTATTAGTGATAAGCCGTGAATTAACGAATCTATATTCTCCTTCATACTTCTGCTCCATAATCGTCA
TCGAGTTAGGAATAGCCCAGAAACAAGCAAGTAGGCCATCATGCTTGCCGGGCCCTGTGGTTAACGGAAGAGAAAGATGCACAACACTCAAGGACACGGCAATAAAACTCACATGTGAAGGGCTGTAAGGACCTGAAACCCAGAGAAGCTGAGCCTTGGCTTATTCCTCTCTCTTTCTTCTTTCCTGAAAAATCACATGCTAGTCT
TACCAGAAATATAAATTACGGTATAGAAACTAAAACATTAGGTCTGTTCCCTCTCTTATGGCGCAGTCAGTTACAGAATAATTACATCTGAGCACAGGGTAATAAAGAGAAAAACAGAAAATTCAAACAAAAGAAAAGCAGAAAAACTAGGTAAATTATCAATTAACCACAAAATGAATAAAAAGACACACACATAAACACATATA
AATAATTACATCTGAGCACAGGGTAATAAAGAGAAAAACAGAAAATTCAAACAAAAGAAAAGCAGAAAAACTAGGTAAATTATCAATTAACCACAAAATGAATAAAAAGACACACACATAAACACATATAGGTACAGAAGATCAATATATTGTTACATGGTTTGCTATAAATATTTAAGAAAAACATTAAAATTATTCAAGTTAGA
ATTCTTATCACCACACATATTGGAGAAAAGAAAACAAGGCTCATGGGCTAGCCAACAATTTATCTTTATAAAATACTTCTGAAACTAGCATTTCATTCTGAATAAACTGCTGATATTATTCTAAGTTTTTATTAAAATTAGTTGCTGCCGAATCTCTCTTTAACATTACTTTGCAACAATAAACACATGCATTTTCGGTGTATGCA
TCTGAAACTAGCATTTCATTCTGAATAAACTGCTGATATTATTCTAAGTTTTTATTAAAATTAGTTGCTGCCGAATCTCTCTTTAACATTACTTTGCAACAATAAACACATGCATTTTCGGTGTATGCAATGCATGTTTAAATACTTCTGGTTATTATTTCTAGAAAAAAAAGCAAATCAGGATACTTACTTTAGAGCCTCCAGTA
acaaggtgacagaatataaaactcctacaagttgtcctataatatccatacacattaaagtgtatgtctgtgtgtgcacacatatccatacacacaAAAGAATAAAAATGGACTCACCTGAGCTCCAATTGCACTTGTTAACTTGAAAATATACAAAACTATGTCTAAAAATGGCTGTAAAATAAACATTAGAATATACAGAATTA
catatccatacacacaAAAGAATAAAAATGGACTCACCTGAGCTCCAATTGCACTTGTTAACTTGAAAATATACAAAACTATGTCTAAAAATGGCTGTAAAATAAACATTAGAATATACAGAATTAGATCCGAGAACTAGCGTGCCTAGACTGACAACTAATATAAGATGTTAACTGTAAAATGCAATTCAATATTTAATACATAA
AACTGTAAAATGCAATTCAATATTTAATACATAATGTGTGGAACTCTCACTATGTATAATAATTAGACTGTAACAGTGCTTAGATCAAGGAATATACAGAAATAAATAATTAAAGTTCTTAAGAAACTTGAAATGGAGATATTGAAAATGATGACTATTAACCATCAAGTAGGAGGAATACTCCTCAGAACAAGACAGCACATCAG
CGCCCTTCCACCCAATCAATTCTAAACAAATTTGCTCAGATTCAAAATTCAACAATCTAACAAATTTTTTAAGTGGGTAAACTTACCTTACTAAGATTCGAATAAAGATCAACTACACTGTTACAAAACTTTTCTACGTCTTGTGTAAGCAGCTGGTCTGGGTTTGCTATTCTGTTATCCAGGTTGCCCATTTTATAGTAGGTGAA
TGGTGGCTAATGGGAGGGAGTGCTAGGACTAGAGCCCACCACTGACAGATCACTCCCAGTGTATTCCTAATGCAAGAGTCATTTTCTTGAAAAACAGTCCAATAAACAAGAAAAAGTCTAGTATCATAAACACTGCTGCCCAATTTAAATATTTCTAATTCAAAAATAGAGTTTCACTTACTGGAGATACTCCTCATAGAGGTATC
CATCTGTGAGCTTTATTAAACTGAATTAATTAAATTTCTCAAGGAAACTTCTCTTTTCTCCTCCCAAACCTGGACATTAAAAGTCTTATAGGGCCTAGAAAATAAAAATAGAGACCAAGGTAAGAAAACCACTTGGGTTTTAAGCTATACTAATTTCTAAGTTAATTCAAAGAATAGACCCTAGTTTAATAGTGTCTCAAGTCACA
GAGAGAGAAAGGTAGAGAGGGGATGGATGGAAAGCAGAGAGGAGGAAAAACAAAGAAAAAAAACATACATGTGTGTGTGTGTTACACACATACTAACATAAATAAAACCAAGCCAAACAAAATTTTAAAATGTTCTATTAAGTGTAAAAGTTTACACTGAAAATATTAGAAGCTAAACTGCAAAATTTAACACAAATTAGAATCTA
CCTGAAACTACACAGAGCATGTGGTACGGCGCATGCCAGCCATCGCTGTGCACTCTTTACCAATGGAGTAGCTGCTATGAACTTAAAAAATGATTCCTTGAATAAAGCCACACTTCTGCGTATTATTCCACTGCAAAAGAAAAATAGTTAAGAAAGAAAAATCAAGTCACTGCTACTCCAGCAGATCCAAGGACATCTATGAAAGA
TTTCTTGGAACACTAAACCTACTTCAAAGAGCCAAAAAGGAAAAGGCAAATTCATCCACAGTGTAACTAATATTGAGACAAAAATAGTACTAATTTTTCAAATAAAATTGTCCTGCATTACTGTCCTGCAATATTTAAATTTTTTAAAGAAACTAGTAAGTATTTGTACTTGGCCAAGCATCAAAGTCCCACATATGCCTGCAGCT
GCTAACAGAATTATAAATTGGCTTATATCCATCATCATCAATTAAATTACAAACCACCTAGTCTTGGCAATGCATTTTCTATGTTACTAAGTATATAGAAAATAAATTCAATAAAAAATAGATACCTAGTACATAAAAATTACTGAATTTCTAATATCTGAAAGGAAAAACATTTAAGAACATAATATTTCAATTTTACTTTCCTT
ATTATAAATTGGCTTATATCCATCATCATCAATTAAATTACAAACCACCTAGTCTTGGCAATGCATTTTCTATGTTACTAAGTATATAGAAAATAAATTCAATAAAAAATAGATACCTAGTACATAAAAATTACTGAATTTCTAATATCTGAAAGGAAAAACATTTAAGAACATAATATTTCAATTTTACTTTCCTTTCTCAGAAA
GAAAGGAAAAACATTTAAGAACATAATATTTCAATTTTACTTTCCTTTCTCAGAAAAAGACTATGTTTACCAAAACGAGAAAGTAACAGGGAAATATAACAATAAAAGATTCAGGCACACCGAAACCACAGGGACACAGGATGGGGTGAAAACAGGAATGCAAAATTAAGACTGTAAAACTGCACAAGTGTGTGCTTGGCAATATT
GGCAATATTACATTACATATGATATATACTGTGGAGATTTTAGATTACTGTGGAAAACCTTACGCTGAGTCAGGACAGTGGACAAACAAAACCTGTAGCTAATAAACGGCAGAACAAGCAAGAAGCTGTTCACGAGACCAACTAGAAAGCACAGTCTGTAGCCGCAGTCCAACACCCAGTGTCACACAACCGATAAATCCTGACAA
AAAAGTTACTGTAAATCATTTATTTTAAGAGATATGTGATAAAACGCAGCATTCTATAAAACAATTCCAATAATGTTCACTTTATCATTCGTAATATAGTAATAAATTCATTAACAGACAAAGGAGTTGCAACAATCTGAAACAGCCCAACTGCCATTTTACAACTTTAAATTGTAGTGATTAAGATAATGTTGGAAATATAATAA
ATAAATTCATTAACAGACAAAGGAGTTGCAACAATCTGAAACAGCCCAACTGCCATTTTACAACTTTAAATTGTAGTGATTAAGATAATGTTGGAAATATAATAAAAACCATGAAAAATTAACTTTAGAATAAGAAAAGTCTGGTTTTTTTTTTTAATACGGCACACTCCATATGACTCACTAAATGTTTTGATATTTTCCTCCAA
CACGTACCTTTCAATCAGTGTGCCATTTTGAATCATCCAAACATCACAGTATGTTCGAGATACCAGCATAACAGCAATAAGTATCAAGTACCCTGTCTAAAATAAACCAGAAAAAGTACACTAAATGCATTTCAGAATGTTAAAAGAAACAGTAACTTGCTGAAACTTTTGGTCAGATTTTAGAATTTTATTCTAACAATATTTAT
GTACACTAAATGCATTTCAGAATGTTAAAAGAAACAGTAACTTGCTGAAACTTTTGGTCAGATTTTAGAATTTTATTCTAACAATATTTATTTTATCTATAATAAATTCTAACAGAGCTTAAAGGGAACTTAAAATTATAACATGTACGTTAAAGGCCTCATAGAGCATTTGACTAACGATCTCATTTAGAATTCAAAGGTAAGTA
GGTAAGTAATTCACAGTTAATGGCAGAAACTAGATAGGAACTTGAGATTTTTCTAGCTTGGTATATTGTGATTTTCTTATTTATTTTATTATGCTACTTTAATAAAGAACACTATAATAATTACTGCATTAACTAAATAAGCCATGGAGCTTAAAATTTTGTACAAACTGAGTAAATGAGGTTCAACTTGTTAAATAAAAAGTCTT
CTACTTTAATAAAGAACACTATAATAATTACTGCATTAACTAAATAAGCCATGGAGCTTAAAATTTTGTACAAACTGAGTAAATGAGGTTCAACTTGTTAAATAAAAAGTCTTTAATACTGTCTGAATTTCTCAGGGCTTTCAACTGGAGCTTTTAAGGCAAAAGTTATACAAGAAAAGAAACAAGTTCCGTTAAGCAGAGCTCTG
CTGAGctggttttgcaatgacagggttgaatccaagacttcatgcacggtaggcatggaccccacacgctactgccctgtacccttagcctcCACTTCTTAATAAATACAAACTTTTTTTTTAAATCCTAGACATGATTTTCCCTAATTTTAGAGACGTCTActgggcagtgctggctcacaccaccagtccagcactccggaggc
AGCTGCATTACTCACAAGGTTTCTGTGTGTGTTAACAATATAAAACTCTGTTACATGGTGATATAACCCACATGACAGACTACTACCCAGCATAAAGGGAAATAAAATATGGATACAGTAAAACTTTAAATAAAATATGGATACAGTAAAACTTTAaataaaatatggatacagtaaaacttgaagaaaccctgaaaacatcatgc
GTGTTAACAATATAAAACTCTGTTACATGGTGATATAACCCACATGACAGACTACTACCCAGCATAAAGGGAAATAAAATATGGATACAGTAAAACTTTAAATAAAATATGGATACAGTAAAACTTTAaataaaatatggatacagtaaaacttgaagaaaccctgaaaacatcatgctaagggaaaggcctacaggactacacat
CACCGATAAGTTTAAGATAGTGGTAACGGCCACTCAATTCTATGATAAATATACAAATAACTATTGGACTTAAATGATGACTATTAAAATAAGGAGTGTAAATAAAGCTACTAtttaaaaactcaattggtgaatacagaattagaggatctgtgatcagaaagatcaaaagatacctacagattataatttaccaataatgtgaa
CTCCTTACCCTCCTCCCTGTCCTTAGGTACAGGGACTGCTTCTAAAGCTGGTGGCTTCCTTAGTCTTAGTGGTTAGACATGGGGCCTAGAATGGCCAAGGAATAAAATGAGTGGGTAGCCTTAGTCTCTTATCCTGTCTGAAATAGCTTCTTTTTGACTCTGTAGCATGGGGGATAGGAGATAGGCTTCTCATAGGAGGGTACATC
AGATCTGTTTGTATCCCTAAAAGTTTTCTCTGTAATATTCCTCTTCAAGCTTCTTCCTGCTGGAAAGAAGGGAACTAACTCCTTTTCAATAATTTCAAATAATAAATAATATGGAAGTTGTACAAATTATGTTTACCTATGTAACCATTCGTCATCCAAAGAATCTATATTTTCTTAAATGTAAAATAATTTATTATGTAAATCAA
GAGGTTACACCCCAGAGCAAAATAGCATGGATTTCTGAAACTCTTTGTATTGGTTGTGGTATTTGTATTAAGGTAAGTGATATTTGTTTGTTGAGTCAAAAATAAAATGTGAAAATTTTAAGTACTTTAAATTTTTTTAAAAAGACAGAAGAATAGGGCAGATAAATTAAAAATGAGATTAAGAAAGCAATATTCTTGGGACAATA
cccaggtggggattaaaagtgtgcaccctcaGAGAGCTGATTCGGAGAATTCATTGAATCTTCATTTCAAACTGAGAACATAAAAAAGGAAAAACAATACAATAAAGCAGTTAAACAGGAGGACCATACCTGTCTCCAGTTTTAAATTTACCACTCTCAAATAGAAATACAACTAAAATACCTTGAATTTAATCTAAAAATGTTTA
ccttccggtactgggattattggtgtgcacaccccggcctcagtgcttactttGGTCTCCTGAATATTAATATATTGAATCTGAAAGTCTAGGTTTTATTAATAAAAAGGTATTTTCACCCTGCCTGCTCTTAAGGAGCCGACAGCATCTGGAGATTGGGGGGGGAAATAACAATGTGGGATTCTACCTGTTGTGAGATTTTTACC
TGACAGGGGACAGTGGGCTCTATTCTGGACCGAAAAGATGAAACAAAGACACAGGCAGTCGTCTGTCAGCAGCTAGGTGAGTACTTGAGCACATGCTTCTAATAAACTGCGTTTGGTCGTAATCCTCATGCTGTGTTATGGGTCTGGTGACTATTTTACTGTTGAACTGTAATGTGATTCAGACCTAGAGTCATGCCGTGCGTGCA
ATCTCTCCAGTCAAGGTTGGTAAGCTGTCTAGATATCTCAAGTAAAGCATGGTCTTTAGACTAGTCAATCAGAAAAAATTGCTTTGTGGAGGAGAAATGAAATAAAAAAGGGCTGGTCTCCTTCCTGTTTCCTAATATTTCCTCCTGTCAGATATCCCCATATTTTTCTGTGTTACTGCTCTGATGTATATTCAAGCCCTATCTTT
CTTGCTTTTTTTTTTTTTCTCTTAGTTTTATGTTTGATGAACCTTCTAGTTACCTTGATGTCAAGCAACGTTTAAAGGCTGCCATTACTATTCGATCTCTAATAAATCCAGATAGGTAAGTATCAATCCAGTACATTTCTATTTTCTTCTGTTGAGGaaattttataaatgtttaaatattaaatattttCTTgggctggagagat
GCTTAGCCGCTCTGAGACCGTCAAAGCATGCATGCACACTCTTTGATCCTATAAAAATATGAAGATCACATTCTCCAGAAAACAGTAAGAAATCTAAAATAATAAACTGCAGCTTTCACTGtatatattatttatatttttatGGCACAGATTTCTTGGGTACACAGATGCTGTGTTCCTAAAACAACAGAACTTTTAACTCCTAA
GTAAGTGACCGTTGAGGAAGGAAGGAATGGCCCTTACACTTAAGAGATAAATGCTTTATTGAGAAGGTAAACACCAAGTTGTAATTTTTTTCTTCGTATAAATAAAGTAACAGTAAGATATATGAAAATTTTAAAGCTCTTGAAAGTCTGAGAAATttttttttggagctgaggaccgaacccagggccttgcgcttgctaggcga
CTGCCTAAAAGCTCCCTCCGCGCTGTGTTTGCTAATTTCTGTTCTGGCAATAGATTGTTAAATCGTCTTAGTCCATCTGTCCTGAGGAAGGAACATCAATAATAAATCTTGTATAAGAAAATATTTTATGACTTTATTATGTTCTTTGTACTTTTTAATTCTGTTTTCTAAGATTTACAATTATAGTAGAAAAATAAATTTATATA
ACATCAATAATAAATCTTGTATAAGAAAATATTTTATGACTTTATTATGTTCTTTGTACTTTTTAATTCTGTTTTCTAAGATTTACAATTATAGTAGAAAAATAAATTTATATAAGAATCTTAGCTAATGATGCTATGGTAATTTAGAAATAAAACTCTGGTTTGCTTTTCAGATACATCATTGTGGTGGAGCATGATCTAAGTGT
GTTCTTTGTACTTTTTAATTCTGTTTTCTAAGATTTACAATTATAGTAGAAAAATAAATTTATATAAGAATCTTAGCTAATGATGCTATGGTAATTTAGAAATAAAACTCTGGTTTGCTTTTCAGATACATCATTGTGGTGGAGCATGATCTAAGTGTACTAGACTATCTGTCTGACTTCATCTGCTGTCTGTATGGTGTGCCAAG
AACCTATCTGTAATCCCTGTCTTGTGTTTGTGACACTTAGATTCCCTAAAAATCTAATAAGATAGTTCAGTGTTTCTAAACAAAATGAGTAATTTTGAGAAATAAATTAACATTGTATCACAATCTAGTTATAACAATATTTGAGTTTAGAATGTGGAGGAGGAGTTTTTATAACTTACGTGCTAATATTTAAGATGAATAGCTAT
TAACCAAAGTTTCTTGCTTCTTTAATTGGTAAATGAAACACTTAGACTAAGTTTCCTTTTGGTTTTAATTTTTAAGTCTACGTTTTCACTTTTTAAAAAGAATAAAAATGAAACTTTTAGAAAAATTGGTTTGTCACTCCCCAGGTTTCCAGTGCACTGTACGCTTGAATATAAATGTCCCTGACATTGCTCTTGGTCCAGAGGAG
AGAGACTCGGTCCCACTGGATTGCAGCAGGTGCTAGCTTTATGTTAAGGGCTAGGGGTCAGGGTTTACTTTAGTACTCGTGCGATGTGCTGTGGGCATGGAATAAAAGGACAAGAACTCTTAAGGTCACGTCAGTGGGGAGATAGTTTGGTTTGTTTTACTCGAGCATCCTTTTTAAAGACGGTCTCTCagccgagccttgggagc
CTCTGAAAAGATCTGTCTTCCTACAAGCAGCGGAGGAAACCGCAGTCATTAGCTGTTTGCATCCCCACTGCAAGCACTTTCTGACACCTAGTGGCTGATTAATAAATAGGCATCTCTAGGGGCCAGAGAGGTGGCTCAGTGATACCCACATGGTGGCTTACCTGTCACTCCATTTAGACAAGATGGCAGGCACAGTACACATACAC
GTCACTCCATTTAGACAAGATGGCAGGCACAGTACACATACACACATACAGACAAAGTACTCTCACTCTTGTAAAATAAGTACATCTAAAAAGTGTTTTAAATAAATAGGTGTTTGGagccaggtggtggtggtacatgtctgcactgggaggcggaaatggaggtggaggcgggggcaggcagatctctgagttctaggctatcc
CCTGTATATGAACGTAAAAGCCAGTAGTTCATGGGAGCTTTTCCTATGGGCAGGAACCAGGCATGGAAAATTTAAAAACAAACAAACAAACAAAAACCCAAATAAAATGACCTGATGTTTTAAGAGAGGAAATGGGGCAAAGATGGCTGATAGCCTCTGAGCCCCTCACTTGCGCCTTACCCCTTTGTAGTTCTTTGAGGAACTGG
AACTCATCTCTGAAGTCTTCTGCCACTTGGTGCTCTTCAGATTTAAACCCCCTGTCTGTGTGTCCTACAGGCCGTGGCTGAGGAGCCTCCTGGGCTCCGAAATAAAAAGGGAAAGGAGGAGAAATCGAAAGGGAAAGCCAAGGTGAGAGGGGGCGCTGCAGGTGGCAGGGGGCTGCAGGCTGTGCGCACAGCTCCTCTGGGAGCCA
AGGTGAGAGGGGGCGCTGCAGGTGGCAGGGGGCTGCAGGCTGTGCGCACAGCTCCTCTGGGAGCCAGCCCTTCATCCGGCCTGTCTTCTTGTTGTCTCAGAATAAACCGTCTGCTACAGACAGTGAAGGGGAAGATGATGAGGACATGACTAAAGAAAAGGAGCCTCCCAGGCCAGGGAAGGACAAAGACAAAAAGGGAGCTGAGC
ACCCACACCCACGGAGTTAAAACTTGTTACTGATCAAGGAAACTGAACTCAAGTGGCAAACAGATTGGAGTTTTTGATCTACCTTGGTGCTGCAGTAGACAATAAAAGAAGGCAACTTCTACTATTTCCTGTTTCTCTTCCTACCTGTGGTGGTGAGTATGTCAGGCTTTACCATATGCTACTCTTTTTTTGTGAGGCAGGCATTT
AAATATTTTGAAGAAATACAGTGTTAATAATGGGAATAGTAGTGTAGCAACTAGAGTTTGAAAATGACTGATAGAGTCAAGTGGTAGGAACTGTCTCTAAAATAAAATTCTGGAAGGCAGCTAGTGTGATCAGGTTAGGCTGTGGGGAAGCTTTATCCATGGCCAGAGCTGTGGAAGATGGTGAAGGAGGAAACAATGGGAGGGCA
tttatttatatataataaatacatctttaaaaaaaaaaGAATACTTCCATTCTCAGTCTGGTTCTCAGCACATGGTCCAGTAATACTCTGAGCAGACCTGAATAAAATGGTAGATATGTGTCTGTTTTCACCTTGACCCCTTCCTTCCTTTTGTGCTTCTGTCCTAATTTTTATGATAGTATAATGTTAGACAGCATTGGTGCTAC
CATACATTTGCAGTTGGGCTGTAGCATGGCTTAGTGCCACACCCTTCCCTGACAGGAGCCATTTGAGCCATGCCCTGAGTTCCACCCTCAGCCCTGCAAGAATAAATAGCAGGTTCTGTTAGCATGTGCTACTGTAATAAAGTTCCTGTCTACTGCTCAGCCTTAGAGCTCAGCCAGTGAATGATGCCCCGCCCTCTAACCTGAGT
GCCACACCCTTCCCTGACAGGAGCCATTTGAGCCATGCCCTGAGTTCCACCCTCAGCCCTGCAAGAATAAATAGCAGGTTCTGTTAGCATGTGCTACTGTAATAAAGTTCCTGTCTACTGCTCAGCCTTAGAGCTCAGCCAGTGAATGATGCCCCGCCCTCTAACCTGAGTGAGAGCCCAGTGAGCCCTGGGTAAAGCTGCCATCT
CTTACCCATACTCTTGTAAGAAATCCTAATGAAGTTAACATCATGACAAAGTCCATcacacacacacacacacacacacacacacacacacacacacacTAATAAAATCAGTAAAACAATTAACTTTACATTGAATGTGATAACATAATCCACAATTCTACCACTTAGGAGGCTGAAGCCAGCCTACATAAATGTTTTGTGTTATG
agttcaagtccaacaggctttacacagcaagcgctggactaccgaagactatatatggagagtgtgcagttcccaataaaacaTTATAAAAATGGTAAGTAATAAAAACAAAAATACATGTAAATTTAAAAACTCttttcatttatatgtgtatgggtgtcctgcatgtttgtgtgtgtgtgaccacatgtatgcagtgcgcgtga
aaagaggaaggatttgaaaggaggaaagggagaaatgatgtaactgtgtctctaaaaaaattcattaaaaaaaaaAAAATCCAAAAGTCTGTCTCAAGCGAATAAACCCTGCCTGCAGATCCTTAAAAAGTTAAACATTACAGTCAacacgccgtaattctagcacctgggaggcaaagacaggaaggatgtgagctcagggccag
GGTTCAGAAAGGAACTCCCGAAATCACATCAAACGAACACTAAAACTTACCCATGATGATACACAAGAAAACATGCAGGCAAAGACACACCAGAAATCTCAATAAACCCACTATTCAGTAGATGGTGAACTCTCACACCCAGCACAGCCCCTTCCCACTTCTCCTCCTCACCGAGGACTGTTCCCTCTTTAGCAGTCCTGGAAGCT
GAGAGAAGGGGATGAAGACTTTGAGAGACTAACAAGAACCAGGAACAGTGTTAAAGATAATATTATAACACTGGACTAGACGGTTATCTGCCTTGAAGTAAATAAAGGACAAGAGGACCTCACATTTAAGCAGAGGCTGATATACCTTTAAGACCATGCTGTTGGTTAAGGCACAACACTGGCAAAACCAAGTCTGTTAGCTTCAA
tggggccgcatcctactgagtcacctccccaacccTTTAGGATGCTTTTTTTGTGGGACAGTCTGCTATAGTTTTATTCTACTCCACCTTATTAAATAATAATAAATAGCAAAATGTCGCTAAACAAGCCATAGAAGAACAGCGTGTGCGTCCTTTCTAGGACATTGGTGTACCTTACCAGACCAGCGGCCTTGGTGACCAGAAGT
GACAGTAAGATATGTCAGCCCCCACAAGCCAGTGCTCTAATAGCACTGTCACAGACGCGTCAGGAACTGACACAGGAACACGTGACAACAGCTTATTCTAAATAAACCCCGTGCATCTCCCCCCCCCCCCAGGTTCTTATGCGTAGACCAGAAAGAGGTGAGTCTCCATGGTGGCCCGCCTTTTCTTTACAAGAGGAGAGCAAGTC
GTCACCTCCCTCCTAACACCAGTGCTATCTATGCCTGGTGACTCTGAACCTAGAGGTTCAATTTCCTCAACTCAGAACCACACACAGTAAGCAGGCAGTCAATAAAGTGTGCACTGTACCTGGGACCAGGCAGCAGGCTAGCTGACATGCTCAGCACACCCCTAGATTCCTTGTCTTTCCCCGACATAGCCCTCCTCCTTGCCTCT
AACACCCTTCTCAAATTAAGGTCTGCCTTCGCTTAATTTCCACCGCCCTTTCACAGGGCCTGTCGTCACAGGCTGGCTAGAGTGAGTGGACTGTGCCGTTAATAAACCCCTTTCAGGAATTCCATTAGGAGACTTGGACTTCAACCAAGTGCCCAAGATCGGAGATGGGAAGGGGGGGGAACCCAGGCCAGAAAAAAAAGGCTTCA
GGAAAGGTTGGGAATGGAGGTGTAAAACTCACTTCTCAACTCACCAGCAGGGCACTGGATGAGTCTTTACCTTCCCTAGAAAATAGAGCACCAGAACAGCAATAAACCATATTTTAGTGGGCCAGACAGCTTTGACACCTACAAAGTGTTATGCCCCACAGGCACGACTGAATAAACAGCATTGTGTGTGACATCAGAAACCAATA
CTTCCCTAGAAAATAGAGCACCAGAACAGCAATAAACCATATTTTAGTGGGCCAGACAGCTTTGACACCTACAAAGTGTTATGCCCCACAGGCACGACTGAATAAACAGCATTGTGTGTGACATCAGAAACCAATAATATTAGAATCAATAAAATGGATGTAGTCATTCTGAAAGAAAGTGTGCTGTGATACCAGGTTTTCCAAGC
TGGGCCAGACAGCTTTGACACCTACAAAGTGTTATGCCCCACAGGCACGACTGAATAAACAGCATTGTGTGTGACATCAGAAACCAATAATATTAGAATCAATAAAATGGATGTAGTCATTCTGAAAGAAAGTGTGCTGTGATACCAGGTTTTCCAAGCCAGAGAACATGGTGGTTGGTAGATGCTGGCTTAACCTTTCCTGGGCC
GTACACCCTGGGTACCCTGGTGCAACCCCAGGCTTCCTAAGGAATCTGTATGGCTATGCTCTGTACCAGGAGGTGTGTGAGATGACATAAATGCTCATCAAATAAATGCTCGTGTCATAGGACCTCCGAGAGACAGCAGAGTCAGCAACCAAAGGAAAGACCGAGCCTGTCTATGAACAGACCCGCCATTCAGTCCGTAGGTAGTG
TCAGTGGGTCTAGAATAGCTCCGAAAGGAATTATTACGAGGCGGTTCAGTTCTGAGAGATACTGGCAGAACAGCCACGCTGCTCTGGTAATTTACTTGTTAATAAATATTTCATAAAGCAGCCTCAGTCCATGAACATAAACAATAGCCAGGGCAGCTCTGCCTCAGGGGAGAAagagggagggggagggggagagagaggggagg
TCTAAAACACAGATGGACACATTTGTATCTTTCTACAATATCATAGATGGACACAATTGTATCTACTTTTTACAATGTCTATCGGAATCTATTGGTTGGCAATAAATTCCAAGTCACATTACCTTCATGGCCTTTAAATTCACCAAGAGTGGCAGAATTCATCATTTATGACCTTTGGCAATCTCTGGTTCCTTTATTCCCATGTT
TCTCCTCTGTCCCCGCCACCCCCTTGTGCCCCTTCTAAAGATCCAGGCAGAAGACACTTCCCTAGACATTTGATGGGACCTTAAGCCCTTTCAATTGTCCAATAAACCAATCAACATCCCATTGGTTGAATTGTTTAATCCTAAAGTAATTGTTCATAGCTCGTGTACAAATTATTTGTGTCTATGTAAATACGTAAGGGGTAAGT
tggggccgcatcctactgagtcacctccccaacccTTTAGGATGCTTTTTTTGTGGGACAGTCTGCTATAGTTTTATTCTACTCCACCTTATTAAATAATAATAAATAGCAAAATGTCGCTAAACAAGCCATAGAAGAACAGCGTGTGCGTCCTTTCTAGGACATTGGTGTACCTTACCAGACCAGCGGCCTTGGTGACCAGAAGT
GACAGTAAGATATGTCAGCCCCCACAAGCCAGTGCTCTAATAGCACTGTCACAGACGCGTCAGGAACTGACACAGGAACACGTGACAACAGCTTATTCTAAATAAACCCCGTGCATCTCCCCCCCCCCCCAGGTTCTTATGCGTAGACCAGAAAGAGGTGAGTCTCCATGGTGGCCCGCCTTTTCTTTACAAGAGGAGAGCAAGTC
GTCACCTCCCTCCTAACACCAGTGCTATCTATGCCTGGTGACTCTGAACCTAGAGGTTCAATTTCCTCAACTCAGAACCACACACAGTAAGCAGGCAGTCAATAAAGTGTGCACTGTACCTGGGACCAGGCAGCAGGCTAGCTGACATGCTCAGCACACCCCTAGATTCCTTGTCTTTCCCCGACATAGCCCTCCTCCTTGCCTCT
AACACCCTTCTCAAATTAAGGTCTGCCTTCGCTTAATTTCCACCGCCCTTTCACAGGGCCTGTCGTCACAGGCTGGCTAGAGTGAGTGGACTGTGCCGTTAATAAACCCCTTTCAGGAATTCCATTAGGAGACTTGGACTTCAACCAAGTGCCCAAGATCGGAGATGGGAAGGGGGGGGAACCCAGGCCAGAAAAAAAAGGCTTCA
GGAAAGGTTGGGAATGGAGGTGTAAAACTCACTTCTCAACTCACCAGCAGGGCACTGGATGAGTCTTTACCTTCCCTAGAAAATAGAGCACCAGAACAGCAATAAACCATATTTTAGTGGGCCAGACAGCTTTGACACCTACAAAGTGTTATGCCCCACAGGCACGACTGAATAAACAGCATTGTGTGTGACATCAGAAACCAATA
CTTCCCTAGAAAATAGAGCACCAGAACAGCAATAAACCATATTTTAGTGGGCCAGACAGCTTTGACACCTACAAAGTGTTATGCCCCACAGGCACGACTGAATAAACAGCATTGTGTGTGACATCAGAAACCAATAATATTAGAATCAATAAAATGGATGTAGTCATTCTGAAAGAAAGTGTGCTGTGATACCAGGTTTTCCAAGC
TGGGCCAGACAGCTTTGACACCTACAAAGTGTTATGCCCCACAGGCACGACTGAATAAACAGCATTGTGTGTGACATCAGAAACCAATAATATTAGAATCAATAAAATGGATGTAGTCATTCTGAAAGAAAGTGTGCTGTGATACCAGGTTTTCCAAGCCAGAGAACATGGTGGTTGGTAGATGCTGGCTTAACCTTTCCTGGGCC
GTACACCCTGGGTACCCTGGTGCAACCCCAGGCTTCCTAAGGAATCTGTATGGCTATGCTCTGTACCAGGAGGTGTGTGAGATGACATAAATGCTCATCAAATAAATGCTCGTGTCATAGGACCTCCGAGAGACAGCAGAGTCAGCAACCAAAGGAAAGACCGAGCCTGTCTATGAACAGACCCGCCATTCAGTCCGTAGGTAGTG
TCAGTGGGTCTAGAATAGCTCCGAAAGGAATTATTACGAGGCGGTTCAGTTCTGAGAGATACTGGCAGAACAGCCACGCTGCTCTGGTAATTTACTTGTTAATAAATATTTCATAAAGCAGCCTCAGTCCATGAACATAAACAATAGCCAGGGCAGCTCTGCCTCAggggagaaagagggagggggagggggagagagagggaggg
TCTAAAACACAGATGGACACATTTGTATCTTTCTACAATATCATAGATGGACACAATTGTATCTACTTTTTACAATGTCTATCGGAATCTATTGGTTGGCAATAAATTCCAAGTCACATTACCTTCATGGCCTTTAAATTCACCAAGAGTGGCAGAATTCATCATTTATGACCTTTGGCAATCTCTGGTTCCTTTATTCCCATGTT
TCTCCTCTGTCCCCGCCACCCCCTTGTGCCCCTTCTAAAGATCCAGGCAGAAGACACTTCCCTAGACATTTGATGGGACCTTAAGCCCTTTCAATTGTCCAATAAACCAATCAACATCCCATTGGTTGAATTGTTTAATCCTAAAGTAATTGTTCATAGCTCGTGTACAAATTATTTGTGTCTATGTAAATACGTAAGGGGTAAGT
ACGGAGAGGTCTTGCCTTTGTGTTCACAACTTGAACTGGGCAAAGCCCAGACAGTGGCCACTACAGAGCACTCTGTGTGACTCCAGGGGAGTCATAGATCAATAAAGAAAAGTGGGTTAGGGTTTCAGATCTGAGATCCGTTCTTCCACCTGCTCTCTGAGGGCCCTCAGGGTTACAACTCATTCTTCTGCCCTACTACAAGATAA
GATTATAGTTTGGATTTCCTCTTTTTACGGGACAGATACATTTGGCAAGATTTAGGAGCTGAAGTTTTTAAATCAAATATTGACCTAATAAGTATTATAAAATAAACATTTTACATATTATTAGCTTCTGTTTATTAGGCACTGGTAAGGAACCAGGAATACTTTATTAGCTTAGTAGCTTCATTAAGATGTATACTGACTAATAA
AGACGCCGAGATTTTCAAAGTGTCCTTATGTCAATTGTGAAGCCTTTCCTCTTTGGTGTTATCTTTGGGCAAGTCTTTGAACTTGCCTCTTCCGTCTCAAAATAAAAGCCCTTAGCAATATTTCTATTTCCTGTTCTTGTTTTTTTTTTTTTTTAAAAGGTGCAGAACATAATGGAATATGCCCAGAGTTTGAGACACTCTCCCTC
AAAATATAGCTCTTATGGTGTTTGGGTTGACTATGAGCTCGTTATAAGTCCATGGACATTGATAAAACTTAAATGTTTCCCTTCAACCACACATAAAGAGAATAAATGTCTATTTTTGTAATGTAAGTTTGCATTTATAAAGGGAGTTTATATTTATGTAGGTGTTTGTTACAGATGGTTTTTGGGAAGACTTAATGGTAAGACAT
accttttattgttgccaaaggttgtgtgacacccCCTCCCCTCCCCCCTTGATTTAGTTCCAGGGCTGAAACTTATATACAGAAGAAGATATGCACAACTAATAAACCTTTTTCTCTTGATCATTGGGTCTTTTGTTTGTTGTTTTGTTTGTATCCATTTTTGTTCGTATACCTACACACAAGCAGGCAtatgtgtgaaagcttaa
TGATGTATCTTGGTTTCTGAAGATGTGGAGAGACTTGACAAAATATTTAGAGTATAGCAGTAAAGTTTATATCACTCGTGTCCCTTTTCAAATGCTTCAGAATAAACTTTGGCTACTTACTACCATTTACTACTCTATTTAAAAAAATGAATAGTAGTAAATGTTGTGTTTGGGATATAAAAACACTATTCAGGAATGTGTGCTTT
AATGCCCACTTGAAAGGAATCTACAGATGAACAGAGGTTTAAAGGCTTGTTTTAAAAGTTCTCTTATCCTGAGCTGGAGAGATCTAGGCACACAGCCCAAAATAAAAGTGCTGGTGTCTGTGTTGATGCTTTGGTTTATTCATACTATTAACCAACTGTTGCTTTTCCCTCTGCAGAAAGGCATAGATCCTAAAGATGTCTTCTAG
TAGCATATCATTCTGTTTAAGTCACCCCAGGTGTCTTAGTTTTTATATGAGTAGGTGTTCTTAAATACTGAAATAGTTTCATGGCAGTGAATCCTTACTGAATAAAGGTTCTGTTCATTTTAGAAGCAGGTGCAAGGTCGCTATGAATACAGATCATACATCAAAACCTATAAATATGCGCACACTGAAAATTTACCCTGGCATAT
ATACAGATCATACATCAAAACCTATAAATATGCGCACACTGAAAATTTACCCTGGCATATCTGTGTCTGTATGTTGGACAGTATGTGGGAGGGGTAACACAATAAAAGAATAAGATTTTTCTGTGTTACAACTTGATTGAGGCTTAGTGACCTGTTGTTACATTTGTCTGGCATTTCACGGAGGTCAGTTAACAAGCAAAGTAAAA
CTGGCATTTCACGGAGGTCAGTTAACAAGCAAAGTAAAAGATACATTTCACCTTAATCCCCACCTGCCCTCATATAATTGAGATGCATCAAGTATCAGGCAATAAATGGTGAGTTTCTTTTGGATTTAAGTGCAGGGAACAGATCCTCTGTTCTGGGGAATACATCTCTACCTACTTCACAGTTCTAGGCTCTGAATACGACAGAG
GAACTAGAGTTGTGTCCCAACTCAGCATCAAGGAACCTGGAATATTGACTATGCCATTTCCAAAAGATTAAATTGTTTCAAGAGAGAATTACAAAACAATAATAAAAGAAAGGAATTGAGAAGGACCAAACTCCTTCTTACTGGTACTTGTGGTTGATAGCCCTTAGATTAGCCTTCTAGTATCAGTGATTCTTTGTTTAACTTTA
AATACAATATGGTTTTGTTTCTAGTGGGATCATGAAACCTGGTCTTAATGCTATTCTGGGACCCACAGGCGGAGGCAAGTCTTCGTGAGTATAACATACAAATAAATAAGCCTTTTCTCTTCATTAAGTATCACATTCACATAAGCAGAGGTTAATTCATTATTTGCAGCATATATGTCTTAGGTACTATGGATAATATGGGGTTA
GTGGTAGAATGGGAACTCTCTGTTTCCCCCACTCCCACCCCCCAGTGTCAGTCCACTTAGGGACCACTGGGCAGATAGCAAGTGTTAGGTGCTGGACTGTAATAAACTATGCCCACTGTGCTTCCCTTTCCTCTGTCTTACCTGtgtctcagttggtaaaaagcacaaggacctgacttcagtccctagtacccgtgtaaagccag
GACAAAGTTTGTGTAGTCCTAGAACTCACTCTTGGCTTCTGCATTTACAAGCAAAGGGTCTTCCTCTCTGTGCATCCTGTTGTATGTGTTTCCACACCCTAATAAAAGCCTTTCTtgtgtgagtgtgtgtgtgtgtgtgtgtgtgtgtgtgtgtgtgtgtgtgtgtgtgtgtgtgtatctgtgAAGATCGTCCCAGTGTCTGCATT
ACTTAAAAATATGTAGAATGAAACTATGATCTCAAGCACATAGCTATATGTGTATAGGAGAAAAGCAAGTTGAAATTGGGACCCATGTTCCAACAGAGGGAATAAAGTACTCTTCAACAGTAAATGTAAGAGTCAGGATCTTAATGACCCATCCTTTTCCTTCTTGTCATGTAGGATGTCTAAACAGGGCCGGACCATCATCTTCT
AGATTGATAATTTAGTCTGTGAGTGGATCTGAGTGACCTGTTATTAGAATGACTAGTCCCAATCTCACTTTGATGAGCCTGCACTTTTGACATCTGTGAAAATAAAAATAAAAACTTTTAGATTTATGTACTTCACTTGttatgtgtatgaattgttttgtgtgcatgtatctatgtgcatcatatgtaggactagtgccctcaga
ATAATTTAGTCTGTGAGTGGATCTGAGTGACCTGTTATTAGAATGACTAGTCCCAATCTCACTTTGATGAGCCTGCACTTTTGACATCTGTGAAAATAAAAATAAAAACTTTTAGATTTATGTACTTCACTTGttatgtgtatgaattgttttgtgtgcatgtatctatgtgcatcatatgtaggactagtgccctcagaggtcag
GTGTGTGTTTGTGAATACATATATTATTATAGTTTTCTGTATCCATAAGATGTCACTCTGTACAGCTCAGCTGTTTTTCCTTGATATGTAAACTAATTATAATAAATAAttttattcttttgagagggttttacaatgtagccctgactagcctgggctcattatgtagatcaggctggcctgagattcagagattcatttgcttc
tttgtaccacagcttactgacctatgCATAGGTTTTTTTACAATGTGTATTTTTTATTTTTTGGGTATTAAGTTGATACAGTATTTTACAGTGTTATGATAATAAATCTTTTCTTTTGCTTGAAATAGTTGAGCTTTGGTTTGAACCAGTTAGTTATTTACACAATTTAGACTTGGCATATAACCAGATGTGGTTATATTTTCAAG
AAGTTTTAAGATTCTTTTTGAGCTTTGAAAATCCAAAATATGTAAATGAATATTTCATTTTCTTTAGATGAATATTTCTTACATTTTAAAATTACCTGTGAATAAAATATTAATCAATAGAATCCTCTAAATAAATAATATCATTATTACCACTTTTATAAGCAGGTCAGGCTTACAGAGTAAATTCTGAAAGCTCTGTCTATACA
AATCCAAAATATGTAAATGAATATTTCATTTTCTTTAGATGAATATTTCTTACATTTTAAAATTACCTGTGAATAAAATATTAATCAATAGAATCCTCTAAATAAATAATATCATTATTACCACTTTTATAAGCAGGTCAGGCTTACAGAGTAAATTCTGAAAGCTCTGTCTATACATAGTTTGCACATATATAAGTGTATATATA
AGTCTAGTAACATATACTGTAACATATTTTATCAGGAGCCTATTGTAACCAAGTGTCCAAAGTGTTTATGAGATTGGATTTTGTACATGTATCTTAAAATAATAAATAATGTGCAAGCATTTTAACCTCTAATGGAAATTCTTTTATTTTCATTTCTTTTTGAAAGTTAATTGTTACAGTCATACTGGGACTGATTATTGGTGCCC
TCTATTCCAGAGGGAAAAAACAACCAAATTTAGATCTTAGTTTTGATAAAATATTGTTACTTTCTTTAAGCTTATGAATATTGATTATAGATTTAAATATAATAAATGTTCTGGGTAAATGTCACTGTTTCTTTGTGGGTAGGAATGAGTTGAtgtcttaagtagggttttactgttgtgaatggacaccatggcaggcagctagg
gtgtgttcttttgtgactgggttacctcactcaggatgatattttctttttccTGTGTTTCTCAAAGGTTGGAGAGATTTTTCTCACCTTTATATTTGCCAATAAAAGGAACCAATAGAGAGCAAAGGAAGAAAGACATTGGTAGAAGAGTTTAGAATCATTAGAGAAAGAGGTCAGGAAGAGGAGAGATTAGATTTGGTATCTGT
TGCACATGTATATATACCATTCTGTTTTTACAAAGCACTATCATGAAAACCACTGATAGAACTTAAAACCTCCATTTTATATATGTGGTTTATCATAAAAAATAAAAGATGGGATCTAGACCCTTAGATTCCTGACCTGTTTTCCTGCCACTGTTTTAAAACTAATAAATTGTATCACATACACACACACAatatatatatatatt
TAAAACCTCCATTTTATATATGTGGTTTATCATAAAAAATAAAAGATGGGATCTAGACCCTTAGATTCCTGACCTGTTTTCCTGCCACTGTTTTAAAACTAATAAATTGTATCACATACACACACACAatatatatatatatttatatatatttatatatatatatatatatatatTTCTGAGTCCATAGATGGATAACCACAGGA
AAAACTCTGGTAGCTGATGCAGTTACACAGGATAGAACAATGAATTCGTGACCCAGAGGAGTTGCATGATGATAATGTCTCCAGTGTTATTTGCTCAGCAAATAAACCCAATACATGGCAGCTGCACTGACGACCCCTTTTCTTCCCAAGGACTGAAGAGGACGGTGGAGGCTTTTTTCATCATGATGTTTACCCTTATAATGGTG
CGCTTTCTCTGTGTATGTTTATTTCATCTGTTGCTTTGACACATGCTTCAAGGACCCTTTTACACCAGGACTCTGAAACTTTCAGAAAGCCATATGCTGAAATAAAGTGAATATTAGGGAAGGCAGTGGCTTTTCCCGTCAGCCTTATCAAGTCCCTGAATTGCTACCGAAGTTGTTATGACTCTGCTGACATGTCCTTACTCAGG
GGAAAGTGAAGCTTAGGAGAAGTGTAACAGTATATACCAAGGAGTCTGTCTTGGGTCTTTCTTATACTTTGAACAGTGTTTTTAAAATAGTAAGTAAGTAAATAAATAGATAGATAGCTACACATTTAAAAAAAAAAGCCAGGTAGTATATGTtctcagcccaagggagatcttggagacagagagatcagtaatgtgaagtcatc
GTTGTTTGTTTAATGTTTCCTTATTCCTGATCTTGTTCAATTTTGCACTCAAGTGATAAATGGAATGGACCAGTTCCCATATTTCTTTCCCTCCTACATCAATAAATAGGAATAACTAGCACATCAGTGCACTTGTCCTACTTACTAGAGAAGGCCATCCTTCAGTGAGGTGCCATTAGCTGAGGACTTGCTATGGTTTAGTTCTT
CCATTAGCTGAGGACTTGCTATGGTTTAGTTCTTTAATTTTTTGAATGTTGAAACTACCAGTGTATGTAGAAAATGACCATCTGTTTAATAGTCTCATCCAATAAATAAAATATCTTCAAGCAAGAAATGAATGTTTTCATCTCttttaaagatttacttattttatgtatgtgagtacaccgtcactatcttcagacacacaaaa
TAGCTGAGGACTTGCTATGGTTTAGTTCTTTAATTTTTTGAATGTTGAAACTACCAGTGTATGTAGAAAATGACCATCTGTTTAATAGTCTCATCCAATAAATAAAATATCTTCAAGCAAGAAATGAATGTTTTCATCTCttttaaagatttacttattttatgtatgtgagtacaccgtcactatcttcagacacacaaaaagag
GGCTGTCCTGGCTTCAGTACTTTAGCATTCCTCGATATGGCTTCACAGTAAGTTATACTTGTTTGTCATTGTGACTGTGTTTCCGAGCTAGGAACAGTACAATAAAGTCTAGCCATGTCATTCCCTTAGCCACAAGTATGAACCTATTCCATCCAAGGTCTCCTTCCAGGAACAGTGGATGATAATTTCCTATTAGTCTTTGTTAT
GCCTAAGCTATTTTAGTGCTGGGGTGGAGGGAGAAGAGGACAGGAGAGGGTGTGCAGGCAAGCACGTGCACACACACAGATGCATGCGCTTAGAAATAACAATAAAGATTGAATTTGTGCATATAGTTGAGATAACATTTTGGAATTTAACACTAATTCCATTGCTCTGATCTTGCGTGTGTTCTAGGCTTTGCAGCATAATGAAT
tgtgtgtgtgtgtgtgtgtgtgtgtgtgtgtgtgtgtgtgtACAGAATAGAAACTCTCCCTTTAAAAAGATGCGCTCTTTCAAAAATTAAATAGAATTCTAATAAATTAGATGACCTTCTTTTAAAATGTCAATAATTTTTATGATAATTGTTAATGGTTTGATTTTTAATACAGAAATTAATGAACAAAAGAATGCTGGTCTCCT
GGCTGTGTGTGCAATGGAGTCTTCATGAGAACTGGCTACGTCCTTCAAAGAACGTTCATCTTGGCTATATGGCATTTCAAAGAAGACAAATGGTTTAAATAATAAACAAAGGGGATTCTGTGGTATCTGAGACATTTTCTGATGAGTTCCCACTAGCCGCTGACATCTTTCTAAATCATAGACCTCTATTAACATTTAAAAATTAT
ATTATCAGTTTGTGCTTATGTTCTGTCTACAATTCCATCCAAATTCAATGAGCGCTTTCAATGTAGACCCTAAGCTAATTTCACTTCTTTAAAACAGAAAAATAAACCAGTATGACTTTGTGTTTGCAGTGGGATCATGGGACCAGGCCTCAATGCCATAATGGGACCTCAGGATGGGAGCAGATCTCTGTGAGTATAACTGAAAG
TTAAACCCTTGACTGTTCATTACATTATGTTTCCGTTTTGCTTGACATGCAGAGTTTTAATTTTGAGCCTCTAAAGGATGCTGTGGCTTTCATTGAAGAAAATAAATTACACACTATAATTAACCCTTTGTAGGTTATTAGATGTCTTAGCTGCAAGGAGAGATCCAAGTGGATTATCAGGAGATATTTTGGTAAATGGTAAACCT
ttgaaatgtaaataaagaaatatatccaataaaaaattttaaaCTaaaaaaaaaaaaaaccaaacaaaaaaccaaaaagaaaaaTTCCACCTGAAATGGGAATAAAGAGTATAAGTTCAGGAATGAAATATTCTGACGAGAATTTCAAGGTTCTGGTGTCCAGCGACTTATCATGTCTCCTTCTCTGAACTTAGGATGTCGATGAA
GTATATCATACACATAAACATATATGTTATCTATATATTAGACAGGAAAGAGAGATTGCTGAAATATTGTATGAATTTCCATATGAATTATATATGGAAAAATAAATTAGTGAAGGGGAACAGGAAGGGGAGGAAGACATTAGACTGTGTCCTCCCTCCACTTCCCCACTCTCTGAGGGAGTGTCCTCAGGCTGTGTTCTTTGACT
GTTGTTGTTTCTCAATCTTGGGTGAACCTCCAATCAGCCAACATGCCTGTTAGTGATCCAGTTCACTCTGAGGTTACACTGCCTGGAAGTCTACAGTGTCAATAAAATTCTGGTGGACTGTGGACAACTGATGTTTCACAGATTAACAAATTCTAGAATTTGAAATAGAAACATGGAGTTTGGTTTCTTTCTCACGTATGTAAAAC
ttgaaatgtaaataaagaaatatatccaataaaaaattttaaaCTaaaaaaaaaaaaaaccaaacaaaaaaccaaaaagaaaaaTTCCACCTGAAATGGGAATAAAGAGTATAAGTTCAGGAATGAAATATTCTGACGAGAATTTCAAGGTTCTGGTGTCCAGCGACTTATCATGTCTCCTTCTCTGAACTTAGGATGTCGATGAA
GCATCAGCCGCTGGTGATCAAAACCATTACATTCACAGTTGGACCTAGAGCTTTATCTCATGAGTTACTGGTATTTCTCCTGGTTTGCTTTGGTTGAAAAAATAAATTATGAAATTTTGTCTTTATTATGTGATACCATGTGTTTCAAAGTATGTATAGAAATTACTAATATTAACTGAAGAAATGGGTGGGTATTCAAGAGCAGA
AGAGGGGGTCACAACATAACGATGCTCAAGGAAACGGACGGTCTCACACAGGAAAAGCCTTAATGATTTAAAAATCCTGTTTATGATTTTTAGAAATGATAATAAATTTTTTTCATTATAACTAAAGCAGCTTTTCTACTAAGAGTTCAACTGTGAGTAAGTATCAAGTCTTAGACTTACTTAAAAAAAAAGGTAGAAAGCTTTCG
TTTTCATTATAACTAAAGCAGCTTTTCTACTAAGAGTTCAACTGTGAGTAAGTATCAAGTCTTAGACTTACTTAAAAAAAAAGGTAGAAAGCTTTCGTGGAATAAATTCACATGTCCCAAGTTTTCCCCTTTGAATCATGCAGGCAGCCTTTAAAGTTAATTCTCAGGAGCATCCCAACAGCACTCTAGTGTTGCTAGAGTTCACT
ATAGTTTTTGAAATTAACTCAAGTGCCTGACTCAAGTAATTTCAGTTGATTTTCATATTGCATAACAAATTTGTAAGCACATCATGACTACTGTCATTTAAATAAAAGGGAGAAAATTTTAATGTGTTGAAATTATGAGTTTTTAAGGGAAGCAACAATAAATATATTGAATAAACTCTGACATTACCTTTGTGTGTGTTGAATTA
ATTGCATAACAAATTTGTAAGCACATCATGACTACTGTCATTTAAATAAAAGGGAGAAAATTTTAATGTGTTGAAATTATGAGTTTTTAAGGGAAGCAACAATAAATATATTGAATAAACTCTGACATTACCTTTGTGTGTGTTGAATTACAGATGTACTGGTGAAGAATTCTTGACGATCCAGGGCATCGATCTCTCATCGTGGG
TTTGTAAGCACATCATGACTACTGTCATTTAAATAAAAGGGAGAAAATTTTAATGTGTTGAAATTATGAGTTTTTAAGGGAAGCAACAATAAATATATTGAATAAACTCTGACATTACCTTTGTGTGTGTTGAATTACAGATGTACTGGTGAAGAATTCTTGACGATCCAGGGCATCGATCTCTCATCGTGGGGCTTCTGGGAGAA
AAGAACATGGCAAACCAGACAGCAGCAGACGTGAAGAAAGGAGAGCAGGGTAGAACTGAACGACAGTGAGACCGAAAAAAATACAATAATGTCATCGAACAATAAATGAAGAGAGAAGCCAGATCGGTGAACTGTTAGCAAACTCACAAAGAAAAATGCACACCGATAGTAgacatattacatcagatgccaacaaagttcagaaa
ggatgtcctagtatttcaatagatagaggagacttttaataataatttctcactgaataggttttctatgtctttATTCCATATTCCAGCATTCTATTCTAATAAAAAACATTCTTATTTGATCTCTCAGTCACATCCTGGAGGTCATGCAAGTGAGGTCATCACAATTCTTTTTGATTCTTTCCTGAGAGCAATAACTTACATCA
AGTTGTTTATCTTTTGGAAGTTGTGATCCACTCTCAGTTAACCTCTTTAATGATTTGTTAAATATTTACCTAATTAAATACATTTATATTTAATTGCTGAAATAAAAGTCAGGATCTTTCCAGGAAGTTGTGTTACTTTGTTTCCACCTGTTGTTTGTTTCTTTGTGATGTTTTGTACGCAATTGTGGGAGTGAATATGTTTTACA
agcctgctctacagactgagttctaagacaaccagggcaacacagagaaaccTACCAAACAACAATTCTAACAACAAAGCAATGGGCAAATCTAATCTAAAATAAAACATTAAGTCAGAAATTGATTAGGGTAAAGACAACAGTAATAGAACTATTTAATGCATAAAAAGCAAGATTAGAAAAAAGAATAGGAGAGGAAGAGAAGA
ATTTAATGCATAAAAAGCAAGATTAGAAAAAAGAATAGGAGAGGAAGAGAAGAGAACAAGAGTTTAAGAACATTATAGTTACAAAAGTTTAAACTGTGTAAATAAAATAGATAAATcacaggcctgtaatcctgacacgtagaagttgagggagaaggatcacaaattttagagaagtctgagccctacagggagacacgtccaag
CTGAGGCTGCTCTCGGAGGAGGCTTACCTGAGAGGCTGGTCCATCCTGGACAGACAGTTCAGCACCCACAGTGTCAGCTTTTAGAACAAAATCTAGCTTTAATAAAGATGGAGTTTTCAACTGTTTCATACCTTCACTAGTCACTGTCTGCAGCTTTGAAGTTTATCCCCATGGCTGGCTGGAGAAGCCTAATGATCAGAATTATG
cataaatcaataaattaataaaaCTTTCCTAAGTTTTATTAGCTGTAGAGGAGTAAACATGGACATACATTTAAATATTTTATCATCACCAACAGTCGAGAATAAAACACAGGAACCAGGAAAGCTTGGGCAAAAGACACAATGAAATGTGATGAAGTGGAAACTTGACATTTCAGGCACCACTGTGGAAAAACCTAACACACAGG
TTCTGTAAGAATGTGCCCTTCTCAGTCTGAGTCTTCACTACGCTGAAGCAATCAATCAGTGTTCTGAGACGGCTTCACATGTGCATAGTATCCATACATCAATAAAGAATGTCCTCTCggggctggagagatggctcagcggttaagagcacccgactgctcttccagaggtcatgagttcaattcccagcaaccacatggtggct
CCTGTGTCTTTGTCCTTATTTTCTATCTACTATGGCATCCAACTTCAAGGACCACTTTCAATGTAAACCCTAAGCTAAATTAACTTCTTTAAAACAGAAAAATAAACCAGTATGACTTTGTGTTTACAGTGGGATCATGGGACCTGGCCTCAATGCCATTATGGGACCTCAGGATGGGAGCAGATCTCTGTGAGTATAACTGAAAG
TTAAACTGTTGACTTGTTCATTACATTACATTTCTATTTTTATTTAATATGCAGATTTTTTTGAGAAGATAAAGGATGATAGTTTTCATTGAAGGGAGAAAATAAACAACATAATATAAATAACCCTTTGTAGGTTATTAGATGTCTTAGCTGCAAGGAGAGACCCGTGTGGATTATCAGGAGATATTTTGGTAAACGGTAAACCT
ccaggccggccttgcatctgtgctctttctgcctcacctcccaagtacaagaattatagggctaagtcactatgcctggttTTGTTTATAACATTTCAAAAATAAAAACTTTGACAGTTCATATATTTTAATGTGGCAGAAAGCAAGAATCAGGTCGTCATATTCTGGAGCACAGACCATATGGGAAAGAAGCCTTTGTTAAGAAT
TTTTGTCAGGCAGTATAATGAGGAAAGgtgtgtgtgtgtgtgtgtgtgtgtgtgtgtgtgtgtgtgtgtgtgtgtgtgtACACAATGGTGGGAATTGAGGAATAAATTTTTAAATTTGtatttactcatttttaatgcatggtggcgttttgtctacatgtataactgtgtcatttgcatgccaatagaggttggaagtaggcatc
cagttttgcattcttaccagcagaacacaaaggctcaagtttgttcatattctcacccaaacatattctttcttgttttGAACAAGGTACCTAAGAAGGAAATAAATAAGAATCCTTTGGATGTTTTATGAATTATTTGTAGAACCCATTTTCCCGTTTTAAATTGGAATATTTTCTTTTCATTACAAAATTATTTATTTACTTAG
tgtgcctggcttttacatgagttctacctctgaactcaggtcctcatggttgcatggcagccactGCTGAACAGGCCCACAAATCTGTTTGATGTGTGGAAATAAATTAGTTTTGAAAGAAAGAAGCATAAACCAATTCTTCTGTGAGTTTCCTCCTGTGAGGATTTGCCTTTACTCTAAACAGAGACAGTTGTTACAACTGTTTA
ctgtggattgtaaaGTCATTCACCCCCAGACAGTGTTGCTGACAGTGGTGACTACCATAGGAGGTGTGTAGTGAGGAGACATAACACCACTGCATTCAGAAATAAAGACCAAAAACCAGAAGTGGAAACGTTCTTGGAAAATGTAGTCATGAAGAAGAGCTGTGTTAGTTGACTCTTCATGGGCTTTTAGAAATTATGAAATATTC
GTGACTATGTACTACTCATCCATCAGCTGCATCAAGCTTATGAATCAGCTTAGGAAACTTATTGCCCTCCTCTATAGTTGTTGCATGATTTACTAGAGAAAATAAAGTTGGAGGTACCCTCCAACTATCCAGGTATCAACATAACTTCAGGCTTGTTTAATCCATGCCTTCGtaaggtttctatttctgggctgatcacaatgacc
AGGCAGAAGTCATCTCAGGCATGGTCTGCCCCCTCCCCTGACCAGTGCAGCACTGGGCTGGTGGTTGTCTCAGGCAGGCTTTTCATCGGGTCCCCATGGCAATAAACTGGTTTTCCTCTCTGGCTTGCTCCTGCTCCAGCCGGCTGAAACAGGTTCATTCCAGGACCAGCTGTATCAGACTCACTGCTGCCCGTGGCCCACAGTCC
TTGGTATTTGCTATTCATAAAAAGGTTGGTTCGGATATTTTCCAGTTGTCTAGAATGCTTTCAAACAGCAAACATTACCACCCTGAACTCGGACTGTCATAATAAATGTGTTTGCTTTGGAGGAGACAGTCTTTAGATTCTTTACATTGGAGTTACAAGGCATAATAATAGGACCAATCTGTTCTGTCTGTATTCCCTAATGGAAA
GTATTCCTAGATGGCTCTAGTTTTATTACAATATTCACTGTAGTTGGCCTGTCATATTGTCAAAGATTCAACCAATCAAATATTGAAAGTATATGAAACAAATAAAACTGTTCCGAATATCTCCATCCTCTGAGTTATTCAGTAAAAACTACACaggtaatatattgggtattataaggaatctaaagatggttttaaatgtgtag
cactatacatataatgtaagtatctgtagggtttggcttctacatagtgtgttgacaggtccttcaTTTTAAAACCACAAAGAGCCTTGACTTTCTAAAGAATAAAACTTCTGTTTAGAGTTAACTGAAACACGTTTTTTTTAATAAGCTGGTCTGAACAGAAATGGTCAGAAGGATGTATAGGTCTTGAAGAAAGAGGAGCTTCT
CAATACCTTCACTTTGTATGATTGTTCTCATGATTCGATTTTGATAGTATAAAAGAGAGAAAAATTGTGATACGTTAAATCTCTCATGAATATTCAAAATAATAAAGAAGAAATGCAGAGAATATTTTGCATTTTGATTTACTGATGAGAAAACCTGTTTGGAGAGAGACCTTATTTCTCACATATTCTCTCTCCTGGTGTGGCCT
CAAGCATATCATGCCTACCATCCATTAAATACAAAGGACCATTATTAATGGTGTGTTAAAAACTATGAATTTTACAGGGAAGGTACAGTGAATAACTGTTAATAAACAATGAATAACAGAATAAACTTTGACATTACTTTCATATGTGTTGAATTACAGATGCACTGGTGAAGAATTCTTGCAAAACCTAGACATTGATTCCTCAT
ATCCATTAAATACAAAGGACCATTATTAATGGTGTGTTAAAAACTATGAATTTTACAGGGAAGGTACAGTGAATAACTGTTAATAAACAATGAATAACAGAATAAACTTTGACATTACTTTCATATGTGTTGAATTACAGATGCACTGGTGAAGAATTCTTGCAAAACCTAGACATTGATTCCTCATCCTGGGGCTTCTGGGAGAA
atatcttggggtaccaaggtaccagatctagtgcaggataaaaacagcatttttaaaaaataattttacagcaacaCAAAAGCATAGTGGAAGTAGTCCTAATAAACTTGGGAAGTTTTCAGAGCCACACTATGACCCAACTCTGTAGACCCAACAATGCCATTCATTTTTACACCTACAATGCTCCTCTCTACAAAGGGTAAACA
TTACATATCTTAAATAACTTACTTGGACACTTGCATAAACTTCCTTGCTTTTCTTTCCATTCTGGGAACATTCACTAATCTTCATATATAGACCTTTATTAATAAAAAATCAGTCTTTGCCTCTTCCTCATTCTCCTTTATTATTttgttgttgttgttgttgttgtttttgttattgagacagggttcctccatgtagcatgggc
AACCATATCTTTACCGTCAGGATACAGAATAGTACAAAGCAATCTTTTAAATAGATAATCATAACACGCTTATCTGATCCTTGTTTTTTGTTGTCGTTGAAATAAATTGGTGATTTTCATTATCTCAGCAAGAAGCACGTCAGGTTAAGTATGAGTGGCGGCCTTATTTTTTCTAATTTCAAACATGTTGGAGGGGTTAGGGACta
TATTTCTAATGCTTTTCAGACACAAGAGAGCCCTGAAATAGCCTCCTCCTGATGAACACTTGCATTCTCATGACCCTTGCTTTCCCATTAGAGACCAGTGAATAAACCAGGTCATCTCTGCTGTAGCTAACATGACAGCAAATCTCTTACACCAGCATGAAAGCAAGGCAGCAATCTGCTCCCTTTGTGAGGGAATCAGCCACCCA
ctcttccattgtagattttaaggatggaattcaggtggtcaggcttgcaggataagcatatttacccataagccatcccATGACCTAAATGAGTGATCCTAATAAATCTCTTACTTATAAAGACAAGTCTAAAGTTTATCAGTACTTGCTTATGAAGGGgtgtgtgtgtgtgtgtgtgtgtgtgtgtgtgtgtgtgccttagtgtg
CTGTGTATAAGGATGTATGTCTCTGTGTTAGTGAGTTTATGTTTTTGTGACTTTGTGCGTGTTTCTGTATGTATGCAACAATACACATGGATAGCTATCTAATAAATGGTTTTGCTCTACTGGCACTGCCTCAAATGTGTGGCTTAATTCTACATTCATTATAATGCACAGAATCTCTTAGCGGGAATGCAGTTTCATAAACAGCT
GTTTCCACCCACTTCTTCAGTTAATATTAGTAATCTCTATACATACTTCAAAACACATGATGGCATGTGAGAAACATAAGAATTTGTTATTTGTTAAACAAATAAAGATAAAAAAAGAAAGATACTGGTAATTCATGAGATAAAGTTCTAGGCCGAACTATGAATGTAATCAACTTGATTACCAGCGGCTGATGCCTGTTACAGCA
ACTGAGCCTGTGGTGTTTAGTCACGGCACCCCAATCCACCACTTCAGTTATCTAACAAAATTGGTAAGTATCATTCCTAATATACAGAAAAAGAAAGCAAAATAAAACTCATTTTCACATTCAGTTAGCCACTTTGCTTTCACAGGTGAGGAAGGATAAAAACATGAACCAGTGGAGGGAATCTCCACTCAACAGCTCACCACACA
ATTTCTACAGTACCTCATTTGAAATGTTGTCTCAGAAACTTTGAAGTGCAGAGTATATTTGCTGGATTGAGTGTGCTCAATATAATTCACTTCAATAGAAAATAAAACTTATTTCTCCGGTTTATCAGGTGGTATAGTATTAAGTCACGTGTGTTTCCTCAGTGCATAGCACCTCTGGAGGTTGTCACTGCCAGCCATGCTGCCTG
CCAAAAAGAAATAGAAGGAAAAAGTAAAAACTTTCATTAGGAGTAAGTAGTGTTGACACATTTTAAGATATATAGTTCTCTAAGCAGATCTCTACAGTGAAATAAATACTATATTTTGGCAGGTGTCCCTGTGAGAATATATAACATGCATGTTAATAGGCTGTTAGTACATTAAACTGAAAATCGAGGGCCCTGCAATCTGAGGC
tggcagagcagatgcaagaccccaaaaccctacaAATTTCCTTTCAAATACTGTTGGGTCTTTTTCCAGTCCTGAAGGCTGGCATTATACTGAAATTAGCAATAAAAATGTTGTAGAATTCCAACCACAATTTAACTGCAGCTGTTGTCACACACTCAACAAATACTTTTGACCTAACCAACATACAGATTGCTTTAACGCGTCTA
AAACATGAAAAGGCTGTGCCTGTGTTAAGAACTAGGTGGGGTTCGGTGCAGCCAACAACTGGCCACGGTTTCAGTGTTCAACAGAAACTGAAGTCTGGTAAATAAAGTAACAGCCCGCAATAACCGGGTGGACTGACTGTAAAGGTTACACAGGAATGGAGATGTAGACCCACAGCACAGTTCTTACCCTCTAACGGCAAAGACCC
AGGAATGGAGATGTAGACCCACAGCACAGTTCTTACCCTCTAACGGCAAAGACCCTGCGACCAAGAGATGACACAACAGAATCATCATCATGACATAAAAAATAAATGAATATGTTTGGGCCCCCGTAATCTGGAAGAACTACATTCCTGTCACATTCATGTTAAAATAACAGAAAATTTAAGGCAGGATGACCATTGCTAGAGAG
GACCATTGCTAGAGAGACAGTTTAAAGAAAAGCAGAGAGTGCCCTCCTCCCAGTTCCCAGCTGACAAGGAGTCTTGTTGTTAGATCTGGGTGCACTGTGTAATAAATTGGTCTCTGAGTAGCTACTGCTCTCAAACACCAGCCCCCCCCCAAAGAAGAGATCAGCCCTCTACAACAGACTCATTGCTCAGGCAGTAGATGCAAGGC
GCCTGgtgtgtgtgtgtgtgtgtgtgtgtgtgtgtgtgtgtgtgtgtgtgtgtgtgtgttggtttttgtacatgtgtgtgcacgtgtgCTGGTACTACACAATAAATAGATATAAACTAGCTATAGATAATAGAAGAGATGTAGACCAGACATAGACATGTGAATTCGTCCTGTGAAACAAACATTTGAACTCAGTCTACATTTTT
TGAGTTAAGTAGCTTCTCCACAGCAGGTCCAAGTCAGATCACACACTAGGGGAAAACTTAACAGCACCATCTGCTATGTGGGCTTTTCCCAAGCTGTTCAAATAAATGACAGATAAGTGGGCCTGAGGCCAGCATGTTACCTAAGAGGGTCACCACAACCGGGAAGCAGAACAAGGAGTTCAGTCAGAATACTCAAACGCAACCAT
aaaaaggaaaaAAATTAAAAAAGAAAAAAAAGAAATTTGTCTGAAACTAATTATAACCTTAGAACTGAAATAAGGACTGACTCCTTTACTAGTTGTATTTAATAAAATATGCAGTCAGTGTAAAAAGAACAAAAAATATTTCATAAAATCTGGGTATGATGGCATATCTGTATAATCCCAGCAACTAGGATAACCTCAGGAACTCA
acctctatgtgcatgctacacacaatcagatggacagacacacatacaTacacatgcacacacacatacatgcacacataggcacacatgtccacaACTAAATAAATGACTAAATACATGTAAAAAATTTAAAGAAAATTCTTTGTCTAGGGTGCAGTTCCATGAGTGTTGGAGACCTAGGCGGACACAGCCTGGCAGGCCCAGAG
gaccgaacccaggaccttgcgcttgctgggcaagcactctaccactgagctaaatccccaaccccCTGATGCCTCTTTCTGTTCTTTGAAGTTTCCCTCTAATAAACAAGAATTCTGTTGCCTACTTCTGCATCTCCTGCACTGAAAATGCCCACCAGCAACCAGGCATTAAGTAAATAAGACTTTAATGTCCCTTTAGCGCATAC
TCCTTTTTCTGAGTCCTTTGGATCTAGGCTAAAGCACCAATGACCATCATTGTCAACGGGTACATAGTCACTGTCGTTTGGTGAACTAGATTATTCCAGCAATAAAAGGTTGTGTTAAATCATTATCCCAAAGAGCCAAAATATGGACACCTGGGAGAAGAAGGAGGTTTCTATTCTAACTGGAGAGTAGAATGAAGCTCAGGTCA
AACACCATCTTTTGTCCCTTAAAACAACAACTAAGCAACTTAGGGCAATGACTAGTTATTATGAAAAACAACAACAAAAATAGAAAAGTATCTTACCATAAATAAATATAAAGCCAAGCTATATACAGAGCCAAACCAAACAAATTTCTGTCACTCGGGAAGAAAGGGCTAGTGCAGGAGTTAAACCATGAGAATTACCTTCTAGG
ATGTACATGTGATTTTCTAAATGAATCCCGTGAGAGGCGGGAAGTTTTCAGGGACCCAAGAAGAGGTAAAGAACCCAATTTTTGAAAAGTTTAAACACATAATAAATAAAGTTACTAATTAGGtttattaacaataaaataataaattaaatttGGGGATTGCAAATGGTTATATCCCTGACAAGGCTAAGGATATGAAGGTTCTG
ACATGTGATTTTCTAAATGAATCCCGTGAGAGGCGGGAAGTTTTCAGGGACCCAAGAAGAGGTAAAGAACCCAATTTTTGAAAAGTTTAAACACATAATAAATAAAGTTACTAATTAGGtttattaacaataaaataataaattaaatttGGGGATTGCAAATGGTTATATCCCTGACAAGGCTAAGGATATGAAGGTTCTGTCCA
TAATAACCTACAAAGGGTTAATTATAGTGTGTAGTTTATTTTCTCCCTTCAATGAAAACAGTCATCCTTTAGCTACTCAAAAGAAAAATCCTACATCTTAAATAAAGCAGAATCATAATGTAGTGGACAAATCAAGTTTAAATAAAATCACACAACGTATGCAGGCACAAACACAGGCTCCCACAGGCACACGCACATGCACACAT
TTCTCCCTTCAATGAAAACAGTCATCCTTTAGCTACTCAAAAGAAAAATCCTACATCTTAAATAAAGCAGAATCATAATGTAGTGGACAAATCAAGTTTAAATAAAATCACACAACGTATGCAGGCACAAACACAGGCTCCCACAGGCACACGCACATGCACACATACGTCTTCGTGTTCGTGGTGTGCTATAAAGCAGCCCAGAA
CTGAAAACCCCGAGCCATCCACAGTTTCGATTATAAATGTCTAGCATGTCAGGAGACATGGTCGAATATTCCAATATTGAGACCATGCAAGTTCAGGAGTAATAAAGACTGTGGCTAGCAATCATGAATGATAGGACAGTTGGTGGCTTTATGCACAGAAAGAAAATACGGATTTCTTATCACAATAAAAACTTGCTTTGAACGCA
CATGCAAGTTCAGGAGTAATAAAGACTGTGGCTAGCAATCATGAATGATAGGACAGTTGGTGGCTTTATGCACAGAAAGAAAATACGGATTTCTTATCACAATAAAAACTTGCTTTGAACGCAATTGCGATTAAGATTTCAATAAACGCATTTAGCATTAACCATTTAAACACTGACACATTAACAGGAAGACCTGGAGGAGCACA
ATGAATGATAGGACAGTTGGTGGCTTTATGCACAGAAAGAAAATACGGATTTCTTATCACAATAAAAACTTGCTTTGAACGCAATTGCGATTAAGATTTCAATAAACGCATTTAGCATTAACCATTTAAACACTGACACATTAACAGGAAGACCTGGAGGAGCACAGGACTGATACCGAAAGGAAACCCATTCTGGGTGGGAATTA
ACCAAGAAAGCGTGACAGTGGAGCAAAGTTCAGAGCAGACTGTGGGAGGCAGAGGCAGAGCTGATACACATGCAGAGATCTGATCTGGAGCAAGGGAGCCAATAAATCCACAGGGGTCCAAGCACAGTGTCCGTTCATGGTACAGAGATGGTTCAAGGTGCAGATTGCTTCAAAGCTGATGATACCCAGCCTAAGGGGTCTGAACG
CCCACAATTGCACAAAACACAACAAAGAAACACAAGACTGGGTGGAAACAAAGTAACACAACTTCCTGGAAAGATCATGACTTTTGTGTCAGCATCTAAAAATAAATGTATTTAATTAGGTAAATATTTAACAAATCATTAAAGAGGTTAACTGAGAGTGGATGGCAACTTGCACAAGATAAACAACTGAAGGAAATAAGCCAAAG
AACAAATCATTAAAGAGGTTAACTGAGAGTGGATGGCAACTTGCACAAGATAAACAACTGAAGGAAATAAGCCAAAGATAACAGCATATAGTGGATGAGTAATAAATACTGAATTTCACAAGATAGAAATTTTAGAAAAGTTTGCACATAAACTTTTAAAAATTCAGGAGAAAGCATCTACAACCAACTAAATGAACTGAAACGTA
TGCAAAGTGTGACCACTGAGCCAGCACTGAAGAAGGTACTTACAGGAAAATTCTAAACACAAGGAAGAAGACACAAAGCGACAATCAAGAGTGCAGGAGAAATAAATCTCGAGTTCTAAGGAACCAACAGTAGTAACTTGGTAAgcgctggtgagcttttcatccacgtgacgcacactggagtcacctgggaagaagagacctca
TCAGAACAGAAACATTATTTGATATATAGTTTAATATATTGTTAATATATGTTTAGTTGAACCTCTGACAATATTACAAGTCAAGTGTAGTTACTTTTCTAATAAAACTAGGGACAGTTAGGAACATATCCTGAAAGAATGCTTTCTtggctcattttatgtcaacttgacaaaaaactaaattcagtagaatggagggaatctca
TCGGAACAGAAACATTATTTGATATATAGTTTAATATATTGTTAATATATGTTTAGTTGAACCTCTGACAATATTACAAGTCAAGTGTAGTTACTTTTCTAATAAACCAGTTAGGAACATATCCTGAAAGAATGCTTTCTtggctcattttatgtcaacttgacaaaaaactaaattcagtagaatggagggaatctcaattaaga
caaaAATCCCCACGGAAGAGGAATTTGGGGGGAGGGGAAGAATAGGGGTGGACTTGATCACCACACCTTACAGGCATTTATATACCTCAAACAAGATTTAAATAAAAACATATTTATTAAAGATTTACGTCACTGCATGGCCATATGTATATGACCATATAGATAGGAAATAGAAACAAACTGAGCACTTTCTCAAAGCCACGCAT
GTTTCTAATGCTTTTCAGGACACAAGGGAGCCCTGAGATAGCCTCCTCCTGATGAACACTTACTTTCTCATGACCCTTGCTTTCCCATTAGAGACCAGTGAATAAACCAGGTCATCTCTGCTGTAGCTAACATGGCGGGAAGTCTCTTACACCAGCATGAAAGCAAGGCAGCAATCTGCTCCCTTTGTGAGGGAATTAGCCAACCA
aggtaaatcactgtgagttcaaggctaccctgatctgcaaagagagtccagacagccagggctcgatacagagaaTCTGTACGTTGGAAAGGAAAAGAAGAATAAACTACTCTGGGTTCCAGTTTCATCAGTTCCTTCCACGTGACCACAGAGAATTCATATACAGGGTTTTTAAATTCTATTTTAAAATACGGGGTGCATGCGCC
GacacacacacaaacacaaacacacacacaGAAAAAGAGGAGGGCTCAAACACACAAAAGAAAATTAATCTTTTAAAATACATATGGAGAGATAACTAATAATAAATGTCGGTCCATTAGCTCTGCCTCAAATTTGAGAGCTATTTCTACATTCGTCATAATGTACAAAATCTCTCAGTAAGAACAAAGTTTCATAAACAGCTTTT
tgggcgccaggcgtgcttatggcccacctacacacatgcaggcaaaattctcatactcataaaaagaaataaGTAACTCTTAAAAAATCGTTTATTTAGAAATAAATAGGTCTTGAAAAAAACTTTAAAGAGGACTTTATATCATTTTATAGCTGCACACTTCTGTCTTTAATCATTCTGAATGCAAAAACTATCATAATTATTTC
CTTGCCACTTGGGGGAATTATTTGATTCAGTTTGACAGAAGTTTATTCAACCGTTAAAATTCCTGGATTCTAGGCATAGTAGTAAGATTTTAGTGAACAAAATAAAGGTTCTTCCTTCCAAGAACCTTCATAGTTTTACTGAGAATCTtgaaagacccccggagtggggagaccctcactcgggatgatgcgacccccaagaactc
AGAAAATCATTAAAGAGGATAACTGAGAGTGGATAACAACTTCCAAAAGATAAACAACTGAAGGAAATAAGCCAAAGATAACAGCATATAGTGGATGAGTAATAAATACTGAATTTCACAAGATAGAAATTTTAGAAAAGTTTGTACATAACTCTTTAAAAATTCAGGAGAAAGCATCTACAACTGACTAAATGaatccctgaccc
GTGACTAATGCAATGTGTGACCACTGCGCCATCACTGAAGAAGTTACTTACAGGAAAATTCTAAACACAAGGAAGAAGACACAATCAGGAGTGCAGGAGAAATAAATCTTGCAGTTCTAAGGAACCAACAGCAGTAACTCGGTAAgtgctggtgagcttttcatcaacgtgatgcacgcacactggagtcacctgtgaagaagaga
aaACGAAGAGAGAAGAAAAGGATAGGAAGACAAGAGACTCAGAGTGTAGACTAAATGTCATGTCAGCAACACCTAACCGTGTCTCTCCTGGATACCATGCAATAAATTCCCAGATAGAATAAGCACATTTTTCATAATATGCCTATTTCCACATAATTGGGAGAATTGAGCTGAACTCCAACCTAAGAATCTACCCCAGTCCTCGT
GAATGCTGGGACAGTGGAGGTGGGCAGACTTCTGGAAATCACTGGCCCATCAGTCTGGATAACCACTGTGCACAAGCCAAAAGAGAAAATTGGTCTCATAAATAAATACATtgtctcagtttgggttttattgctctgaagagacactatgaccaagaagtcttacaaaggacaacatttaattggggtgtcctacaggttcacgg
ATGCATGAAAACTTTGAAGGTGAAACCAAAGGTAGAGGTATCCTGCTGTGACTCCAGCGGGTTGGGAGGCAGTGAGGGCAACATGGATTTTGGGCAAGTTAATAAACTGAGCAAAGATAAACTGACTGAGAAGTGGGTGGGGACAAGGCCCGGAAGTGGGTGGGAACAAGGCCCGGATATAGAATACACTGTAGGTGGCAGGAATG
TCAGAACAGAAACATTATTTGATATATAGTTTAATATATTGTTAATATATGTTTAGTTGAACCTCTGACAATATTACAAGTCAAGTGTAGTTACTTTTCTAATAAAACTAGGGACAGTTAGGAACATATCCTGAAAGAATGCTTTCTtggctcattttatgtcaacttgacaaaaaactaaattcagtagaatggagggaatctca
caaaAATCCCCACGGAAGAGGAATTTGGGGGGAGGGGAAGAATAGGGGTGGACTTGATCACCACACCTTACAGGCATTTATATACCTCAAACAAGATTTAAATAAAAACATATTTATTAAAGATTTACGTCACTGCATGGCCATATGTATATGACCATATAGATAGGAAATAGAAACAAACTGAGCACTTTCTCAAAGCCACGCAT
GTTTCTAATGCTTTTCAGGACACAAGGGAGCCCTGAGATAGCCTCCTCCTGATGAACACTTACTTTCTCATGACCCTTGCTTTCCCATTAGAGACCAGTGAATAAACCAGGTCATCTCTGCTGTAGCTAACATGGCGGGAAGTCTCTTACACCAGCATGAAAGCAAGGCAGCAATCTGCTCCCTTTGTGAGGGAATTAGCCAACCA
NNNNNNNNNNNNNNNNNNNNNNNNNNNNNNNNNNNNNNNNNNNNNNNNNNNNNNNNNNNNNNNNNNNNNNNNNNNNNNNNNNNNNNNNTGGATACCATGCAATAAATTCCCAGATAGAATAAGCACATTTTTCATAATATGCCTATTTCCACATAATTGGGAGAATTGAGCTGAACTCCAACCTAAGAATCTACCCCAGTCCTCGT
GAATGCTGGGACAGTGGAGGTGGGCAGACTTCTGGAAATCACTGGCCCATCAGTCTGGATAACCACTGTGCACAAGCCAAAAGAGAAAATTGGTCTCATAAATAAATACATtgtctcagtttgggttttattgctctgaagagacactatgaccaagAAGNNNNNNNNNNNNNNNNNNNNNNNNNNNNNNNNNNNNNNNNNNNNNN
AGACAAGCAGCCCAAACAAAATGCACAGAGCCCTGCGTGGTCTCTATGTCTCGCATACGGCCTAAACATCAACAGCGAACTTAACTGTCTACTTATGCTTAATAAAAAGTCAGTGAGAGAGAAACTAAGTTTATTTCCAAACAGATATTTGCCATGCTCCTGTGCTGAATTTTCCTCACATGGTTCCTCCACAGAAAGACATTCTT
TTTCCTCACTACACAGACTCTAGCTCTTCCCACAGAAATGTAACTGGTTGGCTTATTTTCAAAGTCAGAGAAGAAAGCCATTGAGTGTGTACGCTTGTGGAATAAAGAACTGTAAACAAGCCCATGTTAGGAAAATGGCGGTGGAGTTGGAAAGGGCCCAGGGAGGACACGTTGAGAGTATGGAGAACGCTCCTGTTCCTCTACTT
CATTGGCTTGAAACACAGCACTTTCCCAATAGAGCAAAAACAATGGGACTTGCTCCTCTCACTGCTGAACTGATCTGCAGGGCACCGGGGAATGAGGTCAAATAAAGACAAGTAAATCTTGCATAATAAGGCAGTCTTACTTGATCATTGTCAATTTTCTCCTTATTGATAATTCATAAATCTCTTAGGTAGAGCTGACTAGAGAA
gtaggtcaatcttaggaagataccgtctcaattcaaggaccctcttcccaggtgactctagcttatgccagattgacctaCACAGGACAAGCAGGATGCAAATAAAGCAGCAAAACTGTCTAAATGAAGAAACTTTTAAGTGGACATAGACACTTTAATGCATTTCTTCCCTAGGCTTGACGGGCatttttttttttttttaaaaa
CAAAGAACAAGCAGAAGGGTGATAGAAAATGGGGGGAAAATGCCTTGCGTGTGTGTAATTGAACTCTTGGAGAGAAAATAAGGTAGAAGCGACATTCAGCAATAAAATAGTTGAGTTATTTCCAAAAAAGACTGGGGGCTAAAAATCAAGAAATGTATAGGAAGTTAAATTAAGATGTCGACATACAGTATATAAACCACAAACAT
GGGAGAAAATAGGTTTTAGGAAAGGGGGAAAGGGAGCAGTAAGTGTACTTGAAGTGATAGGTAGGGAAGAGGATAGGTAGGGAAGAGGATGGTCAACAAAAATAAATTATATCTGGCAATGCGATAATGAAACCTAATGCTCTGAACACCAACTTAAAACAGAACTATTAATAACTATTACATAAACAGTTtaatagaaacttgtt
GTAAAGCATGCAAGCAAAGGGAGCTTAATATTAACGATAATATAAACAATACCAGTGTTAAAATGATATAGTTCATATGTATTAGATAGAAATATGAGAAAATAAAGACAAAGATAAATTGATCTCTATTGTTCTACAGATATAATGTTATCTGGGAAGGTATGAAAAAAATCAAGTTTTATTATGTTGGGAACCTGAATGTTAAT
CGTGGCGGTTGTTTAAATAACTCAGGAGTATTCATGAGTCTTTCCACCCTGGAGCTACTCAATATGACCACAGTTCCAGAAATAAGCAAGGAAAACACAAAATAAATGACTATGACCCGTCGTCGATTGCAGTAGTAGAGTTACCAGTAAAGTAATCTCTGACCTTGCAAACATGCTTCCCTGTCTTTAGCATGCAAATATAATTA
AAGATTAATAAGGTATCAGCTTTTGCTTCTTTTTTTTTTTATTCGCTACTATCTAGAGACCATTCACTATGCATACAATCACAGAGTTCTAGGTCTGTGCAATAAAGAAAAGCAACCTGGACGTCGTGATCAATGAGAGCGTACACACGGGAAACACGTGTTCAAACAGTCCTACACCGAGGCAGTGACATCACAACTCACATGTA
TGATTCTAAGTTTGACTCCAATAGAGTAAGGAAACCTGAAACTGTTTCCCACAGTTCAGAGTCATCTAAAGACCCAGTGACAGGGAGGGAGAAGTAAAACAATAAAACTGGTTATAGGACTAGGAGAATGGTGAGTAAATGTGGCAAAAACAAACAGAAGTCGGGTCACTGTAAGTGTAGAAAGAAGGGTTCAGAATAATGGAATC
TTTTGGCCGGCTATTGCTTTAAGAAATCAACTAAGGGCACTGAAACTCAATCTAGTTGGTAGGAAAGAGTTTTCAGATAGAAAGATCAGCTATGATAGGAAATAAAAAGATAACTTGGGAATCTATAGATGGAAAACGTTAATTTGGCCATAACTAAGTAAAGCTTCTGTTCGAGGCGGGGGGAATTTTTTAGTGCTATAGAAATC
TATCAAGTCACAGAAGCTGGGAATATTCTCCAGCTCGTTCTTGAAGACTGAAGACATCCTAACACTAACACCAAACCTTAAAGAAAAAAGTATTTCCTAAAATAAAAGCACGTTGTAACTGCTATAAACTTTGAAAAATAAAACAGGTGTTTTTAAGAGTTAGTAATTAAACAAGCTGAGGGCACGCACagctcagctcatagaat
GTTCTTGAAGACTGAAGACATCCTAACACTAACACCAAACCTTAAAGAAAAAAGTATTTCCTAAAATAAAAGCACGTTGTAACTGCTATAAACTTTGAAAAATAAAACAGGTGTTTTTAAGAGTTAGTAATTAAACAAGCTGAGGGCACGCACagctcagctcatagaatgctaatagcacacataaagtcctgagttcaattcct
AATAGTTCAATTTAGTCTATCCGGTCTCTATATTCATGGTACCAGCTAATTTGTGACATTTTTAATTTGCAGACATTTTGTAACTATGCCTTTATTATTAAATAAAATGTAATTTTTCATGATTGAGAGTATATTTTCCAAGAGCGTTTTAATAGACAGCAGGTCTCTCTCTTTTGTATAAGAAGCTGGGAAATAAGAGATCTGTG
TACAAACTGACTTGGAAGTTGAGGCATCAGGTGGAGCTCTCGGCTGCTCTTTCTACAGCTGAACTTGTTGCTCCTCATTCCCACTGCTTTCCTATCAGGGAATAAACAATAGTGACCTCTGTTGACTATGGGTCACCTTCTAGCTGCTGTCAGGCACGAAATATTTGATATGCTTTCAGTTCTTTTGATGTCACAAAGTCAGAAGA
CCTCATGAACAGTGCACAGCTCTGTGATTACCCGAGGACCCAGACGAGAAGCAGACATGACTGAGTACGTAGACCCCCCTTAGACACCATGTTCCTAAGAAATAAATGAGCAAATTGAGCTAAAGATAAAAGTTATCTGTAATTAATACAGAAAGAGACAGATAAGGGGGCAGATTTGTGTTATGTCAAAAGCATATTATGACACA
TGCAATGTGTGACCACTGAGCCAGCACTGAAGAAGGTACGTACAGGAAAATTCTAAACACAAGGAGGAAGACACAAAGCGACAATCAGGAGTGCAGGAGAAATAAATCTTGAGTTCTAAGAACCAACAGTAGTAACTCGGTAAgcgctggtgagcttttcacccacgtgacgcacactggagtcacctgggaagaagagacctcag
CCTCGGTGCTGGAAACATGCTTGCGCACCTCTGAATGTACCCGGAGAGGTACAGACTGTGCACTGTAAATTGGAGAGGTGTCTAATGTTAACTCTGAAATAATAAAGCCAGCCCTGCTCTCCCGCACTCACTGCAGGCAGATGCAGGGAAAGAGGACTCACCCAGCGGCTCAAGGACCCGAAGCCTCCGACAGAGTCCCTTGCTTC
ggaCTCTGAGGGGAATCCTGTGGGAAGGCAGCAGTGGAGATTAAGTGAGGCTGACTGTGGTTAATCCATCCTATGTATTAAATTCTTGAAATTCTCAAAGAATAAACATTTTAAATAGCTTTCGTTAGGATTACCTTTTACTGGAGTCCAACACAGAAAGTGGGAAGAGGACAGGGCAGTGGACTGACTTCTaagcataaggttct
AAACGAAGAGAGAAGAAAAGGATAGGAAGACAAGAGACTCAGAGTGTAGACTAAATGTCATGTCAGCAACACCTAACCGTGTCTCTCCTGGATACCATGCAATAAATTCCCAGATAGAATAAGCACATTTTTCATAATATGCCTATTTCCACATAATTGGGAGAATTGAGCTGAACTCCAACCTAAGAATCTACCCCAGTCCTCGT
GAATGCTGGGACAGTGGAGGTGGGCAGACTTCTGGAAATCACTGGCCCATCAGCCTGGATAACCACTGTGCACAAGCCAAAAGAGAAAATTGGTCTCATAAATAAATACATtgtctcagtttgggttttattgctctgaagagacactatgaccaagaagtcttacaaaggacaacatttaattggggtgtcctacaggttcacgg
ATGCATGAAAACTTTGAAGGTGAAACCAAAGGTAGAGGTATCCTGCTGTGACTCCAGCGGGTTGGGAGGCAGTGAGGGCAACATGGATTTTGGGCAAGTTAATAAACTGAGCAAAGATAAACTGACTGAGAAGTGGGTGGGGACAAGGCCCGGAAGTGGGTGGGAACAAGGCCCGGAAGTGGGTGGGAACAAGGCCCGGATATAGA
AGTTTTGTCCAAGGAACTCATTGTGCAGCAAAGCCTGTAACAAAAGCAGGAGCAGGGAAAGGAAAACAGACTTATATTTCATTTTCATATGTTTCCAAAGAATAAACACAGCTATATCTTCAAGTACAATCTTTACCACTATTTGTAAAACATTAAAAAACAAAAACCTCAACCACGTTCACAGTCCGCTCAGTCCACCAGTGTCC
TCAGAACAGAAACATTATTTGATATATAGTTTAATATATTGTTAATATATGATTAGTTGAATCTCTGACAATATTACAAGTCAAGTGTAGTTACTTTTCTAATAAAACTAGGGACAGTTAGGAGCATATCCTGAAAGAATGCTTTCTtggctcattttatgtcaacttgacaaaaaactaaattcagtagaatggagggaatctca
caaaAATCCCCACGGAAGAGGAATTTGGGGGGAGGGGAAGAATAGGGGTGGACTTGATCACCACACCTTACAGGCATTTATATACCTCAAACAAGATTTAAATAAAAACATATTTATTAAAGATTTACGTCACTGCATGGCCATATGTATATGACCATATAGATAGGAAATAGAAACAAACTGAGCACTTTCTCAAAGCCACGCAT
GTTTCTAATGCTTTTCAGGACACAAGGGAGCCCTGAGATAGCCTCCTCCTGATGAACACTTACTTTCTCATGACCCTTGCTTTCCCATTAGAGACCAGTGAATAAACCAGGTCATCTCTGCTGTAGCTAACATGGCGGGAAGTCTCTTACACCAGCATGAAAGCAAGGCAGCAATCTGCTCCCTTTGTGAGGGAATTAGCCAACCA
aggtaaatcactgtgagttcaaggctaccctgatctgcagagagagtccagacagccagggctcgatacagagaaTCTGTACGTTGGAAAGGAAAAGAAGAATAAACTACTCTGGGTTCCAGTTTCATCAGTTCCTTCCACGTGACCACAGAGAATTCATATACAGGGTTTTTAATTCTATTTTAAAATACGGGGTGCATGCGCCG
acacacacacacatacacaaacacacacacagaaaaagaggagggcacaaacacacaaaagaaaattaatctttaaaaTACATATGGAGAGATAACTAATAATAAATGTTGGTCCATTAGCTCTGCCTCAAATTTGAGAGCTATTTCTACATTCGTCATAATGTACAAAATCAGTAAGAACAAAGTTTCATAAACAGCTTTTGGTG
CCCTGAGCCTGTGGTATTTAGACATGGTACCCCAACCCTCCACTTCAGTTTGACTAACAAAATTTAAGTATCATTCCTAATATACAGAAAAAGAAAGCAAAATAAAACTCCAAGGGGTTTTCACATTCAGTTAGCCACTTTGCTTTCACAGATGAAGAAGAATGAGACAGCGGAGGGAATCTCCTCTCAAGAGCTGGGGACATCAC
CTGAAAAGTTTCAAAGTCTCCTAAGAGTGCAAAAAAATGAATTCAGGCATGCATATTTATGAAGAAATAATTTGAGTTCATATAATACTGAATAGAAGGGAATAAAACCCCCCTGCTGTCTTGTGTTTACTGGACACACGTGTCAAGTTCCTCTAAGACAAATGGTGTGATTGGGGTCCTAACATCCTGGCACATATGATAGTCAG
tccttccctctctcctacttccctccgtccctccctctctttcCCCACCCTTCCACTCCCCCACACATGTGATCTCAGGTGGCAGGTATCCCTCCCCTCCAATAAATTTTCCTCCAGTTCCCATCTGTGTTTTCATTTTTTATTGACAAAACCAAGAATTTAGAAAGGAAACCGTGTGTCCCTGGCTACAGTTACCTATGTGCCAC
TCAGAACAGAAACATTATTTGATATATAGTTTAATATATTGTTAATATATGATTAGTTGAATCTCTGACAATATTACAAGTCAAGTGTAGTTACTTTTCTAATAAAACTAGGGACAGTTAGGAGCATATCCTGAAAGAATGCTTTCTtggctcattttatgtcaacttgacaaaaaactaaattcagtagaatggagggaatctca
aaaAATCCCCACGGAAGAGGAATTTGGTAGCAGGGAGAAGAATAGGGGTGGACTGGATCACCACACCTTACTTATATTTATATACCTCAAACAAGATTTAAATAAAAACATATTTATTGAAGATTTACGTCACTGGATGGCCATATGTATATGACCATATAGATAGGAAATAGAAACAAACTGAGCACTTTCTCAAAGCCACGCAT
GTTTCTAATGCTTTTCAGGACACAAGGGAGCCCTGAGAGAGCCTCCTCCTGATGAACACTTACATTATCTTGACCCTTGCTTTCCCATTAGAGACCAATGAATAAACCAGGTCATCTCTGCTGTAGCTAACATGGCAGCAAATCTCTTACACCAGCATGAAGCAAGGCAGCAATCTGCTCCCTCAGTGAGGGAATCGGCCAACCGC
CTGAGCTTGTGGTATTTAGACATGCCAACCCAATCCACCACTTTGGTCTGACTAACAAAATTGTTAAGTATCTTTCCTAATATACAAAAAGAGAAACTGAAATAAAACTCCAAGGGGTTTTCACATTCAGTTAGCCACTTTGCTTTCACAGATGAAGAAGAATGAGACAGCGGAGGGAATCCCCTCTCAAGAGCTGGGGACATCGC
GAAAAGTTTCAAAGTCTCCTAAGAGTGCAAAAAAAAATGAATTCAGGCATGCATATTTATGAAGAAATAATTTGAGTTCATATAATACTGAATAGAAGGGAATAAAAGCCCCTTGCTGTCTTGTGTTTACTGGACACACGTGTCAggggtcacttaagtatactagcatattcttcacatagttagaaaaagcaatttgcaaattt
GAAAGTTGAGGGCCCTGCAATCTGAAGCCCAAACAGTACAGACTCTGGAAAAGTGAAGGTTTCTCCCTATACACCAGGAGGCTGGTGAGTGAAGGTAAATAATAAAATTAAAATCCACTCATGACAGTGTCTAACACTGCATTTGTGTGCTGAGAGGGGGTGAGCTTGTCCTGACGTGTGGAACCTCTGGGAAGTCTGTGCCTGTA
ATCTTCTCACTTTCTTGGAATAACTGCTAGATGACAGTGTGTCAAAAAGCATCCTCAGTTGTGACAGAGAGGTACTAAGGATCCGTGTTACGAGCTTGAAAATAAAAGCTACGAGATGGCTTCAGAACTGACATTCAGTCTTTACAATTATCATTCTTCATTATTGTGACtgtgtgtgtgtgtacgtgtgtgatgtgggtgtgtAT
AGATTCCCAAAGCTGTGACTGCAGACATATGATCTCTGAGGTAAATCTTTTTGAGGTCATTTGACAGCTTAAGTTTAAACCCTGGGGTTCCTACCCAAAGAATAAAACCACAGCCCCAACTCTCTCATCTCCCATCGCTAATTGTGACCCGCAGCTCTCCCCACAGCAAGACATCCTCCTAGAGTGACCCAGAGGTCAGAGTTTGG
tgactaagacaGGAACTTTCAAAGAACCCAGTAAAAAGTCAATTTGACTTTCTCTCATGAGAAGCATATTCTGGTTTATTAAGACTTGGAATAAGTCAAGAATAAAAATGTGGCGTATTCGCAACAGGTTTCCTTCTCTCAGGCTGTGTGAGCATGAGTAGCTGCTGCAGCGTGTCTGTGGGAGCCTCAGTCGCTGGGCCTTTGGC
AGCACCAAAAGATGCGAAACATGTATGGCTGTATTTATGCTGACCCTCAGAGCCTCCATGTTCACGTTATACTGCATTCCACTTTTCCCTGGCCTCTGACAATAAACAGAAGATTATCACCTCTGTTGGTCCAGGccagcatggaaaggaaacaggaacacacagtttcacccctagctaaggagttacagctattggcggcaaag
ggtttgaGTGAGAAGATCTGAAATTGGATGGGTCGGATGGGTGGAGATGGGATCAAAATCGACTGAATGAAATTCTCAGAGAACTAGTAAACTAGTAGAAAATAAATGATCAACTTCCTAGAACCATCGAAGTTATGCACACCAAAAAAAATACCTTCACATTAACATAAAATATCAGGGAAAAAGATACTGGCTTGGCAGGTCAA
ACTGGTCAAATAGGACATCCTCAACTCCAGTAAGTAGCACTTATGTCTTGAGGTGGCAACAGATGCTTAATTGGATTTGATGTTCACAGAATAGTAACAAAATAAAGTTAGAATTTGCTTTGCTGTTTGTCTACTTCATTCTTAGAGAGGGTTGCTGAGAATCCAGTTGGAGATACTCTAAGCTTACTAGGCCAGTCAGACAAGAA
TCGCAGATTTTTGCAGATCGGTGGGCCTGGCTCCTGGCTCATTGCCACGCTCCCCACTCTGTTCAGGACCACTAAATGTTGAAATGTGGATGCATACTGAAATAAAGGCAATTCGTTGTGTTGCaaaaaaaaaaaaaaaaaaaaaaagaaCACAATGATGTAGCAAGGAACACTAGAAAAATGGTGGGTTGTAGCGAGACTTCGGT
aAACTCCTTCAGCAAACAATCAGTTTCTTCTTCCTGTTGTCAATTTATTTCTTTGGTTTTCTAGTTCAGAATGTTAAAAAAATTAATATCCATCTCACCTAATAAATTCAACTGTCTATGAAAGTATAATTTTTCATTTAAAACTTTGAAGGGAAATAAATGCATGACCTAACAAGGAAAGGCATAATGCTAATTCTAAAAAGTGT
GGTTTTCTAGTTCAGAATGTTAAAAAAATTAATATCCATCTCACCTAATAAATTCAACTGTCTATGAAAGTATAATTTTTCATTTAAAACTTTGAAGGGAAATAAATGCATGACCTAACAAGGAAAGGCATAATGCTAATTCTAAAAAGTGTAGGTTTGTTTAAATACTAGCATTTATGTTGGAACAATTTAAATTTCCAAATTGC
GAAGACCTTGCTCTGATCAGCTCAGTGAGTTCTGTAACATAGCTGGCGCTTGGCTAAGGAAAACAACTTCAATGCACACCTCTCCTGATTCTCTAGTTAAAATAAACCATTCTAAACACTCTGCTCTGCCCCCAACAAAAGCCACATAATGACAGGGCAGGGAAGGGACCCCATATTCACTCCAGAGCACTCAATGAAACATGGTG
agaagaagaagacgacgacgacgacgacgacgacgacgaccaccaccaccaccaccaccaccaccaccaccaccaccaccaccaccCTGAATATCAAGAAAATAAATGAAAATAAATGGCCCAAATGTAAAGTTTGGGATAGAAGTAAAGATGATGAGACACAAATGACTGATGGACACATGAACGGTGAGCCACTCTTGTGTCCA
gacgacgacgacgacgacgacgacgacgaccaccaccaccaccaccaccaccaccaccaccaccaccaccaccaccCTGAATATCAAGAAAATAAATGAAAATAAATGGCCCAAATGTAAAGTTTGGGATAGAAGTAAAGATGATGAGACACAAATGACTGATGGACACATGAACGGTGAGCCACTCTTGTGTCCACCTGGGGCCC
CCTAGACACACAGTCTAATGGAACTTGAATGTTAAAAATATGATTGCTCCTTAACAAATGGTTTCATAGCACTTACAGATATGCCAATGGCATTCTTTGAAATAAAATACTATTAATTCACATCACATCTCAAAGCAACCCTTTTAACtgtggggaaagcctgctagttgaggtcaaagtctaccatgaccagaaagatcattgga
aaagttgaataaaaaatagcactgggctggttaccaatgtctggagaagggcgtcatttcagaagacgctggacaaaaatctataaaatttcagttCCATAATAAAGTTAACAgaaagcatgaaacactgagaagaaaaattgggcttctaatcattaatatggctaatggcattgttaggtgtgacacaaaaagtaggagaaaat
ACCTCCTTCAGCAAACAATCAGTTTCTTCTTCCTGTTGTCAATTTATTTCTTTGGTTTTCTAGTTCAGAATGTTAAAAAAAATTAATATCCATCTCACCTAATAAATTCAACTGTCTATGAAAGTATAATTTTTCATTTAAAACTTTGAAGGGAAATAAATGCATGACCTAACAAGGAAAGGCATAATGCTAATTCTAAAAAGTGT
GTTTTCTAGTTCAGAATGTTAAAAAAAATTAATATCCATCTCACCTAATAAATTCAACTGTCTATGAAAGTATAATTTTTCATTTAAAACTTTGAAGGGAAATAAATGCATGACCTAACAAGGAAAGGCATAATGCTAATTCTAAAAAGTGTAGGTTTGTTTAAATACTAGCATTTATGTTGGAACAATTTAAATTTCCAAATTGC
GAAGACCTTGCTCTGATCAGCTCAGTGAGTTCTGTAACATAGCTGGCGCTTGGCTAAGGAAAACAACTTCAATGCACACCTCTCCTGATTCTCTAGTTAAAATAAACCCCANANNNNNNNNNNNNNNNNNNNNNNNNNNNNNNNNNNNNNNNNNNNNNNNNNNNNNNNNNNNNNNNNNNNNNNNNNNNNNNNNNNNNNNNNNNNNN
GATTCTCAGTAAAACTATGAAGGTTCTTGGAAGGAAGAACCTTTATTTTGTTCACTAAAATCTTACTACTATGCCTAGAATCCAGGAATTTTAACGGTTGAATAAACTTCTGTCAAACTGAATCAAATAATTCCCCCAAGTGGCAAGAAATAAAAGCATGTTTTGCCTATTAGGATACACCTAACCTTATCTGAGAGTGAAGTCTA
TGTTCACTAAAATCTTACTACTATGCCTAGAATCCAGGAATTTTAACGGTTGAATAAACTTCTGTCAAACTGAATCAAATAATTCCCCCAAGTGGCAAGAAATAAAAGCATGTTTTGCCTATTAGGATACACCTAACCTTATCTGAGAGTGAAGTCTAGATTGAGCACTGTTTGTCTCACCTGCTGCAGTTCAGTCAGAATTCACA
TGATAGTTTTTGCATTCAGAATGATTAAAGACAGAAGTGTGCAGCTATAAAATGATATAAAGTCCTCTTTAAAGTTTTTTTCAAGACCTATTTATTTCTAAATAAACGATTTTTTAAGAGTTACttatttctttttatgagtatgagaattttgcctgcatgtgtgtaggtgggccataagcacgcctggcgcccactgaaggcaa
TGTACATAGGGCCTTCTTCTTCCTTCATTATTCTTCCGAGTTCTAAAGAAGCTTTGACAATACGTGGGCTGCTCTCATCCATAAAGTCTTAATTCAATGTAATAAAATCCAAACAATAGTGGCCTTCATCAGGGTCACTAAATGCTATGTGCTAAGTCCTGTGTGAACACCTTTAGTGTGTGACCTCAAAAACCTAGAAGTACTTA
CTCTAAGCCTTCGGTCTCTCCATGAATAGATTTTAAAATGGCTGAAAATAAGTATTTGAAAGATACCCATGAATTACACAAACACTGAGAAGCGCAGCTGAATAAAGGGTGGGAAGTATATGTGTATTTGTTTGACTTTTGACTTCCTACCTCCACCCCACCCGACACAGGTTCTGTCTGCAAGAAACAATAAAGAGCTTAATTGC
GAAGCGCAGCTGAATAAAGGGTGGGAAGTATATGTGTATTTGTTTGACTTTTGACTTCCTACCTCCACCCCACCCGACACAGGTTCTGTCTGCAAGAAACAATAAAGAGCTTAATTGCAACAGCCTAACCTGGGGCTAACCTGGTCTCAGTTTTACCTAACTTGGATTTAAAGTAGGGATTATTTCTTTTTCTttttttttttcat
ATGACTTGATCCTGGGGTACTATATAGTCAAGAAACAATGTCAGTCAAGCAATCTGTATAATGATCTAAACTGAGCTTTAAAAGTAAGGATGTCTTTAAAAATAAAGTCAAAATACCATACAACCATGTGATTATTATTACAAATGCTACTGTCCCGTGCTAACATATAAGAACACAAATGAAGTGCCTTATGGAAGATTAATGAA
acgtggggcgcagtggaagccagtgccatcttgtggtggcgaatgttattgcggccctctacaCCAACAGACTCTTGTCTTTGACATTTTCTCAATGGAAAATAAATGCTTTGTATTTCAGTCTAGTGTTCTTCAATTCACTAATTGAAGTATTTAAAATTTAGTAATGTGCTTCAGCCTTGTCTTTTGCTGGTGATCAGTGACAC
TGAAGCTGAGATAAAGGGAGATGAGAAGACAGGCTTGCAGGAGCCAGCCTTCGTAGGCTCTTGCAGACACGATACGAATTTTATTCTAACCACAACAGGAAATAAAATTTTTTGTGCAGGAATATTATTTGGTCTGGATTACTCTGTTGCTTGTAAATCTAACTGCATGCAGAAATGCGTCAAGGTATTTCCTGGCTATCCCAtct
caatgagtgttactaactctggctgtgagAGATGTTTTCAGAATATTGCGTCAACGTAGATGATGACAGCAGTGAGGCAGCGATGACATGGCAGTGACAAAATAAATTCCTGGAGATGGAAACGAGCAGCAGCAAATGTGGCTAAGGGGCGGCAGCAGTGGCGGAGGGGAGTGCCTGTGCACTGAGTAGACTAATATAGTCAGCAA
ATAATTGGTTATAATCTCTACTTTATATAATTTACATTTATAATGTGTTATAAACTGTCTGGGACAACATATGAATTTCGATAATTTCCACCTTGATTTTAATAAACGTACTTTTACAGGAAAGCCCAGGCGTTTGTGTGTTACCAACGATGATCATTTTGGGTGACCACATGATGGCAGTGTGTGCCAGTGTGTTCTTTCTCTGT
TCTACGCTATTTAGCGATAGACTACCTGTTGTGTAGACCTGGAGGGGGATAGCGCAGGTGCCCAGGAAGAATTGACACGGATGGAAAATCAAATAGGAGGAATAAATATTTTCTCCTTCTTTCCATAGTTCTGCTTTAAGGAAAAAAAGAAGAGCTTTGGTACATTATTCCTTAGATAGTCACAGAAATAGAGCCTCAGGTCTGAA
caatgagtgttactaactctggctgtgagAGATGTTTTCAGAATATTGCGTCAACGTAGATGATGACAGCAGTGAGGCAGCGATGACATGGCAGTGACAAAATAAATTCCTGGAGATGGAAACGAGCAGCAGCAAATGTGGCTAAGGGGCGGCAGCAGTGGCGGAGGGGAGTGCCTGTGCACTGAGTAGACTAATATAGTCAGCAA
ATAATTGGTTATAATCTCTACTTTATATAATTTACATTTATAATGTGTTATAAACTGTCTGGGACAACATATGAATTTCGATAATTTCCACCTTGATTTTAATAAACGTACTTTTACAGGAAAGCCCAGGCGTTTGTGTGTTACCAACGATGATCATTTTGGGTGACCACATGATGGCAGTGTGTGCCAGTGTGTTCTTTCTCTGT
CTACGCTATTTAGCGATAGACTACCTGTTGTGTAGACCTGGAGGGGGATAGCGCAGGTGCCCAGGAAGAATTCACACGGATGGAAAAATCAAATAGGAGGAATAAATATTTTCTCCTTCTTTCCGATAGTTCTGCTTTAAGGAAAAAAGAAGAGCTTTGGTACATTATTCCTTAGATAGTCACAGAAATAGAGCCTCAGGTCTGAA
ACCCACTGGGCCTGAAGAATTATTGAGCAACAAAACCAAGAAGTTTTTAAAATAACATCATCAGTGCTTAAACGTAAGCAAAACTAAGTAAGCAATTTCAAATAAAAATGTATGTTAGTCCAAAGCAAGCCTCAGCCTCAGTGAGCTGTAAGAGGTCAAACCACACATGGTCACATGACTGTGGATTTTACACCAGGTCCCCGAGC
CACATGGTCACATGACTGTGGATTTTACACCAGGTCCCCGAGCCTGGCAAAACAGAAATCGTGTAATGAAAATTCCTTCATTTTACTTCTGTGTTTCCCTAATAAAGTCTGACTAACATTTCATCCTGGGAACATGGACGCTTCACCTTTCACTCTGGTATTTCCCAACTTATACATTGTATCAttttgttttatctttattaact
ACCCACTGGGCCTGAAGAATTATTGAGCAACAAAACCAAGAAGTTTTTAAAATAACTTCATCAGTGAATTAGCATAAGCAAAACTAAGCAAGCAATTTCAAATAAAAATGTATGTTAGTCCAAAGCAAGCCTCAGCCTCAGTGAGCTGTAAGAGGTCAAACCACACATGGTCACATGACTGTGGATTTTACACCAGGTCCCCGAGC
CACATGGTCACATGACTGTGGATTTTACACCAGGTCCCCGAGCCTGGCAAAACAGAAATCATGTAATGAAAATTCCTTCATTTTACTTCTGTGTTTCCCTAATAAAGCCTGACTGACATTTCATCCTGGGAACATGGACGCTTCACCTTTCACTCTGGTATTTCCCAACTTATACATTGTAACAtttttttatcgttattaacttg
gtgggtgccaggcgtgcgtatggtgcacctacacacatgcaggcaaaattctcatactcataagaagaaacaaGTAACTCTTAAAAATTGTTTATTTAGAAATAAATAGGTCTTGAAAAAAACTTTAATTTCTttctattttttttctatttttcggagctgaggaccgaacccagggccttgcgctttctaggcaagcgcattac
TCCAGTGTACAGTCTGAGGACACAAGAAAGCTCTGGAGCATGCTGGGTAGCCAGACTAGCTGTAGAGGAATGTTCCACTTCACCTGAGAGATCCTTCACTAATAAAGTGGATAGTGAAGAGGTCTCTTTTCACCATGTACCCACACACAAGCAAACATGGatacatacacaacacacacatacatacacagcacatacatagcatg
CCTTCTTTAAAAATGCAGACCACATCATTAGTATCCATGACTGCAACATACCTGCATAAAACTATCAACTGATAGTAAAATCACCAGTGTAAAGGTCCTTAATAAATTATAGAATTAGTGTTTCAACACCTAAAGCTGATGCCTTCTCTTTTCATGGGGGATGTTCTTCATGTTAGTTACATTTTGGAATCACAATGTGAAAGGCA
CAAGTTTTAAATGGAAAATTATACTTTCATAGACAGTTGAATTTATTAGGTGAAGATGGATATTAATTTTTTTTAACATTCTGAACTAGAAAACCAAAGAAATAAATTGACAACAGGAAGAAGATACTGATTGTTTGCTGAAGGAGGTtgtgtgtgtgtgtgtgtgtgtgtgtgtgtgtgtgtgtgtgtgtgtTTATAGTGCATGT
ATTCAAAGATATGTGCTTTAGAGTACCATGATGGGTATAGTTATGAAAGAGTGAATGACCCCTTCCCAACATTTCAGGTGCTTTTAGTCTAGTAATTTCTAATAAATGGAATAGGGAGTGTATAGTGTTCTAAATTCTTTACACAGTTAATGTTTGTAGATTGCGGTCCTGCCCAGGACATCTACAGTGCATCCTTGAACTTGCTA
TGACTTGATCCTGGGGTACTATATAGTCAAGAAACAATGTCAGTCAAGCAATCTGTATAATGATCTAAACTGAGCTTTAAAAGTAAGGATGTCTTTAAAAAATAAAGTCAAAATACCATACAACCATGTGATTATTATTACAAATGCTACTATCCCGTGCTAACATATTGAACACAAATGAAGTGCCTTATGGAAGATTAATGAAA
agccagtacaGTTCCATTCTCCGTTTTTTCCGTTTCGTCACATCTCTGTGCATTTTCTGGCAGGACTCAGTGGCAAATAAGAAGGGGATATGTACACAAGAATAAAGAGACATCTGTGAACACTGAGAGAGAGCTGGGTCAGCTCTAGGGGCTCTAACAGGGAGTATTCAGCCCTGATGGTTTCACTGTCTGGAGGTCATGAGGGA
GTCCCATAGCTCAGGTAAACTTCCCACTTCCATCATTTTCAGCTTATTGTGCGTTTACAAGAATGGATGTGAGTCCGTTATAACCTGATAACTGTCTGTGAATAAAAACTTACCCGGATTggtctggaagatgaatcagtggttaagaccactggctgctctttctgaggacctgggtttgattcccagcaccgatatggtggctc
CATGTGGGAGTGAACAAGTTTTACACAGCGATGTAAGGAATTGTAAAGCAAGCATCCTCCTATTGAGCACTTAATTCCTAACATTGGTCAAAGTGTGGAAAATAAACCACAGTAACAACACCAGAGGCAaataataataataataataataataataataataataataataataataataaACAGTATTCATAATGGGCATGATG
CATAATGGGCATGATGAAAGTAAAGGGCAAAACTAATTTGGAATAACACATTAAGTTAGAAACGGATAAAGGTTAAAAAACAACGGTAATTAAATTGTTGAATAAAGAACACACGGAAAGCAAGGTCaggaaaaaggaaaaggagaaggagagaaaagagcaggagattaagaagaaTCCTGTCAGGAAAGTTTAAACTGTGTAAA
AAGAACACACGGAAAGCAAGGTCaggaaaaaggaaaaggagaaggagagaaaagagcaggagattaagaagaaTCCTGTCAGGAAAGTTTAAACTGTGTAAATAAAATAGATGAGTcgcaggcctgtaatcctgacacctggaagttgagggaggaggatcacacatctgtggcaagtctgagccatacagggagaccctgtctca
GGCTGTGTGTGCAATGGAGTCTTCATGAGAACTGGCTACGTCCTTCAAAGAACGTTCATCTTGGCTATATGGCATTTCAAAGAAGACAAATGGTTTAAATAATAAACAAAGGGGATTCTGTGGTATCTGAGACATTTTCTGATGAGTTCCCACTAGCCGCTGACATCTTTCTAAATCATAGACCTCTATTAACATTTAAAAATTAT
ATTATCAGTTTGTGCTTATGTTCTGTCTACAATTCCATCCAAATTCAATGAGCGCTTTCAATGTAGACCCTAAGCTAATTTCACTTCTTTAAAACAGAAAAATAAACCAGTATGACTTTGTGTTTGCAGTGGGATCATGGGACCAGGCCTCAATGCCATAATGGGACCTCAGGATGGGAGCAGATCTCTGTGAGTATAACTGAAAG
TTAAACCCTTGACTGTTCATTACATTATGTTTCCGTTTTGCTTGACATGCAGAGTTTTAATTTTGAGCCTCTAAAGGATGCTGTGGCTTTCATTGAAGAAAATAAATTACACACTATAATTAACCCTTTGTAGGTTATTAGATGTCTTAGCTGCAAGGAGAGATCCAAGTGGATTATCAGGAGATATTTTGGTAAATGGTAAACCT
ttgaaatgtaaataaagaaatatatccaataaaaaattttaaaCTaaaaaaaaaaaaaaccaaacaaaaaaccaaaaagaaaaaTTCCACCTGAAATGGGAATAAAGAGTATAAGTTCAGGAATGAAATATTCTGACGAGAATTTCAAGGTTCTGGTGTCCAGCGACTTATCATGTCTCCTTCTCTGAACTTAGGATGTCGATGAA
GTATATCATACACATAAACATATATGTTATCTATATATTAGACAGGAAAGAGAGATTGCTGAAATATTGTATGAATTTCCATATGAATTATATATGGAAAAATAAATTAGTGAAGGGGAACAGGAAGGGGAGGAAGACATTAGACTGTGTCCTCCCTCCACTTCCCCACTCTCTGAGGGAGTGTCCTCAGGCTGTGTTCTTTGACT
GTTGTTGTTTCTCAATCTTGGGTGAACCTCCAATCAGCCAACATGCCTGTTAGTGATCCAGTTCACTCTGAGGTTACACTGCCTGGAAGTCTACAGTGTCAATAAAATTCTGGTGGACTGTGGACAACTGATGTTTCACAGATTAACAAATTCTAGAATTTGAAATAGAAACATGGAGTTTGGTTTCTTTCTCACGTATGTAAAAC
ttgaaatgtaaataaagaaatatatccaataaaaaattttaaaCTaaaaaaaaaaaaaaccaaacaaaaaaccaaaaagaaaaaTTCCACCTGAAATGGGAATAAAGAGTATAAGTTCAGGAATGAAATATTCTGACGAGAATTTCAAGGTTCTGGTGTCCAGCGACTTATCATGTCTCCTTCTCTGAACTTAGGATGTCGATGAA
GCATCAGCCGCTGGTGATCAAAACCATTACATTCACAGTTGGACCTAGAGCTTTATCTCATGAGTTACTGGTATTTCTCCTGGTTTGCTTTGGTTGAAAAAATAAATTATGAAATTTTGTCTTTATTATGTGATACCATGTGTTTCAAAGTATGTATAGAAATTACTAATATTAACTGAAGAAATGGGTGGGTATTCAAGAGCAGA
AGAGGGGGTCACAACATAACGATGCTCAAGGAAACGGACGGTCTCACACAGGAAAAGCCTTAATGATTTAAAAATCCTGTTTATGATTTTTAGAAATGATAATAAATTTTTTTCATTATAACTAAAGCAGCTTTTCTACTAAGAGTTCAACTGTGAGTAAGTATCAAGTCTTAGACTTACTTAAAAAAAAAGGTAGAAAGCTTTCG
TTTTCATTATAACTAAAGCAGCTTTTCTACTAAGAGTTCAACTGTGAGTAAGTATCAAGTCTTAGACTTACTTAAAAAAAAAGGTAGAAAGCTTTCGTGGAATAAATTCACATGTCCCAAGTTTTCCCCTTTGAATCATGCAGGCAGCCTTTAAAGTTAATTCTCAGGAGCATCCCAACAGCACTCTAGTGTTGCTAGAGTTCACT
ATAGTTTTTGAAATTAACTCAAGTGCCTGACTCAAGTAATTTCAGTTGATTTTCATATTGCATAACAAATTTGTAAGCACATCATGACTACTGTCATTTAAATAAAAGGGAGAAAATTTTAATGTGTTGAAATTATGAGTTTTTAAGGGAAGCAACAATAAATATATTGAATAAACTCTGACATTACCTTTGTGTGTGTTGAATTA
ATTGCATAACAAATTTGTAAGCACATCATGACTACTGTCATTTAAATAAAAGGGAGAAAATTTTAATGTGTTGAAATTATGAGTTTTTAAGGGAAGCAACAATAAATATATTGAATAAACTCTGACATTACCTTTGTGTGTGTTGAATTACAGATGTACTGGTGAAGAATTCTTGACGATCCAGGGCATCGATCTCTCATCGTGGG
TTTGTAAGCACATCATGACTACTGTCATTTAAATAAAAGGGAGAAAATTTTAATGTGTTGAAATTATGAGTTTTTAAGGGAAGCAACAATAAATATATTGAATAAACTCTGACATTACCTTTGTGTGTGTTGAATTACAGATGTACTGGTGAAGAATTCTTGACGATCCAGGGCATCGATCTCTCATCGTGGGGCTTCTGGGAGAA
AAGAACATGGCAAACCAGACAGCAGCAGACGTGAAGAAAGGAGAGCAGGGTAGAACTGAACGACAGTGAGACCGAAAAAAATACAATAATGTCATCGAACAATAAATGAAGAGAGAAGCCAGATCGGTGAACTGTTAGCAAACTCACAAAGAAAAATGCACACCGATAGTAgacatattacatcagatgccaacaaagttcagaaa
ggatgtcctagtatttcaatagatagaggagacttttaataataatttctcactgaataggttttctatgtctttATTCCATATTCCAGCATTCTATTCTAATAAAAAACATTCTTATTTGATCTCTCAGTCACATCCTGGAGGTCATGCAAGTGAGGTCATCACAATTCTTTTTGATTCTTTCCTGAGAGCAATAACTTACATCA
AGTTGTTTATCTTTTGGAAGTTGTGATCCACTCTCAGTTAACCTCTTTAATGATTTGTTAAATATTTACCTAATTAAATACATTTATATTTAATTGCTGAAATAAAAGTCAGGATCTTTCCAGGAAGTTGTGTTACTTTGTTTCCACCTGTTGTTTGTTTCTTTGTGATGTTTTGTACGCAATTGTGGGAGTGAATATGTTTTACA
agcctgctctacagactgagttctaagacaaccagggcaacacagagaaaccTACCAAACAACAATTCTAACAACAAAGCAATGGGCAAATCTAATCTAAAATAAAACATTAAGTCAGAAATTGATTAGGGTAAAGACAACAGTAATAGAACTATTTAATGCATAAAAAGCAAGATTAGAAAAAAGAATAGGAGAGGAAGAGAAGA
ATTTAATGCATAAAAAGCAAGATTAGAAAAAAGAATAGGAGAGGAAGAGAAGAGAACAAGAGTTTAAGAACATTATAGTTACAAAAGTTTAAACTGTGTAAATAAAATAGATAAATcacaggcctgtaatcctgacacgtagaagttgagggagaaggatcacaaattttagagaagtctgagccctacagggagacacgtccaag
CTGAGGCTGCTCTCGGAGGAGGCTTACCTGAGAGGCTGGTCCATCCTGGACAGACAGTTCAGCACCCACAGTGTCAGCTTTTAGAACAAAATCTAGCTTTAATAAAGATGGAGTTTTCAACTGTTTCATACCTTCACTAGTCACTGTCTGCAGCTTTGAAGTTTATCCCCATGGCTGGCTGGAGAAGCCTAATGATCAGAATTATG
cataaatcaataaattaataaaaCTTTCCTAAGTTTTATTAGCTGTAGAGGAGTAAACATGGACATACATTTAAATATTTTATCATCACCAACAGTCGAGAATAAAACACAGGAACCAGGAAAGCTTGGGCAAAAGACACAATGAAATGTGATGAAGTGGAAACTTGACATTTCAGGCACCACTGTGGAAAAACCTAACACACAGG
TTCTGTAAGAATGTGCCCTTCTCAGTCTGAGTCTTCACTACGCTGAAGCAATCAATCAGTGTTCTGAGACGGCTTCACATGTGCATAGTATCCATACATCAATAAAGAATGTCCTCTCggggctggagagatggctcagcggttaagagcacccgactgctcttccagaggtcatgagttcaattcccagcaaccacatggtggct
CCTGTGTCTTTGTCCTTATTTTCTATCTACTATGGCATCCAACTTCAAGGACCACTTTCAATGTAAACCCTAAGCTAAATTAACTTCTTTAAAACAGAAAAATAAACCAGTATGACTTTGTGTTTACAGTGGGATCATGGGACCTGGCCTCAATGCCATTATGGGACCTCAGGATGGGAGCAGATCTCTGTGAGTATAACTGAAAG
TTAAACTGTTGACTTGTTCATTACATTACATTTCTATTTTTATTTAATATGCAGATTTTTTTGAGAAGATAAAGGATGATAGTTTTCATTGAAGGGAGAAAATAAACAACATAATATAAATAACCCTTTGTAGGTTATTAGATGTCTTAGCTGCAAGGAGAGACCCGTGTGGATTATCAGGAGATATTTTGGTAAACGGTAAACCT
ccaggccggccttgcatctgtgctctttctgcctcacctcccaagtacaagaattatagggctaagtcactatgcctggttTTGTTTATAACATTTCAAAAATAAAAACTTTGACAGTTCATATATTTTAATGTGGCAGAAAGCAAGAATCAGGTCGTCATATTCTGGAGCACAGACCATATGGGAAAGAAGCCTTTGTTAAGAAT
TTTTGTCAGGCAGTATAATGAGGAAAGgtgtgtgtgtgtgtgtgtgtgtgtgtgtgtgtgtgtgtgtgtgtgtgtgtgtACACAATGGTGGGAATTGAGGAATAAATTTTTAAATTTGtatttactcatttttaatgcatggtggcgttttgtctacatgtataactgtgtcatttgcatgccaatagaggttggaagtaggcatc
cagttttgcattcttaccagcagaacacaaaggctcaagtttgttcatattctcacccaaacatattctttcttgttttGAACAAGGTACCTAAGAAGGAAATAAATAAGAATCCTTTGGATGTTTTATGAATTATTTGTAGAACCCATTTTCCCGTTTTAAATTGGAATATTTTCTTTTCATTACAAAATTATTTATTTACTTAG
tgtgcctggcttttacatgagttctacctctgaactcaggtcctcatggttgcatggcagccactGCTGAACAGGCCCACAAATCTGTTTGATGTGTGGAAATAAATTAGTTTTGAAAGAAAGAAGCATAAACCAATTCTTCTGTGAGTTTCCTCCTGTGAGGATTTGCCTTTACTCTAAACAGAGACAGTTGTTACAACTGTTTA
ctgtggattgtaaaGTCATTCACCCCCAGACAGTGTTGCTGACAGTGGTGACTACCATAGGAGGTGTGTAGTGAGGAGACATAACACCACTGCATTCAGAAATAAAGACCAAAAACCAGAAGTGGAAACGTTCTTGGAAAATGTAGTCATGAAGAAGAGCTGTGTTAGTTGACTCTTCATGGGCTTTTAGAAATTATGAAATATTC
GTGACTATGTACTACTCATCCATCAGCTGCATCAAGCTTATGAATCAGCTTAGGAAACTTATTGCCCTCCTCTATAGTTGTTGCATGATTTACTAGAGAAAATAAAGTTGGAGGTACCCTCCAACTATCCAGGTATCAACATAACTTCAGGCTTGTTTAATCCATGCCTTCGtaaggtttctatttctgggctgatcacaatgacc
AGGCAGAAGTCATCTCAGGCATGGTCTGCCCCCTCCCCTGACCAGTGCAGCACTGGGCTGGTGGTTGTCTCAGGCAGGCTTTTCATCGGGTCCCCATGGCAATAAACTGGTTTTCCTCTCTGGCTTGCTCCTGCTCCAGCCGGCTGAAACAGGTTCATTCCAGGACCAGCTGTATCAGACTCACTGCTGCCCGTGGCCCACAGTCC
TTGGTATTTGCTATTCATAAAAAGGTTGGTTCGGATATTTTCCAGTTGTCTAGAATGCTTTCAAACAGCAAACATTACCACCCTGAACTCGGACTGTCATAATAAATGTGTTTGCTTTGGAGGAGACAGTCTTTAGATTCTTTACATTGGAGTTACAAGGCATAATAATAGGACCAATCTGTTCTGTCTGTATTCCCTAATGGAAA
GTATTCCTAGATGGCTCTAGTTTTATTACAATATTCACTGTAGTTGGCCTGTCATATTGTCAAAGATTCAACCAATCAAATATTGAAAGTATATGAAACAAATAAAACTGTTCCGAATATCTCCATCCTCTGAGTTATTCAGTAAAAACTACACaggtaatatattgggtattataaggaatctaaagatggttttaaatgtgtag
cactatacatataatgtaagtatctgtagggtttggcttctacatagtgtgttgacaggtccttcaTTTTAAAACCACAAAGAGCCTTGACTTTCTAAAGAATAAAACTTCTGTTTAGAGTTAACTGAAACACGTTTTTTTTAATAAGCTGGTCTGAACAGAAATGGTCAGAAGGATGTATAGGTCTTGAAGAAAGAGGAGCTTCT
CAATACCTTCACTTTGTATGATTGTTCTCATGATTCGATTTTGATAGTATAAAAGAGAGAAAAATTGTGATACGTTAAATCTCTCATGAATATTCAAAATAATAAAGAAGAAATGCAGAGAATATTTTGCATTTTGATTTACTGATGAGAAAACCTGTTTGGAGAGAGACCTTATTTCTCACATATTCTCTCTCCTGGTGTGGCCT
CAAGCATATCATGCCTACCATCCATTAAATACAAAGGACCATTATTAATGGTGTGTTAAAAACTATGAATTTTACAGGGAAGGTACAGTGAATAACTGTTAATAAACAATGAATAACAGAATAAACTTTGACATTACTTTCATATGTGTTGAATTACAGATGCACTGGTGAAGAATTCTTGCAAAACCTAGACATTGATTCCTCAT
ATCCATTAAATACAAAGGACCATTATTAATGGTGTGTTAAAAACTATGAATTTTACAGGGAAGGTACAGTGAATAACTGTTAATAAACAATGAATAACAGAATAAACTTTGACATTACTTTCATATGTGTTGAATTACAGATGCACTGGTGAAGAATTCTTGCAAAACCTAGACATTGATTCCTCATCCTGGGGCTTCTGGGAGAA
GTTTCCAACTCCTAAATTTATATTTTCTTTGCTGCCTATGCTGTGAGAGCACACAACCTGTACACAGCCCAGCCCCTTTTGATTACTGGCTATCATCAAAAATAAAAGCCAAATTGCCCAGGAGCGTGTTAGCATTAAGCTCTGTGCAGCTGCgctggcatctatagtctcttagagactgcaagatatctgcccaaatccttctg
ttcacagaacaccagatttcctggatgttttgtgtcaagaacgttttgcattgaacatttgctttgacagatgcacaaatATAGAATTGTAAATTTTTTCAATAAAAATTGCAAAAATAAAGAGCGTATAGAGTAATAAAGAATTTTCTATTTGTTTTCTATTATACCCTAAATCAGCACTGAATATATTTTTAAAAAATCACAAA
atttcctggatgttttgtgtcaagaacgttttgcattgaacatttgctttgacagatgcacaaatATAGAATTGTAAATTTTTTCAATAAAAATTGCAAAAATAAAGAGCGTATAGAGTAATAAAGAATTTTCTATTTGTTTTCTATTATACCCTAAATCAGCACTGAATATATTTTTAAAAAATCACAAAATAATAACAACCTAA
tcaagaacgttttgcattgaacatttgctttgacagatgcacaaatATAGAATTGTAAATTTTTTCAATAAAAATTGCAAAAATAAAGAGCGTATAGAGTAATAAAGAATTTTCTATTTGTTTTCTATTATACCCTAAATCAGCACTGAATATATTTTTAAAAAATCACAAAATAATAACAACCTAAATTATAAGTAAAAGAGTCA
cCAGAAGCAATAATTAAATGcatacacacacacacacacacacacacacacacacacacCAAAACATAAAAACAAAGTAAAACAATCAACCACAAAAACAAATAAAATCCAAAACCAAAAACCacaaaagtccatttgaaaagacatagtcaaagtcactaccatagtatcaccttacattttatacatatgtgaaaggagttcaa
gtctttttacggtgaaataatatcccattgtatgttgacaccacattgtattgtccattcatcctttCCTTTCTAATAGATTTCCAAATTTATCCATCTTAATAAAATCATGACATAGCTGTTCACAATAAGAATTCAGTGTGTCACAGAACTCTTGGGTTTCTCAACAGGGGAAAATCACCCAATGTTGACATTTGACATCTAGC
CAACAAAGAAGGGGAGGAGAGGAAACAAGTAGAAAGCTGTCTTGCTTTGACTGTAGTTTCCATTATCAGTAGGAACAAATGTTGTCAATGTTAAATGATCAATAAATGTCCAAACTAGAAAACTTAGGGGTTCAGAGAACAAAGCAATCAAGTATCTAGTTAAGGAGAGGAATTAATTTTTAGAAACCAAATTTCTATATTTACAC
AGAGATGCTGCACTGCACATTGAGTGCGGAATGAAATGTGGATGCAAAAATCCCCGTGCCTTGCATGATGGACAGTTGTTGGAAAGTGGAAGATGGTGAAAATAAAACTTCACCAGACAAGGGCTGTGTTTGCCTCTAGTCTGGAAGGGCAGATCAGGGAAGGCCTGTCTGCCTCACTTGAGCTGTATTCCTCCAGAAGTTAGGAG
gtagggagagtgcaggtgggggtggggaggaagtagaggatatggaacttttgggaagggctggaccaggagaataaaatctggagcataaaaataaaTGAATAAATGGTAAATAaaatataaaaatataaatatagaattgaagatccagaaatgaacccacacacctatggtcactttatctttgacaaaggaggtaaaactat
attttagctcaaagtcataAAGAAACATACTTAAATCATAAAAATGATGGGCAAAAATGACCATGGAATTTTCATCTTGTGGCTTAGTATGTTATCTGAAAATAAAGTAAATGACACTGAGAATGGAGACTGCTTATCAGCtgtctctgtcaggtcctctattcctgcacaaacatcatgaccaagaagtaagttggagaggaaag
AATTTCTGAGCTGACATAATTGGATCAACAAAGTTTGGTTCAACATAAACTTCCCAACCTTTATGTCCACCAATGTAGACTATTTTCCCACGCATGAATTAATAAATGCTGGGGAATTTAAAAATAATCACTCACTCCGCCCCATACAGTACCTCCTTCCTAAAGGTGGCCCCTGCAGATGGCTCTCTTAAACTTATGTCTGTGCG
TCTGAGCCCTGACTAGTCAGTGACAAACAAAACAGACAATTGAATGAATGTCCTCCCACCTCCCTGACTTTCCAGGGGTGGGGGTGAAGGTGGGAATATAAATAAAGAGGGACTTCAGTAAGAATTGAGTTCACTGACTAACTTTGACGCTGGTGTAGTCACAGCAAAGAAAGGACCGGGGTGGGGTGGGGGAGCTTTCTTGCTTT
TGGAAAGAGAATATTCTATCCATGAGTTGCAGTGTGTGAGAAATTAAAAATGAGGTTAAGAAACAGAATGGATTGTTTCCGTTTTAATTTAAATAATGGCAATAAATGATCATTGAGCAAAAATATAAAAACTTTACACATTGACTCATCTCTTTCTTTTCTTCTTAGCAAATAACCAGAGGTAGACGGTAACACCTTCCTTTTTG
cccaaggaaaaAGAACTTTCTGTCCATGAGGCACAGTGCATGAAAAATTAAAAATGAAGATAAGGAACAGAGTGAATTTTTTTCTTTGAATTTAAATGACAATAAATGATCGTTGAGCAGAATTGTAATAGCTTTACACAGTGACTCATCTCTTTTCTTTTTAACAAATAACCAGAGGTAGACGGTAACACTTTCCTTTCCTTTGC
accccacaacatacctactttctaccaggccaagcttcttaatagctcttacacttcagtaagaactagggtccttcaTTAGTTAATCTAGGCGATCAGTAATAAACCATTATAGTAATTCTACAACCATAAGCAGATCAGCTCCATGAAGGATTTTAAAAGACAATCTTTATTGAAATAAAAGCTGCATAGTACAAACACCGAAA
caTTAGTTAATCTAGGCGATCAGTAATAAACCATTATAGTAATTCTACAACCATAAGCAGATCAGCTCCATGAAGGATTTTAAAAGACAATCTTTATTGAAATAAAAGCTGCATAGTACAAACACCGAAAGCCTCAGTAGGCATTTCGATCTGTATGCATAACAAGTACACCCACAAACCTGCCATTCGGAGACTTGAAACTTACT
ggaggccagtgccgtctgattctctggctctttggcatccaggcaccgccggagtgcctcggaagagctaagaatggaatggggatccacgggAGAGACAAATAAAAATGGTAAATTAGTGTTGGAACACCTGCATCTTTAGCCTTTTAGAAAACCGTTTCTGAGACGTTACGTTGTCACCTGGATGCAAGTCCCCTGTTCCACAG
GCAAGTCCTTCCAGGCTGAGCCCTGAGTAGTCAGTAAGAAAAAACAGAGGCAATGGAATGAGTGTCCTCCCACCTCCCCGACTTTCTTGGGGAAATTATAAATAAAGAGGAATTTTggggctggagagatggctcagcggttaagagcgcccgactgctcttccagaggtcatgagttcaattcccagcaaccacatggtggctca
AACAAAGAAATGAAGGGGGAAGAAGGAAGGAGGGAGCTGGCTTGTTTTGAAAGTATTTTCCATTATCACTGGGTTCTGATGTTAGCAGTGTTAGATGATCAATAAAAGTCCAAACTTTTATTGGACTTTTATTTATAGTTGAAAACTTTAGGGGTACAGAAAATAGGCAGTCAAGAATCTACATAAGGAGATGGATTAATTTTTTT
TGCTGCACTGGATATTGAGCATGTAATGAAAGATGTACACAAAAGACCCTGCAACTTAGATGATGAATAGTTATCCCTGGAAAGTGGAAGATTCCATGAAAATAAAAGTGTACAAGACTAAGGTTGAGTCTGCCCCTGCAGTAAAATGTAGGATCTGGGAAGGCCTCTTTTTTCTGACTCATGTGAACTCTAATCCTCCAGCAGGG
AATTTCTGAGCTGACATAATTGGATCAACAAAGTTTGGTTCAACATAAACTTCCCAACCTTTATGTCCACCAATGTAGACTATTTTCCCACGCATGAATTAATAAATGCTGGGGAATTTAAAAATAATCACTCACTCCGCCCCATACAGTACCTCCTTCCTAAAGGTGGCCCCTGCAGATGGCTCTCTTAAACTTATGTCTGTGCG
TCTGAGCCCTGACTAGTCAGTGACAAACAAAACAGACAATTGAATGAATGTCCTCCCACCTCCCTGACTTTCCAGGGGTGGGGGTGAAGGTGGGAATATAAATAAAGAGGGACTTCAGTAAGAATTGAGTTCACTGACTAACTTTGACGCTGGTGTAGTCACAGCAAAGAAAGGACCGGGGTGGGGTGGGGGAGCTTTCTTGCTTT
TGGAAAGAGAATATTCTATCCATGAGTTGCAGTGTGTGAGAAATTAAAAATGAGGTTAAGAAACAGAATGGATTGTTTCCGTTTTAATTTAAATAATGGCAATAAATGATCATTGAGCAAAAATATAAAAACTTTACACATTGACTCATCTCTTTCTTTTCTTCTTAGCAAATAACCAGAGGTAGACGGTAACACCTTCCTTTTTG
cccaaggaaaaAGAACTTTCTGTCCATGAGGCACAGTGCATGAAAAATTAAAAATGAAGATAAGGAACAGAGTGAATTTTTTTCTTTGAATTTAAATGACAATAAATGATCGTTGAGCAGAATTGTAATAGCTTTACACAGTGACTCATCTCTTTTCTTTTTAACAAATAACCAGAGGTAGACGGTAACACTTTCCTTTCCTTTGC
GCCAAGATTTTATTACATGTACTAGCAGCCAGTTTCTGCTTCTGGTGTGTTAAATAAGTTAGCCATTTTCCAGAGCTTATTCAAGATTTCACAATCTAGAAATAAATGATCAAGTGTTTGTAAATTATTTCATTCTACTTCATGATATGTAACTTATCCTGCCCTACATTTTTTTCCTCTGTACTTGGTTAAATGATTTCTGTGCT
ttgcagaatggcatgagccaccatataagtactagaactgaggtagtgtcctccagagaagcagtcgttatggataatctctgagctaccagtccaCAATAATAAAACATACAGTGAATACTAGAATTCCCTTGAAATAATATAGTATGTCtgccccgtcccgcagggcagtcaaccagggtctggggtcaacttaggagagaatg
ACACTATGTTGCCTACATCTAGGCTAGACTGGGATATACCCTGAAAAAGACAGACAGCATGGAAACAATTAGTGATTAACAGTTAATCTGGGCAATCAGTAATAAAAAAGTTACAGTAATTATACAACCATGATCAGAGTACCTAAATGTAGGGATAttttttttctttttttcggagctggggaccgaacccagggccttccgct
GGACTGTATGAATATACAACTTTAGAAAATGTAGTCATGTAGGGAACCTTAGGTAAACAGGAGAAAAAGTAGTAGTATTCACAATGAGGAAGTTGATCCTAATAAAAAATTGATAGTCTGTTAATGAGATTTATCAATGAAAACTCTTTTAAAAAACAAATATTAGGAAATATTTCCATTATTAACATAAAGAAAGTTTTGCTGGA
TTGATCATTTATTTCTAGATTGTGAAAATCTCAAAGAAACTCTGGAAAATGGCTAACTTATTTAACATATCAGAAGCAGAAACTAGCAGTTAGTACATGTAATAAAATCCTGGCTCTTCTGAACACTTGTCCTGCTTGATAAGTGCCTAAATTTTCTTTCCAGTGAGATAtgccagttacaggctccttcttcttcatgggcttcc
GCCAAGATTTTATTACATGTACTAGCAGCCAGTTTCTGCTTCTGGTGTGTTAAATAAGTTAGCCATTTTCCAGAGCTTATTCAAGATTTCACAATCTAGAAATAAATGATCAAGTGTTTGTAAATTATTTCATTCTACTTCATGATATGTAACTTATCCTGCCCTACATTTTTTTCCTCTGTACTTGGTTAAATGATTTCTGTGCT
ttgcagaatggcatgagccaccatataagtactagaactgaggtagtgtcctccagagaagcagtcgttatggataatctctgagctaccagtccaCAATAATAAAACATACAGTGAATACTAGAATTCCCTTGAAATAATATAGTATGTCtgccccgtcccgcagggcagtcaaccagggtctggggtcaacttaggagagaatg
tgaactgtgggaaaaatgatggtaggggaaacagttgtcagtatatattacataatagaaggctatattttcaTTTGGAAACATTAGCTCAATATTTCTAAATAAAAATGCAAATAGGCAAGCAAAGACGATGAAGGAGAATCAAAATGTTGAAGAAAAGAACAGCATAATTTTGATAGTCAATGACCAGCCCATTTCTGAGTCCt
ggggagggaatgggggttatggtaagaaaccaggaagaggaataacatttgaaatgaaagtaaagaaatatacctaataaaaaatttaaaGAAATCAACAAATAAATAAaagaacatctgagctttttccagcttctggctattataaataaggctgctatgaacatactggagcatatgttcttgttatattttggagcatcttt
CAATGGTGTATTAATAACAGTGTATTTAAGCACTTTTCCTTAAAGAACCAGGGGTAAAAAGTTTTGTCATTTATGAATGAAATATATGAATGAAATTATGAATAAAAAAAATTGCTTTCCCTACTGAGTACTCATTTACCCAGTGTTCAATACAAAATCAACAATGTTGGAGAGCCCAGAGTACAGTGTATATCTGGGAAATTTTG
ccatctttccagGCTGCTCATCTATTTCTATATTATGAAATCTCAAAGaaactcaggacaactggctaacttatttaacatatcagaagcaagagctggcAATAAAATCCTATAATAAAATCCTGGGTCTTTGGAGCACTTCTCCTATCCACTACTTGCCTAAATTTTTTTCCAGTGAGATTtgtcaattatagactcttcttcta
CTGCTCATCTATTTCTATATTATGAAATCTCAAAGaaactcaggacaactggctaacttatttaacatatcagaagcaagagctggcAATAAAATCCTATAATAAAATCCTGGGTCTTTGGAGCACTTCTCCTATCCACTACTTGCCTAAATTTTTTTCCAGTGAGATTtgtcaattatagactcttcttctattatgagcatcca
ACCTGAGGCAGGTAAAGGATGTGTGATACTCTTAACTACAATCTCACTTACTTACAACATAAGAAAATGAATGCAATTTCAAAGCTAGAAAAGATCCTTTAATAAATATCAAAGTTAATTTATTGTTCTGGGAGTTAAGGAAACAAAATATTTCTTCAATCTGTATGAAGACTGTACAAACACTGAACAATATTTCGTCCTTGTGA
TGTAGCCATCACATTATTGACAGTATTGTAGCTTCTTAAAAAGTAAATACTAAAGACTGTTTGCAACCTCAAATTTATTTATTTAAAGGCCTCAATCTGCAATAAATATATTTCAATACCTCAGTTACCTTCTCTTTAATACCCTCCACCTGTGCTCTTCTTGTCCTAAGAAAGCATTTGTTCTAAACAGCAGTTCCTGATTGGCT
ACACTATGTTGCCTACATCTAGGCTAGACTGGGATATACCCTGAAAAAGACAGACAGCATGGAAACAATTAGTGATTAACAGTTAATCTGGGCAATCAGTAATAAAAAAGTTACAGTAATTATACAACCATGATCAGAGTACCTAAATGTAGGGATAttttttttctttttttcggagctggggaccgaacccagggccttccgct
GGACTGTATGAATATACAACTTTAGAAAATGTAGTCATGTAGGGAACCTTAGGTAAACAGGAGAAAAAGTAGTAGTATTCACAATGAGGAAGTTGATCCTAATAAAAAATTGATAGTCTGTTAATGAGATTTATCAATGAAAACTCTTTTAAAAAACAAATATTAGGAAATATTTCCATTATTAACATAAAGAAAGTTTTGCTGGA
TTGATCATTTATTTCTAGATTGTGAAAATCTCAAAGAAACTCTGGAAAATGGCTAACTTATTTAACATATCAGAAGCAGAAACTAGCAGTTAGTACATGTAATAAAATCCTGGCTCTTCTGAACACTTGTCCTGCTTGATAAGTGCCTAAATTTTCTTTCCAGTGAGATAtgccagttacaggctccttcttcttcatgggcttcc
gaataacaatcccagcaggcaaaaaagaagagctgaggaagatttcctttttactttgtaggcaaagagtgcttggcattcatttccaaacagtgATTATAATAAATAATAAAGCACTAGCtccccaaattgtattgtattttaaatatgaaggcaatgatttggctggaattagactcctcaatttctgcatcaagttgacaaag
aatcccagcaggcaaaaaagaagagctgaggaagatttcctttttactttgtaggcaaagagtgcttggcattcatttccaaacagtgATTATAATAAATAATAAAGCACTAGCtccccaaattgtattgtattttaaatatgaaggcaatgatttggctggaattagactcctcaatttctgcatcaagttgacaaagttaatat
CTTGACAAGCCTTCCAGGCTGAGCCCTGACTAGTCAGTAAGAAAAAGAGACAATGGAATGAATGTCTTCTCACCTCCCTGACTTTCTTAGGGAAAATATAAATAAAGAGGATTGCAGTATGAATTGATTTCACTGACAAACCTTGAAGCTGGTGTAACCACAAAGAAGGGAGAAGTAGGAAGGAAGGAACTATTTTGCTTTGACAG
GAAACCTTAGGCATGAAAGAATGTGTGACCATCTTCACCACAATTCCCCTCATTGAAGACATGAGAAAATGCATGCAAGTGCGATGCTTGGAAAGAAACTAATAAATATGAAGGTTAATTAACTCTTCCGGGACTTACGAGAAAAAAATATCTCTTCAAACTGTATGAAGACTCTACAAACATTATGACCAAGTTTTTCTTTTTGA
cttgctaggcaagcgctctaccatgagctaaatccccaaNNNNNNNNNNNNNNNNNNNNNNNNNNNNNNNNNNNNNNNNNNNNNNNNNNGAAAAGAAACTAATAAATATGAAGGTTAATTAACTCTTCTGGGACTTACGAGAAAAAAATATCTCTTCAAACTGTATGAAGACTCTACAAACATTATGACCAAGTTTTTCTTTTTGA
AAATTTTGTACTCATTATTCATGTTATTTTAGCTTCGTAAAGAGTAAATATTAAAGGCTTTTTGCAATCTCGAATTTATTGTTTTTCATTCCCAATCCTCAATAAATGTATTTGAATGGCTCGTGTAAGTTCTTGCTGCCTCTCCATGATGGAGCTCTGTATTATATGAGGATGGCATGAGGTAGTTTTTCTCTTTCATGAACCAC
ATGTTGTCCACAGCTAGGCTAGACAGTGATACACCCTGAAAAAAGATATACAGCATGGAAACAGTTAATTAGTGATTAATAGTTAAGCTGGGCAATCAGTAATAAAAAAAGTAACAGTAGGGATTTTTAAAATACTAAACCTTTGTTGAAAAAAATATCCTTCATAGCACAGACACTTAAAGCCTCAGAAGACACCTTGATGTGCA
ggtaagtactctaccactgagccaaatccccaaccccCTGACTTCATTTTAAATTTTTCATGCACTATGACTCAAGGGCAGAAAGTTCTGTTTGCATCCTAATAAAAGAACCTTCTGGATTTTACAGTATACTGTAGTAGTTATTTGATTTTCTTCTATCTGACAACTCTGGGTAGAAAAAGTTGGATATTTACGCTATCTTCTTC
TGCCCTACAGAAGAAATTCCTCTAAAGAGAAACAAGTAAGCAAAAGACTTGAGAAAAAGGAATAACATTCTTAATTCCCCAGAGACATTGCAGAAATAGGAATAAATAGTTGACCAGAGCTGTGATACTTTAGGGAAATGAAATTTAAGTGTTGCTAACAACTCACTTCTTTAAAAGATAAAGTCAGAACGATGGATAGCTGTAGG
TTCTGAGCTGACTTAAGTACATCAACAAAGTTGGGTTAAACAGTATCTCCCCATTTGTATACACACCGATCTGGACAATTTCTATTAAAATGCATGAATTAATAAATGCTGGGGAATTACAAAATCACTCATTTTGCCCTTTCAGTCCCCCTTCCTAATGATGACCTTGTAGGTGACTCCCTTACACTAAATCTGTGAGCTAGCTA
ATGTTGTCCACAGCTAGGCTAGACAGTGATACACCCTGAAAAAAGATATACAGCATGGAAACAGTTAATTAGTGATTAATAGTCAAGCTGGGCAATCAGTAATAAAAAAAAGTAACAGTAATTATGCAACCATAAGCAGAGTACCTAAATGTAGGGATTTTTAAAATAGTAAACCTTTGTTGAAAAAAATATCCTTCATAGCACAG
ctctgcagcagatctacctgcatcagtaagcttcagtctcagtaagagaccacacctcaaagaGAAGGAGCAATGCACCTGAGGAGACCCACCTAGTTGTAATAAATAATGTATGTAATATAACATACAATTAAATGTTATGTTATATATATAATTTTTAGTAATTTCTTATGACATTAGATGTTTCTGATACCTGAGTTGATACC
GCCAGGATTGTATTACATGTAGTAACAACCAGTTTCTGCTTCTGATATGTTAAATAAGTTAGCCATTTCCCAGAGTGTCTTTGAGATTTCACAATCTAGAAATAAATGATCAAGTGTTTGTAAATTATTTGATTCTACTTCATGATATGTAAGTTATTCTGCCCCACAATTATTTTTCCTCTGTACTGGGTTAAATGATTTCTCTA
TGCTGGACTAGTCCTTGAGTATGTAAAGAGAAGTGCATACAAAAGATCCTGTGCCTTGGATGATGAACAGTTGCCACTGGAAAGTGGAAGATTCTATGAAAATAAAAATGAACAAGACTATGGCTGAGACCTCCCCTTCTGAGGAATGTCAGAAATTGGAAGGCTTGTTCTTTCTGACTCATGTCAGCTTTGATCCTCAAGCAGAA
CTCTTTTCTTAGGATGGAAACAGAACTTTCTCTGCATGAGAAGTTGAAAATGAGGTCAAGAAATACACTTAATTGTTACTGTTTGAATTTCAATAATGACAATAAATGATAGTTGAACAGAAATGAAATAACTTTACACAAGTGACTCATCTCAACATTTTTCTTAGTAAATAACCTGCCTTGGGTTATAATACTTTCATATGTAA
tggagtcctacccagctattaaaaacaatgactacatgaaattcataggcaaatgaatggaactagaagatatcTGGGAAAGGGTAAAATTTGAAATGCAAATAAAAAATTCAATTAAAAACAAAGAAagaaaaaatatcccatatatgggcaacagcttttggcatagccccgggtccagttatttgggacccaatgaaggccca
atatcttggggtaccaaggtaccagatctagtgcaggataaaaacagcatttttaaaaaataattttacagcaacaCAAAAGCATAGTGGAAGTAGTCCTAATAAACTTGGGAAGTTTTCAGAGCCACACTATGACCCAACTCTGTAGACCCAACAATGCCATTCATTTTTACACCTACAATGCTCCTCTCTACAAAGGGTAAACA
TTACATATCTTAAATAACTTACTTGGACACTTGCATAAACTTCCTTGCTTTTCTTTCCATTCTGGGAACATTCACTAATCTTCATATATAGACCTTTATTAATAAAAAATCAGTCTTTGCCTCTTCCTCATTCTCCTTTATTATTttgttgttgttgttgttgttgtttttgttattgagacagggttcctccatgtagcatgggc
AAATGCACACAGTAACACACACCATTATTCAAAGTTATCATTTAAAAGTTATATTATTAAATTCTTGAAATCTTTTATATTTCATGGCCTTCAAAAAGTTAATAAATATCTTTATGTGTTGTCACTAAAGAAACAAGTAAGCAACGTAGGGCAATGACTACTTATTGTTTAAAACACAGCAAAATGAAGCACCTCATTGAAAATAT
tccattatatcagttctgtcctcctagagggttttactattacaCGTGTGTTTTTGTTTTGTTTAGTTTTCTTGCACCTGATGAAAATGTGCTGACTATGAATAAAGCTCGACAGTAGTTGTCCTCTGTTTCTGTCTTTCTCCCAATGCTGTCACACACCTACCAGGTGAAAGGGAACTGCAATATCCCTGAAACAAGCATTTAGC
AGTCTTGCAATTCCTTCCTGGTTGAGCCCTGACCAGTCAGTAAGAAAAAAAGAGACAATGGAAGGAATGTTCCCGACCTCCCTGCCTTTCTTGGGGAAATAATAAAGACAGATTTCATTGCGAATTGAGTTCACTGACCAACTTGAAAAGGGAGAGGAACAATGAGTGATCTTTCTTGCTTTAATCATAGTTTCCATTATCTTTGG
TGACCAACTTGAAAAGGGAGAGGAACAATGAGTGATCTTTCTTGCTTTAATCATAGTTTCCATTATCTTTGGGTTCTAATGTTATCAATGCTATATGATCAATAAAAATCCAAACTGGAAATCTTAAGGGGTACAGAAAATAAGGCAATCAAGAATCTAGATCAGGAAATGGATTAAATTTTTAGAAACTCAAGATTGGTAGTTGC
CAACCGACTTGAGTTGGTCTTGGCAATTTATTATGTCTGTGCCTAAGGTGAATGCTAATATTCTGTTTGACATTGCATATCAGAGAGAAAAGATATGAGGAATAAATAGACTGCTTTGGAACATATGTCTCATATCTGGATAATTTTCCACTGTGAAGCCTATTTCAACTTTTTAAAGTAAATCTTGAGATTATAGTTAAATCATG
GCCAGGATTGTATTACATGTAGTAACAACCAGTTTCTGCTTCTGATATGTTAAATAAGTTAGCCATTTCCCAGAGTGTCTTTGAGATTTCACAATCTAGAAATAAATGATCAAGTGTTTGTAAATTATTTGATTCTACTTCATGATATGTAAGTTATTCTGCCCCACAATTATTTTTCCTCTGTACTGGGTTAAATGATTTCTCTA
TGCTGGACTAGTCCTTGAGTATGTAAAGAGAAGTGCATACAAAAGATCCTGTGCCTTGGATGATGAACAGTTGCCACTGGAAAGTGGAAGATTCTATGAAAATAAAAATGAACAAGACTATGGCTGAGACCTCCCCTTCTGAGGAATGTCAGAAATTGGAAGGCTTGTTCTTTCTGACTCATGTCAGCTTTGATCCTCAAGCAGAA
CTCTTTTCTTAGGATGGAAACAGAACTTTCTCTGCATGAGAAGTTGAAAATGAGGTCAAGAAATACACTTAATTGTTACTGTTTGAATTTCAATAATGACAATAAATGATAGTTGAACAGAAATGAAATAACTTTACACAAGTGACTCATCTCAACATTTTTCTTAGTAAATAACCTGCCTTGGGTTATAATACTTTCATATGTAA
tggagtcctacccagctattaaaaacaatgactacatgaaattcataggcaaatgaatggaactagaagatatcTGGGAAAGGGTAAAATTTGAAATGCAAATAAAAAATTCAATTAAAAACAAAGAAagaaaaaatatcccatatatgggcaacagcttttggcatagccccgggtccagttatttgggacccaatgaaggccca
atatcttggggtaccaaggtaccagatctagtgcaggataaaaacagcatttttaaaaaataattttacagcaacaCAAAAGCATAGTGGAAGTAGTCCTAATAAACTTGGGAAGTTTTCAGAGCCACACTATGACCCAACTCTGTAGACCCAACAATGCCATTCATTTTTACACCTACAATGCTCCTCTCTACAAAGGGTAAACA
TTACATATCTTAAATAACTTACTTGGACACTTGCATAAACTTCCTTGCTTTTCTTTCCATTCTGGGAACATTCACTAATCTTCATATATAGACCTTTATTAATAAAAAATCAGTCTTTGCCTCTTCCTCATTCTCCTTTATTATTttgttgttgttgttgttgttgtttttgttattgagacagggttcctccatgtagcatgggc
AACCATATCTTTACCGTCAGGATACAGAATAGTACAAAGCAATCTTTTAAATAGATAATCATAACACGCTTATCTGATCCTTGTTTTTTGTTGTCGTTGAAATAAATTGGTGATTTTCATTATCTCAGCAAGAAGCACGTCAGGTTAAGTATGAGTGGCGGCCTTATTTTTTCTAATTTCAAACATGTTGGAGGGGTTAGGGACta
TATTTCTAATGCTTTTCAGACACAAGAGAGCCCTGAAATAGCCTCCTCCTGATGAACACTTGCATTCTCATGACCCTTGCTTTCCCATTAGAGACCAGTGAATAAACCAGGTCATCTCTGCTGTAGCTAACATGACAGCAAATCTCTTACACCAGCATGAAAGCAAGGCAGCAATCTGCTCCCTTTGTGAGGGAATCAGCCACCCA
ctcttccattgtagattttaaggatggaattcaggtggtcaggcttgcaggataagcatatttacccataagccatcccATGACCTAAATGAGTGATCCTAATAAATCTCTTACTTATAAAGACAAGTCTAAAGTTTATCAGTACTTGCTTATGAAGGGgtgtgtgtgtgtgtgtgtgtgtgtgtgtgtgtgtgtgccttagtgtg
CTGTGTATAAGGATGTATGTCTCTGTGTTAGTGAGTTTATGTTTTTGTGACTTTGTGCGTGTTTCTGTATGTATGCAACAATACACATGGATAGCTATCTAATAAATGGTTTTGCTCTACTGGCACTGCCTCAAATGTGTGGCTTAATTCTACATTCATTATAATGCACAGAATCTCTTAGCGGGAATGCAGTTTCATAAACAGCT
GTTTCCACCCACTTCTTCAGTTAATATTAGTAATCTCTATACATACTTCAAAACACATGATGGCATGTGAGAAACATAAGAATTTGTTATTTGTTAAACAAATAAAGATAAAAAAAGAAAGATACTGGTAATTCATGAGATAAAGTTCTAGGCCGAACTATGAATGTAATCAACTTGATTACCAGCGGCTGATGCCTGTTACAGCA
ACTGAGCCTGTGGTGTTTAGTCACGGCACCCCAATCCACCACTTCAGTTATCTAACAAAATTGGTAAGTATCATTCCTAATATACAGAAAAAGAAAGCAAAATAAAACTCATTTTCACATTCAGTTAGCCACTTTGCTTTCACAGGTGAGGAAGGATAAAAACATGAACCAGTGGAGGGAATCTCCACTCAACAGCTCACCACACA
ATTTCTACAGTACCTCATTTGAAATGTTGTCTCAGAAACTTTGAAGTGCAGAGTATATTTGCTGGATTGAGTGTGCTCAATATAATTCACTTCAATAGAAAATAAAACTTATTTCTCCGGTTTATCAGGTGGTATAGTATTAAGTCACGTGTGTTTCCTCAGTGCATAGCACCTCTGGAGGTTGTCACTGCCAGCCATGCTGCCTG
CCAAAAAGAAATAGAAGGAAAAAGTAAAAACTTTCATTAGGAGTAAGTAGTGTTGACACATTTTAAGATATATAGTTCTCTAAGCAGATCTCTACAGTGAAATAAATACTATATTTTGGCAGGTGTCCCTGTGAGAATATATAACATGCATGTTAATAGGCTGTTAGTACATTAAACTGAAAATCGAGGGCCCTGCAATCTGAGGC
tggcagagcagatgcaagaccccaaaaccctacaAATTTCCTTTCAAATACTGTTGGGTCTTTTTCCAGTCCTGAAGGCTGGCATTATACTGAAATTAGCAATAAAAATGTTGTAGAATTCCAACCACAATTTAACTGCAGCTGTTGTCACACACTCAACAAATACTTTTGACCTAACCAACATACAGATTGCTTTAACGCGTCTA
AAACATGAAAAGGCTGTGCCTGTGTTAAGAACTAGGTGGGGTTCGGTGCAGCCAACAACTGGCCACGGTTTCAGTGTTCAACAGAAACTGAAGTCTGGTAAATAAAGTAACAGCCCGCAATAACCGGGTGGACTGACTGTAAAGGTTACACAGGAATGGAGATGTAGACCCACAGCACAGTTCTTACCCTCTAACGGCAAAGACCC
AGGAATGGAGATGTAGACCCACAGCACAGTTCTTACCCTCTAACGGCAAAGACCCTGCGACCAAGAGATGACACAACAGAATCATCATCATGACATAAAAAATAAATGAATATGTTTGGGCCCCCGTAATCTGGAAGAACTACATTCCTGTCACATTCATGTTAAAATAACAGAAAATTTAAGGCAGGATGACCATTGCTAGAGAG
GACCATTGCTAGAGAGACAGTTTAAAGAAAAGCAGAGAGTGCCCTCCTCCCAGTTCCCAGCTGACAAGGAGTCTTGTTGTTAGATCTGGGTGCACTGTGTAATAAATTGGTCTCTGAGTAGCTACTGCTCTCAAACACCAGCCCCCCCCCAAAGAAGAGATCAGCCCTCTACAACAGACTCATTGCTCAGGCAGTAGATGCAAGGC
GCCTGgtgtgtgtgtgtgtgtgtgtgtgtgtgtgtgtgtgtgtgtgtgtgtgtgtgtgttggtttttgtacatgtgtgtgcacgtgtgCTGGTACTACACAATAAATAGATATAAACTAGCTATAGATAATAGAAGAGATGTAGACCAGACATAGACATGTGAATTCGTCCTGTGAAACAAACATTTGAACTCAGTCTACATTTTT
TGAGTTAAGTAGCTTCTCCACAGCAGGTCCAAGTCAGATCACACACTAGGGGAAAACTTAACAGCACCATCTGCTATGTGGGCTTTTCCCAAGCTGTTCAAATAAATGACAGATAAGTGGGCCTGAGGCCAGCATGTTACCTAAGAGGGTCACCACAACCGGGAAGCAGAACAAGGAGTTCAGTCAGAATACTCAAACGCAACCAT
aaaaaggaaaaAAATTAAAAAAGAAAAAAAAGAAATTTGTCTGAAACTAATTATAACCTTAGAACTGAAATAAGGACTGACTCCTTTACTAGTTGTATTTAATAAAATATGCAGTCAGTGTAAAAAGAACAAAAAATATTTCATAAAATCTGGGTATGATGGCATATCTGTATAATCCCAGCAACTAGGATAACCTCAGGAACTCA
acctctatgtgcatgctacacacaatcagatggacagacacacatacaTacacatgcacacacacatacatgcacacataggcacacatgtccacaACTAAATAAATGACTAAATACATGTAAAAAATTTAAAGAAAATTCTTTGTCTAGGGTGCAGTTCCATGAGTGTTGGAGACCTAGGCGGACACAGCCTGGCAGGCCCAGAG
gaccgaacccaggaccttgcgcttgctgggcaagcactctaccactgagctaaatccccaaccccCTGATGCCTCTTTCTGTTCTTTGAAGTTTCCCTCTAATAAACAAGAATTCTGTTGCCTACTTCTGCATCTCCTGCACTGAAAATGCCCACCAGCAACCAGGCATTAAGTAAATAAGACTTTAATGTCCCTTTAGCGCATAC
TCCTTTTTCTGAGTCCTTTGGATCTAGGCTAAAGCACCAATGACCATCATTGTCAACGGGTACATAGTCACTGTCGTTTGGTGAACTAGATTATTCCAGCAATAAAAGGTTGTGTTAAATCATTATCCCAAAGAGCCAAAATATGGACACCTGGGAGAAGAAGGAGGTTTCTATTCTAACTGGAGAGTAGAATGAAGCTCAGGTCA
AACACCATCTTTTGTCCCTTAAAACAACAACTAAGCAACTTAGGGCAATGACTAGTTATTATGAAAAACAACAACAAAAATAGAAAAGTATCTTACCATAAATAAATATAAAGCCAAGCTATATACAGAGCCAAACCAAACAAATTTCTGTCACTCGGGAAGAAAGGGCTAGTGCAGGAGTTAAACCATGAGAATTACCTTCTAGG
ATGTACATGTGATTTTCTAAATGAATCCCGTGAGAGGCGGGAAGTTTTCAGGGACCCAAGAAGAGGTAAAGAACCCAATTTTTGAAAAGTTTAAACACATAATAAATAAAGTTACTAATTAGGtttattaacaataaaataataaattaaatttGGGGATTGCAAATGGTTATATCCCTGACAAGGCTAAGGATATGAAGGTTCTG
ACATGTGATTTTCTAAATGAATCCCGTGAGAGGCGGGAAGTTTTCAGGGACCCAAGAAGAGGTAAAGAACCCAATTTTTGAAAAGTTTAAACACATAATAAATAAAGTTACTAATTAGGtttattaacaataaaataataaattaaatttGGGGATTGCAAATGGTTATATCCCTGACAAGGCTAAGGATATGAAGGTTCTGTCCA
TAATAACCTACAAAGGGTTAATTATAGTGTGTAGTTTATTTTCTCCCTTCAATGAAAACAGTCATCCTTTAGCTACTCAAAAGAAAAATCCTACATCTTAAATAAAGCAGAATCATAATGTAGTGGACAAATCAAGTTTAAATAAAATCACACAACGTATGCAGGCACAAACACAGGCTCCCACAGGCACACGCACATGCACACAT
TTCTCCCTTCAATGAAAACAGTCATCCTTTAGCTACTCAAAAGAAAAATCCTACATCTTAAATAAAGCAGAATCATAATGTAGTGGACAAATCAAGTTTAAATAAAATCACACAACGTATGCAGGCACAAACACAGGCTCCCACAGGCACACGCACATGCACACATACGTCTTCGTGTTCGTGGTGTGCTATAAAGCAGCCCAGAA
CTGAAAACCCCGAGCCATCCACAGTTTCGATTATAAATGTCTAGCATGTCAGGAGACATGGTCGAATATTCCAATATTGAGACCATGCAAGTTCAGGAGTAATAAAGACTGTGGCTAGCAATCATGAATGATAGGACAGTTGGTGGCTTTATGCACAGAAAGAAAATACGGATTTCTTATCACAATAAAAACTTGCTTTGAACGCA
CATGCAAGTTCAGGAGTAATAAAGACTGTGGCTAGCAATCATGAATGATAGGACAGTTGGTGGCTTTATGCACAGAAAGAAAATACGGATTTCTTATCACAATAAAAACTTGCTTTGAACGCAATTGCGATTAAGATTTCAATAAACGCATTTAGCATTAACCATTTAAACACTGACACATTAACAGGAAGACCTGGAGGAGCACA
ATGAATGATAGGACAGTTGGTGGCTTTATGCACAGAAAGAAAATACGGATTTCTTATCACAATAAAAACTTGCTTTGAACGCAATTGCGATTAAGATTTCAATAAACGCATTTAGCATTAACCATTTAAACACTGACACATTAACAGGAAGACCTGGAGGAGCACAGGACTGATACCGAAAGGAAACCCATTCTGGGTGGGAATTA
ACCAAGAAAGCGTGACAGTGGAGCAAAGTTCAGAGCAGACTGTGGGAGGCAGAGGCAGAGCTGATACACATGCAGAGATCTGATCTGGAGCAAGGGAGCCAATAAATCCACAGGGGTCCAAGCACAGTGTCCGTTCATGGTACAGAGATGGTTCAAGGTGCAGATTGCTTCAAAGCTGATGATACCCAGCCTAAGGGGTCTGAACG
CCCACAATTGCACAAAACACAACAAAGAAACACAAGACTGGGTGGAAACAAAGTAACACAACTTCCTGGAAAGATCATGACTTTTGTGTCAGCATCTAAAAATAAATGTATTTAATTAGGTAAATATTTAACAAATCATTAAAGAGGTTAACTGAGAGTGGATGGCAACTTGCACAAGATAAACAACTGAAGGAAATAAGCCAAAG
AACAAATCATTAAAGAGGTTAACTGAGAGTGGATGGCAACTTGCACAAGATAAACAACTGAAGGAAATAAGCCAAAGATAACAGCATATAGTGGATGAGTAATAAATACTGAATTTCACAAGATAGAAATTTTAGAAAAGTTTGCACATAAACTTTTAAAAATTCAGGAGAAAGCATCTACAACCAACTAAATGAACTGAAACGTA
TGCAAAGTGTGACCACTGAGCCAGCACTGAAGAAGGTACTTACAGGAAAATTCTAAACACAAGGAAGAAGACACAAAGCGACAATCAAGAGTGCAGGAGAAATAAATCTCGAGTTCTAAGGAACCAACAGTAGTAACTTGGTAAgcgctggtgagcttttcatccacgtgacgcacactggagtcacctgggaagaagagacctca
CTGTGATGTGACTCTGGAGAGGAAAGGAGCCTGTGGAACTGAGCCTCAGGAGCAGCAAAGAAGGAGGGTGGGGGCTTCCCCGGCTCACCTTCCTCCCCAGAATAAAGTACATTCTCTAGTTCCTGTGGCAGATGGGAGAGTGACACAGACATTATTGCAGAGGTGACATTGAGATCTACCTTGACCAAAGGCTTAGGGAAGGGGCT
agaattcacatgctggagggagagaactgaattctgcatactgtcctctgacctccccacatataacgtggcatccatgtgtatttacacacacaAGATAAATAAATAAACATAAAAATACTGCCAGGTAGCATCGCCGTATGctctgttgagttcaaggaaaacctggtctatagagagagttccaagacagccagggctatgca
ttcacatgctggagggagagaactgaattctgcatactgtcctctgacctccccacatataacgtggcatccatgtgtatttacacacacaAGATAAATAAATAAACATAAAAATACTGCCAGGTAGCATCGCCGTATGctctgttgagttcaaggaaaacctggtctatagagagagttccaagacagccagggctatgcagaga
TTTTTTTTTTTATTGCTCCGTACTGAGGAAAACAAAAAAGAATCCCTTCTTTATGTCTTCGCTGCCCCCCAAGCTTGTCTCCCTAGCCCCAAACATGGCCAATAAAATTTCACCTGTCTTTCCCTCAGTGGGAAGCAGCAAGTGTATAAAGCACACCAGTAGggagtcatgtggagctggttcaaactctggatccacattaccag
GAAGCCAAGGACCGGGCAAGGCCTTGCCTGCTGAGCTCACAGACCTGCCTTGGTGAGGACTCCGGCCCTCATCCCTCACCTACTCCAAAGTGCACCCCTTAATAAAGACAATGAAAGTTTACTTTATGTAACCTGCTGCCCATGCTGCCCCAGGCCTAACTATGCTGCCCCAGGCCTGACCACGCCCACTACCCCTTCAGAGACTA
GACTGTGGGTAGTGTGctctctctctctctctctctctctctctctctctctctctctctctctctctctctctctccctcCCCCCCGCCCCGTTACTTGAATAAACACACAAGAAACCATACACCTAGCACACACTACATCGGGGAAGACTGTCTGGCATCGGACTAAGCAGATATCTGAAGGTCCTCAGGGTGATTTGAGAACC
TTCCGAAGCAGTCAGTCACCACACTGCTGAGGGACGAAAGGCTACCCAAGCTGAACTTGAGGTCAGCCAAGATGGCTGGCGGCCAGAATCATGGAAGGACAATAAATGCTCCCACCTCTAAAATCTACACACTACCTGGGGACAGTGTGGCGGCAAAACCCGGCACTTTACTCTCATTTCTAAAGTAATAAAGCACACAGAAGGGG
AATCATGGAAGGACAATAAATGCTCCCACCTCTAAAATCTACACACTACCTGGGGACAGTGTGGCGGCAAAACCCGGCACTTTACTCTCATTTCTAAAGTAATAAAGCACACAGAAGGGGGGTGTGAGTGAGTGACCTGAAGCCCCTTGTCCTCTCCTACAGGACCTGGTCCCCACAGCAGCCAGGACATTGGTTCTCAGAGGCCA
GAGAACAAGGGCCACTTTCAAACTCGCCATACCCTGGGGAGAAAAGTCCATTACAGTAAAATCCACCTTGGTTTAATATATAATACATAGGTCAGACTTAAATAAAAGTTTTAAGTCCCTGGAGAGAAAAAAAATGGTTTATTCTTGCAACAGAAAAATGACCCAAAGGCATAATTATGACATAGATTATGTTAAGAATTTGGGTT
ACACGGTGAGAATGGGGGCACTTTTCCAGACCCTTTATGCCTCAACGGGACCCTGACTGAACCTCTCAATGGCCCCCCGGGGTCAAAATCCCAGGGTCTAAATAAATCTTTCCAGTTTATCCTCTGAATGAACTGGGAGGAGTCTAGTAAAAGAGGCCAAACACCACATGGAGATGTCTTCTGGATTTGGTGACTAGAAAGTAGTT
gaggtggagggagagactgaattaccagatgttgtcctctgactttccacatacatgccatggcatgcgttcgaccaccatgcgtatacacacTTGCAAAAATAAACACAGTGGGGAAATTCGAGTTGGGAAAATGCAGGTGgctgggcagtgttggctcacgccctaaatcccagcactaggggggccagcctgactgcagagtg
GCAGTTGTCATCTCCCCACCTGTGTTTATGGGTGTTAGCTCAACTGCCTCTCTATAGAAAAGTCTTATTAGCACAGTCAGTGTATTTGTAAACTGTCTGAAATAAAAGTGTAGGCATAAAACCATTTTCTCGTATTAAGAGAAAAAAATAAATTGTGGGCTGGGGAATGGCTCCGTTGTAGAGCACTTGGTTGAACTTCCTCTACC
CCTCTCTATAGAAAAGTCTTATTAGCACAGTCAGTGTATTTGTAAACTGTCTGAAATAAAAGTGTAGGCATAAAACCATTTTCTCGTATTAAGAGAAAAAAATAAATTGTGGGCTGGGGAATGGCTCCGTTGTAGAGCACTTGGTTGAACTTCCTCTACCACTGTCCCCCTcacacacacacacacaaacacacacacacacacac
AAGCGCCAGCCTGTGCCACTCACTTTGTGAGGACTAGGAAAGGAGCCTGAGCTGCTGGAGCCCATTCTATATGGATTCACAGCCTAATGTACACAAAGGAAATAAAGGACCGAGACTGCAAAGTGAAAACAAACAAACAAACAAAAACTAATCAAACGAacacacacacacatacacacacacacacacacacacacacacaAATA
TAAAGGACCGAGACTGCAAAGTGAAAACAAACAAACAAACAAAAACTAATCAAACGAacacacacacacatacacacacacacacacacacacacacacaAATAAAAATCTACCCACAAACAAAAAATACAAGCACAAAAAGAAGACACCCCGGTTGATTCCAGGTTcacacacatgtgcacctgcatatacacacacacacacac
TTTCCCACTTGTCTGTGCTTCTGACTCAGGAATTTAACCAGAAGTTAATACAAGGAGACATTACACTGTAGCCCAGCAGGAGCCATGCTGGTTACCTACAAATAAACCAGCTTTTACTTTTTAAGGGTGTCACTTGTCACAAATTCAAATGATGTTCTGACAGTCATGCTCATTAAGGTGTCAGCTGAATAGATATTTAAGGATTT
CTCCTGAGGAGCCCGACTGAGGACAATGATCCCACAGATCTCAAGCAGCATCGGCGTCTTGGTGCTGCAGTGGCACAGGTCAGCCACAGGATGGCAGTAGAATAAAGACAGTTGAGAGGTTTCTGCTCACAGGCCTGGGCTTGTGAAACAGGTACTTCGTGAACCTGTAACGTTGCTCATTCATTTTATATCTCTATATAAACAAC
CACAACACAATTGGCTTCTTTTTTTTTTTTCTTGTCCCAGACACTGGAGGGTAAGTGATCCCTTCCCCGGAATCCAGCCTTTAGGATATTGCTTTGCCACAATAAAGTATTCAGGACAGCTCAGACTAGAGCGGCAGAGTCGCCTTAAATAATACAGTCATATGGTGCCCCCAGAAAGCCTCAGTCCTAAAGTGTCACCTCCAGCA
AGTTACGGTTTGTTACCACTTGCTTGCCATTTCTGGGGAGGATTGCTAAGTGGTAATCGGGTCAAACACAGCTCAGTGCTTCGGATATCATTCCCTCCTCAATAAATACTTTCAAGACTCGTGATTATTTCACCTCCGATTCCCAAAACCTGGGGTTGCAGGAGTCAGTTTCCCTTTGAAATAATTTTGTAAAGGCAGGGGAGAGA
GCAGAGCCACCCATCAGAATGGGATTCAAAAGGAAATTAAGATGAGAGGCACTGAGGAGGGAATTAGATGGACAAGACTTTACAAGTGAACTCTGGGGAAAATAAAGGACAGTTTGTGGACAGAGATCATTCACAATCTGATTCATATCTAAGGAGAACATTCATAATCAGAAATATTGCTGTCATTGCTTTTTTTGTCTGAAAAA
TTGTGGACAGAGATCATTCACAATCTGATTCATATCTAAGGAGAACATTCATAATCAGAAATATTGCTGTCATTGCTTTTTTTGTCTGAAAAATAATTTTAATAAAGAAATCAGCATCTAgggctggggagatggctcagtgagtgaagcactttctgtgcaatcatgagtgagttcagatctctgaacccaacttcgtaaaagcc
caagcctgatagcctgaatttgattcccagaacccatgtggtgtaatgagagagccaattcctgaccactgtacatatactatggcatgcacacacaAATAATAAATGTTACAGAAAACAAGGTTCATAGGAgggctggaaacatggttcagccgttaagaccatttgctctgccttcatgaggaccagagttaagatgccagctt
atgtccagtgtgggctctgggaacctagctcggccctgtgcaagaggcgggagcactttaactgagaagccttccctccagccAGAAAATTCCAAAGTTTAATAAAAAACATTATTGAAGGCATATATATATTACAATCTGAAAAATAATCCTCAAAGGATGTGTTGATGTTTCTTTTTATCAGAATCTAGGACTAATATTACTGT
CTCAAAGGATGTGTTGATGTTTCTTTTTATCAGAATCTAGGACTAATATTACTGTTCAGTTTTCAGGGGGCTTTTTTAAATCTTCTTTGTTACCCAAACCAATAAACTCTCCTTCCTAGAGTCCTGAGAAGTAAAAGTTATGCACATTGTAAAACTTTCTTTTGCTAACtggtggggtgctgctttaatcccagcacttggaacac
ACCACTCTCACCACCATCAATAATAATAGTGGTAATGATAATAATATTCTTTCAACTGAAAATGATCTAAGTATATGAGTAATTGTTTTGAAATTTCAAAAATAAATTATTTTAAGATTTGATTTAggactggagagatggctcagtggttaagagcactgactgctgctcttccaaaggtcctgagttcaattcccagcaaccac
CTCGGAAACTTCGGGATGGCGCAGCAATATTGTATAGCTGATGAGAGGGAGAGATGAGTCAGCCTAGAGCCCAACAGAGAACCACCATGACCTCTCCCTCAATAAAGAACTTCCTCTAGAGAACAGCCCAAGTGCCCATGGACACTGCTTGTCATTACAGTCTACACAGCCAGGGTCCAAGAAGCCAGAGTCTGGGCTAACAGAGG
ACTCTCCACAGACAAAGACAGATACCCGCCAAGGAAATAGGAATCAAAGGCTAGTTTCCTCACAAAATGTCAGGGGAAAGCAGTACCAACGACATGAGAAAATAAAGGGGCGCTCTGGCCTGCAGGTGGAGCGTGAGATCTTGTGCCAACACAGACAGCTCCAGGTCACAACTGGTCCGGAGCTCACGTGGGAAAGCAGGAGGGCA
TCCTCCCATGAAGGGCTGCAGGATGATACCCACGTAAGGGAAAAGGGAGAAGGGGCTAAGAAAGGGCTGAGCCGGTATTGCCTGCAGAGGAAGGTATTAGAATAAAGGGACTAAGGCTCTTTTTAGGATTTCGCTCTGCAGAATCCAGGTTGCCCATAGAGCTCTCTTCTTGATCTTCCCTGCTAAGCTGAACATGCCAACGTGGC
TCTCCTCCTAATCTCCAGCAAAGATCAAGTACAAATTGCCTTTTTAGTGGCTTAGCACTGAGTCATCATCACATGACTGGTATACACCACAAGTCTCAGAAATAAAATTCTGCTGTGCGAGCAAACCCCATAATTGTGATACCAGCCTCCAAACCCAGGGAAGAAGAGCTGAGGAGTGACTTAGCCAAAGGCTTGGATATCCTGTA
TGAAGTAGACAGGATGTTGGTTGACCTCAGAGACTTCATTTTAGGAACCTTACTGCAACCTAGTATTTCTCTGATCTTGTTGAATTTTTCTAAATTAAAAAATAAAATGAAATCCTgggctggagagatggctcagtggttaagagcaccgactgctcttccaccagaggtcctgagttcaattcccagcaaccacatagtggctc
TCATGCACACTGGCAGCCTACTTACTGGGTTCATTTACAAACTTCTCACATACACGGTGGGTTTCTGAGGCTGCAGAAAGAGACTGTATGGCAACTGAAAAATAAACCCAGCTAAGATAAGGGGCAGTTATTCAGAGCGGCTTCTGGGAGGAAAAGAAAACACTGTGCAGGCCTGGCTGGTTTGACCCAGTTGTTTAGGAATTGCC
AGTTATTCAGAGCGGCTTCTGGGAGGAAAAGAAAACACTGTGCAGGCCTGGCTGGTTTGACCCAGTTGTTTAGGAATTGCCACTTACACAAAAGCATTAAAATAAATTCCAAGGAAACTACCGAGAGGCCTGCAGAGCTAAGTCCAGGGTGAATTTATGGAAAGAAGTAAACATCCCTCTCACAGGCCCCTGGGAAGGGCTACAGG
TCGTTGTTGCTGTTGTGTGAGTTTCAATCTAACTTCATACACTGTACATTAGCTCTAACTTGCTTCCCTCGATGGCACCTGGCCTCATGAACGCTCGCTGAATAAATGAACCATCTGACCATGATCACGCAAGGTCCTTCTATAGAAACTCCTTTGAGCATCTCCCAAGGCCTTCATAAGAGAGGAATTCTCTCCAAGACTGCAAT
ccactgagctaaatccctagccccTACCACACACTTTGAAACTGCAAAGCTGTAGCCTCATTTGCAGGTGAGGATAAAATAGGTTACCAAGAGGAAAAAAAATAAAAGGACTTGAGAAAGAAGAACAGCAAAGAAGCCTTTCACTGGCATCCAGTTTGCCTCTATTGCTGACTCtgtgtgtgtgtgtgtgtgtgtgtgtgtgtgtg
GGGAAAAAATCCAACCCAGATCTTTGCTGGCACTTGACTCTGTGCCAAGCAGCAGAGAGCACAGCCCTAGGCTACCTGGGTCAGTTCTAAGGGTTCTACCAATAAATTACAGCACTTGTGTCTTCATGCTTGCAGGTCCCAGCTTCTTTTCTGTACTTCCTTTAAGGGGACACTAAATCTGAAAAACACTGCCTTGGTTTTTGTAC
TCCTTACACactgtacacttaaaatctggacattttattacatgtaaattcaatctcaattaaaaTAAAAGTGCCCTTTAAAATTAGACACCATCAAGAAAATAAACTCTAAGTAAAATTAAGAAAAATTGATACAGAGGACTTACCGAAATTTAAGAATATCAGTTTGGCCTGTATCCCAGGACACAGTTTGACAAGAAATGGAA
CTTGACTAGCACCACTCACACCCAGTGCTCTGAATTCAAAGCCAGTCTGTGCCACATTTTTGTTTGTTTTTAGTTTCTCCTTGGTAAGTTCTATTAATGTAATAAAGAGCAGGTGATTTCCATCTTACGTAAACTGTTTCAAAATATAAAGAAAAAAGGCTCAGTAATAGAGCATGAAGTCCTGGTCTGATCCTAATGAAAACCGG
GCTTTTGGGCTCATCCTGCTGTCAGCTGTACATGGCAGCAGTCAACGTCTGGTTTAACGGTTTAAAACTCACCTTACGTGTGATTTAGGAAGTGCCTGGAAATAAAAATTTGGCACAGAAAGACCAGACAGGCATACTGAGTGAGAAACGCTGACTAAGATGCTTAGTGACACAGCAGTTCCCCAGGTGCACCGCAGGCTCATGTG
ggttgccgccaggcccacagacctgaatttgatctcttgaaccatacagaaaaagagaactacttcgagctgttctctgagttcccacatgtgTTCAAAAAATAAATAAATGTAATTTTCAAAAAGAAATCTGTGAAAATATGAATGTCTTCACTGAAACTGCTTATGTTAGAAAATATTTTTATAACTAACACTACTTAGAGTAA
gccgccaggcccacagacctgaatttgatctcttgaaccatacagaaaaagagaactacttcgagctgttctctgagttcccacatgtgTTCAAAAAATAAATAAATGTAATTTTCAAAAAGAAATCTGTGAAAATATGAATGTCTTCACTGAAACTGCTTATGTTAGAAAATATTTTTATAACTAACACTACTTAGAGTAACATG
ctacatatacctccagccTACCAGCTCTTATAACAGCCTGGACCAACAATATCTTCTCAAGGAAAGTAATAATCTACAAGAGTTTGCAAGATTCAAGTGAAATAAATATTATGTAGCATATATATCTAAGGAAAGTGTCACATAAAAAATTTTCAATTTCATCCATAAACGGTCATTTAGTGTTAACAGCTAATGAAGGTGAAAGG
GTAACAAGACACTTTCTGAAAAAGGAACAGAGTGAACACTAGAAAATTGCTAATAATAGCAAAAAGTACCAGAAAAGCCAGATCCGTAGGAAGTTGATTAAATAAATGATGAACTCATGTATTATGAACATGCTGGGTACATAACATGCAGGCTCTCCACAGAGAGAAGTATAATTATCCTTTTAAAACTTCCCTGATGTCACGAT
tgggctcaaacactttctggcctctaagtgcagcagatatgcattggtgcatatacagacacacaggcaaaacactcattacatatataatgaaaacaaTAATAAAAGAACTGATCAAACAAAAAAATCAGGGATTGaatacttgtctcaaatatgcacaaccctgagtacgaatcctcagcaatgtatagactggtacagtaggt
taagttaagttcaatcccaggaaaaccatggtggaaggagagaactgactcccacggattgtttctgaAGGCTGTGGCACAGACCCCCGCCCACCCATAAAATAAATATAaaaaaggaggatggaaagcaactgagggagacacctgacattggtctttggcctccacatgcaAGTAAGTAAATGTGCACGTGCCCGGCACGCACT
TGCTAACTTGTCACTATAAATACTGTCGCCCCTGGGCCCAGAAATAACTGTTTTTATTAAGTTGATTCCAGAGTTCCCCTACATAAGCAAACATGCTCTAAATAAATCCCCCTCTTAAACATAAGGGGTATGCTACACAGTATGTTTTCTTCCTTGGTTTTTCTTTCATTCTACAACATTATCCAGGAATTTTTCTATATCAATTC
tttagaagtagacctttaaaggactaattgtgctaagctgagatcagttgggtcagcactaatctattatgatcaatgcatataagaagaAATTTGAGAAAATAAATTAAGCCAggcaggcaggagtggcaaacatcttcaagttccaggacacctagggctacatagagaaaccttgtctcaaacaaataaacaaacaaacaaaA
agggagatcaaaagttcaaagttattttcagatatgtaataagctaaaggccaacgtagactacataatatgctgtcttaataagcaaaaCTAAAACAGTAATAAACATATATAGACAAAGGCCATGTGAAGAAAAAGGAAGGCAGTCAGCCTTCAGAAAACTGTGCTAACAATTTTGCCGTTTCCCAGTTTGCCATTACTTTGTT
tgcagcaaaaagTTAACCACTCCATTACTGTAATCACCAAAACAGTTGAAGTGCTTTGGATTTGATCTTATTAAACATATTCTCTTAGAAGGAACAAAAGAATAAAGTCATTAATAAAGATCATTGCCCCAACACTAGTAGCTGGATTAAATTTTTTATAAGAGGAAATCTTAACCTTCGAAGTCTTATTCCAGCACAGTTGGTTA
TTAACCACTCCATTACTGTAATCACCAAAACAGTTGAAGTGCTTTGGATTTGATCTTATTAAACATATTCTCTTAGAAGGAACAAAAGAATAAAGTCATTAATAAAGATCATTGCCCCAACACTAGTAGCTGGATTAAATTTTTTATAAGAGGAAATCTTAACCTTCGAAGTCTTATTCCAGCACAGTTGGTTATAAGAAGCAATT
CTTGTCAGTGATGTTCTTCACATGAAATTGCTTGAATGAAACGAAAAGGCAAAAGATGGAATTTTTTTCTAACATAAATCAGTACATTAAAAAAAGTTACAATAAATAGGTCTTTAAGAAAGGATGAAATACACcgtggtcatgatgcaatcccagcactctggaggcacaagcaggaagatctctgtgagtttgaggccagactg
taagattcccttctccaatgactctagtttacagtcaactcaagttaacagtcaaaggtaactaggacaGACAGAAACGAGGACCCACATTGGAAATCAGAATAAAGGCCATCCTCTGTGAGATATCAAAATGTGGAACTATATtagaaatcagagtaaaggtcatgcttgtgagatctcaggcaaaaatgaggaactatatttga
gatctttggaacccatatagtgaaagaaaagaactgattctggcaagtttttctctgaccgccacaTCATATGTGAGTGTTGTCCCCCCCACCCACCCAAAATAAAAACCACaaataaatatatataataaaaaaCACACACTTACCAAATAGGATATTTTAAATGCACAACTATGAGGTGCTAGATTATAATCTGGGGGCAGGAG
TGTCTGCCAGAGTCACCACAGAAAGCTGCCTTGGGAAGGAATAGTGACTGTGGGCTAAAAGGAACTTTGAGTCAAAGAGAAATATAAAAAACACAGTCCTAATAAAATCTAGAGTCAGGCAATAGAGCAACCATGACAAGGTAAGGCATGATGGGAAAAGGCTGACCCAATGGAGGCCCAGATGAAGTACAACAGAGTCAACCTGC
gaggggaggggaatggggagagaagtaggggaagagggcaagagcaagagagcagagaagaggagagagaacaagagagtcagCCATTGTTCTTAATTGTAATAAAGTCATGAATTAGTCAAGGCACCCAGTATCACCCACAGTACTTGGCTGTCAGTAAAGTCATAGACTAGTCACAGAGGTCCAGTATCAACCACAGTACTGGA
aaaggtagaagagaaaacaaattccccgaaattgtcctctgacctttacacggtacatgtacttccacatacacaTCATACATACACAAAATAAGAAACAAATAAAAAAGGTGTATAGAATTTTTCTAAAGGAAGTACATAGGGAACAAAGGAAAAGGAAAACAGAATTTTAAGATAATCAGTAAGACTCTGAGAATTTAGAAAGT
AGTGTGCAGACTGGACATTATACATAGCTGACATATACTAACATTATTACAGTGTTTCAAATCATTTCTTTTTTGTTCAAGTAATTCTAAAGTACTTATAAATAAAGTTTGCTTAAAAATAGTGTAGCACCCACCCTGGAAAAAAAAAAAAATGGCAAGGAGAGGGATGATTCAAGACTGCTAACAGTGAAAGCTTAAAAGTCTGT
CTTGCTATACATTATTGTTTTCTAAACATTGGCATAAAATGAAGGCTAAGAATGCTACTTGGCAAAAGTACTTCTAGCCCTATGTTCATGGAAAGTTTTAAATAAAGGTCAAGACTATTACTGTGCTCTAGCTGCTTGTGGAAGGTCAAAAAACACAGCTAAGCTATCTGCAATCATGGGTTGGAGCTGACCTAATGTGCAAGGGC
TCCCTTTATACAGTCCATTACCCAGAACTGGAATATTAAGCCATACTTGGTTATTTGCTTTTTTGTTTTTCTTTCATCTTGAAAAAGTTGCAAAAAGTTCAATAAATGATGCTTGCCTCTGTCAGGTCAGGCACATCCAGGTACTGGGACTTCATTCAGATGAAAGCGTTGCATAAGGCTGTGTGCTCACATGTCTTGAGTTACCC
AAATAGAGTTTACATAAAAATAGATATAACCCAGGAAACCATGTACATTGGCATGTGACCAGTGCTATTTACATGAAAATATCGCGTTGCATAAGTGAGGAATAAACACCGCCATGCACTTCATCCTAACGTTTAAGGTGAAAACGCAGCAGCACTTGCTTGCTTCCCGTGATTGTCCCACTATCACTAAAGGACTGACAGACACC
TACCCCCGGTAATCAACAAGAACGAGGTTCACTTTGAGGTTCACCAGCATAAGCAGTGCGTTTGGTAACCTGTGGCCTATGTTGCCTGCATTTCCATGAAAATAAATTATTGTCGGGCAATAGGGGGAATTGTCTCCAGTGTATCTCACCAAGATCAGATTCAGGCGCACGCCATCTTTGGTTCTGATGAAAATATTTTCATGGGG
AGAAGGCAGTTTTGTATGGAAGTTTACCAAGTGAACTCTCTAGAGGTCAGGAGGAACTTCAGTTTGAGGCCAGTGCTGACCACTTAGACTGTATCTCAGAAATAAAGTTTATGCATATTATCGTAATCGGAAAAAGAACCTGAGACAGTGTCTTAAGTTTCTTTTAATGCTTTAAAAAGTCTAATAAGCTATCGAGAGTATTTAAT
TCGTAATCGGAAAAAGAACCTGAGACAGTGTCTTAAGTTTCTTTTAATGCTTTAAAAAGTCTAATAAGCTATCGAGAGTATTTAATGACTGACTGACAAAAATAAACTTATAGATTGGTCGAAAGAGTCTGTTATTTCACAGATGAGTTTTTACTAttgcttcatactgtcaagaacagtcttgaacttctgatcctcctgactct
TCCCCCCACCCTCTCAGTCTTCATGCTTGAACTTTATTCAAATGAATCACTTCGAACATGAAACAACAGCATAATACTTTTTTTTTCTTTGATTCTCAGAAATAAACACTGCCATCCAGTTGTAGCAAGCTTTATTACAGGAAAAGCAGCATTGAAGATCAAATAaaaacaaaacttcaaaacaaaacaaaaaaaacaaaaTCCAA
TTTAAAATTTCAGTTTTAAAAAGTCAAAATCTTTATTGTTATTTTATTAAATAGCCCACCTTCTCATCAGACAGAGGTGTCATTGATGAAGGTGGCCAACAATAAAAGACCCAAAGCTCATTTCAGTGGTCCAGTAGGCCCACCACCCTTAAACCTCTCTCTGTAAATAAGCCCCCATCTGTCCCCCATTCCACTCCTCCTTAGCA
TTAGCAGCAAAGAGCAAACCGAAACCCTGCTGTCCCGCTCAGCCTTACTGAGTGAATACCTCCCGGTCTGTCACCTAGTTCTTGTCTGAATATTCTCTTCAATAAATGAGATTTAAACTAATTCCTACACCAAGCAATAAAATAAATAAAAGCACTTATAATGTCATAGACATGATAATTCCATTTGCCCCTATAATGGATATTTT
CGCTCAGCCTTACTGAGTGAATACCTCCCGGTCTGTCACCTAGTTCTTGTCTGAATATTCTCTTCAATAAATGAGATTTAAACTAATTCCTACACCAAGCAATAAAATAAATAAAAGCACTTATAATGTCATAGACATGATAATTCCATTTGCCCCTATAATGGATATTTTTGGCTCTATAGTTTTCTGGTTTTGGTTGAAGCTAA
AGCCTTACTGAGTGAATACCTCCCGGTCTGTCACCTAGTTCTTGTCTGAATATTCTCTTCAATAAATGAGATTTAAACTAATTCCTACACCAAGCAATAAAATAAATAAAAGCACTTATAATGTCATAGACATGATAATTCCATTTGCCCCTATAATGGATATTTTTGGCTCTATAGTTTTCTGGTTTTGGTTGAAGCTAATTATC
TTACTGAGTGAATACCTCCCGGTCTGTCACCTAGTTCTTGTCTGAATATTCTCTTCAATAAATGAGATTTAAACTAATTCCTACACCAAGCAATAAAATAAATAAAAGCACTTATAATGTCATAGACATGATAATTCCATTTGCCCCTATAATGGATATTTTTGGCTCTATAGTTTTCTGGTTTTGGTTGAAGCTAATTATCAATA
TGGTTTTGGTTGAAGCTAATTATCAATATAAGAATTTGCTTAGTACAAAAATCTAAAAACATGTAACTATAAAAAGTGTGCCTGCAATTGAATAATTATTAATAAAATGACTTACTTTTCAAATCAAAGTTCTTATTAAAGAAAACCTTGTAAGGGGAGACAGAAAGGCCAACATACACAGAAGCACATTATGAAATCCACACCCA
CTACTCTACAGTTACAGTCCTCAGCTACTGCAGCCTGAGCCCCTCTTGTCTAAGTACTGCATCCCTCATGGCTATGCCCTCAAGACTAATAACGCTTACCAATAAACCAGTAACGTTTCACCATCATCAGCTTGCTAAACGTGAGGCCTACTCTGAGCAGTGGGTACTTAGGCCATCTGTCTGACTGTATAACTGATTAATAGTAA
AGTAACGTTTCACCATCATCAGCTTGCTAAACGTGAGGCCTACTCTGAGCAGTGGGTACTTAGGCCATCTGTCTGACTGTATAACTGATTAATAGTAAGAAATAAACTTCCTTCCACAAAACCTTCCTCAGAAGTCACCTTAGAGAATAATATAATTCTGAAAACAAAAATCTGATAAACATAATTTACAATGGGCTGTTACATCA
CTGAAAACAAAAATCTGATAAACATAATTTACAATGGGCTGTTACATCACAGTGCCCACTTTGAAGAAGACCAATGAAACTTCAAGTTTTTGAGCATATTAATAAATGAGCATGTACAGATGTTTCCTTTGTGCTGACAAACTGTGGGTCAAAACGATACCACATGACCCAGCCTGTTGGCAATCTCTGCCTTATCCACCATTCAC
ACTAAGTGTTCTGCATGCATCATATTGGCTATGATCAATAAGGTATGTCATATGAGAATTTAGGCATGAGCGTATCAATGCCACCAACCATACATGACACAATAAAAAAAAATACTATAATATGCTTGACTTGTATGTGGATGAGAAAATAGCAATTAGAGGTAACTCCTGCCTTGTGGACAGAGCATTCTGGTCTATGGCACTGC
agaaagctcagaacctgcccagtctaggcttatgacttgtgaataaaaataccaggcttccgtgtctcctatttagaagctagaTGACCAGAAAACCCCCAATAAAAATACCATTACAACAGGTCGCTTCCCAGCTTTCTATCTAAGCAGTAACTGTCAGACTCCAATACAACCTACAATGTTACACACTTAGAGACCCAGAACAC
AGAACACAAGGTCATGCAATTACAGAGCAGAGTAAGGAATCAAAGGTCACCATCACAATACAGCACAACAACTCAAACTTTCACTACCTGTCCATCACAAAATAAACCAAGAAAAACCCTAACAAATACTTTAAAACAGGACAAAGCTGACGGCAGGGCTGGGATTCTTTACTTTCCATTAAGCACCTGCCTGCACCACTTCTTTC
TTAACTGTCAATGTGCTATCAATTAGAGAGGAAACTGGACAGGTCTATTTCTTTATCATAGTCAAGTTTATATTTTAATAAGGTTCAAAACTATCCCCCAAATAAAATTACTCCTTACTTAATCCATTTTAAAGTGGAAAAGGTGCAGTCTGTGTGTGTTAACTGAGTCTACCTACAGCAAGAGATCTCTGAAGACTCCCTCTGTG
CAGGGAAATCCTCTCTGATGGTTGCTCCTGAAATGAATCACTTTTCTGTTTTCTCTGTGACCTGCGATAAATAACTCACAGTGTAGTTTTCAAGGTAGGAAATAAAAACAGGTCTTTATTGTAGTGCTTTCTTGTGAACTGCAGCTGGTTTTTCCAGACGTGGGGACCCATACGCCCCAGTTTTGCCGCCCCTCCAGTTCTCCCTT
TACACAGGCATGGAagttcgatatccaggacccatagagtgaaagcaaacaaacaattcttgaaactgtcctctgacctccatacacATCCTCCCCCATAAATAAAATATGAAAAGGGGAGGAGCTACAggtgaaggctcttgacaagcctgacaatctgactttaatccttggaattcacagccgtggaaaggatgaatggattc
acaatctgactttaatccttggaattcacagccgtggaaaggatgaatggattccagcaagtctggacttgacctccctatgtgtcccCCCACCAACATAAATAAATGTTTAAAAAAAGAAAAAAGACGCAAGGAAAAAGATATTACTAGCAAGCAAGGACCTGGGGGTGGGGAGGGACAGGCGGGGGAAGAAACGCACAGCTGAG
AGGACGGAGGGCTGGAAGGATTTAGCCAATCTGGTCCCTGAGCTTGACGGAGTTAGGTAGCTAGACCTTTGAACTTGTCAGGTCTTGCTCTAGAAAGGTCAATAAACTGATTTGCTGTTTTTCACTGGTACTGGGCCTGTGTCTCGAAGCCTCTGGGCTCATTCCCCttccctcatctgtaatggtaggtaccacactgctgctgg
ATGCCACGTTCTTGTGTAGCATTGCATCTCACGCTGACACAGGTACATGTGCTGTTCCCCCGAACGAAGGAGGGAGCCTTTTAAGAGATTCATTTGCCAGAATAAAAATGTAAGCACCCCTAGGAGGGAGCCTTTTAAGAGATTCATTTGCCAGAATAAAAATGTAAGCACCCCTTAGGTTTCTCTTACTAACCCCTTGCAACTGG
TTCCCCCGAACGAAGGAGGGAGCCTTTTAAGAGATTCATTTGCCAGAATAAAAATGTAAGCACCCCTAGGAGGGAGCCTTTTAAGAGATTCATTTGCCAGAATAAAAATGTAAGCACCCCTTAGGTTTCTCTTACTAACCCCTTGCAACTGGTCCCAGACCAGAATTGCTTCCTCAGAAGGGAAGGTGCACCTCTCTGCTTTTCAA
GTAAGACAGGAGCACAGGACAGATCGTTGCTTGGCTGTCTACTTGTCCGATCTTCTGTCTGCACCCCCCTCCTCCTTCTCCCTCTTTTTACAGAGCTTGAAATAAAACAGATGGCCGTGCAGTGTGAGTCCTTTCTCCTCTCTAGCAGTTCATTCAGCCCCTTTACTTTCTCTTTCATTTACACTACCTCTTTGATGCCCTTTGAT
CTTTGCTCTCTGCTGGGCAGCATGGCATCCCTCCATTTGTGCCATGGGTACCTTGTGCGTTCAAGGAGAGGGGATATGGTTGTCAGTTATTCTTTTCTCCAATAAAAAAGGTAGAAACTGCCAACAAGTGTCCCCCAGTTGTTCACCATCATGCTGGACAATTATTTACGTACTGAGTCATACCAGTGAGGGCAGTGGAAAAAAGA
GGAAACCCTATTGTAGAGGAATACAGAGATGGACTTAGCACAGAAAAGAGGCAGGAACTTTTCAAATGAAGAAGTAATATGATAAATAATAACTGGATACAATAAATCATTTGCATCATCTAAACACACGGTCCAAATGGCAGCATCCAGCATCCAGCTCATATATCACGGCCACACATGAGCCCAGGAGCCATTGCCCTGAAGTT
GGATATAGGAGTGGGGGTGGGGATGGANNNNNNNNNNNNNNNNNNNNNNNNNNNNNNNNNNNNNNNNNNNNNNNNNNACAAGGTTTATTTCAACTTCTTGAATAAAGTTAATTAAAAATGGTATACTCTCATGTCATATTCTATAATAGATTGACTGTTGGTTGGGTGGTTTTTGAGGACATCAATAACTACAAATGTGCTGGCAG
CATCAATAACTACAAATGTGCTGGCAGTTCACTGGTCTCTACCTATCCCATGTTTTGTTACCGTATTAATGTTCAACTTGTAGATGGCCAGCTCCATTGTAATAAAGTATAAACCACTGGATATTGCTTTAGTTTAGTCTTCCCGTAAAGCCAAATGATACTTGTCTACCACTTATACAGTATATTACATTTCTCTTAGGAATCAT
GGGCAGACACCATACTGAAGATCAATTCTGCTGAAAAAATTAAACATAAGATAGTGACAAATGATACAATACACATAATGAATACTATATTTGTTTGAAAAATAAAAAAAGAATTCCATGAATTCTTTAATTAACAAAATTCATATATTTGCCTGTCCCTGGAACAAAGACCCATATCATACTGTATTGTGTCTCTAACTCCCTTT
CTCTCCAGCCCCCGTTCTTGTTTGTGATTGGAAGCTCAGAAACTACCCTTGAAAACGTGAGCAGTTTATGACCTTATGACTTTGTAGAAAAATGTAGTTAAATAAAACTATTATCAGCTGTGCTAGTTTGCACACACGCACACACTCCTACACACCCACACAAAGGATTTCAAGATCTGAATTTTTAATGAAATGGATGCAACATC
AGGAAAttggggatttagctcagtggtagagcgcttgcctaggaagcgcaaggccctgggttcggtccccagctccgaaaaaaagaaaaaggaaaaaaAAAATAAACGCCTCTTGGCATCTTGTGAAATGAGAATTGGCACAGTTGCCAGGGCTTCTCGCGTAGGAATCTGTAGTAGCAGTGGTCCAGAAGGAGGGTGTTTCTCAG
acacaccattaatcccaggcagaggcaggtggatctctgagtcatcttggactacaacgggagttttaggacagcagggaccatgcctcaaaacaacaaCAATAAAACCAAAAGAAACCTAAATTAGATCAGAGACGTTGTCTTTTAAATCtattattatcattatcattattattaCAGAGACTCATGTGTTCCAAGCTGGCCTT
TTAGATTAGCGGGAAGAGCCATGGGAGCTTTGCCCTTCCTTGCTCAGGCTCCAGAAAGATACTACCAAGGATTGATTTTGTCCTGTTTGTACAAGGCATAAATAAAGCTGCTTCTGACAGGTCTTACCTCCTTATCTTACTTTTCTTTTAAAATTAACCAAAGCGATTGAGGTCCTTCCATCTCCCTTGACTTCCTTCATTTCCTG
ATTCAAGTAGTGTTTGCTTTTAGTGAAACAAGCAGGCCAAAGCTCAGTGAGGAGCAATGAGAAGACTCTGGAGGGTGATTGAGATCTCCATTTTCCTCAGAATAAAAAATTCAGAGAACAAAGCACACAAAAACATCCATAATTCTTCTAATCTAATTGCTGTTTGAATGAGCGTCTCTGGGCTCTTGTGTATATTTGCCCTCAAC
TCAGCGTCTCTCTCCTCGCTACAGTGTGTACTCTACTTCATACCACAAACTGCGTATAAGCAAGACAGACATCAACTCTGATAATATGTCCTAGAGGGTAAATAAATATGATTTCCATATCTCCTGCCAGCATGTCATCGGTGATGATGAGGCTGAGCGTGCTCCCTTCAGCGTTTGCATTTTGAAGCCACAGAGAATGAAGTGGC
CTAAGTGTGTGTGTGCCACATACACAGAGACAGACAGACAGACAGTTCAACTTTGCCACCTCAACAAAGCATTGTTACTGTGTGCCCCACCCCAGCCAGCAATAAAAAAAGTGCTTCCCCAAAGCAGACACCTGCCACTTTTCTGGAAGTGCCTCTGTCTGTCTCTCCCATTACTTTCTGAGGTCTCATTATCTTTGGAGAGAGAC
ctggatccaacggcctctgacggaactaggtatgcatggtacccagacatacacgtaggccaaatatacacataaagtaaaaataaaCACGTCTTAAACGAATAAACAACAAAGCAATAGATACAATGGAGAGATCCTTTTTCATGATCTCCCCTGCTCTGTGAGTCATGTGGACTTGAGCTCTGTGGGAGAAGGAAGCCCGCGGG
accaaatgagatcatgctcaaagggactttgaaaacctgcaaggagctgtagaaaAACAAACAGCTTTACTTACATGTTCTCTGTTCAGAGAGGAAGGTAAATAAACACGGGGCGCTTTACATGTTCTCTGTTCAGAGAGGAAGGTAAATAAACGCGGGGTTATAGAGCCATGAATAGCATCTCACACATCTCTGGCTTCCTTTGT
tgtagaaaAACAAACAGCTTTACTTACATGTTCTCTGTTCAGAGAGGAAGGTAAATAAACACGGGGCGCTTTACATGTTCTCTGTTCAGAGAGGAAGGTAAATAAACGCGGGGTTATAGAGCCATGAATAGCATCTCACACATCTCTGGCTTCCTTTGTTAAGGGGCTCTTTGTTGAGAAAAATCCTTAATGTGTTTTAAGTCACT
TAGCACACACACAAGGAATAAGTAGAAAAAGAGCTTCTAGAACCATCTGGTGCTGAGGAAAATGATAGCTGAATGAACAAATAGGTTGAGATAAGTCACTAATAAAATGCCCCAGGACGTTATACAGAGCTGCAAGATTGATGCCACCACTGTGTCCCACTAGGACATTCTAGTTCATGTGGAACACAGTTCATGCCTAGCCACTG
GCTCCCTGCCAAGATCATTGCTTGTATCTGCACCCAAGAATACTCTTAGGAAATGAGCTGTGTTATTTCTTTCATGATTTGTTTTCCTGCCTGTGGGAGAAATAAATCTTCCTTTTGGCAAACAGATAAACAGAAGCATTTAAAAATTAAAAATAGACCAGACTGAAAATGAAAAAGAACAGACtagtagcaaagacctttcgttc
atactgggattataggtgtgcaccactgtgcccCAGCCCTGAACTGTTCACTCTTGAATCCCATTGGCACTCCCTTCTGATTATATATGCACACATAAATAATAAACACATAAAAGATGCATCTATGTGAGCAAACAAATTATATCTGTAATGGAAAACAGCCAGAATTATATCTATAATCCCACCATATAGCAGTTTATGATTCT
AGATGCTAGAGAGAGAGCCTTTCTCGGCTGCTGTTTTAGCTAAAATTAATTGATTTTTAACGAGTGACTCCCTGGACTGGTGAGCAAGGAGCACTCTTTTAATAAAAGTGGGCTGATACGTTAGAGCAAAGCCTAGGCTTGTTACTCTCAGCAGGTAAACTGAGGCAGCCTAACGGTTAATCACACGTTAAATTCCTCCATTCATT
agcccTTTTCATTTTCTTTTTATAGTACTGGGACTCAAACTCTGGGCTTTGCACATACTATGTAAATGTCCTGCCTCTGAACTATACCCTTGTCCCAGACAATAAATTTTGTTTCCATTGTTCAGTCCATCCCATAATAATTGATCAGATCATCAACCTAGATGCTTCTGTAAACTTGTCATAGCTGCCATTTTTGATGACATAGG
ATTAGAACACAGCATAGGGATATGAGTAATTAGCCAAGGATGATATCAGGCAGAAATCCAAAGGAATGGTTGAGAAGTAAGGGGGTTTGTTAACAGTTTAAATAAATGGAACCATTCCTCATGGAAATAATGTCCCCAGCATAAACTGCTGTCCTGGCATTACTGATGTGTGGGGTCTCTTTAGCATGGTCGAAACTGGTCCTGGA
tggccagtgatagctctgaactcctcctcctcctcctacatccacctccgtcctacaacttcagatgtgtgccgtctgcccTAAGGACTGTACTAGGAAAAATAAATTATGTGtgtatttacttctctgttgccgtgataaaatgctatggccaaggcaactcacagcagagtttatttaggcgtatgttctacagagttagcatc
TCTCCAGAACAGGTTTGATTTCACTTTCATTCTGGGGTAACCTTGCTGAAAAGAAAGTTCTAGCGCATGTGTGCCTGTGAACCTGAGTTTCTGTCAAAGGAATAAAGGCTTTATACTGCCTCAAAAGACATCACAGCCATGATGATTATTACAGTTAACATTGACTGAGATTTCTCCAGTCCGTGTCAGaagcctcatagcaccat
GGTACACCTTCCAGGCTGCTTCCTGGTGCAGGAGACAGGACCCTTAATGTCCGTCACCAGGAGAGCACTCCGTAGCAGCGTTGTCTCGGGGCTCGAGAGAAATAAAGAGATATTTAGAACTAAAATTTGTCCTAAACAGCAAAACCAAACAAAGCCAATTCTGCTGCCTCTGATGGCAGCCTCTCCATCTGCTGGAAGAATGGCAG
TGCCCCTCTTGTAACTTACATTCAAATCATTAAAATCTCTTAACAGTTATTAAAGTACTATTAAGTCACCTAAACTGAGTAATCTAAAAATATTAGCCTAAATAAAAACCCTGAGGAATTAAAATCTCTTTACACAATAGTTTTGGTTAAGTGCAACTCTTCCATAAGGACTACTTAATTTTAAGGTCATATTCGGTAAGGCATAG
TTATACTAACCATCTATATTCTTATGATAATTCATATTTATAGTCTTGTGCTAGATCCTTATTTTTAAAAGGATCAAGCCAAGATTTTATAAAACCTAAAAATAAAGGTTGTTTCCTgggctgttgagatggctctgctcccaggtgcctctgcaaagcctgataacctcaattttatctggggacaaacatggtgtggagacaga
gacctctgtcttgcacacacgtgctgtagcatgtgAACTCATGTTTGAACATGTGCACATGTGTGAACTCAAGTGCACAAACACACAGAAGACAAGATACAATAAAATAAAAATATAGGCTGATTTTTGTTTTGAGAAATTAAGACTAAGCCAACCTTTGTGAGAGTTGTAAATTCACTCTGTATAATCTTGATTAACTTTACATG
ctgtcttgcacacacgtgctgtagcatgtgAACTCATGTTTGAACATGTGCACATGTGTGAACTCAAGTGCACAAACACACAGAAGACAAGATACAATAAAATAAAAATATAGGCTGATTTTTGTTTTGAGAAATTAAGACTAAGCCAACCTTTGTGAGAGTTGTAAATTCACTCTGTATAATCTTGATTAACTTTACATGAATTT
CAAAGGACTTAAAATTCCAAATGTATtgtgtgtgtgtgtgtgtgtgtgtgtgtgtgtgtgtgtgtgtgtgtgtgtgtAGCAGACATATACAAATAGCAAAAATAAAAATAAATACAACTCTGACCAATGGTGATGCGTGTTCACCGTCTGTTGCTGAGATATCTAAGTCTGGGTGATCATATCTTTTTCTATCTTCCTGTTTTCTA
ACTTAAAATTCCAAATGTATtgtgtgtgtgtgtgtgtgtgtgtgtgtgtgtgtgtgtgtgtgtgtgtgtgtAGCAGACATATACAAATAGCAAAAATAAAAATAAATACAACTCTGACCAATGGTGATGCGTGTTCACCGTCTGTTGCTGAGATATCTAAGTCTGGGTGATCATATCTTTTTCTATCTTCCTGTTTTCTATTTACA
AGAAACACAGTGTCCTTGAGTACTTCAATGCTGGAAGCAAATTTGGACTAAATGTTCATCTCTAAAGAAAAATGGTCTAGTCTTTTCCCTTGGATGCTGTAATAAAAAAATGATTCAAGAATTAACTTTTATACTGTCTTAATTCAAGAATGTCAGTTGGGCAGGAGAGATTGCTCAGTGTAAAACTAACAAGTCTGAAAAAGAAG
tcaaggctgatgacctgagttctggatccacatggtagaaagagaatttactcacacagattattctccaacctccacaGCATACAGCCTACACAAAGTTAATAAAATATAATGAAAATATTTTGAGTTTAAATAATCAGATATAGGAGTAGTAAGTACAATAACATTCATTTTCAAAGTAGTATTTTAAGTGGCTTAATTTATTA
aactcacagagacccatctacctttgcctcctaagtgctggaattaaaggtgtgtattaccatatccagACACTTAAGTACTATTTTTAAATTAAGAAAGAATAAACTAGTTTTATAATAATAGAAATAACTTATAGGTTGTCTTATAACAAAGTCTTATACACTGCTGCTAAAAAGTCAATATGCTAAAAAAGGCTAAGTAAGTT
tggaactcattctgtacactaggcagaccttgaaAGTCATGTACCACTCACTATACCTGGCCCTGGTCACTTTTCTTTCATGATCAATATATATCTGTCTAATAAATcacacacacacacacacacacacacacacacacacacacacacGAGTATATATATTTATCAATTCATGGTGAAAGGCATGGTAAggctggggtggggct
CTCTGTGCCAACATGCTGGATTCACTTTAGAAGGTGCACAGAAAAACGGATGCAAAGACAATACTGTGGAGCTACAAGAACCGTGAGCTTTGACTGTACAAATAAACTACATTCTATTTCTTTCTCGTTTAGAATAAATTTTCTTAAAATGGGAAAAAAAACCATTTATTTGGTGTTCACAtgtgtgtgctggtgtgtgtgtgtag
GGTGCACAGAAAAACGGATGCAAAGACAATACTGTGGAGCTACAAGAACCGTGAGCTTTGACTGTACAAATAAACTACATTCTATTTCTTTCTCGTTTAGAATAAATTTTCTTAAAATGGGAAAAAAAACCATTTATTTGGTGTTCACAtgtgtgtgctggtgtgtgtgtgtagaggtctaagtcccatgagggtatctattctct
atataaaggttgaatgtcttttatctggaaactaaatggtcaaaggtggagtagaaaccctaggttgggcttaaaaattattacaacaTTTTGGTACAAAAATAAATGAtataaataaatatgcaaatacaggtagtgctatactctaaaatttcatagtgctgggttgtgtaatctaaaatgtttggTAACAGAAGGTTTTAACT
TAAGTGTGCACCATGCCTGACCCACATGATTTCTGATACTACACTTGGCTAAACTGTGAAACAGCCCACACTTATTCCTGCAAGTTTCTTCTTATGGTGGAATAAATCACACAACAAGGAAGAGATCCACCCCAAGCAGTTCTCTAATGTACACTGGGATCTTCCCTATTATGTCTTGTCACATGTTTTCCTGTGTTCTTTGTATT
ctgagccatctccccagcccATGTTCTTAATTGTTAAGACACCGATCAAGGCCCCCAAATCAGCTTTTGAAATAAGTGTGCCTGAGCACCAGGAATGTAAAATAAAATACATTCTAATGTATTATAATGAAAAAGAAATAAATAGCATTAATCTTATAGGGCTTGGTAGGGGCAAATGTCTAAAGtttaatatatacatatatata
AGACACCGATCAAGGCCCCCAAATCAGCTTTTGAAATAAGTGTGCCTGAGCACCAGGAATGTAAAATAAAATACATTCTAATGTATTATAATGAAAAAGAAATAAATAGCATTAATCTTATAGGGCTTGGTAGGGGCAAATGTCTAAAGtttaatatatacatatatatattctattataaataatatattaaGCCTGTTTTTTGA
AGGAGCTGCGTTTATTGAGACAAGACAGTGTAAAATCTGGCTTATGAGCTATTTTCTATTATGTTACTGTATCCCTTTAGTTTCAGCTGTGCTTCACTGCAATAAATGCTTAAAATATTAAATTATGGTAAGTTTATTATTATGCCTCAATATGTAACACAGTAAAAACAAACAGTTTCCATGTGAAAATCATCAACAGAGCTATT
TGGAATAGTTATGAAGAGTACTGCTTTACACACTTTAAGTGAAGTATGCATACACACGTGGGGATGCAGGCACATATACATTTACACATAGCTAAAAGATAATAAAATGCCCtgtggaaaattctaggctcagaatcttagtgccaaaataagacaggtggtggtgcatgcctttaatcccagcacttgggagacagaggcaggtg
TCCTAGTGAACTGCCCACATTGTTCCTAAGAAAACTATACATAGTGTTGGACTATGAATTCGTCAAGTAAGGAACTCAAAAAGAAAAAGCAAGTCCCATGAATAAAATCAGCATTTCAACATACAATTGTTCCTCCCCCCCCCCCCagctggggactgaacccagggccttgcgcttcctaggcaagcgctctaccactgagctaa
ttttttttttttttttttttttttttttttAATGCCTTCTCTAAATCTTTCTTGCTCTGGCCTCAGCCACGCTAAAATCCCTTCTGAGACAAGAAGTATAAATAAACACAAAACTTCCTCTAGACTGAAACAGAAACCATGATGTATGGAatatatatatatatatatatatatatatatatatatGACagaaagaaagaaagaga
tgcaaatcttggcaacttgcatccaatctcctgtacccactatgaaagggaaactattcctgaaagctgacctctgactaccacatgtgccccCTCTAGTAATAAATGCAATAAAACTAGCAACTTTTTCAGCCCACGAACCCCCTCATTTCCATTCTCTCCTCTCTATCCATTCTGCACGTGTTTTCAAACTCCAAACTCTGCAC
tggcaacttgcatccaatctcctgtacccactatgaaagggaaactattcctgaaagctgacctctgactaccacatgtgccccCTCTAGTAATAAATGCAATAAAACTAGCAACTTTTTCAGCCCACGAACCCCCTCATTTCCATTCTCTCCTCTCTATCCATTCTGCACGTGTTTTCAAACTCCAAACTCTGCACAAATCTGTG
aggttcaagttccactgcctcagcttcccACATTCCACTATTCCTGACTTTATCTTTTTTTTTTTCCCTCTAAAAAGAATGGCGAGACAGACTAGATATAAATAAAATGTATGCTGGCCACAGAGATTCACTTGCATAAGCACCTAAGCAATGCATGTGGCCTTTAGGCTGAAGTTCCTAGTCAGACAAGAACTGCTTTAGAGAGC
GATGAACACAAGGTTTCCAAGCAGAAACAAAAAGATGAGCAGAAGAGGTTCAAGGAGTGAAAACCCAGGCTGAGTGAAAGGACTCCCTGACTATAGGTGAAATAAAAACCAGGCAACAGCAAGTTCCTTATGCCTGAGACTATGCTGCCTCTTGGTTCATCCCTAGTTAAACACCtacaggcccatgagctgcctgacatgggtgc
AAAAATAGTGCTTTCTCTAAGTAGAAAAAAAAAGTAGTGAGGCGTGCTTCAAAACACATCTTAATGTTGAAAATTTCTCAACAAAATTTTAAAAAAAGGAAATAAAGACCCTCTCTCCTTTCTTCTAACTCAGCTTCCCAATCTCTCTCCTTTTCCTATCAGACTTATCAAGTGTATTTTCAGCTTCTCCGCTGGTCTCCTGGGGA
AAAATAACTTACCTACATTCACAAATATCCACATCTCTATAAATGTCACCTTTGAGTACAAAAATATTATGAAGATTAATGCTATATTTCCAGCACCCTTAATAAAAGGTAATATGTAAAAAAGAGGATATCAGGGTAATTGTTGGCTGTGTGAATGTGGTAAAATAATTATATACATGCACAAAATTATCAAAGAATCaataaaa
GCTAATTGGAGCCTACCTGCTTCTTCAGGTGTCTAAATTGAGCTTTAAGGCGTTTCCCTCACATTTCTTTCTAACTTTATACACATGGGGAGATGATGTTAATAAAGCAAGCCATTATAAGCTGCCAGCTTACAGCGTTTTGGAGCATATAATTCTTCCCCTTTGTGGCTCTTCGTGGAGACAAGTTTACTGGGAAGCTTTCAAAA
AAATAACTGTGCTAGGATCTGAAGCATATCTCTTTAAGAACAGTGTTAGAAGGTGAGGAGATTCAGTTATAAAAAATTCCTGTTCATAACTTTACGATCAAATAAAGGCACGATACCCAGTCCAAGACAAAAGAGCTTCAATTTAATGATAATTTAAAAACAAGCAAAACCACGTTACCTTCTTTTTTGaatattaaaaaattgtt
acacacacacacacacacacacacacacactcactcactcacTGGCAATACTACTGAACCTATTACGACATTTTGCCTAAAGAAGAAGGATAATTACAGAAATAAAGGGATTGGCTCATATTAGAGTGTAGCTACTAGGGCATCATGCCTCCAAGCATTGTCTGCTGCATGCTGAGGACTCTTTCCTGGAGTCTCTTCTTTGTGTC
CATAATTAAAAAATAttttttttcagagctgaggactgaactcagggtcttgcactttctaggcaagtgctctaccacggagctaaatccctaaccccAAAATAAAGTATTTTTAAAAGAATGGCAAACAAATACTTTCCAAGACCTTCCCAATGTGCCCAAACTATGTATTTGAGAGCAGATGCTTACTGTTCCAAAGTCTTATT
CTCTTTACTTTCTCTTTTGTACATTTCGCAATTCCAGAGTAAGTGACCATGACTGGTCCATTATTACAAATGGGTAATTAGTCCTTTTGTGTGGGTTTTAAATAAAAATGAATTTCTGCTCCATGTACCTGGATAATGTTGCTATATACCAGAACTATTGGAATTTTAACTGTGGTTTGCCTAACCACACAAAACCTTTTGTTAGG
gcaggtggatctctgtgagttcaaggccagtctgatctacagagtgagtttcaggatggcccaagctacatagagagaccctgtctggaaaaTCCAAGTAAATAAACAAAAGATCAGAAAATGAATGGAATGTTGCAGTAGTGCGTTCTAGAAGATTGGTTATTTACTGACATTTAGTAATTGTGTGTTTGGCGTGTGTTTGGGGG
tgcagcacatagatcctgtctcagaaaagaaGGAAGTAGAAAGGAACAGCAAAGAGGTCCATTCTTGGTTATGACAAAGAAGCTATAACTTGTCTGCACCAATAAAAGATTGGGGATAATATTATCTCAAGTAAGTTCCCCCGCCTTGCCTGACTGCTTCCTGGCAATGCTGAGCAGCTCCAGAATGCTCTTAAGAACAGTGTTTG
TCAAACTTTTTTGCTTCATCTGTCTGGTGAAGAATTTATATGTGTGTGAGCCATGCTCATGCCTGTTGTGTTTTAGTTCTAAATAATATACTTTATTGAAAATAAATCACATTGGCTTTTGACCCTCTGCAATGACTTGTGAAGTTTTATGAGCAGCAGTGTGATCAAGGGCCGTCTGCAGGACAACTGCACCCTCACTAGACTGA
ACTGTGTCTTAAAGCTTTCTGTTGGGGAAAAATACCAAGTAAGGACTGTTACTCATCCTCACATGTGCTGATAAAAGTAACAAGGTATTTTTATGTCAGGAATAAAACCCTGTGGGCGTGGACGGTTTCCAGTTGCTCTGCCATTGCTTTAGTTATGACTGGGGAGGCCATCAGATGTCGTCATCTCATTAGGGGTTAGCCCGGTG
aattaatctaatctagacaacccctcaaagacaccccaaggctctatcttgtacgtgattctagatcctgtcTGCCATTTCTTGAGCCCTTTCTAATGTTAATAAAACCTTAGCTTTGCTTCCCACTGACTAGCCCTGAAATTCTTTACTGTTTCAAAGCTGCAGATCTCGGTTTGCATACAGTTCCTCACAGAATCCGGGGTGTC
GAGTgtcctttgtctctgactcaggtcttttggcatcatcagtgaggctgagacagactggcttgttagctcacgaaaggataaaattcaaaaccctGTAAATAAAGCTCTTGGCCCTACTGATAACAGACTCTGCTAGTTAAGTTACCCATTGGGATTGAAACCCAGCATTGACCAAGCAGGTTTCTCCTCAGGTGAGTGCACCA
AGAACAGCATCATTGAAAGGATGCCAATGAGCTGCTTGGTGATGGGCCTCCCGTCCGATCAGATGGAAGTCTAGAACATTATTGCTTTATTAGTCCTATTAATAAATTGTAAATCACTCCTAGGGAACCCACCCGGTCAGGCGCTCTTCCCTGTGGGCGGTCAGATGTATCTGATCTGTGGGTGTCCAAACTCGATATCAGTCTGC
GCCCATGAGATAAACTCAAGCACCTTCCCCTCCAAGTGCTATGAAACTTTCATTCCCTCCCACACCCCTCTGGGGCTTGCTCACACTTGTATTAGGTCTTAATAAATTCTCTGTCTGTCCATGTCCTGGTAAATTCTTTCACCACCTGCCTGTATTACTGTCCTATCACACACAGTGCTGGCAAGAAGAGAGATGATGAACAAATG
CAAATACAAACCTATATGACAAAACTTACCACATCTACCCACACTTACACCCTACCCTGCCACACATATATAAATGAAATGTAACTAAGTATTCCCGATCAATAAAGCAGCTAAAACTGATGAGATAGGTAAAGGTGTATAAGAGTATTTTGTACTCTTATTTTTTGCCTTTGtctattttttaaaatttatgcatagaggtggtt
TCTCAGTGTTTTCTTATCCCTACAATGAAAAATATGAAGTCGCCTTTGGTCACAACATTCTAAATACGTCGTAGTGGGAAGAGGACAGTGCCACTTTCTGAATAAAGAGGTATCGAGGACAGGGTGCAACACAGAAACAGATTTGGATGCTTCCCCAGATATGTGCTGCACTTACTGAGTCATGGTCACCAAGTCCGAATAGCAAC
ATCAAAGTTAAACTTTGACTTGGATAAAAACCTTTGTATAAACTTAGCACTCTGCACATTAAACACTTACTGATAAAAATTATGGGGAAAAAAAACTTAAAATAAATAGAGTCTTTGGCAAAAGAATGAGAGCAGAATAGTGCGGTCATTTCTCAGGGTTAAGCGAGGATTAAATCTATAGGAAGATGCTAGCTCTTGAGGATCAA
AAGAGATACAAAATCGATATACATTATATACATTACACATTACATACATTTGTGGAAAGGTCGTCATGAGACTCATTATGGTGTTCAACTAATACATGGCAATAAAGAAAGGGGGAGATTAGAAGTGATAAAAACCCCTAGCACTGGAAGGAAAAGCAAAAGCAAACAGACAAACAAAGCAGCACACGCACAGCTCTTACTGACTC
GCTCAGCTTCTGTTGGTTACATAAGCCCTGGTGCGGCTGCAGCTTGGACTCCAGTCCATTTCCATACGGAATTACCATCAAAACAAACTGAACTTTCAAAAATAAAAAATAATTAAACCATCCAGATATCGTCTCTGTAATAGACTCTATTCTATAGCAGATGCCAAGTCTTGCAAAAGCAAGTCATCAAAAGTATATTGCTATTC
CAAGTTCCGGGTTGGAGAAGTGAGAAGCACGGAGCAGAGAGGGCAGGGGGTACCAACTGGATTTCTTTTGATCCTTTTGCAATGACTGCATTAAAACAGTAATAAAATGGCTAGCCTAAGGCTTCTCATCAGGAGAAACAGACATATTTCAGTTCTCTAAGTAATGGCTGTGTACCATGAGTTTGTATGTTCGTTAAGAGCCCAAC
cagggagttctagaccagctggggctacaatgagacaccatctcgaaacagcagcaacagaactcacaattccccaaactgtcctctgacctccacaAAAAATAAAAGTTTCCAAAAGATCTCCCCAAGAATAATAAATGAATAATTTTAAAACAGCCCAAACATAGATTTAAGCTCTTAATGCTAAAGAAGATATGGAAGAAAAG
agacaccatctcgaaacagcagcaacagaactcacaattccccaaactgtcctctgacctccacaAAAAATAAAAGTTTCCAAAAGATCTCCCCAAGAATAATAAATGAATAATTTTAAAACAGCCCAAACATAGATTTAAGCTCTTAATGCTAAAGAAGATATGGAAGAAAAGTACAGAGACTATGTAGAACAGGCTGAAATGAG
ACTCTTGTGTGGCCAGGATCAACTTAACAAGGTTTGGGCTTCCCCAGAGAATCCGTACACCCTCCCGAAGACAAGGTCAAACAAAGCCAGGCCCTAACTGAATAAACTATGCTTCCTGACTGCCATATTCCCTagtggttctcaacctggggtcgcaacccttttatggtcaaatgaccctttcacaggggtcacgtaacagatac
aatgcaagacaggaaggaaccaaaatgtccaCTTACATGGGTTCTAGTAAGTAAGCGTTGGCATAGCTTTAAATTTTTTTAAGATTATATAGAGCTATTAAATAAATACAAGTTAAAATTATTGGATATTAAAATAAAGGGGACTACaaccaggcatcgtggcccacgcctttgatcccagtgcttgggagacaaggcaggcagat
TTACATGGGTTCTAGTAAGTAAGCGTTGGCATAGCTTTAAATTTTTTTAAGATTATATAGAGCTATTAAATAAATACAAGTTAAAATTATTGGATATTAAAATAAAGGGGACTACaaccaggcatcgtggcccacgcctttgatcccagtgcttgggagacaaggcaggcagatctctgttagaagccagcctggtctattctatg
ATTAAACgagagagggagagagggagagggagacaggaaaagggagacagggagagggggaggggggaggggggagggagagggagaggaagagagagCAAATAAATATGAGTAAAGAAATACACATTCAAGTACTGTTAAGATGAAAATCCATCTCCATTCAGAGGCACATAACCTGAAGGCCCACATTAAGGTAAGGCAATACT
GTTTAAAGGGGTTTATCTTTGGCAAAGGGGATATGGCTAGTCAACAGTAGTTCTGACTACAGGAACAAAGCCAGCTTCACATAGAAAAGGGCAATGTCAAAATAAAGTGTCAAGGTTTGGGGCAGAAAGCCTAAACCGGGAACTTGGTGAGCTCTCCACCCTCTTTCTAGCCAAAATCTCCTCCCCAGGAGTCTTAGCAAcctaaa
tgggatacttgagaccctgtctcaaacaaaCACACAAATGGAGTAACAAACACTAAGTTTGTATCTTAATTACAACACTGTGCTAATTCCTAGGACAAAGAATAAAGTTCCTTATACTGTTAGCGGCATGAAGGGCCTACCCATTTTACATCTGGTTACCATAGTGATGATAATGAGGCTCTCCCCACCCCCACACCCCACCCCCC
tcagttgtagagtgcttgcctagcaagcacaaggccctgggttcggtcctcagctccaaaaaaaaCCCAGAAAGTGTTTCTGTCCCGACAGGGTCACAAAAATAAAGTTCTACTATGGCCTCTTACAGGTCCTAGAGCGGCGAAATGTATAACAATGTATATCTTAAAGTACCCAAATTCAACATCTTGTCAATTTGTATTCCAAC
TTCCTCCAAATGTTCTTGGACTGTTGCCTTTGAACGCAGTAGTGTCATCGTTGCTTATGTTCTGAGATTTCTATCATGAGTTAATATTTAGAAGAGTATGAATAAAGTAGGTTGGCAAGCATTATTTAATCTTTGGGTCATAACGTAAAATTGCTTCTTAATTTATCAGGAAATTCTTGGCACTTTTACTATGCTATGCGTGCTTA
acatgaaccaccatgcctaaggagaaaaattgccatacctactgtgAGACAATTGCTGTGTGTTTTACCATGATAATTATGGTCATTAAATGCAGATCTTAATAAAAGATTCTTCAGCTGTCTTAAAAAGGATGGAGTTTTAAAGTTTTAAAGTATGGGACAAGGCTGCAGAAATGGCTCAGCAGCCAAGAGTGCATTTCCTAGAA
tttctggagattgaactcaaagttaccaaggtttagaggcaagcagtttctgcccCTAAATTCTTATGTTTTCACACAGTAGTTTTTAGAGAAGAGTGACAATAAAGTCTGTGCAGGACATTAGATCAGCAGTAGGTTTACTACATGATTGTTGAACCGCACAGATACAGAGAACCAGTCTTAATTGATCTGTTTATTGAGTGTCT
TATTACAACCACCTTCCTTATCCCCCGATATTCGGCTCTCCCACCCCCTCATCCTCTCCCCGCCCCCCTATCTATTAATCCCCCCCCACCTATACTACACAATAAATTACCAGCAGAATATCACCACCCAATACTATTACCACCTTCCAAATAACCAAGTCAAAATCACCATACAAAAAACATAAATATCCCTATAAAATTAACCA
CTAAGGAAAACAAATGGAACTGTTAGGAAATGAGAAACATTTTTATAAGACTTATAAAGACTTACAACGTGGCTGGAGAGTAGTTTGTGAGAGGGAGACAAATAAATCAGAGAAAGAATCAGGAGCCAGTTTGTGGGTCATAGGAAGGAAGCTGGAATTACTTTTTTTTAATTTGATGGGGTGAGTTTATTAAGGGAGTACTTTAT
aaagttgctagccacTTTCTACTTTCTACTTTCTATTATGCATTCCAGTGGTTTTGTCTATAAGATGTAATCACTCTCTTCAAATCTTTCTCACTAATCAAATAAATCATGAAATATAATAAATGATATAGAGAAAACACATTGACCCGACAGTTCCTCTACTGAGCTTGGTATGTCAAAGAAGAAGTTATTAGGCTGGAGATCTG
TCTACTTTCTACTTTCTATTATGCATTCCAGTGGTTTTGTCTATAAGATGTAATCACTCTCTTCAAATCTTTCTCACTAATCAAATAAATCATGAAATATAATAAATGATATAGAGAAAACACATTGACCCGACAGTTCCTCTACTGAGCTTGGTATGTCAAAGAAGAAGTTATTAGGCTGGAGATCTGAAAAATGTTAATCAGGA
acatacaccatcacacatacatacaaggaggcacaactccaatgtacagaaaacaagaaaataaatcataaataaaattaaattgaaACAACAATTGGAAAATAAAGATTACTTTTGCCTTGTGATggcatggaggctcacacatttcagtactttcagtactcaggagctgaggcagcagtattgctgcaagttcgaggttagtt
ttacATGTAGCACCTGTAAAACTGACTTTTCTTTTATTTATGTTTTGGTCCTTCATACAGATTTACCTTGGCATAACTAACAAAACCATCAAATTAACTGAATAAATGTAAGAGAATTTTAGATTCAAATAAACTACTTTTAAACGAGCCAATTATTTTAACTTGGGGATTTTCACTATCAGGCACTTATTTTTAATAAAGTTGAA
TTTCTTTTATTTATGTTTTGGTCCTTCATACAGATTTACCTTGGCATAACTAACAAAACCATCAAATTAACTGAATAAATGTAAGAGAATTTTAGATTCAAATAAACTACTTTTAAACGAGCCAATTATTTTAACTTGGGGATTTTCACTATCAGGCACTTATTTTTAATAAAGTTGAATATTTCTTCCACCCATCCTATTTTCTT
TAACTGAATAAATGTAAGAGAATTTTAGATTCAAATAAACTACTTTTAAACGAGCCAATTATTTTAACTTGGGGATTTTCACTATCAGGCACTTATTTTTAATAAAGTTGAATATTTCTTCCACCCATCCTATTTTCTTGCTTCCGCATTCCCATGTACGTCCCTATACCCCCAAAAGAAGAAAGGCAGCATGGTGTTATCTCACA
CCGGATCATCTCCCTTCTTGTTCTGAGCAATGAATTACTTCTATAATTCTGCTTGGGTAGTGTCATTCCCTGTTTGCGTGGGAGGGGTAGATCAGGGACAAATAAATAAGTTCCATGGGTCTCTGGTCTGACTGTAAATGCCAAAGTGTTACAGCTCTTAGAGAAAGGAGGAGGTTTGGATGGCCTGCACAGGGCAGGTAGCCAGG
GTTTGGTGATCTAGCAATTCTGTTGGCATTTACTCACTTTTAGGTCTTAAAATAGTTCCTTTCTTCCTTCCTTCCATTCATCTGTTACAAAAGTTTATTTAATAAAAGATtgtaggctttaatttttcttaaccctatttttaataatggttcctaaacactttaacctcctttctagcctaccactcatcaaaggctattaggat
GCTTAAAGTCCAACAATGTATCACCAATGATCATAAAATAGAAAATGGCAAAACAGGGTATATCAATAAGTTAAAAATTATGTAGTGTAAATGTTGATTTAATAAATGGATGAGATAAAGGATAGGTGACAGGGAGAGGGGAAAATGGAGGCAAGTAAGATTTAGAGAATAAAGAGGGATAGAAATGTTTGTTATGAAGAAGAGAA
AAGTTAAAAATTATGTAGTGTAAATGTTGATTTAATAAATGGATGAGATAAAGGATAGGTGACAGGGAGAGGGGAAAATGGAGGCAAGTAAGATTTAGAGAATAAAGAGGGATAGAAATGTTTGTTATGAAGAAGAGAAACGAGCATATTAGAAACAAAACACCCAAAGTCTAGAGTTATAACCCTGTATCTGTTTGTTGAGCATA
AATATTTACATAATGTTTGAGTAACATGGTTGGAAAAATGAATTTTTTTGTTACCTCTCAATTGTTTCTTTACATTCGTTCTAGTTTTTTTCCAGCTATAAATAAAGCTGATATGAATATTCTTGGCATCCACCCTTGCTTTTCTTCTGGGCAGTTTCCTAGAAGTGAAGAACACCGTAGATTTTAAGCAGTTGTGATATTTTCTG
TAGAAGTGAAGAACACCGTAGATTTTAAGCAGTTGTGATATTTTCTGGTTGCACCGTCCAGCAGTCTGTCAAGTGTTTTGCAATCAAATTCTTTTTAAGAAATAAAATTATATGAGACATGGATTAGTTAACGGCAGAGAAATAAGTGGACGGAAAACCAGTATCTTAGACTAAATATGATTTTTTATATGAACAACACATAAATA
TTTCCTGCCTTCCAGATGCTTACTTACATTGTAATAGCTGTACTGTCACTCCTGGCTTGAGGATGTTTTCCTTCTCTTTTTGGAAGGCAGGTATTGACATAATAAAAGGGAGACTGATTTACCTGTAGGTAAAGAAAGAGTGAGGAAGAGGAAAGAAATGAAACAAGCGTGTAGATGGGGATGGTGGTGATTTTACCCTGGACAAG
ttttactttattgcatGGGGATGAAAAGGTTCTTAAGTGTTTATGAGAAGAATTGTTTTTGTTAACATCTCATTGACTGTATGTAATTATGTGATTTTATAATAAAACTGGAAAATAACATACAAGTATTTGGTGGTGGTGGGGAAGTAAATGTTAGCCCAGTGCTGACATTTCCTCCCACTCCTATGATGGGAAAAATGTGTGTG
CATTGGTTCTTTTGTTCTTATTTCAGGCTACAGACAAGAGGAAAGCTCTAGAAGAGACCAAAGCATATACAACTCAATCTCTAGCTAGTGTTGCTTATCAAATAAATGCATTGGCCAACAATGTGCTCCAGCTGCTGGATATCCAGGCCTCTCAGCTGCGGAGGATGGAGTCGTCCATCAATCACATCTCACAGGTACCAGCTTGT
tgtgctggccttaagctcatcattgttgtggtttagcctctgagtagctgggatgaccatatgtcccaccatgccAGACTGTTGACTTTTGTTGAGGTAAAATAAATTACATATAATTTAAGCTTATAATAGTATCTTGCAGATTTTCACACATTCCCAAGAGATCATAAACATAAAGAAAGGAACTTGTGCTTTTTTAAACCTTC
TATGAGATGAGATGTATTTACTTAAGAACCCTCAACGTTTTAGAAATCCCCACATATATACTTAATATACATACCTTCTAGTCACTGGACCTAAGAAGCAAATAAATGTAATATCACAATTACATTTTTGTTAGGTTTTTAGTGACATATCAGTGTGATCTGAGTAGTTAGAACAGTACTTGGCAAATACACATCCTCTTATGGTT
TCTATTATGTTTTTTCTCCTTTGTAAGTTTCCATAGCTGTTTTTTTAAAGTTATTTTATTGATTAGTTTTTATTCTGCATGAAAGTTTCTTGTTTATAGTAATAAACAAGAAGTACCTTTATTCCTTGTAAAGTTTTTTTTTTTTCAGATTTTGTTTTCTAATTTGCTTTAGGTCCCCTCAATCCTTAGGGAATCTGGTAATTTTT
AAAAttcttgtttttctttttcttttgtgtttgtctatgttcgtatctgtctctctgtgtgtccttttgttatattgttcatattcttgatttttttctAAATAAAAACATTTACCTATTTTTTGTGTGTATTTGTTTGTGTCtgtctgtctgtgtatgcacttgtgttcccacttgtgtgatcagaggaatctactggaattggc
CAAGTTAATTTCAGATTTGATTGGGACCTTGTTTCTGGCGTATTGAACAGAGCTCTGTAACAGAAATTTGGGCATACCGCCATTTCCAGAGTCTGGTCCAAATAAACAAGAACAAACAAGGGTTGTCTTTTTCTTTGCTGAAGGCTTTCTCTGTCTGGCTTGTCTCAGGACTCTTACCCCTTTTCTGCCCATCTCTGTTTGCTATT
aataaacatttagcttgatttaaacattcagtttacacatgtatcaaaaaatttaatacagtacTGTTTATGTGTAGCCTTTGTGTACCATTTACAAAAAAATAAAACCATGAAATTGTGAAGTGTGACCTAGCTTCCACAGTGTTGTAAGACCAGAACTCAGCCTACTCTGTCTGCTCTTCTGCTTGCCTTTACTCTGAGCACAC
ACATTTATAGTAATTCAAACAATCTGAATGTCAGCACAGCACTGATCTCAATGCACTATAGCCACTGATTTTGTTGTTGTTGTTGTGTTTTATATCTCCTAATAAAGTAAAAGTGACCAAGCAGGCCTCCTCTCCTTCCACACATTCCAGGTTTCTAGGAAACAGCTCTTCTTTCCTTTAATGGTTGCTTTAGAAAATGTATTAAG
ttgatctccttgtccacacataatgccgtgTTGCTTGTATCATAaacaacaacaacaacaacaacaacaacaaacaacaacaacaacaaACGCCCAAACAAATAAAAACACAACTTGAAAAAGCCATTTAGTAAGTAAGGCATTTAGATCATAGATTATGATTGGTTTTAGAAAATAAATTGTATATAATTTGTCCTTTTATTTTT
acaacaacaacaacaaACGCCCAAACAAATAAAAACACAACTTGAAAAAGCCATTTAGTAAGTAAGGCATTTAGATCATAGATTATGATTGGTTTTAGAAAATAAATTGTATATAATTTGTCCTTTTATTTTTAAATATTTGTGTGCCTATGTATTATGGGGATGAAGTTCAGCaatttatattttttaaaaatagaaaaattGCA
TTGGTGGAATTATGTGATCTTGAAATTTGTAGTTTTTTTGTATTTATGTGTCTTTGCAAGTAACTGGAATAGTGTAAGTTCCTTAGCCAGCTCTGCCCAGAATAAACTTATACTTTGAAATGTGGTAGTAATCTTTTTCCCAGAAGACTGTTGATTTTGTTTGTATTCTTCAAAATATTTCGTAATGTCTTTTAGGTTTTAAGAAT
TGTATTAGTGGCTGTTTTGGGATTTTAAAATTTTGCACAACATGTAGATGTATATATTTAATCTGTTGGGAAAATTCATGAACCCCCCCTCCCCCCATTCAATAAAGAAAATTTTCTGAGCCAGATGTTGGAGAAaattataacactatagagtctgaagcaaattaagtttgaagcccacttgggttacatagtgaagctcagac
TTCCCTTAAATAGATTATGCACATTTAAATAGCATTTAAATGAATTTAATAGATTTCATGCAGAATAGTATATGGTGTCTATATTTTAATAGGAATTTGAAATAAAAAATAGCATAAAGTAAGTCTGGTTAGATTTTGGGGAACAGAATAAAATACTGATAGGAGAAACCCACTATGCAGAACCTAGAATATGCACATGAAGAACA
TAATAGATTTCATGCAGAATAGTATATGGTGTCTATATTTTAATAGGAATTTGAAATAAAAAATAGCATAAAGTAAGTCTGGTTAGATTTTGGGGAACAGAATAAAATACTGATAGGAGAAACCCACTATGCAGAACCTAGAATATGCACATGAAGAACAACAACAAAAGATGATGATTTTTATGGGCAGCCACAATATTTCACAG
TTATATTTTGAGATTTAAGAGGCAGAGATTAATTTTATAATACTCCTTCTTTGGAACACAGTCACATGCACAAACTGTTTAGTAGAGAAAGCTGAGCTTGAATAAAGGTTGAAAGTTAGGAAGTTGTATAGTTGCAGGGTTCAAGTTTAGTTTAGTTCTATTGTTCTTTAATTTGAGAACAGCTTACATACAAATGCTGAGGGTTT
TACAGGTCGTGCATGCACATTGTTTTAGGTGTGTTAGCTGGTCATCTCTCACAGAAGCAGCCTTTAAGAGTTTTTATTTAGAGTTTTCACTGAACTGCTCAATAAAAACATAGCAACATATATCTTCCTAATAGTGTAGGCTTGCTGAAGACTTCAGTAGTCTAGATAAGAGAATTCTCAAACTCTTTATTCTTTCTGTAGTCAGA
AATACCAAACTCTATTAGAACTGTCTGGGAATCCTTACTTCACATTCTGATATTAAGAAAAAGACATCATGTTAAAACATCAAGAACAAGTTGATGCAGAAATAAAATTTTTCTTTCCACATTTTAGCACGGAAATAACCAGCCTGCAAGAACTGGCACATTGTCGAGAACAAATCCTCCCACGCAGAAACCACCAAGCCCTCCTG
TTGAATGAGTTGACAATTTCATATTTAAGCCCATGTTCTATTAGTGGGTCtttttattaaaatgtgataatttaattttaaattaatCATTGGAAAATAGAATAAAAATCTTACACAGGCACTATAAATCTTTGCCTTACTGAGTTTGTGTGCAAATCCAGCAAACAGTATTGCTTTTAAAATACAGTATAagctaggcactgtgg
TAAGGTATTCTGGGAGAACATTCAGTTATCCCTTTGGAATTTAGCTAGTGAAACGTAGACTTTTTTTCAGATGGGTTAGAACCAGTGCAAGCTGCCTAGAAATAAAATGTGTATATTAAAAACCACACATTTGAAAGGTAATCATAATGAAAAGAATTAGAGGAAAATAATCTTACTTATCAAATGTATTGTTTAAGGAAAATGAT
GAAAGGAAATAGAGTGTGATTGGGATGCTCTGATGCTTTGGATTATTCTTTCAAAAGTTTTGATGCAGCCTAGGTTTTAAGTTGGCTGACAGTACTATGAAATAAATGTCAGTAGGATGCGTTCAAATTGTCTTCAAGTTGGGAAGGACTAGACTATAAAGAATTGTAggggttggggatttagctcagtggtagagtgcttgcct
TTTAGATCTATATGAAATATCAGAGCATATATATTTCTCTAACCAACAAATTTGTACCTTGGATTAAAATGATAAATTGGATGAAATTATCTTAGGGACCAATAAAGTTGTTTTACTTGGTTAATGTAACATCACTTACTGGTGATCACTGGGAAGCAGAGTCTTTCCATTTAAACCCCTTGACTTGTTCTGTGTCATTTTCAGCA
AGGAACCTTTGATGCCAGTTTCCTACAAAGTATTTCCTGAAAAAGGCTGTGCATACTTTAAGCTAGCCAGTAACTGGCTGCATTATATTAATCAGGAACTAATAAAGTGCAGATAATGTACATTTTGACTGATTAGTGATTAAGTTTCCTTTTTCAGTATCCATTAAAAGACCATATTTGACAACTTCCCCTCAGAAACTGAAAAA
AAGACCATATTTGACAACTTCCCCTCAGAAACTGAAAAATTAATCACTAGATACATGGAGCATTCTTGTCCCTTAGTAAATTTAGGGTTGATTTCTTACAAATAAAGTTGGCAACTTAAAAAAGTAACAAATGTTACTTTGTAAGAAAGTGTTTCCCAGAGAAGTATGTAAATGTAGATATACATTCTTTAAAAGAAATTCATGGT
tccttgggaggttgaggtagattgagattttcgtgttagaggatactgtgagctatatagtgagacactgtctttaaagaaATATACAAGTCAAGACAACAATAAAAATATACTTTAAGAGATTTGTCAAAATAGAATTACACTGTACATTTATCAGGAAATTGAGACAGTGTCCCTATTCCTTCCTTTAATAGCACAGATTGTTA
TAACTTTTTGATATGTATACTTAATTTAAGTAGATAGTATTAATGATATCGTTTGAGATTACAGAAGATTCTATATGTCCAGAGTGAATATTGTGTGGCAAATAAAAAATACAGCTGCTGAATATATTCAATGTCAAACATTGAAATTAAGACAGTATTTAGTTCCAATTTACTTCATTTGCAATCTTCCCATCCATTTCAGAATT
AGATTAAGAAATTGTATATCAGCACTTTAAATATTTTATCAAGCGTATATATTTTATGTGCTTTTTAAATGCTCGTGTTCTGGTACTCAGAGAAAGTGACAATAAATACATGTATCTATAACCTAGTCTGGTTTAAGATATGAGCTCTTAATGACTCATGCCTTTTTTTATTTAACATCAGATAGGCTTTTGAACTATACATGGAT
AAGTTAAATTAGCTATAGACCTTTTCTTAATGATTGTTGATCTTTTGCAATCTCACATACTGCAGTGTTTTGGAATGAGAAAAGACTGCTTATTTAATTTAATAAATGGCGGTAGTCAATTGGTACTTCAAATCTTCCCCTATTTCACTAATTTAGTTATTAAGGAGGCAAACCATCTTTCCTAGGGGAGAAATAATTCTGGACCA
CACTAATTTAGTTATTAAGGAGGCAAACCATCTTTCCTAGGGGAGAAATAATTCTGGACCATCATAAATGCTTTAAAAATTGTATTTTAAGAAACTTAAAAATAAATGACATATATAAAAATCACTCAAGTATTAGTCACATATAATAGAATATAAAATATGGAATTTTAGGATTATCTTAAAAAATGAGTTTAAGGGAATATTTA
TTTACTTCTACTGTgcctttaatcccagcacttgggaggcagaggcaggtggatctctgtgagtttgaggagaaaccctgcctagaaaaaaacaaaaATAAATAAAAGTGAATAAATAAACTCCCACTAGAATTGCTTACTTTTCCTAAACTATAGATTTACTTGGTATTACATTTTAAAATTCAAGTAGggggctggggatttag
CTGTgcctttaatcccagcacttgggaggcagaggcaggtggatctctgtgagtttgaggagaaaccctgcctagaaaaaaacaaaaATAAATAAAAGTGAATAAATAAACTCCCACTAGAATTGCTTACTTTTCCTAAACTATAGATTTACTTGGTATTACATTTTAAAATTCAAGTAGggggctggggatttagctcagtggta
gcctttaatcccagcacttgggaggcagaggcaggtggatctctgtgagtttgaggagaaaccctgcctagaaaaaaacaaaaATAAATAAAAGTGAATAAATAAACTCCCACTAGAATTGCTTACTTTTCCTAAACTATAGATTTACTTGGTATTACATTTTAAAATTCAAGTAGggggctggggatttagctcagtggtagagc
TGGCAGACTCtgtgtgtgtgtctgtgtttgtgtgtgtgtgtgtgtgtgtgtctgtgtgtgtgtgtctgtgtgtgtgtgtgtgtgtCTTTATTGGTTTAAAAATAAAGGTTCAATAACTTAGTGGCTAATTTAATTTTTCTCCTATCAGTTGGCTTTTTAAGCACCCCCCCCCCCCCCATCGCCCTTGGtggtttagtcagtgttat
AGCATGGCTATTCTAACAGATGTTCATTGAATTGTATACACTTTGGGTCTGGCTAATGTCACTATTTCAATATGCAAGTTTCAATATACAAGTTCTTTACAATAAAGTTTGAACTCGTTATATAAAACAAAAGCCATCTTTAAGAAAATGCAGAGAGGAAGTGGAAAAACAACCTTCTTACTATTGCCCAAGCTTTTCGCTTTCCT
gcagagcgcttgcctagcaagtgcaaggccctgggttcggtccccagctccaaaaaaaaaaaaaaaaaaaaaaaaaaaCCATCACCACCACCACCAACAAAATAAAAACACATAGTCATGTTTTTAGACTCTATATAAATTCTCAATGACTGCCTCTTGGTATAGCTTTTACAATAATTTTTGTATTTTCAGTCCACTTAAAGTAA
aagtctcaagaatctctgtgtctgcttgccaatgctgtaatgcaggagtgcattgccacacttggctgctatatagggctgaagttcATGCTTGATGTTTAATAAAGCTGCTAGGTTTATGAAACCTACTGGAAAGTAGGAGAGAAGTTGAAAGAGGTTAGTAGGTCAGAATTAGCAAACTTTAGAGTTGTTATGAATGCATTGAA
TTTAAGTTCTGCTTGTAACTTGTGGGCTGTTAAAATCAGGTGGTAGGCCAGGTTATATTTGAAGGCATACTTTGGTGACCCTTGCATTAGGCTAAAAATGAATAAAGACAATAGTCTAGAGAAAAGGTGGTTTATGAAATAAATATGAAGGAATGTTGAATAATAATCAATAATTTGATTATTATTTATGTGGAAACCAGGGCTAT
AGGTGGTAGGCCAGGTTATATTTGAAGGCATACTTTGGTGACCCTTGCATTAGGCTAAAAATGAATAAAGACAATAGTCTAGAGAAAAGGTGGTTTATGAAATAAATATGAAGGAATGTTGAATAATAATCAATAATTTGATTATTATTTATGTGGAAACCAGGGCTATCTATCTTTGTGTTGTTTTCTTTATATTATATCTTGCA
GCTATCTATCTTTGTGTTGTTTTCTTTATATTATATCTTGCAGACAGTTGATATTCATAAAGAGAAAGTGGCAAGAAGAGAAATTGGTATTTTGACTACCAATAAAAACACTTCAAGGACCCATAAGATTATTGCACCAGCCAACCTTGAGCGGCCAGTCCGTTATATTCGAAAACCTATTGACTACACAATTTTAGATGACATTG
TAGTTCATGTATATATTTTTCTCATATGAGACTATTTAAAATGTATGCCACCATTTTGGCCAGAAATCAGTACATTTTAATTTAATGTTTGATGTGTAAAAATAAAACATGCAGTAAAAATTTATAAAACAACTTTTAATTTAGAGGGCTTTTTGATTtttttttttttaaagatagattctcactgttttctccttggctggcct
TGAAGACTAACAGTTGCTAATAGAATGTTATAGGCTGCTACCAGAATCTGATGCCAAAAGATACTTGGAATATAAAAGATTTGTCTTTGCCTGTTTATATAATAAAAAGGTGATTCTTTTGtataattattttttaatccttaaaataaaatatttttCTTTTAGGACTATAGCCTCTGTTGTTTGTAATGTAGTGTTTGCTAATT
tccttaaaataaaatatttttCTTTTAGGACTATAGCCTCTGTTGTTTGTAATGTAGTGTTTGCTAATTTGAAGAACTCTTTAAAGGATTTAAAGTTTTGAATAAACACTTGTCTTATATCATCAAGGAAACTCCTGTCCATGACACATCTGCTTAACCACTCTTTCTATGATCTACTGAAACATTATTCTGTGAATGCTGATTGC
GTAGTCAGTGATAATCAGGATATAAGATGACTGTTTTACTTAGTATTAACCATGGCCATAAAAATTTTGCCTGACCATGGCAGGTGGTCCTGACAAAGGAAATAAAGTCACTGGAAAGTAGGCTCTAAGCCTTTACTTTGCTGGTAACCCAGGAATGTGGAATTGTGGGAAGATTTCTTCTGTTTAAAATGGCTAAATTACAGTGA
tagtatttatattccttttatagaccactttactgttttttttccttttgagctttttttgtatatatattctaagacTTTGAGAAGGTACTGCAATTTAAATAAAAGCACTGTACAAATTGAAATAAAAAATATAGTTGAAAGTTATTTTCAAGTATCTTTGCTATCCCATGTATAGAATAAAATTTTCTTTTATTCCTTTTCTA
accactttactgttttttttccttttgagctttttttgtatatatattctaagacTTTGAGAAGGTACTGCAATTTAAATAAAAGCACTGTACAAATTGAAATAAAAAATATAGTTGAAAGTTATTTTCAAGTATCTTTGCTATCCCATGTATAGAATAAAATTTTCTTTTATTCCTTTTCTATTCTTGCTCCTCTCCTTCCTGTT
TTTGAGAAGGTACTGCAATTTAAATAAAAGCACTGTACAAATTGAAATAAAAAATATAGTTGAAAGTTATTTTCAAGTATCTTTGCTATCCCATGTATAGAATAAAATTTTCTTTTATTCCTTTTCTATTCTTGCTCCTCTCCTTCCTGTTCCTAGCAAATTGAACTGTAGTTTAGTGTTTGGTTCACTTCTCCCCATCACTTATC
TGTTATCACTAAAGGTTTTAGAATTATACTATTTAATTGTAGCCGAATGTAATATCAAATAGTCTAACCAGTGATCTGTTGGTGTGATGGCCTAATGGCAAATAAATTTTTTACTACAAGTTTAAAATAATTTGGAAAATCCTATTAGGAAGAGTCCTTTGAGTACAACTGTAGAATAGTAGAGTAGGAATTGCATACAAATTGCA
CCTAGAGATAAACTTAAGTTAATCTAAAAACCGTTACTAACCAGGAACAGCAATTGCAAGTTATTTTTTGGTGGAGATTTACAGATAAAAAACTATTCATAATAAAATGTTAGTATATCACCATGCCATTACAAACCGAAATAAAATAATTTAGTAAAATTTACTAAAAGCTTCTTTAGATAGGTATTAAGCCCTTACATTTATAG
ACCAGGAACAGCAATTGCAAGTTATTTTTTGGTGGAGATTTACAGATAAAAAACTATTCATAATAAAATGTTAGTATATCACCATGCCATTACAAACCGAAATAAAATAATTTAGTAAAATTTACTAAAAGCTTCTTTAGATAGGTATTAAGCCCTTACATTTATAGGGAATTTACTTAAATTCTTTTTATAAGATAGATTTTATA
ctacacacacacacacacacacacacacacacacacacacacacacacacacacacacacaTTCTTACTCTCTGTGTGGTATGAATGTGCCCTCCGTATAAATAAATTTAATCATCTATAGCTTTTTGAAGATCGTGCTTTCTCCCTATTGTCTTCCCCCTCTTACCCTCATGGTACAGCATCTCCTCCTCTTCCCTGTTTTTCTG
GATGTTACTTTCCCAAACGTAATATTTTGATTTTCCTACTTTTGTGCTTTAATACAGTATCAGCAGAGTAGTAGCTATCACCTTGCATTAAGTTGGATTAAATAAATCTGTGATTTTTTCATAATCTTATTAGAATGGGAATGATGTACATAAGGAATTTCATTATCTGAGGCAAGTGTCTTTTAATAATGCATTTGTGTTCTGTC
CATAAAGGTGTATTGCATTAGGTAGTCAAACTGTCTTAATACAGTTATTACATCAGACACTGTGATGGGGCTTAGAAATGGATTCAAATGTAACAGTTGAAATAAAGAATTGAATCATATCTTACAGAAAAGCTAACCTTGCACATTTAATGCTACATGTTACAGTATTTTGTTCATTCCCTGGAGAATGCAAGAGAAACTTTAGA
GCTACCTGTTAGTAAAACCTTAATTATGTTCTTTAGAAACTTGCAAAAGAAAAAAATGACTTTCTTTTTATCTGTTATCTCATTTGATTCACATATAGAAAATAAAATTGGTGATAGTTTTTAAATAACTTATTTTtttattttattttatgtatatataggtgttttgcttgcaagtagatatgtttgtgtaccatgtatatgcc
AGTTGTATCATTAGATAGCTTCCTAATACTAATTACTCAAATTATTTTTTAAATTTTCCTTGTTCTAGGTTGATATTTATTTTAAAGAAATATAGTTTGAAATAAATTGCATCAGTTATTTTCCTCCTTGGAATATAAATACCAACTNNNNNNNNNNNNNNNNNNNNNNNNNNNNNNNNNNNNNNNNNNNNNNNNNNNNNNNNNNN
AGGTAAAGGTCTTATCATATAAGGAGTCATCTTGGATAAATAATGGGAACATACAAGTTTATAAGGTTGCTTCCCATTTTTGTTTTGTTAATGAGGATGGAATAAAAGCCTTTGGCATACGAAGCATATGCTCTACTGTGAGCTGTGCCCAGCTTCTACTTGCCAATCTTTTCTGATCACAGGAATGCACAGAACCAGGTAGAACT
[truncated: 1,715,824 more chars]
