# Supplementary material for: Poly(A)-DG: A deep-learning-based domain generalization method to identify cross-species Poly(A) signal without prior knowledge from target species
Source: PLoS Comput Biol. 2020 Nov 5;16(11):e1008297. doi: 10.1371/journal.pcbi.1008297 (PMC7671507; doi:10.1371/journal.pcbi.1008297)
Supplement: S3 File — The pseudo Poly(A) signal datasets used in experiments. (ZIP) [file pcbi.1008297.s004.zip › negative/ATTAAA.txt]

CCTCTCTCCTTGTCTGAGTTGGAATTCGGCTGCATTCCGAGGAGCTTTGCAAGCAAGCGTCTCATGTGTCTTCTGGGGGTAGATCGTTAGGTAACTTCCCATTAAACACAGACTGGGTGGAAGCTGTGTGGCTGCAAGACAGGGAAGTGCACTGAGTGAGGCATTCGGGACACATTGGTTTGTAGGGTCTCGCTGAGAACTTCAGT
GATGCACCTTGTTTATTTTTAAAACCGTTGTTTCTGGAATAAGAGTGGTTTTTCTCAGCTTAAAAAAATGCATACATCTTGCTATTCCGATTTACTGTGCATTAAATATAGGGGAAAGATAAAAGACAGTTGGCAAGAAACAGGTTGTTTTAAGTGACACTCACAGAATGCTACAGTGGATCCAAAACCATGAGAAGCGGTTTTTA
TGTacacacacacacacacacacacacacacacacacacacacacacacCAACTACAAACAAGATGAATTTTATTTTAGAGACTATTTCTCAAAACTGCTATTAAAAACTCAACATGTCTATATTGGCACCCATAGTTTCCCACTCTGACATTCTGACACTGTGTATGTTAACTTTATTACACAGACAGATGGGTTAAAACCTATT
CATTCTCCCATGGCTCTCCCACATGCTAGGCACTTTGGTGAGCCGATTTAAGCCTTCTGCAAAATAGATACGATTACTATATCATTTCTCCAATCAAGAAATTAAAGCTTAGGAACATAAAGCAACCAGAACAAGCCATGCCACATGCCTCAGCTTGCAAACTAAGAGCAGATGGGTGATTCTAAAAGGTATTGCAGCTTAGGAAA
TAAGTAAGTAAGGGGGAGTTGAATAGTGAAGGAGAGAAGGCATGGAGGGGAGACTAAAATGATGGACTTGAAGTAGGTGTCTGTGTGAAAAGTTAAACTTATTAAACAATTCTGACTTCTTATTAGTCAAGGGAGCATCATATAGACTGGACACTGACCCCAGCGTGTCCCTCACTCCCTCGCTGTGTAAGAAACACTGTTGCATG
gcacatatgtacacctaatacctagacacacactaacacacagagatgtacagagagacacatctgtacacatgcatgcacacagacacTAAATATATAAATTAAATTCAAAAGGCTATAATgaggctagagaactggctcaggaaagaacactggctgttcctcctgatgaccgattcaacttccagcacccacacagcagctca
taaatccaaaacctctctcttctggcctgtgtggacaccaggcactcacatagtgtgcaaatatatatgcttgaaaaatactcataaatataaaatTTAAATTAAAAACAACCTGTAATGTCTACAAACTCATTTTCATTTACCTTTCAGAGATAACACATAAAATTAAATATGTTCCATAATAACAATACTCTTTATTATCTCAG
atatgcttgaaaaatactcataaatataaaatTTAAATTAAAAACAACCTGTAATGTCTACAAACTCATTTTCATTTACCTTTCAGAGATAACACATAAAATTAAATATGTTCCATAATAACAATACTCTTTATTATCTCAGAATTTCAAAGAATGAGATAAAGCCCGATAATATCTGGTACTGACATAGCAGAAAGAAATATTAT
gggttttttttcttgtttgtttgtttgttttgttgttgttgttgttgttgttgttgttgttgttgttgGTCTAAAATGACTTGAAGGATCTTGGGCAATCATTAAAGCAAGCGAAGTGGAAGGCTGAATCTTTACACTACGGTACAAATCTCTCAGGCTTTGTTATTGACATAGTTACAGCCAGAGAAACCCAAACCACTCAGCAC
TGTTAGTGTGTCAAAAATGCAAGCATTCAGTACATTATCCAGCCTCAAATCCCCTGCACAAGTGTAGAAACTTCACGATGAGTATATCCCAGAGGAGAAAATTAAATATAGAGGATAGGGTAGGGAGAGGGCTAAGTGAATCAGCAAGACTGCATCGAAAGAATTCCAGACCTGTATCCACTAAGGGACACCAAGAAAATGCTTCC
TCCTCATAGAAGCCTGTCTTTTTCTAAATGCAGTGTTGAATCAAGGATGGTGCTGTCTCTAAAATCAAAGAAGTTGGAGAACCATCTCACACAAACTGAGATTAAAGGATCATCCTTTTTCCCCCCAAAGTTTCTTAGTTTCCAAAaaaataaaataaaataaaataaaataaaataaTCTGTATCCCTATTAACTGTAGTAAGCT
ATGTCataaaataaaataaaataaaTTCACTTATCTACCACCCAGTTTAACCAGTTAGTCTTTTATAATCAACAGCCTTATGAAAATAAATTTAACATGAATTAAATTTAACCACACTCTCTTTTTACAACCTATCTACCAGTTTTGTTCCCCAAAAGTCAGTTGCAACTCCTTTGTCTAGACCATCAGCCAGTGTTATACCACTG
GTGGCATAGTAAGCAGAGTAACGGAACTAAGCTTTCTAAATTCTAAACTGCCAAAGACAGGAAATTCATCTAGAGGAAAGCAATATTTATTGGACTCTTCATTAAAGTTGAGGATAACTGTTTCATTTTCACTTTGAATCAAGATGCCTGCTGACATCCACTCTCTGCACCTCCCTTTTTGCTCTCTGCCTGTCATTTCTGCTTTT
GAAAAGCAAAAATACAAGGATCACAAAAAGACCTAATGTTAGGAATTATTTGCATATGACTCTTGCCATTGTGACAATGCCTTTAGGGAGTATATGGTGCATTAAAGAGCAGTCTAGTAATAGAATCATCAAAACTACCCCACTAGAATACATGACATGCCCTTTGGTAGAACGACAATGTGTTTGAATCCAACAGCCATTGGTTT
TTAGGGGAGTCTACCTAGGCTAGAAGTGTGTAAAAATCTGTCTAGAACAGCAATGAGTGCCTTGCTATCACAAACCTAGGTAGAAGAAAGTAAGGAAATGATTAAATGAATTCTCATAGCCATTGACTTCAACAAACAAAACGCAAGGGGAAAATCCTACAGCATAGAGTGACAGCTTAACCTTATTCTCTATGCGGGCACACCGC
CAGGGCAAACACAGCTATCAAAAATAGAATTTTACAAGTTACTTAATAACATAAGCTAGCCTTTAATGTGGCACTGATGCAACAATGTGTGCTTATGAGAATTAAAAGCCTAAATTGTAACTTCTCTTTTTATGTAACTGAATATCCTTCTGTATTTAACAAACTTTTTTTCAGAAAAGAGATTCAATGCAACCTCCTTAAAACCA
GAAGTAAAGACATTTGTTTCAAAGATTGCCACATTAACCAGGCATGAGCCTGGTTACTTTAACAATCCCCCTCTTTAATTCTCATCCTTAAATTCTATAAATTAAAAGGGTTTCAATGGAATTATATTAACAGATTTATGCTGATTTAATGCCATTCTTTTTACATTACGGCatatatataatctatatatacatacatatatatg
attcctccgtttatgttccctcttcccaactgTGGCATAATGACTCAGAAGATTGGGCATCACATTGAACTGCTTATATCTTTTATGTGACAAACAAAAGATTAAATGATTAGAAAATATAGCAACAGGAACACAGGTAGACCTCAGAGTAAGACTGCTAACATTTGCAAGGTCCCAGATTCCACTTCTAGCTCTGCAAAATAGTA
tccatttctggcctctgggtactaagcacacacatattacatacacatgcaTGTAGTAAAAAGACCCATGTATGTAGGGTATTTGAGGAGCACATGTAAAATTAAAATTAATCTTTTTGTAAAATCCTCATTACAGCTACATTTTAAAACAAATGAAAATACACTACCAGAGAAGAGTCACTTAACCGAGTGGAAGACAGTAAAAG
GGGGAGATTGATGACTCCAGATTGATGACTCTTTTACAATGTTGACCTAAAAGTACTGGGCAGGGAGCTGAGGCAGTCATACATAGAATGTTATAATAGTATTAAATGAAATTAATCCCATTCAGAATTATTCCATTTTCAATTCATTCAGGCATTTTGGTAAGGAAAGTTGGAGTCATGTCTTAATCCTTCAGCCCTGATAATCA
CTTGCCAAGTCCCTTGGCTTTCAAAGAATCAAGGTTCACAAGGGTGGGATAAAGAGAATAAAGATACTGTGGAATGTCTTACACACCTAAAACCAGCTTCATTAAAGAAGACAGACCTTGACATGCATGAAAACAGGGACAGACAGAAGAGTAATTATCCAAACCCAATCTCCCTTACCATGTCCATCTACACATGGGCAGTTCGT
CTTTACATGTTCTCTTATGTAGAAACAAATATACATGCTCAGAATATGTATTCTGACTTCTGATGTCATCTCTGCTTGAATTTAGTATCCTTGCTGATGTATTAAAAAAACATTTTTTAATGAAAGTTGCTTTTGAATGTTTCAAACATTAAGATACCGATTCCCTGAAAAGTTTGCAACACATGCTCCTCAAAGATAAAGAAGTA
ATTTCTTCTCTTTTTGAGAGGAGACAGAAATACAAAGCACCAAAAAGGACCAGAAAAATTATTACAAACTTAATATAAAAAATCTCCAGTCATCAAAAGAATTAAAATGAATAAAAACCAGGTGAGGGTCATTAATTAATGATCTCCATTTTTATAAACGAACTCACACACAGGAAGAAACCGCCATCTGGTCTACCCATTTGGTG
GGGAAACTCTTTTGTCATGAAAGGCAAAAGCACATCTCAGGTTTATAATTATGAGGAAATTAACCACCATTCTCAAGTGCTCAACACTGAAGTGTGAGCTATTAAAATTTTGTGCCATAATTCACTTTTATCACTAATAAAACCATGGCTATCCTATTTGCAAAGTAAGCTAGAAAAGCAAATGTCTGACATTTTTAAAACCTCAA
AGAAGGTATTTTTTTTCCAAAGTGTACAAAAAGTTCCAATGTGTTGTGGACAAAATAAACTTTTAGCATTAATTCTAAAACTTATTACCCATCATGATCTATTAAACAAAATTATCTGGTTTTATGCAGGGTCAAGAAGGTGGTAGCCATAATTTCATTAAGAAAAACTTGAAATATCTGAGGAGGAGGAAATTCCAAACACTCTT
GATGGTTCGTTCCCAAGTTGCACACATCAAATATAGACAGTGTTAAAATCTTCCTGTCCCCTTACTATTAGTGCCTTTGCCCAGCTCTTTGTCTTGTTGAATTAAAAAATTGAAAGACCACTGTTGACAACTCAAATTCGTATCTCTTCCCCCAGCCTCAGAATTAGCAGCTAAATCACTGCAAATCCGATGTATCTAACAGTACA
TACAGCATTTTAAACCATGAGATCACGGGAGGGTAAAATTGAAGATGTATAACCAATAATATGATTTCATAAGACTGTCTTTCTAAAAATGTCACCTGGGATTAAAATCTTCCATAAATCCTTTCTTAAAGAAACCCTGGGCCGCCTGGGAGGGCGAGCAACAGGGGCAGCCAAGCTTCACTTAAGGGGCAGCGAGTAGGTGCTTC
TTTGTTGACCACAGACAGAGTGGCCTGCTGCCTAGTATTTTCCTACTTTGTATAAGAAAGTATGTTGCATCACAAAGCATCCTAGCAATCCTGGGAAGAAATTAAAAACTAGCTCAATTTTCTTCAACTCTTTAGCTACATGAAGAATGACTGGGTGTGGCAATCTTTACCGCCTAAGCTGGTCAGTTCCACACAAGCCTCTACAG
GGATGAGGCTGTTACCCAGGAAAGAGCTGCAGTTATCACATCATCTTCCTCCCCATCAAATATTCACTGAGCATCCTCTAAATGCCTGGCTTCTGGAGACATTAAAGTCATGTCCTTGGCTTGTGAGAAAGTGAATTTTATCTCCAGGCAGTTCTGGGAAAGGATGTTGAGCAGACACACACATTTAGAAATTCTAGACTCTCTCC
aggagtaggagaaaaatttgaaaaTTGTTCAGAGAGTAGATGAATTTTAAAAGAAACTTTCTAACATCAAAAGAAAAAAATCAATAAACATAGGCAAATGATTAAAAGGGGTCCTTCTCAATACACATAGTCTATAATTATACGAAAAGCTTTTAATGATCTTAGCTATCAGAAAAGTTCAATTCAAAATATGTCAATATGCCAGC
TAATTATACGAAAAGCTTTTAATGATCTTAGCTATCAGAAAAGTTCAATTCAAAATATGTCAATATGCCAGCATAATCCAGTTATCACGAATATTATAAAATTAAAATAGTCAATGCTCCTACAGACATCATGGAAACATTTATGCATTTATTGTAGTCAGAAATGTCATACGATAccaatatgaaaaacgcaaataaggttcttc
ATCGAAAGGCAAATGGCACGAAAGTTAAAACTGTTCAACCACAACCCTGACACCTAAAATACTGTGTTGACCTTTGATTATCTTTCGAGATTTTCTATACATTAAAAAAAAGAATGACCTTACACACTAATTCTCACATTCTAAAACACAAACAAAACAAAAAACCAAACTCTGAGTGTAATGAAAAGTGTCTCCTGATTGCTTCA
TACAGATGTGTTCTGGAAATTCACACATCTGCGCATGAGGAGAAAGAACACTGACCAATAGCAGTCCTACAGAGGATCCTCGGCGAAGACACTTTTTAAGATTAAACAAACCCATCATGGATATAGCTGCATGTAGATTAGTTCACAGGCTAGTTAGAATTGGACAGTATTATCTTTCACAGCATAGACACTCACCAGCCCAAGGA
TTTTTTAAAATATTACTTAGGACTGCCTGACCTCAAACTTGAGCTCCTCTGCCCTCTGCCCCTCGAGTACCACTATGCCCAATGCCCCCTAGTGCTATTTATTAAAGAGATTACACTTGGGTTTGTATGCTCCTGGAATGTTCGGTCAAAGATTATGATTGATTTGTAAGAAATGAAAGGGTGGATATTTGATCCCCCTATGTAAT
ATTGCACCCATGAATCCTTCTTCCGAACACTGACAATTCCTGATTTTGTTCTGTCTAGTTCTGTGCGCCCTACAAGATACAGCTTGCTTCTAATCAGTGAATTAAACACATAACCCAGATTTTCCCTACGATGTGGAAACTGAGTTGACTTCTCACCTTATCCCACCGCTTCAACATGGAGCCTCCAGGGATATATATGGTGGGTG
CGAAGTTGACGAAGACACAATGTCTTCCGTGAAAATCCTGTACGTAAGGAACCTTATGCTGTCTACCTCGGAAGAGATGATTGAGAAGGAATTCAACAGTATTAAACCAGGTGGGCCACGTGAGCTATTAATTCTTCAAAATGTGCTTTAAAAACACTTATGCCGGAGGCCGTAACCCACAATGCTAAAGAAAATAGCTTTTATTC
TGGAGAGAGAGAAAAAACATATCCACAAATTTCTTCTCCAGTGCAACAATATAATGTATCACGACTGTATTAGAAAATTTTGTGGAAGGAGAAAAATAACATTAAATTTTTCTTTCTAAAGATTTGGGTTTTGGAGAAACCTCATTATCCATTGAGAAATCTGACTTTGTATATCATTTGAACCCCAAATAACCTAGGAAAATACT
ttgagTGTGTTTTTCTAATCTCTGTGTTCGGATCACAGGTCTGGTTTTTTTGCTGATGGACAACCCATGAATAATGGTAGCAAACACTGAGAAGGAATCTATTAAAGTGGCATGTGGCCTTTGCTATTCTACAGAAGCAAGTCAACCCTGAAcataaccctgaatgtggtggctcttgtttggtctctaagtagggttaggccagg
TGGCTCTAGACCTTAGTTAGCTGTGTGCTGTGTAAATTATAAACACACCTCTGTTAGAATGATAGCTTCCTCGTATTTATATGAAAGTAAAATAAAATTAATTAAACAGAAATTAGCACGCCGCATTGTAAAGTCTCCCCTAATTCCAGATTTCTTTTATAGACAAAAAAATAGGGTATTCGGAGCAGAGTGAGTGTGGTGTTTCT
CCTTGGATAGAATATTATCGTTTCTATTTCTTACCTTTTATATTTTTATATCTCCTTACCAAGATGTCATTCTTATCTTTAAATTTCTTATAATCTATGAATTAAAAACATAATTCATAACTATTTGTAATAAATCAGATCATAAGCATCTTTCTGGCAAATAAAAGCTTACATTGGTTATACAAAATTCTAAACCTAGACACACA
AAAAGATACAGAGAACGAGGAGGTGGCTAGGTAGCTAATCCCAACTCTTCTTTTTATGACTTGAACAAGTTGCTGACTTCAATTTTTGTGTGAAGAAGGGATTAAAGTATTCCAGATGTTTCCCCAgtccttgctggtgttctgttgctgtgaagaagcaccatgaccaaggcaacttttataaaaggaatcatttaattagggtc
AGCCCAGTCCATAAGTGAGATTCTTTTAGTATATAAATTGGATCCACAAAATATGCACACAATATAACCTTGCTCTTATAACCATTGCCTCTTCCTCCTTATTAAACCAACTAGACCAGTTACAGAACTTTCAAGGGAGAGCATTGGGGCCTAATGGGACCTGCCTCAAATGAGGCATTCTCATATAACCTCTCTCCTGGATATGT
ctgtacatgcaggtgtgcaccacATCCATGTGCAGTAACTTTGAAAAAACAAATCAAACAAGGAGATTAATATTGCTTTAGCATAATGGAAACCAAATAAATTAAAAATAGAAAAACAAACTCAATCTCACTGCCAGACTGTGTTTTATGTTTAAATCTTACACAGATTCACTGCTTGAGAAGGTTTCCGAGCTCAGTAAATTTAG
TGACCCAGCAAAATTTTTAAAAATCCTGAAAAGTAATGTCAACCAAAATCTTAAATGAAAATGAAACAAGGCAGAGAGCCCCAGCTCAGAATAAATGTCCATTAAAGTGCATTGGCTGACCACTGCAGAGAAGGGGCCCCACAGCCGGATCCCTGTGTATAATCTTCAGAACTCCTCTTGGAAACACCCCATTAACGgaatgacac
GTCTGTGTTTCTATGTTTCTGTGTGACTGTGCTTTAATTAGCGGAAACTGAAAGTTACAATTATTATTCCAATAGGGAAGCTACATTCCATGTTTGATAAATTAAAACAAAAAAGACTCGATCCCTGTTAAGCCCGGGTTCTCCCTTTAGTGTGCATCACCTGCTCTCCCTCTGAAGCCACTTCGGCCAAATCGCTATAGTTATGG
CCCCATAGAATAATGTTGACACATGAACAGGTAACTACAATGAAATCAGGCAAGCGTCATCATGAAAATAGCCGTTGTGAGCAAAGCTCTCTGCTTATACATTAAACCTAGGGGAGAGGTGGGCCATGGTGAGAGATAGTTAACTAGGATGTCTCTGAATTTTTTCAAATAGATTTGAAAAATTGAAGGCCATGCCACCCCAGCCA
TTGGGGGGGGGGGATTTACAGAAATAAAAAGTAAATATGCAGATGGGTAATAAAAACAGGTTCTCGTAAAAATAACTAAAAGTGGCACATTGCCAACCGAATTAAAAAAAAAAAATCACCACTGCTGTGAATGCCTTTTAATGTTTATCCATAAATAATAAATACTGCCCCCAAAAGAtggaaagatggctaagtagttaaaaacg
AGAGAAAAAATTCTATTTGTCAAAACAACAACAATGATGACGACAATGAGGATGACAGAAACAGCAGGCAGTAGAGAAGGGAAGAAATGTGACTTTTAAAATTAAAATTCCTTTTTAAAGTTCATAAAGAAAGCTAGTTTAAAGTTAGCCATAAGCCACCACTGGTAGTTGACAGGCTACCTCAGACTCTTTTAAGAGTAAAAATT
TTGTTTTTCATAACTGAGACCTCTGGAGCTCAGAGTCGGGCTTGTTTAGGTTCGTTTGGTCTCCTGTGGATGATTTCAAGCTTAGAGTAGAATCGATCACATTAAAGCCCAGTGGGGCATGAGTGATTTGTGAATAAATTTTATTTAGTTCAGTTGTTCATAGCAATGCTGTGAATGACCAAAATAAAATATTGTTCCAGTAGTGA
TGTTCTTGCAAACTGACACAGATGATGCCTGAAATAGGAAGAGAACAGAGGCAAACAAAACAGTCCCCCGTGACATGTATCCCAGAACAGTATTCACTTCATTAAACCTTACAAAGGCAGAGATTTGTACTGGGGCTACATCAAGCAGTAGTTTGAATTTTTTTAGTAGTTGTGAAAATATCTGTGGTTTCAGTTTCTATTTGTGA
AGAGTCCGTGGCTTTCTGTGAGAAACTCAGCCAACAGGTAGGCTTGTCGCCAGCAACGTGGCGGTAAGGCAGGAAGAGAATTTTATAATATCTCTAGGGAATTAAAAATAAATAAGTGACTTAGCTTAAAAAAGTCATTCCTTGTGTTTTGCAATCGCCCAATGTATGTGTTCTAGAATAACAGAAGTTGAGCCAAGCAAAGCCTC
aatgtactgtataattcaaaagagctagaaaaaagtattttaaatgttgttaccataaaaataataaacgtttATGTTAGCAAATAGGATGCCTAGTCCGATTAAAATATGAAATTCAGAATTACAGAAGGCATTCTCTCACACATCTAAGAGAGGCCTGGAAAGGACATCAGGTAACTCTCCCCCTTGGCTCTAACCAGTGCTTT
CCAGCTTAACTTCTTACTTACTAGGGTGTTATTTCATTTCAGTGTTGAGAACATAGTGTCTACTGCCAAATGGTGTGACCAGTATCAGGACCCTTGATTAATTAAACAAGGAGTACCTTAGGTTTTGGTGCTGCTGTCCTTGGGGGTTTTCTCCTTGTTGCTTAATAAAAAGCCACAGACAGCTCTTACCTGCTTTGTGTTCCTGC
GTGATCCGTGGAGAAGCCTTCACGCTCAAGGCCACTGTGCTGAACTACCTCCCTACATGCATCCGGGTAAAGATTCACTTCCTTAATTGAGCACACTCAAATTAAAACTCACGTTGTCAGAGATACCAAGAACGAAACGATTTTTTAAAAAAGAATAAATGAAACCCACCTCTTGCCTACTCTGTAGGAAGATGCTTTCATACTTG
TATGGTATCTGACCTCTTATGTAACTCAACATTAATTTTATGAGGATGAGATGATAAATATCGCAATTTCTTTTTTTTTCTTTTTGTAAATTCCACCAAGATTAAAATGGCACATATATTTATTCAACAATTGTTATCTTATTTTAAATAAGCCCACATATTTTCTTCCACCTTTTTATTTTTATTTTTGCTTAGAGTATTTCTCT
TACAAGAGAAGTCAAGCATTTTAATAATCTTTCTGGCTACCACAGATCCTCACCCTGCCATATTGTTTCACTAATCCCCACTCACAGGCTACCAAAGACAATTAAACTACAAGCACCGGGATGGCTCCTACAGCACCTTTGGGGATAAACCTGGCAGGAATCATGCCAATACCTGGTAAGGGGAAGCCCATGGCTTGAGTTCTTAT
CTTGAGTTCTTATTTTGAACAAGCTCTTTACATGTAGCACCCTAGTTATGTCAATAACAACTCTGTCAAGACATGTATTGTTGAAATTAGTGTGAATTGTATTAAACAAGTGCACCAATATTGGAGAATTAACAAGCAGAGAATCTGATATTCAGATATATGAATGTTAAATGTGTTCTTAAAAGTTATCCTGGTCATATTATATA
AATTACAGGCAGAGCCACCAAAGAACAATAAGACCTAGACATTACCAAGAAAGAGAGAATAGAGTTCATATTGATTGTAATGTAATGTTTGGGGGTGGATATTAAAAAATGACAGGTTCCACAGCACAGCAGAATAAGAATAGCTAGTTAATAAAATTCCTAGAACTACTCAGATCACTTCTTCTTGCCCATTCACAGGGAGGAGT
GTAAGTGAAAGGAGGGTATAGAGAAATATAACCTTGTCTTTTTCTATTGTGTTAAAAAATAAGATTATTTTCCCCACATGAATAAAAAATGAGTTATTTTATTAAAAATGTTTTATTTATCTCTTAGAAATCTATTATTTAAATATTCCCTCACAGCTCATGCCAGCAGCATTGAGAATGTGTGTAGCAAGGGGGAGTTGAGCACA
ATCCCCTTGAAACCAACAGTGAAAATGGTATGCTCACTATAAGGCCAGGATAGCACAGTTCATTTTATATGTTATGCATCTCCAGATCAAGATAATATTTATTAAAATACTGTTACATTAACTCTTAAAAGATGTATGCCTGGTCCAAACAAAGTGTGATTGTGCTTGTATATGTATCACTGTCTGTATCGTGGCTACTGGGGAAA
cattacaatcatagcagtaacaaaattacagttaagtagcaacaaaatattgaggaactatactaaagggttgaaacattaagatggtttcaaaccCTGGATTAAAGTGTAGGAACTTGCTAAGTTATATTAGTCATTTAAGAAGTAATTTTTGGCAATATTCCATTTACTCTGGGTGTTTTCTATACCAAGCACAATATTGTCAG
CAGAAGGGTAGCAATCCAGGCTCCCCTCCAGGCACTTAACTCCTGGAGCAAATGGAATTTTAAGCAAAGAAGTAGTAGTGGGGTGGGGGAAGAAAGTGAAATTAAATCTAGGTTCATAACTTCATTCAGTTCTAGCAAATGATCATTAATGCCACCAACAGGTTCTGGGACTTGGTACCAAGACTACAGTCTGCTAGGAAAATGAG
cgtgcagacaaatcatctgtacacataaagtaaaaGAAGTGTGTTTTAAAAGGTAATCGTGGGGAAAGGAGACAAATTTGAAATGTGAGTAAAATATCCAATTAAAAAATGTAAAAGGAAATGTTAATCGCTATAAAAACTGACAGCaagctgagggaacatgtcagagctggggggtgggggtggaaggaagctaggagttggaa
cacccatctctaaaaagctattggcaaatcgttgttgttggggggagtcattttctGCCACTGGTAAATCCAGGGAGCTCCACTCCTGTGAATAACCCTAATTAAAGTGAGTTACAAAACAAAAAGACAGGGAAGTAGAATCAATTTGGGGGGCAAGGAGGAGGGAGTTTCCCTGGAAGTGAAAGGGGGATATGAAAGAGAAATGA
TCCCCCTCCTCCACACCGCCCTCTTCCTCCGCCATTTTCACAGCCAGACAGCTGGCTGGCTCCTTGAGGGGACGGAAGGCCTGGCTCAGCACTTCGGGGGATTAAAGGGCGTGGTTGTGATGATCCTGCAGCTGCTGGGTTTGACCCTAATTCAAGAACCCAAGAGTAGggggctggagagatggctcagcggttaagagcactgg
TTCAGTCATCATTCTGCTTGCCGCTTTTGTCATTATAAGATACTCTCCTTCGTAGGACGGCAGCTCTACATTTGTGACCAGAAGTCCAACTCTTACGCTAATTAAAGAAATGGAGTTTTGTTTAAACTACTTTAAACACCTGTAATAAAGTACAGAATTTGCCAAGAATAGAGGTACTCTGGTTAGCAATCAAAAGGGTTTAAATA
GTGTTATCTTTTGGGCCACCAAAGGATGAGGGGAATTCTAAACAGACACTGGTCTCTGGCATCAGGAGGGTGGCCACCAGAGACACCCAAGGCTTCAAGCATTAAAGGGCTCATTGTTTTAGTCTTGTGCCCAATTCTGAGGAAGGCAAGATAGAAGGGAGAGTCATGGGGACATGGGAAAGGAAATATGTCCTGTGCCCAGGTTG
ccctatcttttgttctcccactccccctgtctcctccctccctccccctctctctctctctctctctctctctctctctctctctctctctcATATCTACATTAAAAACCTTCCCTAATAAAGTAGCAGTCATGTTAGCCTTTTCTTAACTGAGTTCCCTCTGggggttggggatttaggcaagcgctaggccctgggtttggtcc
GACTACTGTTTTTTCCAACTCTGAATCTCCAGCAGCGTCTCCCACTCACTTACTTAGTACGGAAAAAGCCCAAAATAAGCCAGGTTTAGGAAAGTACCCAATTAAACTCTCCAACCCCCGTAAATAGCCCTGAGGAAAATAGACTGTGTCATCCTACCAGTGAGCTTTCCCCACACCGTCCCTCCCCGCCCCCCCAAATCTTTAGA
CCACAGGTTATGAGCACCAGGTTCACAGAAAAGCCATGGGGCTGGCACAAGACCCCACGTGTCACACACTCACACTCAAGAGAAGTCAAAGGACAGGCCAATTAAAGGGGGGGGGGGTGTGCTCCATACAAGgctgtaatttgaataacagatgccccataggcttatatatgtgaacacaaggcctccagcagggggcgctgttt
TTCTATCTGCCCCTCTTAAATGCACCAGGCAGGAAGAATGGTGGCCCATGATCCCTCACCAAGTCCTCCCTTGTTGGAAGCATTCAGTTCTAGAAAACAGATTAAAGCCCAGGTTCCTCATGAGAGGCCACCTGAGGACGTGTGACCCCGACCAGGCAAAGACAGAGGCTGTGACAGAAGCTAACCCTACTGACTTAGGCTTCCTT
CCAGATGTGGGTGGCCCAGAACCACAGAACAAACAGGAACAGCGCGCCTCCATTTTCTGACAAATCAAACTCTCTCTTCCAAGCAAGGAGGTGGGATGTCATTAAACTGAACGATTTGCTGAAGCTATGACACCAAAACCCGCCCCACCTGGCATGAGAAGACATGCCTCAGAGACCAGGGAGAGGAGATAGCCTTAAAAAAAAGA
tggtgtgtctgagagcactcagatacataaaatacccagataatctttTTCATTTATTTTTCACTTGTTTACTTTACATTCCAAGCAATCCTTTTTAAAAATTAAAAAACAAAAAACAAACAAAACAAACCAGCTTATATAGAACCAAGAAGGGCACAAGAAAAGTGAATTTTCAACCTTTAAAGCCCATGCTGGCTACACACAGT
GTTTTCAGCAGCAGTCGCTAACTCCTTCTCAGTGCTAAGGAGCTGTCTACCCTGGGCCAGGCTTTGATGATTACCTCTTGACTGACTAGCTAATGCCAAAATTAAACGGTGCaaaataaaaaaaaaaaaaattaaaGGagcagagtgtggtggcccaagccttgaatcccagcactcaggaagcaaacgcaagccaacctgtaagt
CGCGTCTGGGGGCCAGAGGGAGAAAGCAGCAGGCGCTGGTGTGCTACAAGACAGCCAAAGCCATTGCCGAGATCCCCTTCTGCAGATCCTGCCCAGCTAAATTAAAAGCTGGGGGAGCTGGGGTAACAGCTCAGAGGTTAAGGCGCTTAGTGCCCAAGAGCCCACAGTTGCAGGGGAGGGGGTGGACACGGGGACAGAGGGGGCGT
AAATGAGACAAAGATAGTAGATGTAAAAGCATAAAGCTGAACATGCTATATTTATTTGACATTACCCATTTCACTTGTTACATATAGGTTGTACAGTACAATTAAAGTTGTGTCCTAATTTGACTTTATTAAATGTGAGAAAATATAAGTAATATATAATCGATATATCTAATCTATTTTATAATGTATGTCTTTTATAATGAATC
AGCATAAAGCTGAACATGCTATATTTATTTGACATTACCCATTTCACTTGTTACATATAGGTTGTACAGTACAATTAAAGTTGTGTCCTAATTTGACTTTATTAAATGTGAGAAAATATAAGTAATATATAATCGATATATCTAATCTATTTTATAATGTATGTCTTTTATAATGAATCAAGGAGCCTATGATAGCTTCATAAGCT
TCTTCAGCCCTTACCCATGTGCTTTCTATAGCAAGAAACCAATGCTCTTGGttatttatttatttatttatttatttatgttattATTGGAAGGCTTCAAATTAAATTAAGAGAGAAAACAAAGAAAACAAACCTAAGTTGGCCAGAGTAGAGTCAGAGATACCAAAACAAAAAAGCAACATGAAACGCTCAAATCAACTGGGGAT
AGATGTTATTAAGGGAATGTATTACCTATTGTTTTTTTCACTCTTTTTCTTTTGATTCAACTAATTTGCTTGTTTTACTCAAAGTTTTACTAGTATAATAATTAAATCAGTGAAGGATTTATGATGGAGATTCTGTGGGTAAAAAGCTAGCAATATTTTTATTATTAAAGAAAACAGATTTTTAGTTTAGAGATACACCACATATC
ATTTGCTTGTTTTACTCAAAGTTTTACTAGTATAATAATTAAATCAGTGAAGGATTTATGATGGAGATTCTGTGGGTAAAAAGCTAGCAATATTTTTATTATTAAAGAAAACAGATTTTTAGTTTAGAGATACACCACATATCTTTAATTAAAACTCATTAATTTGGAACTCTTATTCCTCACACAGCTATGGCTTAGCCCCAAAA
TGAAGGATTTATGATGGAGATTCTGTGGGTAAAAAGCTAGCAATATTTTTATTATTAAAGAAAACAGATTTTTAGTTTAGAGATACACCACATATCTTTAATTAAAACTCATTAATTTGGAACTCTTATTCCTCACACAGCTATGGCTTAGCCCCAAAATACCATTTTCCAAAACAGTTTGAAGATGTATATCATAGTTTACGATG
AAATGAGACAAAGATAGTAGATGTAAAAGCATAAAGCTGAACATGCTATATTTATTTGACATTACCCATTTCACTTGTTACATATAGGTTGTACAGTACAATTAAAGTTGTGTCCTAATTTGACTTTATTAAATGTGAGAAAATATAAGTAATATATAATCGATATATCTAATCTATTTTATAATGTATGTCTTTTATAATGAATC
AGCATAAAGCTGAACATGCTATATTTATTTGACATTACCCATTTCACTTGTTACATATAGGTTGTACAGTACAATTAAAGTTGTGTCCTAATTTGACTTTATTAAATGTGAGAAAATATAAGTAATATATAATCGATATATCTAATCTATTTTATAATGTATGTCTTTTATAATGAATCAAGGAGCCTATGATAGCTTCATAAGCT
TCTTCAGCCCTTACCCATGTGCTTTCTATAGCAAGAAACCAATGCTCTTGGttatttatttatttatttatttatttatgttattATTGGAAGGCTTCAAATTAAATTAAGAGAGAAAACAAAGAAAACAAACCTAAGTTGGCCAGAGTAGAGTCAGAGATACCAAAACAAAAAAGCAACATGAAACGCTCAAATCAACTGGGGAT
AGATGTTATTAAGGGAATGTATTACCTATTGTTTTTTTCACTCTTTTTCTTTTGATTCAACTAATTTGCTTGTTTTACTCAAAGTTTTACTAGTATAATAATTAAATCAGTGAAGGATTTATGATGGAGATTCTGTGGGTAAAAAGCTAGCAATATTTTTATTATTAAAGAAAACAGATTTTTAGTTTAGAGATACACCACATATC
ATTTGCTTGTTTTACTCAAAGTTTTACTAGTATAATAATTAAATCAGTGAAGGATTTATGATGGAGATTCTGTGGGTAAAAAGCTAGCAATATTTTTATTATTAAAGAAAACAGATTTTTAGTTTAGAGATACACCACATATCTTTAATTAAAACTCATTAATTTGGAACTCTTATTCCTCACACAGCTATGGCTTAGCCCCAAAA
TGAAGGATTTATGATGGAGATTCTGTGGGTAAAAAGCTAGCAATATTTTTATTATTAAAGAAAACAGATTTTTAGTTTAGAGATACACCACATATCTTTAATTAAAACTCATTAATTTGGAACTCTTATTCCTCACACAGCTATGGCTTAGCCCCAAAATACCATTTTCCAAAACAGTTTGAAGATGTATATCATAGTTTACGATG
TTAATGCATATTAGTACATATAGACAATATAGAGAACTGGAAAAATGTATGAGATATTTCTGTTGAATCTGATTATCTTATTTCTTCACATTATTTTTAGATTAAAGTATACCTACTAATTAAAATAGTCATTCAAATGCAATTTTAAATCCTTTTCAGATTCTACAGGATCCAGATGTCAAGATCAAACTCAAGGTCCAAGCCTT
TATAGACAATATAGAGAACTGGAAAAATGTATGAGATATTTCTGTTGAATCTGATTATCTTATTTCTTCACATTATTTTTAGATTAAAGTATACCTACTAATTAAAATAGTCATTCAAATGCAATTTTAAATCCTTTTCAGATTCTACAGGATCCAGATGTCAAGATCAAACTCAAGGTCCAAGCCTTAATATATCCTGCCCTTCA
TGTTTCCATTCTTATCATATGTTCATAGATGCATTCAAACAGTTACCAAAAGTTATTAATAATAATGTCATTGACAGAAAAAAATCAAACTGAAGATTATATTAAAATGAATTCATTTGTAATAAGCAATATGcacatatggattaagtacctattttgtgcagacattaggataaatagaatgagcaggacatgagtcctgctct
ctcagcatctaatgagatgatcatgtggtgtttttttctttgagtttatttatatagtggattacattgatggaACTAAGGAGAAAGGACAAGTGTTTTGATTAAATTGCTTAAAAAATATGCCATTAATATTTTTTGTCATCACTCCTATACAGAGTGGTAGAAAATCACTCTTATCAGACTGATAACAATTCTATTTTTAATAA
TATTTTTGACTAATTAGTCTTCACAGTAAATGCACTTTTAACAATATACTTAAAGCTGTGCAGTTCATCCAACTTCATTTTATAATAGAAAGCATCCTAAATTAAAAATAACAATAGAAATATATCAAACAAATACTTGTGGCTAATGAATAGAAGGCGAAAGATTTTAATGAATTTAAGAATCTTAAATTATACTGAAAGGACAA
CTGCTTCATAAGAGAACACTGCCTTGCTTTGAGGTGGGTACAGAAAGACTTAGAAAACAAAAACAAACCCCAAAAGTCTTTCCCCCTTTACTATGCAGAAATTAAAGTATAATAATGAACAGAGCAGAATTCATTTCTGCTTAAAATATGGAATGTCGATGTAACAGAAATTGCCTGACAGACCCCTGTGTTTAGTTGACTTAAGG
TGTAAACACAGAAGCCATTTGCTTCTGCTCATGCGTAATCACACAGAAAGATACAACAAGGAGTCTGGGTGGGTCCTATCAGTGACTTCAATAAGCTTTAATTAAAAACCAGGATGATAACAGAGGCAggctcaggtgctcgagtgcttactgggaaagcatgagggcctgagttcacacccaggcatctttgcaaCGATGTGCAC
tgtgaggggtcaaaccaaagaccaaatgactgctaagcatgtactgaaacactgagttacagccctagttcTCCTGATGTTTACGGCAGGTAGATCCCATATTAAATATGGAAAGGTTTTCTATTTAACATGCTGGAGCTCTAAATGATGTAACAAAATTTTGCTGGTGAGATCTAAAAAAACTCTGGGAACATTTTCTTATTTGG
ACACAGTATCTGAGTCCTAAGATCACAGTCATTTCCAAGTCCAGTACTTTCTAAAGCTTCTGAGGAAATTTATTCAGCCTCCATACTTAACTCTATTTTGATTAAAATGCTTACTGATGAATGGCGTTGGGAGCAGCTGAGGAACTGAGGAACGGGGTGGGTGGGGGGTGGGGTAGGAAGGCACTAAAGAGTCTGATTTCTTCCTA
CTGGTGAGTTCCTGTTATCCCAAACATGGAGGATGGAGACGAATGAGTTACTAAAGCTCTTTTTCTCATGGAAGACAGATGTGAACAAGTCAGTTGGGTAATTAAAAACTGTCCATTTAAGTAGTGGTCACAGCTGAAGGCAGTGACAAGATCACTtgttggctagtcttatgtctccttgacacaagctagagttatctgaaagg
GGTTAGGGACTCACTTAGGTCCAGCAGCAAGATTTTACAGAAGGCATATTTGTTATACTCTTTTTCTCCAGATTTATGTATAGCTCCACATATGCTTTATATTAAAATTGGCAAAAATATGAGACAGTGTAGGTACCTACAGAGATCTTGGAAATTGTTTTCTAAAAGATTCTTTGGTGCCTGAACTGACAATGAGTAGCAGACAG
GTACAGATTAAGGAAAAATAAGTTTCAGAGACAAAAGATGTGGCAATTTCTTGTGTATCACTTTGGTAGGAACCCTGACATAGATGAATGAGTCCTTTTTATTAAAAGGTATCTTCCCTGAAATTAAAGTGGGTAGTAAGAAAAGCAACTTGAATTTAAGACTTTTCAAAAGGTAATCAAGAAACCAGAATGCATTCTGGTCACCG
TTTCAGAGACAAAAGATGTGGCAATTTCTTGTGTATCACTTTGGTAGGAACCCTGACATAGATGAATGAGTCCTTTTTATTAAAAGGTATCTTCCCTGAAATTAAAGTGGGTAGTAAGAAAAGCAACTTGAATTTAAGACTTTTCAAAAGGTAATCAAGAAACCAGAATGCATTCTGGTCACCGTCTTGTAATTACCTCATAGATT
AGTGATTCGCAGAGCACTCAGACATAATCATCAACACTTTTACCTGAAACTCAACCACAGCGTAACTCAACAATATGTGATCCAAAATTACCTGGATCACATTAAACATATTTAATCAATATAATCCCATTTGCCTAAGCTTTCTAATTTAAACTTTTACCTATCCTTCAACCTCTTTTTGCCTTCTCCACAACTTCTGTCCTGAA
TCTATTGTTGACACAGCCAGGTATAAATGAGGTTAATTTACCTAAATAAAAATTGATAGGAAATATAATTAGCTTCCACGGAACACATGGAACAAATAATATTAAATAAGATTATCAAATATTAAATCAGATTATTGCCATGGACTCCGTAATAAAGTCACATAAACTGACTTCATTCTTTGATCTGACTGGAATTATAACAGGTA
GTATAAATGAGGTTAATTTACCTAAATAAAAATTGATAGGAAATATAATTAGCTTCCACGGAACACATGGAACAAATAATATTAAATAAGATTATCAAATATTAAATCAGATTATTGCCATGGACTCCGTAATAAAGTCACATAAACTGACTTCATTCTTTGATCTGACTGGAATTATAACAGGTAATGGAGAAACTGTTTTCTGT
GGCAGTGGCTACATCGGGAGGGTCTTCGGCATCGGGAGGCAGCAAGTCACCGTGGACGAGGTCTTGGCAGAAGGTATGTTGGGAAGCTAGTGCGCGGTGAATTAAATTCGTGTGCTGATGTGGCAAGACTCTGGTTTCTAGTTGTATGAATGGGTTTTGACCAACTGACCCTCCCTTCCCTCCTTGCACTTTCCTTGCGAGTCATT
TGTGGCAAGACTCTGGTTTCTAGTTGTATGAATGGGTTTTGACCAACTGACCCTCCCTTCCCTCCTTGCACTTTCCTTGCGAGTCATTGTCCTTGAGAGAATTAAAACTCAGACTAGGAATTGACAGTGCTTGGGGGGCAGTATTGCCCAAATAGTTTACCTCAGTGGCTTTTTATTTGGGGGGGAGGAGGCGCCTGGAGAAATCT
GGCTTGTAATTCAGTTATTTTAAAGTTCTAAGATTTCGTTTGAGGTGATTTAGGTGGGGCTGACTGGATTGAAGGGACAGACCTATCTATGTAAGCTACGATTAAAGCAACATTCCTGAATTGAATTATTAGCTGTGGCCTGCCTTGTGTTTGGGCTATGGATGCTGGAAAGTATTCTTAGTGGAATGAAAGATTTCTCGTATTTA
TGGGGGCAGAGTGAGGGTTTTGGGCCATCTATGACTGCCAGGAACAGGAAACAGGAAGCACAATGTTCAGGGACTTGTGGGTGGTTTGGGGGAGCTTGGGATTAAAAGAAAGGACATTTGTAACCAGGTGCCAGAGGTTCAAACAGTTGGGTCATTTGTGGCCCATAGGGTTAACAGGAAGCAGTACATCATGCTGGAAGATTGAC
tctggagcttagattaggcttgactccagtgagcttcctgcttttgtctcctgactgctggcatAGAGTGTCCCACCCTCCATTCCTAAAATGTATCACTATTAAAAGTGAGTAAATGAGTTGGTCTAGTGTTAAGTGTAATCTAGAAGGCTTTGCTATACCCCATGTTCATTAGGGGTTGTGTCCTAGTGGCTTACAGTAGTCAT
ATTTAAATACCACACTAAATAATGTATGGAGTTCAGGGAAGTCGATGATAGTTTTAGTCTGGATTCTTCTACACTATCTCTCTAGTCCACTAGTTTTTCCATTAAAAAAAAAAAAGTCTATGGTCTTCCCAAGGCCTGCAGCTGCACACTGCACTCAGAGCTGACAAGGACACTGTATGGGGCAGGCCCTGGCTTTCTTTGATGTG
aattgaactcaggcactttgcaagagaagtacatgttcttaactgttgagccatctctccagctcAATCATTCAAAGATGAGGATCTTTGAAATTTTACGATTAAATATTCACTATATAATCTTTTATTAATTCTCTCATTTTTTATACAAGCCCTGGATAGCAGAAAATAGTAGTATCTTTAGGTGGAACTTATATGTGACAAAA
TGTTTTAAAAACATCTACTTggatgtagcttaatggtataaaaattgcctagcatatacagagaccctagattctatcactaataatgaataaaaCATTGATTAAAATATTTCATAAGAATGTACTTCAggggctggagagatggctcagtggttaagagctcccATTCCCCCAGCACAGTATGTGTCCCAGAGCTAGGCTTTTCT
TGTTTTAAAAACATCTACTTggatgtagcttaatggtataaaaattgcctagcatatacagagaccctagattctatcactaataatgaataaaaCATTGATTAAAATATTTCATAAGAATGTACTTCAggggctggagagatggctcagtggttaagagctccgactgctcttccagaggtcctgagttcaaatcccagcaacca
TTTCTTTAAATGAATGGTAAAGCAACCTTCTGCACTCCAACCTGAATTTTTTCCTTTTTATCAAAACATGGTATTACTGTGTTCTTGAGAACAAATTATAATTAAAGTAACCATAGTATAAAGCTCATCAGCCCAGAGTCTCGGAATGAAGCACAGAGAAGCTGGTTAAAGACGAGGTATTATGTAATGACCTAATTACGAGGCCT
ACTATGGTTCAAAAAGAAAAACTGGTATTTTGAAAAAGAAAACAAAAAAACCTGCAATCTTTAAAAAAAAAAAAAAAAGACAAACTGAAGTTAACTTAAAATTAAAACTGCCATGCTTGGAATCCCATAGGACCAAGGATCAAAAACAAAATAACAGGATGTCAGGAAGGTGAAGGGACACTGTCTGAAGCTTCTATTTGGTTTGG
ATCTGACTCAAAATTTGTTCAAAATGGTCTGAGACACCTATACCAAGTGAGAGGTACTAAATTGTAAGGAAATATTTTAATTGGGCTTTAAAAAAACCACATTAAAATACAAATGAGCTGAAAATTAACCATAATACAAATTTTAGGCTAAAATTGATGTGAATTTGAGGTTAAAATATATTATTTGCTTCTAAACTTAGCATCTT
AGGGTATCAGGGAGAAAATGTCCCTTGTAAGAGGTTCCTAAATCACTGGGGGCGGGGGGGAGGTGGAGAAAGAAGAGAGTGGGGCACAAGAAAACAGGCAATTAAAAAGGTCTGCTTGTggttggagagatggctcagtggttaagagcactgatttctcttccagaggccccgagttcaattcccagcaaccacatggcagctca
ATAGATAGGACTTGGGTTAGAAAAGAAGGTTTCCTTTTACATGCAAAAAAATAAGTTGGTACCATATGTCAGATATTTATTGCCTAGAATTTTGGCCCTGATTAAAAGTAACAGCAAAACCTCTTTGGCAGCAACTCAAAAAACCATGTCTGAAAGTCAGGATGGGTGTCTGTCCAGCTTCTCGTCTCACCCTTCTCATGCCTGCC
TGAAACTCACTCTTCTATAAGTTAATACACATTAATATAAAAAGCAGACCAGAGTGCTCTTTGAGGGAAAATAGAAGAATATATATATTTCTTTTTGTAAATTAAATCCCCGCATTCTTTTTTAAAATACAATAttttttgaagattcattcatttattttatgtgatcacattgtcgctctcttcagacataccagaggagggca
GTGACAGACAATAGAGAGACAAGCAGTCTCTCCTAAGTCACAATGTAGACTTAGATTCACTTGAGTGCATTAACATTTTACAGACTGATATATGTGTCTTATTAAAATAAGGAGCAATACTTTGAGTAAGGCTCTAGTGACTGCAGGGAATAGTCACTGTAAGGCTAGTAAGTGCTGGGGACAGGCACTGAAGTGTCACTGAGCCA
ccatatcacatctaccattgtactctagcctcagacaacctagtgcctctggcctctcagcacctgcacgagcacgcacacaggtgcacagagacacgtAATTAAACATAAAACAGACCCTTTCAAACTTACTAATTTGTGCAGATTTAAATTTCTACCATTATTCAAGAGTCTGTTTCAGAAGTACATGCTGGTGTATTTATGAT
GCCCGCCTGGTTTCCTTTACTGCCTAACTGGAGTTGTAGTGTTTGTTTGCCGTGGAAGAGTTAGAAAAGAGGCATACGGTTGTAAGGAGGTGAGAGGAAAATTAAAACAAAACCACACCAGAAACCCCTTTCCAAAGTAAAGTAAACGTATGCTAGGTATTAGAACAGCCTTCATTCAACTTTGAGAAACCCTAGTCTGTTAGAGG
ACAGAAAGAGAAAGAAAGTAAGAATTCAAGCTGAATTCACTTTTGCCCCTCTAAACAGGAGAAACATCAAtttcttttctttcttttctttttttttTTAATTAAAGATTGACGTGTTTAAGCAGTTGTAGTTTCCCTCCTCTGCACTGTTTCTGCGTGTTACAGGTCCTTGCTGATGGTTTTGGTGAGCACTAATGCAGTGACCA
caagagatctattattaagctaaatccccagcccTTATTTAGGACTCTTAAAGTGAGTTTATACTTAGTATAGCTTGACTGATTATCTTTGTGCAAATAGATTAAAATGACGAGCTTTTTAAAAATATGTTGATAATAGAAATATTTGTTTGCCTTAGCCTTGCCTCAGGAGACAAACCTGTCCTAGACATTGATAGTTCTGTGGT
AAGGAAATAAACATCATGAAATTGTTATTTTTGGGTCACTATGGTTATTAATCTCTGGATTCAATGAATATTAATGTCCCTTGCTTTATCCACTTGGAACATTAAAGTAAAACAGCTACTGTAAAGAGAAGACAACTTTTCTATGGAATTTAATTATGAAGCTGAAACAGCCACACTGAACAATAGCAGCCCCAGTCAGTGCCTGG
ATTTAAGTCAAGAGAGCCTGAAAGAAAAGGAGGTGATCTAAAGACATAAAGTGGTGGGGTTTGTTTGTTTGTTTATTTATTATGATAGAATGATTCTGCCATTAAACAGTGTTCTGAAAGGCAATGATAGCTTAGAGCAACCTGGGTCCTGAAAGATCAGAGACAGCCAAGAAAGGGAGGTTGGTTATGTTTGACACACAGGCCTC
AAATTTGCCTAAGAGATGTAACAAATTCAAGGCTAGCCTTGGCTACATCCAAGACCAACCCAACTATAGAACCTTAAAAAAGAAAAAGTGGTAGAAGAACATTAAAAAAATATCTAAATGATGGGGACATGTGACCCATGCGCTAGTCACCTTTTAAAAGTAATTAAGCAGGAAAAAAAGGTAGGAGGACCTCAGCAAACAAGGGA
CTGAGCCTCCTGACCTCAGACTCTCCAGCCTTAGGCTCTTTAACCGTCTTATTCCCCCATCTCCACAGCATGACCTAGTCTGACGTCAGGGCTCACATTAATTAAAGAGCTTTTTCTCCTGGTCTGAGACAATGTAAAAAGCTCTCAGCCTgggggagcatagatggcccagagattaacagcgtgtctgagttccgcttctgacc
ACTAACCACTTCTTCAGAATAGTTTAGAAACCTCAGCTGGTGATTGAGTTCATTTCTGGCTTTGAGAAGGGCAACATGATAGCAAATCCAATCTAACCATATTAAATGACCTGAATTTGATAAGGAATCCATAATGTTTGATCTAATGGTGTGTGTGTTCAAAATGGTGAGCCTGAGTAGCTGGATGTTAAGCCATCACATTGCCT
cccattccttttccatccacacaggcacacctgtggcacacgcatgcttgccttcacacacacaaacacaGATATGCACAAGGAAAGACATGAGGAAAAAATTAAAAAGACTTTTGCTCTGGAAAGGAAGGTGAGAATTTTACATATAAGTAGATGCTGTCTTTCTAGTGTGTAGGCCCTGGTCAGCATCCTCAGAAACTCCCTAA
TGCAAAGACCCTGGCTCCTAAGCATAGGAAGCTCCTCCCTCTCAGGCCACCAGACCTCTCCATGGCTCAGCCGTGGGCCTCAGGTGACCACAAACTCAAAATTAAAGGGCTGGCAAGGCTGGAAGGACAAACACCCCCCAGCTGACGTAGGGCCCTGGCCCTCTCCCTGCTTGCCTTGGCCGATGCACCGCTCTCCATCTCCAGGA
caatctgagttcaatgcctgggacccacttggtaagaaccaactctttcaggtcaccctcgacctgcatgtgtgctgtgaaatgtgcacagagacaAGATATTAAAAATaggcaggcaaagtactgctcaccttaaaactcaggaagcagaaccaggcagatctctgtgagttcgaggccagcctggtctatgaaattaattccag
AAAAAATAATTTTCTCAGCTGATGCAAGATAATGTGGACTTCAGGTTACTTTCATGTGCAAAACATGCAGACATAAACACCTATTCCCAATCTCATGCAGATTAAAATCCTGAAGCATTGGTTACACACTAAAATCTTATGTTTTACTTCCTgagataggattttgctatgtgtcccagagcctggccttgaccttataatcctcc
TCCATTCCTGTCCCAGGGAGCAGATGGAAACCTGACAGACAATACAGTGCCACACGATCTCAGGAACGTCTGAAGCTCAGGGCTGTTCTCTGGCTCCAAAATTAAAGATCACAGACAACTTTCAGTCAAGAAGGTTTGGTTAAAGAAAAAGAACTGCTCTTAATGGAAAAAGAAAGGCCCACACTACCTGTTATATTGGATGAACA
tagccaaagctggtcccgaactcaggatcctgccgcctctgccaacaggctataaagattacaggtatgtcaccaaacctggGTATCACGATGAAATCTAATTAAATACCAAGTGGCTGGGGTATAGTTGAGTGGCCAAGTGTATATTTGGAACTCACTGCAAAGAGGGAAGGATTGGGGTGGGTGAGTAACCATCCTGATTCTCT
AATGACAATATCTTCATTATAAACCAAAAAAATCCAACTTATACAGGAAACAAAAACTGAGACATCACGTGATGCGTGTTTTCTAGAGAGTCTCAGGATTATTAAATGCTGTTCATTCCAAATCTTCTAAATTATATTTTATGTTTTAGAAAAATCAAAATTAAAAACCCCGTCCCTTTTGTAGAAATGAACCTAGAGTTAGGAGG
AGACATCACGTGATGCGTGTTTTCTAGAGAGTCTCAGGATTATTAAATGCTGTTCATTCCAAATCTTCTAAATTATATTTTATGTTTTAGAAAAATCAAAATTAAAAACCCCGTCCCTTTTGTAGAAATGAACCTAGAGTTAGGAGGAAAAAAAAAAAACTAAGTCCCCAATGTTGAGCTTACCTTAAAATAGTCCCCAAAAGACC
GAAACTAATAAAGAATGAATGGAGATGCCTCTTAGAGAGAGAGACTCCATCCATTTTGGTCACTCTGTTCTTAAGGCCTGCCTCCCCAAACCCCTAGTGGATTAAAATTGGAGGAGACAAACCCTTAGGTCTGGGTCCGATGACTGGAGAGCAATCGCGATCTTCTCAAGGTCTTGGTCCTCCGCAAGTCCACCCGAAGCTACACC
CACGTAGCTCTCTACTGTCCGTAGCTGCTCTGTGGTCAGTGGGGTCTGGGAGGGTGGGGACGCAGAGCAACAGGCACAGGTTAGGTAAGTGCTTTTGTCCATTAAAGGGTAGCTGATGTTCCCAGTGGGGACAAGGAAGGTGAGGAGTGGCTAGGGGTGAAGTAGTGTCCCGAGTAGAGGGGTCTTGCCGAGGTGAGGTTCCGAGG
CCCGGCCCAGGTAAATGCCTGTTCTCAGCCATAAAATCCCCCGAATCCTGTAGGACACAGTCTAAGAGTGGAGTCCTGTGCGGATTCTGGGCTAGGAACTATTAAAAGGGCTGAGAAAGGAGAAGGCCCCTAGCTTAGGATCTGGTTTGTACTTCCTGTTGGCTGAGCGTCAAGAAACTAAAGGACAGTTGGTAAAAAACGAAGCC
GGCTGTTAGCTACTCGTCGGAAGCCTGCCATCTCGCTTCGTGGATCCACCGTGCCCAGGAAGATGGGCTTGAACTGGAAGCACAAAAGTAAGGAAGGGGGATTAAACTGGGGAGTGGATGCAGATGGCTGTTGAAACTCAACACTATTTGTGACTCCAAGGGTACAATGTGGTCTTGGATATGGGAACCCCAAGGAGCTCAGGCAG
GAGACAgacccatagggttgaaggagagaattgaattccacaagttgtcctctggcctccacaggcataatgacatgtgcTTTCCCCCTTCCCCTGTTAAATTAAATTGAACAAAATTAAAAAGGAGGGAAAAAGGCCAACAGTTCTTCTGGAACTTTAACCTTCATGTTGTTTTCACAATATTCCCTCCATACTGCCTGGATCCC
ggttgaaggagagaattgaattccacaagttgtcctctggcctccacaggcataatgacatgtgcTTTCCCCCTTCCCCTGTTAAATTAAATTGAACAAAATTAAAAAGGAGGGAAAAAGGCCAACAGTTCTTCTGGAACTTTAACCTTCATGTTGTTTTCACAATATTCCCTCCATACTGCCTGGATCCCTAGAGACCTGCAACC
aagcgctctaccactgagctaattccccaaccccCTGACGGGATTCTCTGTCCTCGATTTGAACACCTATATGTGTTGTTTTTGGGGGCAGAAAAGCAGAATTAAAACCAAAGGAAATACACCCAGCACTGAAGATTTTAGTAAAACTCAAAAGATCCTAAATCCTTTCTGTTGGCACCTTAAATTagtggttctcaacctgtggg
tccccagctctgaaaaaaaagaaaaaaaaaaaaaagtctaaaGTGGTCTGAGTGTTCCTGCCTTTAACCACACATACCTCAGCATTGGCACCAGAATTAGATTAAACAATATCATTCATTATTTAGAAAGTATCCAgggctggagagatggtccagctgtgaagagcactgactccccctccagaggttctgagttcaaaccccag
ACTTGGAACCATTTCGTATTAGAATTTCTTCTGTGAAACAAAAGCAGTCCCAAAATGAAGGATCCTCAGGTGTCATAGGAATAGCAGATGCTATCAAGTCATTAAAGTTAAGAATGGTGAACTGCCTCTGAGATGGCTTAGAATCATCTTGATATGAAACCTaaaagaaaaaaaaaaaaaaaaaaaaCGAAAAGATTGCCTTGTTT
tatacataatatatatgttatatatGTTTAATATAACAAACTCTGAAATCCAGTATCACTTTGAGCCCAAAGCATTTTAGATGAGGGGCAATCAATTCATATTAAACAGTACTTGAACTTTATAAACTATCTTAACAAAGTttagtagaccatgctataatacagttatctcaattttatagatgggaaattgaggctaaagaagg
AAAGAAATTATTCACACAGAACAAATGCAATATGTATATTAAGTGTTAGTATTTTCCCTCATTACTTAGATAACAATATTAGAAATATAATCCAATTATGATTAAAAGTACAAAGTGAGTCCAACCTTAAGTCCCAATATGATACAAAGTCTCGCATAACCTCTGGGAATAGTTTAGAACATTAGGAGTATGTTTAATTTCTAAGG
TTATCAGTATTCACCAACCTTCAGCCTGGTGCTATTTATATTCAATACAATCTGGATTCACTTAGAAATAATTTATGGTTACAACTAATATAGTAGTGATATTAAATTTCTATTGGAAATATAATAGTACTATAAACATTTTCCTTTTCAACATTTAAGGTTACTTAAATATAAAGAAGATTATGATCTTATAAAGTTTTCTGGGT
ACTATATGTCCAAACAATGCCATCTAAGAGGTTGCTAAGAGAATTAACTGTGAAGTGACATTTTCTGTTAAATAAGGTTCATGTTTCTATAGTTATATAGATTAAAAGAAAAAAATCCCAAAGTTCTCAAGAAGCTGTCCATTTGTATCAAGCACTATATGACATTATCAGGTATCTACAAGTCTTTCCTTCTTATTTCTAGTGAA
CTTTCCTTCTTATTTCTAGTGAAGACAATGGAATAATTATAGAATTACAAAGGAATTATACCCAATGCCGGTAAAACATATCCAGTTGAGACCATTCATCATTAAAACTTCTGATTGTTTCCCACTCCTTGTTTGTAAACTTTCTTTTCATGATATGAAAGAATTCTGGAATTGAACCACGACCTGTCAAATCAGATAATACAGAA
AACTTCTGATTGTTTCCCACTCCTTGTTTGTAAACTTTCTTTTCATGATATGAAAGAATTCTGGAATTGAACCACGACCTGTCAAATCAGATAATACAGAATTAAAGAATTATTCTATtaaaaataaaaataaaaacaaaaCTTAAAAGCTGTTGTATCACCAAAACTACTGAGGACTACCCAAAAAGGAAAGACAACTTATTCAG
cagtggtagagtacttgcctagtcctgaattaaattcctactactataaacaaacaaacaaacaaaACAAAAATATTTTATATATCAAAACTAGCTAGAAATTAAAAGAATAACTCACCATAACAAGCATGATTAGCCTAAAAGAAGCAGTTTAATAGGAATTTGTGGAATTGTGAGTTAAATAATGAAGCAGAAGAACCCTAGCT
ATATTAAGAACATAGGTATATACATATAAGAAAGGTATAGGACTGAAAATGTGAACTATCACTAAGTTTTGACAAACTTGATCCTTCTTAGAACTTAGTTATTAAAGAAGAATGTCAGCTACTAACTAAATGTTCTATATAATCAAAATCAGACAACTGTTTTATTTTAAACTTAATAAAAACCCATAACGAAATCATGCACAACC
CACACATAAACTAAAAACAAAGCAGTAAAATTATCCATGCTTCTCAAAGAATATGAGAGTTATCAAGGGGAGAATGGAGGTAAGGAGTTAAGCAACACTAATTAAAGGCTAGAATGGGCAGAAAACAATAATAAAAATAGAAAGAAATGAGAAATGCTAACATGCCTGAGAACAGAAAGCAGAAAAGAACACGATTTAGGAGTTTG
ggtagacttgaactcatagtcttgcttctgcttctacctccaaagtgctgggaatacaggtttgtcagtatacatagTAATAGTCATTTTAAACTACTTAATTAAAACTATAACTGTTTCTCAAAATATTTTAAAGTTATTTTTATTGTGCCAATTACTATCCAAAATATTTTATAATAAAAACACACATGAAATTGCAAAAGCAC
TAATAAAAACACACATGAAATTGCAAAAGCACAAAAATAGAATTCTTACTATTTCCTAAACTTAAAATATTTTTATACTGATGATTATTTTGTAAATACTATTAAACTGAATTATAAAACTATGTCTTTATTACACGTAAAACTGTAATCATCTGTAACTCTAAGTAAAAATTAAGAAATTAGGAAAACACTTGACCAAGAATGTA
GGGAAGGAAAAGGCTTTAATCAAAAGTGCTGGGTGTCAAAGGATTAATAAAGTATTAACAGGAGACAGAATCTTCAACATCTTCCCAATATGTTCCCACCATTAAAAATGGGTTGTAAAATCTGTTCCTTTATTTCCAGGCAGGCACTGTCTAACTGTGCTATCTTTTTTCTAAGTGTCTAATGGCCTCTCTGCTAACTTCTAGTT
TTTAAAGAGGTTAAAAGGTACAGTAATGCAGAATCCACCATATCTTTACATATATGTCAATGTTAAAGGAAATGCATTCTTTTTGGTTAAATACTTTGTCATTAAATTAAGTATTGCTAGTACTTGTATTTACAGTAAGTTTCCTGATTTACAACTGTCTAATAGAATCTGAGACATAAAACACTTAATATGTCGTAAAAATGAAC
TTTGCTGATGATATGTCCTCAGGAAAAAGGAAGTGTAATAAATTAACAAACTATGATCATCATCACCTTTACATACACACAAAAAGGACACAGGAGACTTATTAAAGGTTCCTATGATGTTTGGAATCTTCTACTCTAAAAGCTTTAGAGATTTGAGTTTCGAAAACACCATTGCATAAACTTCCAGAAAACATATTCTTCATATC
CAGCTTCAGTATATCAGCAAGCACGTTTGTCATATACAAGGTAACAGCTGTGATGCCTAGGAAAATAAATCCCCATTTATAGCTTGATTGTGCTCTGTGTATTAAACACAATGCCTTCTGCTTTAATCCGCTCCAATATTGGCCCGTAGATCTCCTTTGAAAATGGTCCCATTAGGCCTTTGGTTTCAATTTCACCTAAAAGAAAA
TGTTAAAGAATCCATAGAAAGAACCCTCGGGCCAAATAGTACTGTATTGCAAAGCAATGCTGTTCAATCTGTATGTGACCATAATGGGAGAGCATGGAGAATTAAAACTTGAAATCCTTTTAAGAAAGTCTCAACTTagacccagagaggctaagtaacaaggagggctcaagagggcaggctgggcacatggatctccctgggaa
TTCCTTTCCCAGTATCCAGTAGTCCGTTCATTTGACAAGGCTATTACTCTGGCAAACAGATACTTGTTCCCCAAATACTGCTTCGGTATTTATTTGATACATTAAATAGAAAGCTCTTTTTCCTCCCAGTCGTTCCTGAATTCACTATTGTCTAAGAATTTTCTATCATTGCCTCTTCTCACACTTCTCCTTCTTACTTACTGCAT
GAGTCAGTTATACTTAAAGCTGTCCTCCTAGGTGCTTCCAATCCTTAAAGGGTCAATATGATAAATTCGCTGCTTTGAGTTGGGTGTCCTAATGCATTTAATTAAAAAAAAATTCTTTTAAACCAGTGGACTATGGTGGGAGAGAATGTGTCATAGCTGCACTGGGCTCTGAGAATAtgagaataaacaacatttgagtgttcacc
aagagagagcaaaaggaatataagggctggagggcagggagaagGGAAGAGGCTCCCTAAGGGATATAGTCCCAATCCTATGACTACCCAAACAGCCCTGATTAAATTAAATGGGTCATTACAAAAACATCAAGTCATAAATCTTGGAAAGGGACAAGTAGAAAAAGGGGTGGGTGAGTAGAAGTTAGGAAGGATAAGAGTTGCAA
agagcaaaaggaatataagggctggagggcagggagaagGGAAGAGGCTCCCTAAGGGATATAGTCCCAATCCTATGACTACCCAAACAGCCCTGATTAAATTAAATGGGTCATTACAAAAACATCAAGTCATAAATCTTGGAAAGGGACAAGTAGAAAAAGGGGTGGGTGAGTAGAAGTTAGGAAGGATAAGAGTTGCAATTAAG
taacttgctttaattgagaatagctttaattaatttggccatggtgatttgagtcagtggtctcttttctcttgcctttaggattaaTGTAAGATTCGTCATTAAACTAATAAGAAATTTAGCATGGTAAAGGGGCAAGTTGTTATTTACTAGGGACCCTCAGTCTTTCAGGTACCTTATGTGCTTATTTTTAGTCCATGTTAATT
CCTTGGACAAATCTTTCCTCATTCCTCTCTCCCTACCTATTATCTGGAAAAGGAATTTTCAAGTTGTCTTACCAGTTCCCCTAACCACAAGAGTAATCTGATTAAATAAATGGCTTTGGAgaagctacggatttgattagtaaggaaacttaccactaaacttgaggacctgagttcgaatctacatagtagaagagaatcagctc
aatctacatagtagaagagaatcagctcctgcttattttcttaaactctagacatgcaccatgacttgcacAGTTATGGTGCACATATTTTTCACACTCAATTAAAAAATTAATGTAAAAGCTATTTTACTGGCATTGCAGTTAGTTGAAACCAGTGCTGAGTCTCAGACGATGGCCTTAGCCATCCTGTTTATGCCTTAATCTCA
ATTAATGTAAAAGCTATTTTACTGGCATTGCAGTTAGTTGAAACCAGTGCTGAGTCTCAGACGATGGCCTTAGCCATCCTGTTTATGCCTTAATCTCATTATTAAAAAATAATGAAAATAACACTAACAATACTGTTAGATAACATATATGAAAGAAATGTTAATTCCATTCTCTGATGCACCAAACATTCCACATGGAGGGCCAC
TCACTTGAACGATAACCGGTATTTACATATGTAAATAAGATGAGACAACCATTTCCAGAAGGAGCCAAGAAGGAAGAATGAACCTAGGGTTGGTTGAAAAATTAAAGGTGACCTTGTTAAATAGAAGAGAAAGATATACACTGGGAAATATCAGAGGAGACAAGGGGGAGCAGGTACTAATACTTGTCAGTAAGAGCTGGGCACCT
ATGCTTACTTAAACAACAGACTAATACTCCAAAGTTTTTTCCTAAGTTCTAAATACAAAATCTTATCAAAAATCTGTCTCAAAGGCAAAAATCTTTAATAATTAAAATTATTACAATAGCTTCTATTTCTCTAGAACTGTTACTAAGTTCTTGCTTTACTCCAGATGTATCTATCTATAAGTTCTGTAGTTTTTGCAATTCCTAGT
tctcttgtcttagcctcaagaaagtgctggaaatacatacaggaaagtaccaccacaccACACCACCCTCATACTTATATTTTCATACATATGTTCTTCAATTAAATGTTTATGAGAGAGAAGACAGAGGAGGAAGGAGAGACAAGGAGAAAACAAGAGAAGATTAAAACAGCAAAATGGGCCCGGAACTTTCTGTTGCCCCCTAC
CCACCCTCATACTTATATTTTCATACATATGTTCTTCAATTAAATGTTTATGAGAGAGAAGACAGAGGAGGAAGGAGAGACAAGGAGAAAACAAGAGAAGATTAAAACAGCAAAATGGGCCCGGAACTTTCTGTTGCCCCCTACCTGATGACAAGATCCTGGGATTCGACCAGGGACTGCAGCTTGTCTTCCTGCTTGCCGACGGT
ACTTTTGTTTTGACAAATGACCTCCATGGTAGTGCCGGGGTCTTGCTCAACTAGAAACCTTTATTGTTTGCTTCATTATGTTTTGAGTGTGGGAGTGATTATTAAATGCTTTTAACTGAGATTCCCAGAATCTGTGGGCATGGTCTGGTACCGGGGACTTCACACCAAGCTTGGATGGCAGAGTCTTTAGGGTACTCTCGCACTGC
TTTGGATTTCTAACATTATCCAAATGTACATGCTATATAAATCTAATGTTAACAACTCTCATTGAAATCTTTAGGCATAGTCATCAAATCCGAGGTAAGAATTAAAGAACAATATCAGAAGATTTTCTAACAGGACGTACCTGCTTTCCCGGAGTTTCTGTATATATTTGTATTTGTCCGTCAATAGACCATTGGATGTAATCACT
cacactgtgacactcgggtgtgaagggacagagaaatgaatgtgattgggttgcacgatgtgaaattcacaaagaatcaacaaaatttaaataataaATAATTAAAAATAGAAACCATAAAAGTCCAATAAAATAAAATGAGGATGATGGTGGTGGTGAAATCATGGAGACTCTCAGCAGGGAAAAAGAAAACTATCAAGAAATAA
CACCCCACTGCTCCTTTTTTGACAGGTTTTGCTGAGTCCAGAGTTAGTCATTCATTGGACACTTTAAGCACAACTACTAAGCTTGGAGTAGGACTGCTTTATTAAAACAAAATAAGCAAACAAACAAACAAAAAAAAACCCACTATTTTTTCTTccccctatccattcccccttcccatgcttctgtgaggatgctccctgaccca
AGGAGTCAAAGTGCACATTCACAAGTCCCCTCTCAGAAAACAGCTTAACTATAGCGTGTCACAGCAACCAAGTCAAAACCAAGTAGATACTCACATCTGCATTAAAACGACTTATGTAGCGCTCAGGATATTTCTCGTATTCTACAGGATCGTACACACCATCTGTTTTCCTGACAAGATGATGATGGCGACTTAACACCGTCCCA
TTTAAAACAGTGAGAGATGAGGTCCTCCCTCGCCCCTTTTACCTCCAGTTTTTGAAACTTCTTTTAATTCATGGGGCTCCACATACTCACAAGGTAGCTCATTAAAGACTTCTTGGGCTCCCTGTAAATGTGCATAAGAAAAAGAATCAAACCTCAGTAGGGACAGTGACAACACGATTTCCTGCAAGGACTCACAATTTTACAGT
TCTGCATGTCAGATTGCTTGCCAGAGAGGACAGGTGGGTTACCTTGGATACGTTGCCAGTCCCTGTGAATACAAACGTTAAGGGCCCTATTGACTTTGGCATTAAACCCAGAGATATTTCATAGCCAGCATCGCGGACAGCCTGTACAGCTTGACTGCTGTTCCTGTAGTTGTGAGCCATGCCGAGATGCTGAAAGAAAGCACAGT
AAATGTACTCCCGTCTCCCATACCAAAAATAAGCAAGCAAACACACAAAAACAGTCACCATTGCTCTAAGGATCCTAACAGATACTTTGTGGCTTACATCATTAAACTTGATGGACTTTTCAGATTTTTTATTTACCTGTCAGAATGTTTTGGCAATGTAGACTCTCTTGGATTGACACCTAATTCCCCTCAGAATCCCTGACTTA
gaacttgagaaggaatataacgaatataggaagggtttagaaggaaaggtagaaatgatgtaaatataGCACACATGAATGAAGTTCACAAAAGATGTGAATTAAAGGGAAATTTTTCTTGAGTTCATCAAGCTCATCAGCTTTAGTGCTTTTTTGTCTTTCACTGTTTGCAGAACAGGTTGCAATGTCCTTTCTTACATTTCTTC
CTTTGAACATGTCAACCACATAAAAAGATGTAAGAATTTTATATATTTTCCTCTTAGAAAATACATGTTGACTTACAAACCCATTACCAGCAGGTGCATCATTAAATGCTTTGAAAATGCTTGGTCACAGGCCAGCTGTAATGATAGGTAATGGAGTAAACTTTGTGTTACATTCCTTGATTGAGGCAAGGACATAACTGAGACAT
AAACTAAAAGTTTTGGGGCAGGTGGGAATGGAATGTTGGAAATCAGGGTAAAGGCAAGGCTGAGTCTCTAAAATTCTGAAGTATCACATATACTTGGAATATTAAATACAAGGAAATTTAAAAGCAAACATTACAATCGAGTAGAAATTACAATAAGTGTATCTATATCACATTGACAGCATAAGGACAGAAAAAAACCTAAGACC
AAACAAAGATTTAAAAAAAAAAAACCCTCATGATCATTTTTCTAGACCTTTACTGTTATTGAATTTACCGAAAGTACTGTTTCCTCAGCTACTGTCAGTTATTAAAACCGACCAGTCAATTACACGGACACCTTTAGCACAGCAGCCTGTCATTTAAGAAGAGTGGCCTGAGCCTCCACCTTAGANNNNNNNNNNNNNNNNNNNNN
AATCCGCCTCCCCATAATTCAGTGACTGAAACTGCTAAGTCGCATATAGAGAGGGTTTTCAATGCTAAGTTATTTGCAGCAATCGGATATATACGCCTGCATTAAATATTAAGGGTTAATGTAGACATCAGATGAAGAAATAAGTTGATATATAAAAAATGCAAATTATTTAAATTGTCTTTTTGGTTCAATCAAAAATGCAGATG
ACTGCCCTCCCTCAGGATCCCCCAGCAGCCCCGCCCACCCTCACTCCTGAACTGTAACCTATTTCCCGACACAGCCTCTCGGGCCATTTCAACTAACAAAATTAAACAAGGAGAGAGCCGCCATGACAAAAAAGGACAGTGTGAGCTCAAGGAGATGCTGGCCGGGGAGAGATGCAGGGTACGGCACAATTTAATCTTCCTAGCCT
ATAACACGGATGAATGTTGAAATGACAAAGAATGGGCTGCAGAGTAATTACTGGGACTTGGACCCGGGGTGGAGGGTCGATGGCAGGAGCTCTTCCTTGAATTAAAATTTAACTCACCCTTTATTACAACGTACAAAAGCAAGTAATGAGCATGAACATTTTTATTTCTTTTAAACTGTCATTTAGGCTGCAGAGGGGATAATTAC
AGGATTTACATGGCTTTAGTGCATGGTGTGCGCTCCTCACAGGACTGCAGCACACATCATTGTCTTTCATGCTATTTGGGCAAATAGTAGAACGCAGCTTATTAAACCTGCAAATGGCCTGTGCGGGGCTTTCAATTTGCTAGGTCAGTAGCTTGCGGCATCTGGCTCTGAATTCTCCTATCTGCTTTCTGGAAGACCATGCTCCT
AGGGAATCAAGGAAGGGAAGTATGGAGCTGTGCAGCCTCTGGGACAGTCATGTGGGAAGGTCACACGAGGGAGAAGGGACAGCACTGAACAACATGCTGTATTAAACAAAGCTCTGAGTACATGAACAGAAGTCTGAGGGAACTGCAGGATGTGGGGACAGCTCCTGTGATGGAGGGAGGGAAGGCTGCCAAACACAAACACAGTA
CAGTGGGGATCAGCATGGGAAACATTAATGATATGTGTGGATGACCAGTCAAGAGAAAGGTGAAAGCTTAGCTACACACTTGCAAGCCACTTTAGCTGTGATTAAAGCAGTGTCGGTAAGATGCTATATTTAGAACCTCCTAATAATTTTAAAACAAATCCTTAAGGAAAAAAAAAAACTAGAACCCCTTTAGCAAACATGTAATA
gagaataaggcaggacgactgtcctcagtttcaagtcagtccagactacccaaggagtttcagttcaccctgagctaagagtctcaagaaaccaaaaCAAATTAAAAACTAAAACAATGATAAAATAAagcctggcattccggcacatctctttaattcctagctcttgggagacagagaaaggcagaactctatgaattctatgc
ctgtccttgaacccgcctctacctctcaagtgctaaggttgaagacatgcaccactatgcctggctCAGTTTTCTACCCTCGGTGCTTTTGCTTCTCTTAATTAAAAAGTTTACACTTATTTCCTTATCtgtgtgtgccctcacttgtgcatgcctgaccatattacagcacatgtattaaggtcaactcatgagggcctccttcc
CACTGGCTAGCAGGTTGCTATGGATATAAACACAACCCAAACAAAGGGTAAAGATCAGAAGACTGATAATTATGGGACCAGCCATTGCCTTGGATGCAAAATTAAAGGATTCAATGGGAGAAACTACACAAGCAGTTTGAATGAACAGAAAACCATATCTAAGTTACCTTCCCATGGCCACCTGATCATTTGGATCCAAAGAGCTG
TCCATCAATAATACACGTTTGGCTTTAAAAATTGTTTCTTCACAAAAACAAGCAATTATTTTGTAGGTAAAGCATAGCGGATACATAGTTATTTCACTAAATTAAATAGCTGAAGCCTGTGGGGGGATGGAGAAAAATAAAAGTATGAAAGTAGTTTACTTTCTAATTTTCATTTGTGTGTGTAAGTAGGCACTGAAGAAGTAAAA
TTGTGTGTGTAAGTAGGCACTGAAGAAGTAAAATTTACAAAAACATCCACTTCCATAAGACGCAGCTTTACTGCACACAGGAAAGGATATCTCAATCGCAATTAAAAACCCTACTGTGAAGTTTTCTCATTTGCTTATTTTGGGCATTATTACCACAGCAATTACGGTTAAAAATGCAGGGACCAGAGGCCACTGGTTTATTATCA
CTTACCACATAAACAAACATGCAACCATTGTGAGCATGTTCATTCCAGGATTACAGAGAAGAAGATCCTATGTCTCTTTCCTTTGGAAGACACTAACCATATTAAATCCTAGTGTCTGAACTCAATCAACTTCACATGGCCATGAGAGAAACTCGAGCCCCTGTGCCCTGGGCTTATTTACCCCTATTCCCTGAGCCCTATCTCTA
ACTGGGAAGTTACATGGCAACAGAAAGAACACAGCACTGCCATTAACTTCAGTGATGGCTTCAGACACTGCTTATTCTCACGTCCATTTAAATGCATACAATTAAAGCCACTACATCAACTGTCCATTTTAATCACTCACCGAGTTAATTAAAGAAAACCATCTTGTCAGACAGCCTGCTGCTTCTCTACTTCTTTCTCAACATGA
TTCAGTGATGGCTTCAGACACTGCTTATTCTCACGTCCATTTAAATGCATACAATTAAAGCCACTACATCAACTGTCCATTTTAATCACTCACCGAGTTAATTAAAGAAAACCATCTTGTCAGACAGCCTGCTGCTTCTCTACTTCTTTCTCAACATGATCAACTTTTAATAGTCCACCAAATTAGTAATTACTTGTTTATGGCAT
GGTGACAAGAAACTAGTCAGAGGTCTGGGCTATGAAAAGCCCAGTCACTTTACACTGCTCACTGTTAAGGGCAATCGTATTACACCAGATCTTAATGAGGATTAAATAGAGGTGTCTGGTATAACCAATACTCAGAAAATATTTGCTCCTAAACCATTAAGAATTCAGGTTTACCAAGAAAAATCTACCTGGGCTTTTTAAAAGGC
gtgtgtgtgtgtgtgtgtgtgtgtgtgtatgtatgtgtgtgtgtgtgtgCACCTGTACTATTACGAAATAAAGTAGGCATGCTTTTAAAGTTCAAGGACCATTAAAAGACAAAGAATGAGAGTAAAACTGAAAGTGTGTGAGCAGGTGGGAGGCCTCTGACCCTATACATCATTCTTAGCAGTTAGGCCATTTACACAGCCTCATA
GGCCTCTGACCCTATACATCATTCTTAGCAGTTAGGCCATTTACACAGCCTCATAATACCTGAATTAACCACATAAGCCTTTAAACCCTCACAATGGAACATTAAAATTCAATGTGGCTATAATCTCTTCCTTACAAAACATGGACCCAAAGAGTTTAGCCTCAAGTATGTTAAAAAGgtgtgtgtgtgtgtgtgtgtgtgtgtgt
AAAATGAATGTGCAGCTGCCTTGCAGCTCAGCAGATGTCAGGACGTGATGTACGAGGCTAGGATAAGCTGTCGCAGCCTGCTGCCAAGGAGTGGTAAGTGATTAAAGCTTGCACAGTTCTAAGCACCATATTTAGAATCTGTGGGGTTTCAAGACTTGCACCCGTACCTCGCTGTGCCGCCAGATGTTGGCAACTGGTCCAGTTCC
AAAGAATCAAGACCCCTGACTGGAGCAGCCGAGGCCAATGCTCTCTCCTCTACCCTTAATATACTTGTCACATTTATTTATGGCAATAATTGTATCAAATATTAAAAAAAGAGgggtctggagagatgtctcagcagggtaaaatcatttgctgctttttcagctgactggggttggattcccagcaaccacatcaggcagctcac
TGATCTCTTTAAACTATTAGACAGAAAGATGATAAACCTAACAGTACCTTATATTTTTAACACACAACTAAACTGACTTAAATACACACCAAAATATTACATTAAAGGTGCTAGATgggctggagagatggctcagtggttagcaccatttactgctcttacaaagaaccagggataagttcacaaccatccataactccagttcc
tacccagaacttcagctccagaggacccagtatctctgacctacattcacatgcacatacccacatgtgcgtgtatatacatacattattaaaaataaaTATTAAAATAATTTAAAAGGAAAAATCACATTTATCTATGATAGATATATATCATATGCATAAAGCTTGTAGTAATAATATAAGGATTAGAATTTTCAGAGTAGAAA
CTTGGTCTGCGTCCTTCGAAGTAATCTTTCTTTGTCCATCAGAATATGATCAATCTGAGTCAAGATGGAGCGTTCAAAGGCACCGAAACCCTGCAACAACATTAAACAATGTCAGATAACGCAGGTCAGTGCTGAAGGCAGCTACGCTGCTTCTCTCTGTCAGCAGAGAGAATTGTCTTTTCAGGGGGTTCTGTTAAAAGCTGAGT
ctgtaattccagttccagagggagctgatggcaatgcttatacatggtgcacaaacatacatgcaggcaaaacacctatacacataaaataaaaataaaGATTAAAAAATGTTTTAAAGTTCATAAGGAGAATCAAAGATTCATAGGGATTTTCGAGTAAATATCCAAAGCACCTAGGTTTAACTTTTTTAAATTGTAAGCACACC
GTAAGCACACCATAAAAAGAAATGAGATTGTAAAATTATCACTTGAAATGTGTATGAAGCAGGCACATACTATTACAGGAGAAGCTTTAAAACTTTAAAAATTAAACACATACTCACATTTCTGTGACCTTAAGTCCCAAAATCAATAAGAGAAACATATTTCCATAACCAACTGTTAAGTGGTGAATAATATTAATTGAACCAAA
ctggtgtgcatgaaggcagagtacttatacacattaTGtaaataaataaataaataaataaataaataGGATTTTTTTAAAGTGGCTTCATTTTACCTTTATTAAATCCCGtatctatctatctatctatctatctatctatctatctatctatctatctatctGAGGACATGCCTTCCTTTTTCATACAGAATAGGAATCTGTCC
aggtggaagtaggaagatcagaagtcatcctctctgtactacaaaagggatttaaagtgagcctaggctagatagagaccttgtctcaagaaaccaaaaCATTAAAAACTGGACTTTTgctgggtgttgtgtcagacatctttaatctcagtatttgggaggcagaggcaggtgaatctctgagttcaaggccagcctggtctaca
tcaaggccagcctggtctacaaagtgagtttcaggatagccagtctcaaacaaaaaacccCAGACCTCTGAACTCTTGATTTCTGTATTAGAACACCCCTATTAAAGAGTTCACTAAATATTGATAATCAATACCTATTTGTTGAGAACACTCAGATTCTGCTCTAATAATCAAATCCCACATCCTCAGTTACTGCCAAACAATCA
AGAAAGACTGGCCGAGAACAATACTCTTCATTCAAATCCACACAAGCCTGCCACTTGCACTAGTCATCCCCAGCAATTAATCCCCCAAGAAAGACGTTTGATTAAATCTTTTCAAGCAAATCCTTTGCTTTGCTTTTGTTAGTTCACTTCTTGTCAACATCTATTAAAATATGCCTTTAATTCTCCCACAATCTTAAAAAACACCG
GTCATCCCCAGCAATTAATCCCCCAAGAAAGACGTTTGATTAAATCTTTTCAAGCAAATCCTTTGCTTTGCTTTTGTTAGTTCACTTCTTGTCAACATCTATTAAAATATGCCTTTAATTCTCCCACAATCTTAAAAAACACCGATTCCACTGTCTTCAACTTTAATCAACTGTATGGCCGGCATTTTTCATTTCATAATAATGTG
GCCGGTGGCCAGAGGAATCCTATTACTTTGGGCATTGATTACAAAGCTGTGTGAGTGATTATTGTGCAACTCGCGGGCTACCCAGGCATGAGGAAAAATTATTAAAGCAAGGCAGAGATTATCAACTCAGAATAACAATAAGCCTTAACATTTAGGCCCTAACTTCTTCAACAAAGAATTACGTGAAGGCTTCACTGTATCATAAT
AGAAGACGTGCAGCCTGTGGAAGAGTCTATGGAGAAAACAGCCTGATGGGCTAATTCAGAATGCAAAGTGTTTTTGGAAGAAACAGTCAACTCAAAATATATTAAATAAAGTAAGAAAGAGGACTCAATGGACAAAGCTTATTTTTTTTTCTTTTAAGAGAATGATGTGGGGAATTGGGGAAGTGAGTAGAAGTTGAAATGAGGGA
GATATACTTTTGAACTGTTTGAATATTTTATAAGCATACATTACTTTCataatttaaaattttattaaaatttaaaGTAAACTGTGAAGTAAGGAAAGTTATTAAAAATAGAATTAGAACCAAAACCTAAGCAACCCTCTCTTAATTCATGTAAAATAGTCTGAGACGCCCCACCAGCCTAATGGATATTAGGACTTTTATTTCTA
CAAGTGCAATCAAATTTCAGTTACCAAATTgctgggagcatggcttagccatacagcacttgcctagaatgcataaggtcctgagtttaatctctagcaAATTAAACAATTACCTTAAATATTTTCTTTCCAAGATTATGTAACTTCATTTAATATTATTATACATTCTAAGTACATCCATTGTCCTCCAAATGCTTATTTAAAGC
ATAAATGGAGCTTGGTTTAAACAAACCAAACCACGAAGAAGAAAAAGCACATTACATCGCTAGGACTATTAGCTTGCTTAGGCTAAATGATGATGATTGCATTAAAAAATGCCCTCGTTGTTTAAAAAGTCATACTTAAATATTTGCAAGCAACATGGTCTTATGATTGTTATTAACAAACTATTTCAAAAAGAGCAAAGAAAGAG
tggggaccgaacccaggaccttgctcttgcctagcaagcgctctaccactgagccaaatccccaacccTTATCTTACATTTTTACTGATAGAAATTATTGATTAAAGAGAATTTAATGTTAGATGTCATTATTTCATTCCTTTCAGATGAAAAGATGTACAATGAACAGATTTGTTAAAAATGCCTCTCActaggcagtggtggtt
cataagctgcccagcatgtgtgttgggaatcaaacttcagtcttgtaaagagcctcaagttcttttaattgctgagccatttctctagcccTTCTGACTTATTAAAAAGGCAATGAAGATCAAATAAAGCAAAGTCTGGCAGGgcctataatctgagaactcaggaagctgaggcggtcacaagtttgaggccagcctgagctgta
AAAacctatctacctacctacctaccCTCCTAAGGAAGGTGTCTTCTTCTATTCTCTGTAGCAATAAAAAAAAAAAAAATCTAGCAAAAAGGAGATGCAGATTAAAGTCaaaccgggaacctgtgtgatgacatacatattagtcgtagtacttgggagggctaaagtgggagaatcctgagttcaaagtcaacctggcctcagaa
ACCTATTTACTTGCCTATGGACAGAGGGTATTCCTAGCTCTAGTTGTAAGAATGGTAAGATCTCCAAACCTATCTTTTTCTTCTTTCTTTCTTTTTTTAAATTAAACCGAGTGAGATTGAGTGGTTTCTACATGTACGGTGATGCTTTGGAGGTAGAACTTTGGAGGTAGTAACCTGTAGCTGCTACCATTCTACATTGCAGCGGG
GTATAAATTTGATAATTATAATGATCAAGAGAAAATTATGTCGAAAAGTTACCCAGGTAATCTGTAAATAGTACTGTAGCCTGGTTTGGTTATTAATGCTATTAAAACTTAAAAGTAAggagctggagaaatgacccaggggctaagggtacctactggcagctctttcagagaacccaggccaagttctcagcactaacatggta
TCTTCCAAGGACCGAGAGAATATGAAGCTCTGGAAACCAGACAAGTCTGACTGTCATCTGAAGTGCAAACCTGCACCTGAGTGCTCTCCAGTACACACGAATTAAAAACCAAGTTCAATCAGAAAGCAATCACTACAAAAGCTTATATCCCACTACCATATCACATTAAACTGAAAGATGAATGTGTGCTCCTCAAGCTTACTGAT
GCAAACCTGCACCTGAGTGCTCTCCAGTACACACGAATTAAAAACCAAGTTCAATCAGAAAGCAATCACTACAAAAGCTTATATCCCACTACCATATCACATTAAACTGAAAGATGAATGTGTGCTCCTCAAGCTTACTGATACAGCTTTAAGGAAAAACAGAAATAAAACCGAAAAACACTACCACCACCAAAACATTTTATATA
ttgacaaagatatgagagtctgtttcataaaataataaCAATAATACTCATAGGGAAGCCTTTGCACTCATTGTTGTTTATATAATAGACAAATATTTCCATTAAACTATCAGTTTTATATTAGTCACTTCAAGGTTTTGTCTGAAATATAAGATTTCAATAAAATTTTACCATTAAAAATAAGAAAAGAGGGAGGAAGGAGAGAA
GTTGTTTATATAATAGACAAATATTTCCATTAAACTATCAGTTTTATATTAGTCACTTCAAGGTTTTGTCTGAAATATAAGATTTCAATAAAATTTTACCATTAAAAATAAGAAAAGAGGGAGGAAGGAGAGAAGGGTCTGTGTTATTGACAATAGTACAGAGTTTCAGAGTATAGTCCTTATCATTTTGGTTTGGGTGTTgtttt
actaaaGCTAAAATATAGTAAACAAAACTCTTAAAAATACTGCTTAATACAAGCCCATTACTTCCCATGATTTATTTAAATTTGAAAACTTCATTTTTTAATTAAAAGTTGTTAACATTTATTATTGTTGAGGTGGTACATGTATGCTACAGCATGCAGATAAAAGTCAAGAGGACAACTTGAAAAGTACTCAGATTCTAATCTCA
gaagattcaacatcctcttctgatccctgtaggcactacacacaagggcctgcatactcatagacataaaataaaaataaaATTTAAAAAAGATATTTAAATTAAAAACAAACACGAACTGCCATGCTATTCAGTAggatgtggtgattcacgcctttaatcccagcacccaggaggcagaggcagggatatggttttagctcagg
CAAGTGAAAAAATTCGAACTTCCCCTACATTTATGTACATTATACTGTGTTCCTGGGTGTTTTGCTTATGGGAAATATCAAAATGTCAACCATTGTTTCTATTAAAGGTCTTTAATGATATTGCATTTTAGACCTGTAATGAAACATGGTACTCACTGCAGTTTGTAATGCATCTCATTAAACACATTAATAACATGCATTTAACT
ATCAAAATGTCAACCATTGTTTCTATTAAAGGTCTTTAATGATATTGCATTTTAGACCTGTAATGAAACATGGTACTCACTGCAGTTTGTAATGCATCTCATTAAACACATTAATAACATGCATTTAACTGAAAGGTCAACTTACTATGGTTAAAGTTTAGCTTTCCTATTATCACTTCATTTAAAGCTGTACAGCAAACTCTGGG
CTAATGTACACACTTGTGCTTGTTTGCTCCAGCTTGCATGTTTTTacacacacacacacacacacacacacacacacacacacacacacTAATAACCAATATTAAAAAGGAAAATACTTTGCTAAATGCTTCTGCAATAAGGAAATCACTATCAACCTACCTTTCTATAGCATCATAAGAGGTAGGTTTTACAAGTATTAGTAGAC
CTTCTGCAATAAGGAAATCACTATCAACCTACCTTTCTATAGCATCATAAGAGGTAGGTTTTACAAGTATTAGTAGACTATAACACTAGACGATAATTAGATTAAACTACACAGGGATTCTAAATACTAGTAAGAAGATGGTAggggctggagagatggctcagcggttaagagcactgactgctcttccagaggtcctgagatca
TGTGCCAGACTAACAGACTTAAGAGTGATAGATGCTCACCAGGACAAGGCAACTGGGTAAGTGCAAAGAATTAGAAAGGCCAGAAGTGTCACAAAGCAGAATTAAAGTAACATGCAAGCTACTCGAAGATAAAGATAAAGAAATCGAGTATGCAATGCTAATCCAGAAATACCTGTATTTTAGTGAATATTCATAAAGATTCAGGA
TGCCCACTGGATGGGAAGGAATGTGCTTGGGGAGAGCTCTGCCTCCGAGGCCTGCCCTTCCTCAGCACGCAGGCTCTGAGGCATCCTATCGTGGGTCCTCATTAAACCCCAGCACCCCCTGGGTGCTGAGTCTGTGTCGCCTTTGTCACCGAGGCAGCTGTGCAAGACACCCTTGGGAGTTCCAGACCCAGCGTGGATGAGGCCCC
CTTCACAGTATCGGCTGGTGTGATTGTTTCTCAGATATTTCTGAGTTCCCTGTCACCCTGTCACCCAGTGGTGGTGGTGGCGTCTTTCCTTAACCTCGGAATTAAAATTGCCCTGAATTTTAAAGATCTCAAACCGTATGTAAAAAGCCTTAAGTGTAAATCTTCAGAAGTTAATTAAGTAGGttttgttcttttttttttttttt
ctcctccctctggcctgcagccgtgtcacccagcctggctaaggagactttgcagaCACATGTTGATCTTCCCATAGCTTCCAGGGGTAGCCCTTTTACCATTAAAATCAACCAATGGGATTGACTTTAACCTTTTGACCCTCGTTGTCAGGGAAGCTATTGAAAACAAACACATGGCCCCTCTCAAGGGAGAAAAGCCTTCGAGG
TCACCAGAGTGGACTGTCAGGATAGTAGGGACACAATGTCCACAGGCGTACAGCTCTCAAGAGAAGTCCTCTTGCCTACGACACTTTCCCCCCTTAGATCATTAAACCAGCACACTGTAAATACACTGATCGATggggtcggggatttagctcagcggtagagcgcttgcctagcatgcacaaggccctgggttcggtccccagct
gcaatatggaagtgtaagccaaataaaccctttccattccaacttcctttttagttatggtgtttccttgtagcaacagaaaccctaaataagacaCCTGATTAAAACAGTAGTTCggggctggagagatggctcagtggttaagggcagcagttgctcttgcataggaccctggttccattcccagaacccacatggcggctcac
AGCCCTGTGCATGTAGAACCCTTGGATGgtgtgtgtgtgtgtgtgtgtgtgtgtgtgtgtgtgtgtgtttgcatgtgCATAAGCATTTGTTTTATGATTTATTAAAAATTAAACCCTGAGGAGAGATAATGGTTCAAATCCTTGTTCTGTCATTAAATGGCCTTGGAAAGTTTCTCTCATTGCTAAGTCATAATCCACATTTGCAC
TGCATGTAGAACCCTTGGATGgtgtgtgtgtgtgtgtgtgtgtgtgtgtgtgtgtgtgtgtttgcatgtgCATAAGCATTTGTTTTATGATTTATTAAAAATTAAACCCTGAGGAGAGATAATGGTTCAAATCCTTGTTCTGTCATTAAATGGCCTTGGAAAGTTTCTCTCATTGCTAAGTCATAATCCACATTTGCACATAGGCA
tgtgtgtgtgtgtgtgtttgcatgtgCATAAGCATTTGTTTTATGATTTATTAAAAATTAAACCCTGAGGAGAGATAATGGTTCAAATCCTTGTTCTGTCATTAAATGGCCTTGGAAAGTTTCTCTCATTGCTAAGTCATAATCCACATTTGCACATAGGCATAATTTCTCCCTCTCTGTAGGGAATTGATGTAACTAATTGGGTT
GAGGACCACACCCCTCATTCTCGTCACAGGACAAGTACCCATTTCCCCAATGATGCCCTTTGTCCTGCACACAAAACCCCTGCTTTTCATCAAAAGACAAATTAAAAATCTCGAgggctggagatgaggctcagctcgtagaacacttgcctagcaggcacatggcctgggttcagagtcccagccctgcacaaaataggtgtggt
acagatgaggatgaacggaaactcctgatcctctcctgcctcagctcccagggtgcttggattataggcatgtgccactattcgtagctctCAGGTACTAATTAAATTTGTGACCATCTGTTAGTATAGTAATTGAAAATGAATATATAACAGGATCAAAACTGTGTGGTAGTAGAACAAACAGGAAAGTAAAATGTCTATttatt
TTTTTCCAAACCTTTTCTGGCCAGAGTTCTGGCTTATCACGCTGCCTGGGTGTTTATGACTTTTCTGCCTCAGTAGATAAGCCTGGTTCCAGTAAAGCTCATTAAACTGCAGAGGCAGCCTGACTCATTGGCTCCTGAAGGAGAGAGATGGAAAGGGAACTCCAACTAGGGAACTTTCAACCTGGCTCTGAGTGGTAAGACCTCCT
CATCCACCCCTAGAGTCTATGAATATAAGGATTCCCTCCGCTCTGAGTCAGTCACCTTGGCTCTCCTATCTCGGCTTCCCTCACTTTGAGTGCTGGAGTCATTAAAGGATCTGGTCAACTGAAGTTGATTGCATCACGGTCTGTTTACCAAACCTGGAAAGACTCTTTATTGTTTCAAACATTGTCTTATGGGCTggggctggggc
ctccagcacTCCGGGAGGTAAAAGAGATGCAACTCCCTTATCAGGAACTGGGGTAAAATCAACTGACAATATTAATTTTCTCAACAAAGAACCACTTCTGATTAAAATTCATTTTCCCCACTTTCAAACAGAAACTAGGAATAGAAAGCTAATTGCTTGATATTAACAAGATTTCCGTCTCCAAAATAATTCGGCATAAAGAAGAC
ATAATTCGGCATAAAGAAGACTTCAGCATTGAGCGTTTTGACATTACACATTTCCACACAAAAATATAAAACATTAACAACAAAAATATGTTGTTTCTCCATTAAATTAGAATTATACCCCAGCGGAAATATGCATGAAAAAGCACTCTCCTTCTGTTTGACAAAAACCATCCAAAAGAAATATAAACACAGTAAGACAAATATTT
cccttctctcagatgactgtagcttgtgccaagttgacataaaactagccagcagcagcaaatgcttttactgactgagccaactctcTTGTCTTAATAAATTAAAATATCATACCTAGAAAACAATTGTTCTTTATTTAAACCTGAACAATGTGAAGGTAAAGTCCTGCTAGAGCCTTGCCCTGCCttcattcattcattcattc
CTGAGCCGAGGCTCTGCAGTCATTCTGGTCTACTGCCACCAGGCCAAGTTGAAAATTCTGGTCAATTCAGATAGCTAATGCCTCAGTCCTGCCCACCTTAATTAAAATGCTAATTGGTTCCTGTGCTGCTTCTTATCTGCCCTGTGGATGGGAGAAGCCAGCTGGAGTAGGACTGGTGAAGAGACAGGAGTTCACTGTTTTGATCA
cgtttgaggacagcctaatcctcgcagggagttctaggacagccagaattacacaatgagatcctgtctcaaaaacaaacaaaCAAATAAGCAAAAATAAATTAAAATAGGTGGAGAATGATGAATGCTAACCCCTGGTATGTGTGTGacacacacacacacacacacacacacacacacacacacacacTTCTCATCCCTGATTC
catgaaccccccccccaagtgctgcgattctacgtggtgctaccCCATAGTGGAGGATCTTAAAACGAATGTTTAAAATTCTCTCTGCTTTGTGAAAAGAATTAAAGTGACAACAAGCAGCAAAATAAATCAATGAATAAAGTTCTCTCACTGAGAAGCTGTACACATCAACCTCTACAGTAGACTTTAGGTGTCCCTTTCCTCCA
CTGCCAGGATTCCCGCATCTCACCTTGCAAATGAAATTTCATTTTCTGAAATCACTTCCTCTGGCTGCCTCCTGGGGCACGGGCTGCTTCCCAGAGAAAAATTAAAAATGAACTTCTAATCAAGCACAAAAACGTGCAAGGGGCTGGGCTCCAAAGCTGCCCCACGCTTGCTCTCGGCACCGGCTCTCCACATCGTACCTGTGATG
TCATTCATGTCTATCTGTGATTGGTGCACTAATCAATCTCAGGCACGCTGACTGCACATCTCCCTGAGATGGGGACAGCATGGCAAGCCCAACCGGAAAAATTAAAATCAACAAATGATAACTCCACTCGAGGCGCTTCCTCCACAAGGAACATGGGCCACTTTTGGGCAGCTGAGACAGTATGTCCCTTAGAACACTTGGCTGCC
ttttctttttttttttctGCAGAGTCACAAGCCGGAGCTCAGGGGTGCTCTGCAGAGGCAGGGAGAGGCAATCTTCACAATCATTTGGCTCCTACAGGAAATTAAAACCACAGCTAGTGCCAGCCTCTTATCGAAGAACCCAGAAGCCATCTGCTTCTCATGCCATCTTTAAACAGAAGCCTCTGAGGAGCTCTCCTCTCTTCCAC
gactctgcctctaagaaagaaaaGGAAGCAGGCAAACACACTTCAGAGATCTGTGACCGCTCACCTATAGCTGGGGCTCACCACTAAGCAGACCAATTTAATTAAAAGAAATAATGGGTAGTaaaaatagcagtcatgtttactgagcattactgagcttcaggtctgcttctgttcccgaggccttcccgtaaatccctccttta
tctgtctcaaaacaacaagaAGAGGAGGAAAAGGCAGGCAAGGTGAAAGAAACAAGAAACAAGCTTGTCTGAGCAAACCAGGACAGCAAACATCAGAAGCATTAAATAACAATGTTTCCTGCTCATCTCAGTGATACTTTGACGCAGACCCTAGGAAGATGCCAGAGACATAGAAAGGGCTCAGACCTGCTGAAGCTTAACCTAAG
gcTTAGGATAAAGTATCTTTGGATCCTGAGCAGTTCTGTCTTCCCAGGCATTGGAGGAAGCGTTCACTTACAGAGCAGGTAGCAAAACACAGATCGGGAAATTAAAATACAAAAGGGAAGATGTGTGTGCTTGCTTGGTGCCCCCCACCTTGGTACAACTCTAATTAAATAGTCACTGAGAATTGGGGTGAGGAGGACCAGTTACC
TCACTTACAGAGCAGGTAGCAAAACACAGATCGGGAAATTAAAATACAAAAGGGAAGATGTGTGTGCTTGCTTGGTGCCCCCCACCTTGGTACAACTCTAATTAAATAGTCACTGAGAATTGGGGTGAGGAGGACCAGTTACCACAGCAAATAGAAAAGTAGACTCCAAACAGGGAGCTGACCTGGATAACAGCAGTGACCTTTTG
CCGAAGGCAATGGGACTGCTGGGAATTGATACATTGGTAAGGCAGGGGTTGGTCAGGATTTGCAGAGGGCTTTGAGAGTAGTCTATCAGCTGGTGATTCTATTAAAGCTCAGATTCTGATGCGTAAGCTTGTGTGTTTTACAAAGCTTTCCTGGGTGTGCCCATGTTAAAAGTGTGAGGACTACCATGCCCAAAGTAGCATGTTTC
accaggagcagttttgttccccacagaacattcggtgacagagaggttgtggctgtcaccacttgcatggaggtatactactgacgtctCAGAGAGAAGGATTAAAGCAGATGGCTGCCCCCTCCTATGAAGCCAGCAGTGTGGAGGCAGCAAACCTGATTTACACAGTGATTTCCTCGTGGGCAGGAACTGTTCTGAAGTTGCCT
GGTCTCTGGCAGGCCTCCAGAGCCACTTCTGAAAGAAGCAATCGGTTTTATCTACCAAATACCTAGTCATGTGTGCTCACAGCCTTGAATATGAGATTCCATTAAACCTCAGTGTGGGCCTACAAAGTCTGACACGCAGACAGAAGCCCATGGAATTCAGTGACCTGGCCCTGTCTCTGAGTCAACGCCCAGTTACAGCAGGGTAA
AACTAGAGCAGATCTTCATAAATGACAATGAAGCTACAAGAAATGATGGCCATACCTCAGTTGTATGACCTGAAATTTTGTTTTCACTACACACGTTATAATTAAATTTTTTGTCTATAAAATGTGTACGTGCATATAAGCTTTGCATAAGAAATACACTGTAACATATACATATAAATGATAACAGCTATCTCTATTCCAGGTGG
TCTGAGTAGTGTTTGGGTAAAATTGATGCTCATATTTTTCTCCTTGTTCTATTACACTTGCTAATCACAGAGAAATTTCGTATCCACATGGTCAATAAAAATTAAAGCTTCGACCCAAGGCTTCTTCCCATACCCTCAGTGTTCTCTATAAGATGAGGATCAAGGACCACTTGCGCAGTCTGATCTGGTTTTTATTTATCTGTATG
ACCACCTAACAGGTCTCTGATATGCAGCTTTCTCTACAACAAAGATTAGTGAATGACTTAACAGAGGCTTTATCAATTGGTAGGCACTTTAGAGAGGGCAATTAAACAGGTATATGCCCCTTTACCATGTAGGTGATTTTCTGAGGAAATAACAGAAATTATCTTCAGGGACATATTTACACAGTGAAGAGAGAAACTAATTAATG
GTAGGTGATTTTCTGAGGAAATAACAGAAATTATCTTCAGGGACATATTTACACAGTGAAGAGAGAAACTAATTAATGCCCAACCAATTATAATGAATTGATTAAATAAACCTATTTACTTGGCAGAGTTTCTAGATTTTAGAATATGTAACCCATTGCAAAATCTTCATTATAAACCTATTACTACAAACTCAAAATCTGTATAG
AGTGACTTCTACCTGACTCTGAAACTCAAAACTGAGTTTCTTTTTTATTCCTAATATGAATTTTTTCCTTTAAAATAAAAAGACTGCGACATATTTTAAAATTAAATTATGTAAGGATGAAATCTACAATAAAATGTTTCAGTTACCATAAACTAAAATTCGAGGGTCTTTGTATTCGGAAAGGGCTGAGCAGTGGAGGTAGGTAA
TTTTTTAATTAAGAAGTCTCCATGGTGTATTTCAAATAAAATTGACAAAGCTTAGTGTTGGGGCACATTTGGCGAGGCACTAGGTTTTGTTTTGTCTTGAATTAAACAATTCGGCAAGCGATCAGAGAAAAACGCAAAAGACGGAAGAGAAGCCATGGGGTCCACGGCCGCCGCCCACCTTGGTCAGTTCTTTGATCTCTAGGATG
TGCTTTTTTTCATTTAAATTAGTTAATATTATGCTTAACTTTCAAGACTAGATTATTGTAAATAAATGTACTTTTTTGGGGTTTTTTTCACTCTTGAAATATTAAAGGACTCCCTTTATATTAAAAAAAaaggaaggaaggaagggaaagagggaggaagggaggaaggaaggagaagggagggaaggaTTTCTTCATTTTGGGGC
TAGTTAATATTATGCTTAACTTTCAAGACTAGATTATTGTAAATAAATGTACTTTTTTGGGGTTTTTTTCACTCTTGAAATATTAAAGGACTCCCTTTATATTAAAAAAAaaggaaggaaggaagggaaagagggaggaagggaggaaggaaggagaagggagggaaggaTTTCTTCATTTTGGGGCCAATTTCATATAACTTTTC
ATGTAATCTATTTGTGAGATAAGCACTCATAACATGAATGTCAAAATTGTTTCATCACACCGGGAATAATTTTACGGTCTGTCCTGACAGTGCTTCAAGCATTAAAATGAAGAAATAAAGACTTGACCCAGGGACAATTATGAAAATTCATAGCTGGCAGAGGGGGTGGGCACATGCATGGCACGTAGGTGGTAGTGGATTGGCAG
AGCGGCCAGAACAAAACCACAGTCACCAAACACTCTATCTCAGGGTTCCATCTAGTTATTTAAAAAGCGACAACTCAGAGGTAAAACTGGTTTGGATAATATTAAAATGGGTCCACTCCCATAGTGAAACGACAGAACACTGTGGGTGTGGCTTAACAGGGACCACTCCTCTCCAGTTTCTAATCTTAAGAGTAGTGAGCTGTAAA
gtgtgcgtgtgtgcgtgtgtgcgtgtgtgtgtgtgtgtgtgtgtgtgtgtgtgtgtgtgtgtttgtACCACTCACCAGTACACGATTCAAGAAAGAAACTATTAAAGGCATATTTCGCTGAATTTAGAAACCTCAATTTCAAGCAAATGAAATATTAATGGTGAGTTAATTACTTTTGGATCTCATTAACAATTTTAATTCCTTTT
agcaaatatactcttctggcctctgtggtcaccaagcacacacatggtataaaggcatacatgcaggcaaaccactcatacacataagtgaaaataaaAAATTAAATTTCCACGATTCTTCAGTCTCTTCATCATCCCAAGAACTAAAACCCACAAGACATGCAGATGCTTCCCATGGCGTAAGTGCTCTAGGCCCAGTACGACTG
ATCAGTATTTCAAAACTACATTGACAATTACCACTCGACACTGACAACTAGAAGTTTCTAAGAACAGACAGGAAGATTTTATTGATTACTTGTATGAACAATTAAAAAGCCCAAGAAATAGTGAGCCTAGATCACAAACCAATGTCATGATCTGTAGCTATGGGCAATACTAGGTCATCAGCTAGAAACGGATCAAACAAACTTTC
CAGAAGGAAGAACTCTCGGTACACAAATAGCGAGGCACACAACGGAACATTTATATCCTATAAATAAGACCCAGCAGGACTCATCACAAGGCACCAGGCCATTAAAACTTTAAATTCCAGGTTCCCGATTCAGTTTTTAGTAACCATGTTGGCTCAGCACTCACTGGTGTGAATGAACCCCAATGGGTCTCAAGTTCTAAGTCTAA
CTAGCTTCTGTCTGTGTTCAACCTTTAATGTTGCAGACAAACAGGAGATGAAATATTTTAAGCCTCTTGGGACACTCATGTTGATAAACGAAATGGACTTATTAAAAAAAAAACCATTAGTCTGTGGATGAAGAAAGGCTGCACAAACAATTAAAATACAGGATGCTAACAGACATTTTAGAAAAACATTAAAATAAACTAAAAGT
GAAATATTTTAAGCCTCTTGGGACACTCATGTTGATAAACGAAATGGACTTATTAAAAAAAAAACCATTAGTCTGTGGATGAAGAAAGGCTGCACAAACAATTAAAATACAGGATGCTAACAGACATTTTAGAAAAACATTAAAATAAACTAAAAGTGTCATGGATACCCGTATTATGCAACAGTACTCATTAAGGAAAAACAAAC
ACGAAATGGACTTATTAAAAAAAAAACCATTAGTCTGTGGATGAAGAAAGGCTGCACAAACAATTAAAATACAGGATGCTAACAGACATTTTAGAAAAACATTAAAATAAACTAAAAGTGTCATGGATACCCGTATTATGCAACAGTACTCATTAAGGAAAAACAAACAAACAAACAAAAATGGCAATGAACTAAATATATCACAA
AGCAACATGTCTTAGCAAAGTCAAGTCACCGCGACTAAGCAACTAGAAATCAGATAAGAAAAGATTCTACTCAGCCTTTTCTCTTTCCATCATTTTTAGGATTAAAGATTTAAAGTTTTATCTGTCCCAAATTAGATTAGATAAGTTTCATAAATAATGCCTTTATAATAGAGCAGTTTATCATTAGGATCTAGAATATCAAAACA
taagctacacggtgagaccctgCTTTTGTTGTCCTTGTTGTTGTTTGTTTGTTTGTTTTAAAAAAAAAGAGTAGGGAAACATCTACATATGCCCAATTCAATTAAAATTCTCTTAAATCCCTTTACTGTCAGACAAAGAACAAGTTCAAGAAGTAGAAATATAGATGCCAAGGAAACAAGGCCTAGGGTACACGTTGCCATGCGTC
taattataattattatactattttataattattctattctgtaataatatactattatgtaataatgataattaaaataaaataattgaaataataTAAAATTAAAATATCTCATTATTTTAACAAAGTTTTCTGGCTTTACTCTGGtaaaaacggtatgtatttaaagtatacaatctgatgttcaatacatgtatctgctgtca
ATCAAACCTGATAAATTCTTAAATTACTTGTGCTTCAAAGATTTAGTCCGACGCAGCAGGTAATATTCAAAGTACAAGGACCCTGTTGGCAGAACTCAGAATTAAAGAAAATAGTAGTGGTTAGTCTGTCCACTGTGGCTTAAAAAAATACAACTTACCTCTTGGGCCAGCCCCCCTAAGCTGTCAAGCAACGTTGTGGTGGCTTC
TCCTCTTGATTATGAATTCAAATTAAGTCTCTATTGCCCACAGGAAGAAAAGTAGTTTCCTGCACAGAGTAAAGAAAGGCGTAGAGAAAACAAATGCTTCATTAAAGGACTGTACTTTCTGTATTTAGCCCAGCAGGAATCCGTGTATTGTCCGATATATTTAGATCCTAAGTACTGTAATAGCATAGAATACAAATTCTTGCCTT
TCCATGGCATATACGGCCATCCCACTCTGAATGGGCCCAACCCAAGTCCAATATTTCCATGACAACAAAGCTTTCCTTTGAGGAATATTGTAGTACTTTTATTAAAACAGGGAATGATTGACCTCATGTCTAAAGAAGGTATTAACatattaaaaataacaagttaaatattaagttttatattaaatGTGTTTCATGCATTAAAA
TATTAAAACAGGGAATGATTGACCTCATGTCTAAAGAAGGTATTAACatattaaaaataacaagttaaatattaagttttatattaaatGTGTTTCATGCATTAAAATGTTTCATGTTTATGCTGCTTCTTAAATACAGTTCGATGCACTTCTTAGCATAACTTAGGAAAAAAGCAAGCCTTTACCTTAAAAACTACAGCATTTCT
TGAGTCATGCATCAGGCTGTTGTGCTAAAAGTTTTTGGCACAATTAACTGTCCATCGGTGTGGTGAAGAGCAGAGGTCACACACACACTGACTATCACAAATTAAAATCTCAGCCGAGTAGCAAGAGAAAAAGAGTGTCCTTATTGTAAACCAAGAATCAGTCCCATCATTCCAATTAAAGCAGTGCTTAATTCAGTGACACCACA
GGTCACACACACACTGACTATCACAAATTAAAATCTCAGCCGAGTAGCAAGAGAAAAAGAGTGTCCTTATTGTAAACCAAGAATCAGTCCCATCATTCCAATTAAAGCAGTGCTTAATTCAGTGACACCACAGAATGTTTGAAAGACACTCCATCCCAGAGGCAGCTTCCAGAACATTTTCACACAGCACAATTCTGGTCACTCAC
TTCCTCCAAACAATGAGAAAAACATGTAAACGTAGGTTTGGAAACCCACCCTTTACTTTACTAAACGTGGTGACTTCTAAAGGCTTTCCCACTGACTCCCATTAAACAATGAGCTCTCCGAGTACATCGAGAAAAGGCTTCAGTCCAGTGGCATAGACTAGAAACAGCGCTGGCCAAGAATTCAGAATGTTAGTCCCCTGGCTGGA
GGATTCTGAGCAGATCTGAGTGGGGAGTCTGTCGAGCTGAAACACCGTCATTTCCCTGCGTTATTGAACTGACTATCTTATCTTCCCTCTTTCTTTCCACATTAAACTCCTAATAACCCGAATTCTTTTTTGAAATTAAAACAAACAACCCCTCCCCAAAACAAAGCTAACAACAAAAAAAACAAAGCCCCCAGCTCATCTGTGAC
AGCTGAAACACCGTCATTTCCCTGCGTTATTGAACTGACTATCTTATCTTCCCTCTTTCTTTCCACATTAAACTCCTAATAACCCGAATTCTTTTTTGAAATTAAAACAAACAACCCCTCCCCAAAACAAAGCTAACAACAAAAAAAACAAAGCCCCCAGCTCATCTGTGACCAAATGGCTGACCACTAGAGGGCAAACTTCACAA
ctgccaggcccacttgggagtttttgaaaggtcccagagcccaggccatgccccagaacaatgaaccagaattgctagggataggaactgggTCTTGGGAATTAAAAAAGAATTCCAACCAAGTCCGAAAAATAGGTgagcgtggtaatccatacctgtaatgtcagtagtcaggaggcagaggcaggagactgcaaagtagaggc
CCAATTAAGGAAGAGATCAGCATTTACCTTTTGAAGTCTTGGGGATAAGAGATGCTTTCATAAACTTGACCAATGAGCAACTGTCTAGTGACAAATGCTTATTAAATGGTAATATATTAATTGTCATTAAAATGGCTGTTTACTGCACTATATAGCAATGTGCAGGGAAAAAAATGAGAAAACAGAACTTCCTTCAAGGGGTTTTC
ACCTTTTGAAGTCTTGGGGATAAGAGATGCTTTCATAAACTTGACCAATGAGCAACTGTCTAGTGACAAATGCTTATTAAATGGTAATATATTAATTGTCATTAAAATGGCTGTTTACTGCACTATATAGCAATGTGCAGGGAAAAAAATGAGAAAACAGAACTTCCTTCAAGGGGTTTTCTTGGTTATCATGAAGAGGCAAGCCA
AGAGATTTCTCTCTCTACAGTGATGGCTTTCGGAAGAATTCTAAAGAAACTTCAGAAGAAGCTTTGGAGTCTAATGAACCGGTGTCACATTTCGTTCCACATTAAATTCCAGAatttactagttctgtggactttggaagtcatttttcaggctctctgagcttcTGGGTTAAGAAAGCACTAATAACACCAAGCATGACTCACAC
gccgcagcactctgaccttgggcgtccaggctcctcagaaacaatttctattgggtaaaattactgagtctcgggtattttcttttggaagcTAGAATGGATTAAACAAATAAACAATGCCTTCCTAACAAGAAGGAAGTGGGAGAAGCTGCTAGAACTGGAGGTCATCTAGTAAGACTCTGAGAGGTTAAAGAGCCAGGGAGGAC
acagatacaaccttttcagactcagttttctcatcaataaaatggggacaattagtactgatctgctaatgctgcctcaATGAACCAAATTCGGTAGCTCATTAAAAAAATATAAAGTTCCGCTCAGAAACACAAGCACATCAATGTTCACTGAAGCTCTCTCTTCATAACAGCTAAGTTAGGGAACTTAGAACGGCCAAGTTAGG
TTGCTCTCCAGAATTTCACCATGAAACATACTTTTCTTAACTTCATCATTTCCTTCTCAATAGCCATTTGAGCAACATTGGCACATTTTGACGAGTCAGAATTAAAAGTTGTCATTTGTGTCCAGTCAGAAATCAACTCCTATATCACATAAAACTCAAAGCCCTGACCTTGAAAGTTTACACATCGCAGGGTCACAATCTAGACA
TGTTGTTCAAAATCAGCAAAATGTTACCACTTCCTAGAGAAGGAGGCAGCATTTTTTTATGTGCTTGCCCTGAAACTGTGGCCTGGCTTTCTGTTGCAAGATTAAAAAAAAAATGATAGAAAGTCAAAGACCAGCTGAGCAtggagatgtagctcagtggttaaggacttgactagccagGACAGAGAAGCAAACTGAAACAGAAC
cacacacacacacacacacacacacaAAAGGCTAATGTCCATAATAAGCCCATGCCTCTATCCCAAGACATGCCTAATGATTCATAAAACATTTTCATTTATTAAAAGTGTGAATTAGAAACATATATAACAAGAATGCACATACAGTAATGAGTTTGCTCACTACATGCATCTGTATACTAACAGTCTGATATGTTTTAATATTT
ATATTAGAATTGGCACAGATGCTGACTACATTACAATGTAGGGATAACGGACTACTTCTGTATTTCAATGCTTATTGCCATTTTAAAGATGTATTAGAAAATTAAACTGACACAACTTGTAGTTTACTTGGCTAAACGCACATGCTACTGGAGAAGGtttctttctttctttcttcctttctttctttctttctttctttctttct
TAAAGTCTGGGCAAGAATAGCATCAGGAGTATTGCCATGCACAGGACATGCACACAGTCACGGGGTGGGCCTGCCTTTATTCTGAAATAAGTGGCCAGTTATTAAAAACATTATTGCACAATACATAGAAGATTTtatctgagtccattttatataaagaaagcacctggggcaggtggtgtataaacaaaagtttatttgacaca
AACTACACGAGACTTGACTTTCACCAGGGCAGCTGTTAAGTCATTGACAATCTAGGGAATCTTTAGAGTCTCCAATATACTGTTTACAAACATACTGTATATTAAATAACTAAATTTCTTGTACTTAGAAAAATACAAATTACACCTTTTCTAAGGTCAATCTGGTTGAATTTCAAAGTTAAATTCACTGATCAAAAATCTCAATA
GCACCTTTATCACATGAGTAAATATGCCTTTAACTAGGACATGAACTCCCCCAGGCGGAGCAGCTGTCCTTGGATGTGGGCTTAGCCTACAAACTCTCATATTAAACTTTCATATGTAGCTAATCGCTCACACCTGTCTATCCCTGTTAATCTAACCAATGTCTCTGGTCTGAGTCTTGCAAGTATGTGTtctatttttttgtttg
ctttttttctttcctttttcttttttctttttgctttATATATGTAAAATTTGTTTCTTATTGCTCCTCCTAGATAAAATACAATCTGCGATTTAGTGATATTAAAAAGAACATACATGGTATGGCATATTATCAAGGGCACACCTGGCTTACAAAATTTCTCTTTCCACCTTTGCGTATTGTGGGACCCAGAAATCCACAGGAAG
ATTTGTTTGCTAATACTTTTGTCCCTCTAACAGTGGCAAGTATCTTCTTTTTGAATCATCTTATCTTAGTTTGGTCCATTGTGTGGGAAAAGGAAAACCGATTAAAGGTAACTCTATTTTTCTTGTAGACACCATTTACATTAAAAAATTTTGAAAGTGTGGCATGAACTTATATGGAAGGTTGAATTACTTCTTCATATTCAAAA
GTATCTTCTTTTTGAATCATCTTATCTTAGTTTGGTCCATTGTGTGGGAAAAGGAAAACCGATTAAAGGTAACTCTATTTTTCTTGTAGACACCATTTACATTAAAAAATTTTGAAAGTGTGGCATGAACTTATATGGAAGGTTGAATTACTTCTTCATATTCAAAATTGATAGACAGTTCTGTTTCACTTACAATTAATGAACTT
TTTATGATTAGCACATTGTTTAATAGAGGTGAGTGGATGGCTCTTCCTGGAAAAGAGCCAAATCAACAAACCAAACCAAATGCTATATTTGAAAGCTCCTATTAAATGTTAACTACCGCCACAGCTGCAATCTCAGTGCTCTAACTGAGATGTCCTATGTCCTTGTAATGACTTGAAGTGAAGAGAATGTTCAgtgatagctcaca
GAGTAATCAATCCACAGCATTTGCAGGACTGTGTTACAGAAAGACTATGTGTTTTTAAAGAACTTAGCAACACTGCAACTCTGGACATTAACACAAAGAAATTAAATCATATTTTGATCCTCATCACTGTCTTTTGTCTGTGTTTCTCACAGTCAGAGCTATAGGAAATAGATGAAAATCATGGGCCTATATGTTGCTCAGAAGAG
CTCCAAAATCTGATCTCACAAATTGTATGCAGCCTAACTCATTACAAACACTATTAGGTTAAAGTGTTTTCTATCATGTTCTTTCTTTTCCATGCCACCAATTAAATTATTTTTATTCCTTAATTAGCACTCTTACTGGTTTGGAGAATCACGTCAACAAAAACCCGAAATAACCCAATTTTGTAAGAGAGTTGAAAGCAAGTATT
tcagatccttatccctgcacagcaaatgcttttgtccactgagccatttcctccgttccCCAAATACTGACTGAAGAAGATTGTGGGCATTACCAGCTTCATTAAAACAAAGCAGGAATAGGTGGGATTGTTCAGGGATAGATGGTACCCCTACTATGTAATTCTTAAACTCACACATCTTTAAATAGATTTCTTCTCTTTGCTAT
tacatttttagtatgtatgtatctaagaacagagcaccaaaatcctcaaagcaaaacctaaaagatttgaaaaaggaGTGAACACACTTGCATCTCAGAAATTAAAAAACACAgaactgaaccaaacagctctctgcacccaaatcccatggggaagagagctggaccctcagaagtgcagacacttctgagaaatcagaggagac
ACACTTTGAAAGCAGCTCCCTTTGGTGGAATTCACATTGTCACCCTCATTGGTATAAAATGACCATGGGTTTGGCTTTAGTACAGAAGTCCTAGTCTTTTATTAAACTTACTATCTTTGCTCAGTCATACATTTCGTTTAAAAAGAAAAGCAAGCCTAGTACTGGTGGGACCCCACCCCCCTGTGCGATCAGTGCATGTTTACTCG
aactcttaactgctaagccatctctccatccccCAAATAAAATACTGTTATATCAGAAACAAACCTGAATATACTTCAAATTTAAATATAGAGAATATGCATTAAAATGTATACTGTAACAGAGTCTTGGGAGTATAAACAAATAGATTTGGAAAGTGTTTGCAAATAAAACTTTTAAAGGAAAATAATTAAACTCACAGTGTGgt
ATAGAGAATATGCATTAAAATGTATACTGTAACAGAGTCTTGGGAGTATAAACAAATAGATTTGGAAAGTGTTTGCAAATAAAACTTTTAAAGGAAAATAATTAAACTCACAGTGTGgttaggtaggaggaatccgttcttgggttggttatagtgtatatcacggtgattattcttcataataatatatagttttaaatatctaa
ttccacaatatatacatctattgtaatgttatatattattccctaaatatatgcaattattacctgtcaattaaaaataaaGCTAACACAGTTTCTGTAGATTAAAGTTTTAAAATAGCATCCATAGTTAAAGTGAGAAGTAGTAGACTAAAGACTAACGCAAAGGAAATATACATAGGATAGCCCATGATATAGAAACAACAAAG
GTAATGGGAAAAGGAACGCATACCTGAGAACTGATACATGAGCCAAGGACAGTAACAGGAAGTAGGAACTACTCAGGGAGCTCTGCAGCTCTAATTACTAATTAAAAAACTGTATAGCcagaggcgaatgccagcagcaaaccactgaactgagaacaggacccccattgaaggactcagagaaagaactggaagagcttgaagga
acacacacacacacacacCATGTTGAAAGAACTTGAGAAATTAATAAAATGATAAGTGGATTAGGAAACAACAAACAGGTGTATACAAAGTTGCTGTGCCATTAAAAAGTATTCTAGAAGGAAGGaaggaaggaaaaggaattgaggaaaggaaagataaggaagggaaaggaaatgaaaggagaagaaaAATCCCCCCATACACA
GTTGCATATTATCTTTGCAATGAATCAAGTATTTTAAAACATAATTCTAAAGTATGAGAAATGAAAAATGCTACTAAAAGAATACTAAATTTGATGGTCTATTAAAAAATCACAGTTTTCTCAATAAGTTATTTGttttttataataaattaatataGCCATTGAAGTTAAAATAAATGAAAACCGAAGACTCAATTGTATTTATA
TGGTGCATGGGAAGCTCACCTGCCTGGGTAGCCCTCAGTACCTCAAGAACAAGTTTGGTGATATTTATATTCTGAAGACCAAGGTCAAGTCTGGGGAAACATTAAAGGAATTTAAAAATTTCATCACACTGACATTTCCAGGTATGTTAAGTTGCCCCAGTGGTGTTAGAAATATATTAAATTTCATGTTTTGTTCTCACTACCCA
AGACCAAGGTCAAGTCTGGGGAAACATTAAAGGAATTTAAAAATTTCATCACACTGACATTTCCAGGTATGTTAAGTTGCCCCAGTGGTGTTAGAAATATATTAAATTTCATGTTTTGTTCTCACTACCCACAGGGTTTGTGTTTTAATCTTGCTTCCCTGTGTTACTGACACCCAGTGATCTTCCACACTTCCTTTGCTACTGCT
TCACCTTTGTATGATATAGCAAATACGGTACTATTTTGATCATCTCAAAATAATTTTGTAAGAACACTCACCTGTCTTATTTTCCTGTTGTAGGTAGTGAATTAAAGCAAGAGAATCAAGGGATCCTTAATTATTACATTCCCAGCAAGGACAACAGCTGGGGAAAGGTGATCAGAAACCGTGCCCTTTAACCAGTGCATGTTAGG
GTTCCAGGTGGCCTGGAAGACAGATGCCTCCAGATCCGAGACGACAGTTGAGAAGCAAGCCATGATGTGGGTTGCATGAGGATGCTTCGGGTGTCTCACGATTAAACATGGAGAGTTCTGGTAGGCCGTCTTCACCAATTCATCTTACTTTTTCTTTTACTTCTGACGTGTTAAGTTCTTGCTTGttttgctttgttttagacaca
aaaaagaaaaaagaaaaaaaaaaaaaacaaagaaGAAGTGTGCCCCCATTATGCCCAGCCTAAACACAGCTCTTGATAGAATGCCAGCATGACCCCATCAATTAAACCACATTTGTATATTTGAAACATGCTGCTTACCCCCGTGTTTAGTCTTATCGGCTGGTCAGAGCTCAATGAGAAGATCCTTGAGTGGAGACATTTAATTC
GTCCATTTTGTGTCGACTCATCCACATCTTTTCCAAAGATCTTACATAACATTATCATGACTACATTTTGTTACTTTGTTTTGAAACCTACTACATGAAAATTAAAGCAAAATAATAGTTAATCTTATGAGAAAAACTCTAAATTCTTTTTTAAAAGatttatttatttatttatttatttatttatttatttatttatttattta
acactaacagcctctaagcTCCAAGGGACCAGGCCTCTGGTTTCTGTGAGACCAGAAAGTACTTGCATTCCGACCTCCAGTTTCAGTGAGACCCAAGGGCATTAAAGGAAGAGGCCTTCTGCTCCAGAGAGCCCTGAGACCTGATTCCCAGCTCGAGTAGGGGGTCTGGGGGCAGTACAAGCACAGGCCTCCCGTCCCAGGGGCCT
CCAAGACCTTTTCGATACAGTCTCCAAAGGGATGAGCTAGTCAGTAAATTGGAGAAGTTCAAAATGTGGAGAAAAATTCAGTAAAGAGAGAGATTGAAACATTAAAAAAAAAAAAAAAGAACTAGaaccaggcagtggtgtgtgcctttagtctcaacactcaggaggcggaggaaggtggatctctgtgagtttgaggccaatct
cggagagccccagggattgccttgcacggcaagctccctaccacagggaATTGAGGCTACAATTATGCAGCTTATGCCTTCAGCTAACACGAGATCCTGAATTAAAAAAAtgccaagctagcacagggccctgggttcggtccccagctccgaaaaaaaagaaaaaaaaaaTGCCAAGCTGCCTTTAAAGGTCAGCGTGTTCTCTG
cggagagccccagggattgccttgcacggcaagctccctaccacagggaATTGAGGCTACAATTATGCAGCTTATGCCTTCAGCTAACACGAGATCCTGAATTAAAAAAAtgccaagctagcacagggccctgggttcggtccccagctccgaaaaaaaagaaaaaaaaaaTGCCAAGCTGCCTTTAAAGGTCAGCGTGTTCTCTG
CTAAGCCTCTGAGAAAGGGAACCCTGCTTCCTCAGAAGAGCATCTGAGTCTTCTGTCTTCCAGATCAGACAGCTCCAGAATTTTAAATACCATTTTTATTATTAAAGAAATTTGTGGTTTAAGAGTAAGGAGGAAGGGCTGGAGAGATagtaagtgtggcctcgttggtggaagtgtgttactgtgggggtgggcttggaggtctc
ACCCTTCAGAGCAGGAGCAGAGTCTTTAAAATGACTCAGGCAGGCAGGCAGAGAGGGAGCCCTGCAGCAGTGCGCACAGCTGTTGTTCCTCCATCATCAAATTAAAGGGGAAGTAGAGATTACAAGACATGTGTTTAGTGGTTAGTGAATGAGACCTGATAAACACagataaacgtcttaaggcctaggtagaatgttaccgtcta
tagacaagtaccagtgagggacacccccagcccAGGAGTAACTCTCCTAAAAGGAAAAGGAAAAGGTAAAGGAGTTGTCACTTTATATGCATTTTGACAGATTAAAGAAAACCGCTTAAGTCGTGGTTTGTAGAGAACGCTTTAAAAAGCAAAACATTAGAGACACAAAACACCATACTCCTGGTTCTTGTAATGTTTTCACCCTT
AGCTGTCCCAGAGCCCTGCAGAGTCCTTAAAAACAAGAAAAGGCTTAAGGAGCTGATGGGGGAAGGGGGAGGGTTGCTGTGTGAAGAGGGGAGGGCTGAGATTAAATTATGGGGCCCAGgattgaggaagatatccgttgttgaactctggcctctgcacacaaatgcagcctaacacacacGTGCACACACATGCACTATGCATT
GGCAAAGAGGTGGGGGAAGGGGAAAGGGGAGGGCAAGGAAATACCAGTTTAGTTTAAGAAACATTCCACAGGAGGGGCTTCTGAGCTTAGACTGGGCTTAATTAAAGTTACAGACATGTTTAAAGTGGGGAAGGGGACTCTGGAGACGTGTTTTTTATTATAATGTGGAATTTCTCCCTAGGGCATGCCTGTGCACACTTGAGCAG
ggcagatctctgtgagtttcaggctggtccagtctacagagagaattcaagggcaaccagagggctacacagagcaatctgtctcaaaataacaaaaTTAATTAAATAATTAAGTAATGAATCAGACATCCATGCGGGAGAGCCACTTAGAATGAGGAACAGCAGAGAGGAGGCAGAAATGTCCCACAGTCTCAGGGGGAAAACAG
TCACCATCAGTAGAGTCTCTTCCGGTCCTTTCTTCCTGGCACATGAGCACAGCTCTGGGAGGGGTGGGGCATCTCAATACCGCATTGCTTCTAGGAAATCATTAAATGAAGAGAGGAATACAGTTCTGTCGCATTCCCATCTCTCCAGCCCTGAAAACTCCTGAGGATGCTTCAGGCCCCAATCTAGATGTTGCATCCTCAATAAC
TGCCAAGATGAGTAGTGGCCTGTGAAGCCTTTCTCACAGCACTTCTGCCTCACACAGTTTTTCCTCTGCCACCTCTCAACGTCATAGTCCCTTACACGACATTAAACCCACCTGGATGACTCAAATCAGTCTGTGTGTTTAGGGTTTCGTTTCTTTTTGTTTtttctctgtgtagccctgtcatcctggaactccctctgtaaacc
TAGAACTCGTGAGCGCCTAGCAAAGTGTAAACACCCTGTCTAGTCGTCTAGTGCCCTTGAAATGTGCCTTCCCCGGTACAAACGAACAGGGCAGCTAAACATTAAAAGCAAATAAATTACTAATAAAGAACTTAAAAGAAATAGCAAGCATTAAATAAGATTTTGCTTTCATTGTTTCCTGTTCCCATCCTGGGGAGTGGTTTTAG
AGTGCCCTTGAAATGTGCCTTCCCCGGTACAAACGAACAGGGCAGCTAAACATTAAAAGCAAATAAATTACTAATAAAGAACTTAAAAGAAATAGCAAGCATTAAATAAGATTTTGCTTTCATTGTTTCCTGTTCCCATCCTGGGGAGTGGTTTTAGGAAAACAATCCCCAGGCAGGCATAGGGTGGCCTGGGCAGACCCCGTGGC
CTGTCATTCCGGCCGGGGAGTGGGGGTGGGGGGACCCTGGGCCGGCCCTTCTCCTGGGTTGTTTCTTGTGCACACGTAGCCCTTATATAAATAAGGTGTTATTAAATGCCAAGTCAGTTCTCATTAACAAAGAAAGAGGGGGGGAAAAATCTCTGTAAGCCACTGTGACCAGCACCTGCCCCTGCTGAGTATAGAGCTAGGGTTGG
GGACCTTTTCAGGCTAACAGCAGGCAACTTGAAACCCAGAGGCTCAGAGCTGGGCCCAGGGCATCATTACTGCCAGCAATACCTGAAACTTTCGCGCCTCATTAAAAACAAAAACAGAAACAACCGTGCATCCCTTTAGTCCTTTAGTCCGTTTCGGGTGAGGGCCCAGGTTGCGCAGGCCCCTCTGCCCCTCCTCCACCCCACCC
AACAAAACTCAGACAGAAACAGAGTTTTAAAAACCATTAAGCCATACTAGAAGTATTTGACTTACAGCATCTGTAGCTTCCCCCCGCCCCGTTTACATCTATTAAATTAGTGGTTATTAGGATAGGGGTCCCCTTGGCAAATAGATTTCAATAAAGGAAATAGAAGGGAGGTCTTAATGTGCCTGGGCTAATGATCTTCTCATTTG
GCAGGCACAGGTCTTATGAATTGGACTTGATAACAGGGAGAGAATTCAAGGAAGAAGTGAGCCCTGAGGAAGTTATCATCTTATAATTTATAGCCACGTGATTAAAAAGCTGGTGAGCAGATTCAGAGGGAGGCTTTGCTGGGAGTCAGGCTTGTTCTGAGATGTAAATAGCTTCTCCAAAATACAAGTCCCTCAGCTTCTATCAT
GCTAGGGAGAGCACTCAATGACCTGTGATTTGTCCTCTTTACATCCTTCCTCCTTTCCTACCCACGGAACTCAAGCTATTAGCCTATAGCAAAAACAAGGATTAAAGTATCCATTACCATCCAAGCTATTCACAAGCAGTTTGAAAAGAAATCTCAGCATGGGATGGGTACCGCACCCCAGTGGTCAGAGCAGAGGGCATAAAGCC
aacaggattttatatgggtgttaggggatcaaattcatgcccccatgcttaaggagcaagcacttccctgatgtaaccatctcctcaggccTGTAACTACATTAAAAAAAATTTTTTTTCATATTGATTCCAGCTCCCCACACTCCTTGACAGCAGCTCTCAAGGAATCAACTTGAGATTTTGGGGAGAAATACTGTCTGATCTGT
AAGAGGCCAGCTCTAAACTGCCAAGATGGTCCCCTGTGTCTGTCTGGCCTCATTTACAATTTTGTAAAGCCAAGAGGCAAGAGACCTCAATATCAAGGCAATTAAAGGGTGAACAAAAGAGAAAGCTGTAGAAAGGAAATCTTCTATATCATTTTATATGCTCAGCAATACCCTCCCATACTCTCTCTTGCCTTTCCTCTCCTCTT
ACTCTCTCTTGCCTTTCCTCTCCTCTTGCGTTTGAAGAAATTGATCGAAGTTGAAGCCTACAAGCTCGTTCACTGGGTCTTCCTGTCTCAATCAGTAGTCATTAAAAGTCTGACATGCTCTAAGAATAAGGCCAAAGAGCCTGTGGAATTCTTAATTTCTGTGACTGCCTTTTTTTTCTTCCCAAGGATACCCTGCAGCACCCAAC
ACTGCCTTTTTTTTCTTCCCAAGGATACCCTGCAGCACCCAACAGTAAAAGACTTCATAAATAGGCAGCTTGGAGAAGAAGGCATTACCACTGAAGCCATATTAAATTTCTTCCCTAATGGTCCCCGAGAGAACCAAGCTGATGACATGACCAGCTTTGACTGGAGGGATATATTCAACATCACTGACCGCTTCCTGCGCCTGGCT
ATTTGCTCAAGTTGCATATCAAATCCAATAAAGATAGCAATTATTTTACAATATTTGAGATGAGTCAGTCTCTCTCTCTCTTTTTCTTAAAAATAACCTGATTAAAATGAGAACTCAGAAAGTTGGGGTTTATTCTTTCATGTAGGGAATTACATGAATTGACCTAGGAATGACTAATAATTACTGTTAACCATTGACTCCCCAGA
GTAAGCATTTGAGAACCTGCTAAATTTTGTGTTTTCCAGAATATCAAGGTCCCCATGTAGGGAAACACATCAGGAAATATGACGATGAATCAGCCGCCTGATTAAACAGCCAGGATGGCGCCCACGTCAGCACAGGAGTCAACAATATCACTGAAAACATCAGCTGTTTATTCCAGTCTGTTAAGACATAAGGTTCAAAGAGAACG
AAATTCAGTTTCAGATTCTCTGAGACATAATATCTAAAAATTGTGATGGTAGCATATTTTGGTAGCTCGATTCATATCTGCAGTGTATAAAACCAAAATAATTAAAAGCACTTTTAGCTCCTTGCTACTTGTCTTTTCTGTACTAGGGAGTCCATCACAGGTTGTCTTGAGCAATAGTCACTCCACTGCCACGGAAGAAACCCCAA
CCCCTCTTCTTCACCCTTCTTTTCTTCCTGTTTGGGAAGCATCAGGTGAGAGGAAGCTGGCCCCCTTACTGCGTGTCTGCTCAGAAAGACGTCCGCAATAATTAAAACGGGGTTCAATATTCCGAAAAAAATTGAACCAGTCTCTGTGTCTTCCCTGTACTTTAGCAGGATGCAAAAAACGATGCAGAAATGAGCTCTccaccacc
TTTTCCGGTTTTCAGGAGACTATGGCACCCCACTTCCCTGGTACTTCCTTCTACAGGAGTCTTACTGGCTTGGAGGTGAAGGTGAGTTTGTTTTGTTTTAATTAAAAcaggtagtggtgatgcacacctttactaccagcacctgagatgcagaggcaggagggtctctgtgagttccagaccagtctggtctacagagtgaggtc
TGGTGCTAGTGGCTTCCTTTTTCTTCCTGCTTCCTTTCTGGCTTGGTTGCCTTTCTACCTCTTCCTTTTCCAGGGTGTCCTTGATACCAGACCAAATGCCATTAAAAAATAAAATATCTCtgtgtgtgtgtgtgtgtgtgtgagagagagagagagagagagacagacagacagacagacagacagacagacagacagagacagag
cctgtctctgcctccccagtgctggggctaaaggcgagcaccgccactgaccagctTGTTTTTGTTTTTATTACAATTTCTGACATGGGAAGTCTGCCACATTAAAAGGAATTGGTGAGTgctgcaagtgtggcttggtggtggagttcctgtctaccaagcagggggtactggatttgattcccagctccctgtaaaagcaaaca
gtggagttcctgtctaccaagcagggggtactggatttgattcccagctccctgtaaaagcaaacagagtaaaTCAAAGCTCTCCAGCTTCAAGGCTCCAATTAAAAAAAAGTCCCCCTGGGCCCTGAGAAATTGGCACAATCAGATTTGAGTACCTCACAGCCTGGCAGCAGGTCAGAGCTGGAGACCATGCAAAAGACTGGTCT
CCTGTCCATGCAGGCTCATCCTGGTTCATCCTGCCCAGCCAGGAAATCCCTCTCCTTTGTTCTAACTGTACTTCTCCTGCCCCTCACTGAAGGTTTGCAGATTAAAATCCTCATCACCTCATTTTAATAACAGTTCCATTTAATGAGAAAGTGTGTGCTCTCACAAAGTATAAGAGCAGTGTTTAACAATGTGAAGGCTGTACATG
GATGCTTTGAGGTTCTGCCTCTCTCTCTGCTGACTCACACTCCTTCTGGGATAAAAAGTCAAGCAAGCTCCACCCTCAAAATGCTCAGATGAATTGATAGATTAAACAGTGAAGAAAAAACAGTGTCATCCGCAGCTGCTGATGAGAGACAGACGGGGCGGTGGTGACAGCAATTGGCACGGTGAAGATGCTATCATTGACGTGAT
TTAGCCTCCGAGCCTTCTTCATTTTCTCTCCTGGTGTTGAGAAGAGCAACTCAATTGGTAGCATTATCATAAGGACTTAAAGAAATAGTGTGAGTAATGAATTAAATTAGGGCTAGAGGCAGCTCAAGCAATGGCAACCCTAACCTAACTGTGGCTAAAACAGGATACAGGTTGCCCGTGTAAAAGTTAACGTGGGTGGCTAGGAA
TGACTTTCAGCTTAAAGAGCAAATTCTGGGTCAATGAACAGAGGTAAGAAACTATTTGGGGATGTTGAAATAGTTAATTTCTAGATGTGACTGCAAGATCATTAAATCAGTTGATGCTGGGGGTGGGGGTGTTGGGATAATATGGTTTTACGAACTATGCAGCAATCTCATTGTTTTTTTAGAGTTAAACATGTCAGGGCAGCGCT
actcacagagatccacctgtctctgcctctcaagtgctgggattaaaatcatgcaccaccatgcctggcCAAAACAAAACACCTTAATTTTTTATGAGAAATTAAATTTTAAAGGATCTGACCCAGCTCTAGAATGTACCCTGTTCTTCATGCATTCTGGAGGCATGAGTGATTTCAGAGGTTCAGAGAATCTTCCAGATGTGCTC
GAGCTATCTCCTAGCCTTTCTCAAGAGCTGGCCTCTAGAAGGAGGCCTTCTGCATCTGGTTTCTGCTTTTGCAAAGCAATCCAGAGAGTCAGTGTGACTCATTAAAGTGCCAGTGGAGTTCCTCACAGAACTCAAGAAATGAGGACAGTGCAAGGCTAGTACTGTCTGTTTTGTCTGGATAGCATCAAGACCACAAAAGTAAAATC
TTGACACAGATAAGACATGACTTTAAGGGAAAGTATGAAGAAGACGGAGTTATGACAAGATAAAGGTCCAGACACCATCTTGGCGTAGAAGTGGGAAATAATTAAAAACCAGTTTAagctgggtggtcatggcatgcacctttaatcccagcactcaggaggcagaagcaggtagatctctgtgagtttgaggccagcctggtcta
atggcttcgagagtgaggaggggcttatgggaggtttttggagagaggaaatggaagaaggaaattgtgtcattatactataatcccccaaataaaaGAAATTAAAAaaaaaaaaccacgttgaccaactggggtgaaatagaggacttaccaataaacccacacagttacagcgacttggttcttgacaatggtgcctacaagta
TCACTGTTATCACATCAGCAACCGTGTTAGGGAAAATTAAGAAAAGGAAATAATCAGATCAAGAGCAGGCAACAATCAAGTTTGGTGGGGCCAGAGAGAGATTAAAATGCTGTATGCGTTATTACAGACTGCAGGATCAAACGGAACTGTTAAGAGTGTAGTTATCATTGTGACACCAATCCATCTTTTCTTGTTGTCCTGAATAA
GTGGTTCTCAGAAACTGTGCATACTGGTTTTTGTTCTCTTCATTCTCAGGGCTCAGCTTGTTCTGCACTCAACAGGGAGAGATGGGTTAAAACAGGCCTGATTAAATTAGAGACAAGTCCTAACCTCATCTTTTAGAAATACAATGGTTTCATTTTCATTGCTAACATTGAACTtccttgtgtaattactacattctttttttttt
GTCAGGGCAGGAGTAAGAGAACTTGCTGAGGCTATGGGAATGGCCTGCATGAGGTGGAGACCAGGGGCAGGTGCCAGTGATTGGCAGAGGAGCGAGTACAATTAAAAAAAAAAAGTACAGATGGCAAAGGCTTATGGGACCTGGCTGCAGGACAGAGGAGCTCGAAGAGGTTAAACTTGGAACCTACAGCTTGGACCAAGAAAGAT
GATTAAGCAGATCCCTTATCTGGGAAGATAGAAACATATTCTGTTGTTTGCCAGTCTCCTTTCCCTGGGTAGCTATCTTGATTATCTCCCTTTGTCTGTGATTAAATACAGGGAAAGATGTTTCCTTAAACTGGGAAATATCACCTATTCCAAGCTACCCAAAAATGTCTGGAAGGGATTAAGATTTACTGACGATTCATTGATCA
ACCTTTGCTTCTAAGCCCTCAAGCCAGGAGATCCAACCTACTCACTCAAGTGTCAGGTATTCAATTCATCTCAGCTGTGGAACCTCAAAAAATCCAACTAATTAAAGCTCAGCACTCCGGAAATTCATGTTTCTAACTGAAGGATCCCCACTTTGATTTCCAAATTCTGTGTGTTTCTAAAATGGAGAAGGTCTTGCCCCGGGGCC
ttctctgaggttatccttttgtttagctttgactcataCAGGTGCGTGTATGTTCTACAGATTCAGAACTAAGACTGCATCAGTAAGAATAAGACTGGAGATTAAAAAGTAGAAAGAGAGAGAGAAAGCCTGACAGTCAATATAAGTGGAAATAAATTACTCTGTTTTAAATAATCCTGCAGATAGTAGGGTATTTATCCTTAGTC
TACAGTAATCTTGAGCAATATTACCTTGTAACCATAAACTTATAAATGGTTAAAGGTAATTCCTTATTACTTATAACTTGTAAACTAAAGCTAAGAATTCATTAAAATGAGATTATTATAACAGCATCGCTTCTCACATCCTAATATATCGGGGGAAGAGTAGATTTATACTTGTCACTCTTCCCCAGGCATATTAGAATATATTT
ttgagttatttaacagtatacatatatatcaaaccatcacactgtagccaataaatataaattacatgatttttcaattaaagatTTAATTGAAAATGAAATTAAAATGAAATTGGACAAAAAACTAAGAGGAAGCTAAAGTTGTAATTACAATTAAACTATAATTTGGGGATGGTGAGATGGCTCGGCAGTACCTTTTGTCAAGC
aaatataaattacatgatttttcaattaaagatTTAATTGAAAATGAAATTAAAATGAAATTGGACAAAAAACTAAGAGGAAGCTAAAGTTGTAATTACAATTAAACTATAATTTGGGGATGGTGAGATGGCTCGGCAGTACCTTTTGTCAAGCCCACACAAGACCTGAGTTGTCCTCCGGTCCTCACAAAAACGTGTGGCAACTG
CTTAATGATACAGTAATCGTTTCTAATTTAACTTTACAATACCTGTTCCAGGGTTGCTTGAGAAAAGCTGTATTCTTCAATGGCAAAAGTGTGTTTTGCTATTAAAATGTAAAAATAGCATTTTACTTAGTGATACTTCTAAGGAGTGAAATGGCAATTAGTTCTAAAGAATCTACTCTGCTTTTTAAAACTCTGTCAACAACTTC
ATAACCAAAAGACCTTAATCTCATAAACCTATACTAAGAATACTAAAACACAATGTCTGGCCATCCAGTTCATAATTTGACATTAGTGAGCGTATCTTAAATTAAAATATCAGATTAGACATAACCCATGGTTGTCCACAGCGTACCTTGCCTGAAGTTGGTTCAACATCCCCAACAAGAATATTAATAATCGTGCTTTTGCCAGC
ACATCCCCAACAAGAATATTAATAATCGTGCTTTTGCCAGCACCATTTGGACCCAACAGTCCCAAGATCTCTCCTACAGGTATTGGGGAAAAAATTATATATTAAAGTCAAACTAAAATCGGAAATTACTCTTCTGGAAAACTTTCTTAAGAAAAATAAATACCAACCTTTTTTCACACAGAAAGAGACGTATTTTGTTGCTACTT
CTTCATCTTCATCCTCATTGATGGGTGGTTCTGGAAACTTCTTATGTTTGGCTTTTTGTGAGAGGGCCCTAAGCACATACAAATAGTAGATGGTTACATAATTAAAATACTAAGAAATTTAGTAGATAGTTACATAATTAAAATACTAAAAAAATTGGGCACTAATAGATAAAATGGTTTTAAAAGAACATCAACATGAAACTTAA
ACTTCTTATGTTTGGCTTTTTGTGAGAGGGCCCTAAGCACATACAAATAGTAGATGGTTACATAATTAAAATACTAAGAAATTTAGTAGATAGTTACATAATTAAAATACTAAAAAAATTGGGCACTAATAGATAAAATGGTTTTAAAAGAACATCAACATGAAACTTAATGTTACCTCTCAAAAGAATAATTACAAATGGTACTT
GAATCAAAGGCCGCAGTGGGTGAGTGGAAAGACTGCTCTGTGGATCTAGGACCCCTCCCCATGACGTCAGCAGGAATAGGGAGAGGCAGAGTCAGAAGACATTAAAATAAAAACAACCTATGAAAAGGTGATCAGAGTGTTATTTGTCAAAATGAAATGTTAAAAAGGTAAAGGAGCATCACTATGGGATGGATAACGAACCGCCC
tcaggcagaaggatcataagaccgaggccagcctgagctctcaagaccctgtctcacaaacaataaaaGGCTAAGCTCTTCCTTGGAGGAAGCCAGTTTTATTAAAACAGAATTAGTAGCATGGTAGTGGAGATAGTTGGAAAATAAAGGTATTACTACAAAAATGCAGATTCACTAGCATAACACACTTAACTTATGGGCTTGTG
ATACATAAGTTGTTACTATTAATAAGCTATATCTTGTGTTATATCTAGCTTAAAATCTTCCTTGCTAAAAATGTCTCTGGGGGCAAGTATAGTCAGACATATTAAACCAAAGTGGGGAGATTATCTAGCAATCAAAGTACAAACTTACTGGTTAATTAATATAAACTTTGTATTAACTCCTTGAGAATTTCATACAATATCATTTG
ACTTGAAAACTCCTGTTATTTTAAATCCCTTTGCTGGTTTTATGATCAAGCATTAGCAGATCATCTTATTTGTTGCTATTTTCAGTACAAGAACTAAGACATTAAAGATTAAGAAATGTATATTTAGACCTTAGACTTTCTGAAACATCCACTAGACATACCTTTATGAAAGAAATCAGACAACCCAGGAGCGGGTAGATTGGGAT
AATAACCGAGGGCACATAAGCAATGAGGCAAAAAACCTGTAAGTCAGAAACGTTTCTATAAAAATGAGCACTTAATAACATCGTAAAATATCTCAGAAATATTAAAATATTAAGTAATTGTATTTATCAAATTTCATTTTCAACAAATCATTCCCAAAACTGTCATTGTAGTAATTTAAATAGTTATAATCTACAGCTCTATTAAG
AGGGTGGGAATTAATGTGTCAAATACAAATGATCTCTCACAAAGTGAGGTTTGCACCCAGCACCCTCTTATGTGGCTCTGTGCTGCTTTGCTTTTTTTCTATTAAAAAGACATTTAACCAAAGGATTCTTAATTAAAACTTCCACAGATCACAAATGTCAGTTATATATTTCTTTCACATTTGCAGACAAACTTAAAACCTAAGAG
ATCTCTCACAAAGTGAGGTTTGCACCCAGCACCCTCTTATGTGGCTCTGTGCTGCTTTGCTTTTTTTCTATTAAAAAGACATTTAACCAAAGGATTCTTAATTAAAACTTCCACAGATCACAAATGTCAGTTATATATTTCTTTCACATTTGCAGACAAACTTAAAACCTAAGAGAAAGGATTTCGTTTCCCTGGGCTCTCGCTAT
CAAATGCTGGTAACTCCAGCTCTGAGGGATAGGACCCCTGACTGCCCTGGCTAGCACATATAAACACATACGTATCTGTGACACCCATTCACACGAATTAATTAAATCAAGTCTTTTTACAAAGCCTAGTCCTTTCTTGTAAAATATTTAGGCATGAGAAGATGGAAGGATGGCTATATTTAGGTGCCTGGTGCGAGCACCTAGTC
GAATGTCCACCACAGCCTGTCCAATCCAGTAGGCGGATGGCAAAAGACCTGAAAGTTTAAGCTGAGTGTAAGCTTTGATCTAAAAAAAGAAAGAGAAACTATTAAAACCTTAATCATTTTACAAATAAAAAGCAAGTCAATTATTGTAGAACTTTTGATTCTATTCAACAAAACAAAAAGTAACTTTCCATGCATTCATTTTAGCC
TTCATCATTACTGGCAAAGAATAAACCATAGTACTGTTGAAAACTGGCAAAGAATAAACCATAGTACTGTTGAAAACAGCAGTAAAAACATAGTCCTACAATTAAAAAGAAGAGTTATaacaataatgccaagcaaccagagcttccagggactaagccactacccaaagactatacatggactgaccctgggctcctacctcata
CAACTGTGAGATGAGGACGCACATGGAGCACTCTTACCTTTTCTGACTGCACCACATTGAGAGCCGCACTATGAGGAGCAGCAGACACATAGTCACTGTCATTAAACATGGCCACAATTATGTTCTGCTGTGTGAAAAAGTCAATAAGATCATTGATATCTGAATCTGTAATTGAAAAATAAGAATAATAGAAATCAGCTTAAGTA
AGGTTTTAGAAAATACAAGTCTGGAACGAGCTTGATGGGAACCACAGCATTTTTAAAAGAATGATGGACCAAAAACATAAAAATCTGAACTGCAAAAAAAATTAAAAGCAGAAGCAACCTGAAAGGAAAAAATAATATAGCTTAATATACATCAACATATAAATCTATTAGCTATCTTCCCTCACGTTAGTATCGATTCAATACTC
CAAAAAGCAAAGAAAAATAAAACCTTCCTAAAAATTTACCAAAAATGGCCTGATAATAATATTGGAGAGGAAACGAAATGCAATATCAAATGTAAAGGTTATTAAATTTGAGGTAGAGAAGGAAAAGTTAGAAAAGTACATATAGACTAGATTTACTCTTttttttcctttttctctttttcttttttctttttttggagctgggg
TATACTGTCAACACATATACATATACACACACATTACCGTATTACCCACTTTTATTGGTTTTCAGAAAATGCTTTAGCAAAATGATGTTCAACTAAATAAATTAAAACACACTGACTTAAAACTTTTTCAGGACAACTTACATAGAAACAATCAGATACCTGACTAGCATTTGTTTTTCACTAAATGAACTTGGTCAAAACCTCAA
ATGCCATGGAAATTATATTTATGGAAAAATATTAATTAGAACTTTAATGTATTTTAAACTCAAATTAATATTTTATAGCACTTAAACAAAATAATCCTAAATTAAAATAATTACTATGTAACTTATTCTGAAATTAGAAATTATTTGAAAGCACATGAACAGCCTCCCTACACACATATACAGTAAGCAACGACAAAAAGAAAGAG
tttgagaaatcactgaaacaggatctggaaaacactgaacacaGaaatataaaaatttataatttttaatttttaaaaCATTTTGTTTAGAATATACACCATTAAATAATTCTTTATTTGTTCCCCAGGATTTAGCATGTTCATGTTTGTCTCCCTTATCTTTTAAAAGTAAGGCAAACATCTCACCGGCAAGAATGTCGGCCTCA
ATATGCCAATCATTTTCCTCGCTTCAAACATTTCATCTATTTCAGAGACTCTGTGTCCATATATAGAAGCAAACCCTAAAAGCAAAACATTTACGTTTACATTAAAGACATAGAGTGTTAAAAACCCATGTTCTGAAGTACCTAACAACTGACTCACTGGGTCACTGTGCATACGCAAAGCCAGAGCTGATAGGAATTTGGAAGAC
AGTTCCTTTTGTTTTTTGACCAATATGATGGCTTTAGGAAGTACAAAGATGACCTCCTCAAGCCAAATTCCCCTAAAAATGAACATAAAAACTGAGTTATATTAAATTGTTTTTAACCATTCTAATCATAGTAAATAACCTTACTTTCATTTTAAATTTAAAAGTCCTAATACATgggtacaatagcacacaccttcaatccaagc
caagcacttaggaagcagaggcaggcagaactcaaggccagcagaagctacatagcaagttccagaccagcaaaccatatctcaaagaaaATAAGTAAAAATTAAATAAATAAAGTCCTATTAACTAGTAGTTATCATATTAGACGGGCCTGGAATATAGAAAATATAACAACAAAAAAGAGGCCAACgtcaggcagtggtggtgc
ATCTCTCTTGTTACACAATCTCTTCATATTCACTAGGGGCTAGTGAATACGTAATAGACCACGTACTGTGAATATTTGTATAAATATTACTCAAAAGTAGATTAAACCACAGTATGATGCAGAATACTCTGGCTAGGAGAAAATTCAATTGACGGTATATGAGCAGAATGACTTCAGAGCCTTTACACACCTGGGATGACCTGATC
GGGTAGGGGCCTTCAGTCAAACTAGAAAATAAGGCTCCTTCATTGAAATCTTCTAAATGCATGACCTGAAAGGAAAAAAAAAACAAAAACAACTTTTTCCATTAAAATGATTAGAACAAAGCTAGCATCACTAAGCATAATTCATTAAATCTAGAGTAACATTAACAAAACTATTTAAAAAGTAATTAATAACATGCTCTTATAAG
TGAAATCTTCTAAATGCATGACCTGAAAGGAAAAAAAAAACAAAAACAACTTTTTCCATTAAAATGATTAGAACAAAGCTAGCATCACTAAGCATAATTCATTAAATCTAGAGTAACATTAACAAAACTATTTAAAAAGTAATTAATAACATGCTCTTATAAGGAAAGCAGACCACAAAAGAAGTTTATCTAAAAGATTCCCTTTA
TTCTACGAGGACTATCAACAGGCCGACAAAGCCAAACACCACGGTGACAAAAAACTCAACGACTCCCACGTGCTTTGATTTTTTAAAAAGAGGCGTCAACATTAAAGCAAAAAACACCTAAAAAGCATAAATGTAAGGTTACTGTACACTTTATATTACTGACACAAATAAATGTAAGGTTACTGTATACTTTGTATTACTGACAC
ACACAAATAAATGTAAGGTTACTGTATACTTTGTATTACTGACACAAGGGAAAATTTACTTCTTTATGAAAGAAAAATGCATTCATGGAAAAGTACAGCTATTAAAATGCAGTTTCTAACTTTTATGGGAAGACACTTTGCTTTCAGAACTGACAAATATTAATGACTACATTTATCTGTATGATAGGGAAATACACCCACATTTA
GGAAGAATAAAGGGCTAGCCACGCCGCGGTGGATGTGACTGACAGACACAGTGACATCTCTGAGTCAACAGCTTAACAATACAACAGCAGTGCATGCTTAATTAAAGCCCAGGAACACGGGCAGCTCTGATTCCCTTAAACTCTAAGAGTTTACTAAGTCAATACATTTCTTTTCTTTGTGAAATAAATTATACTTACACCCCTGA
AATAAATTATACTTACACCCCTGATGGCTTTGGTAATCATAAACCCAAAAGTCCTTACCAATTAATAGCAATAATTACCGTACTTAAACGATGTGAGATGATTAAAAAGACCAACTAAAATCACCATTTTAACTTTAGATCTCCCTTCAGTCAGAGCTCAATGGAATTATCATCAGTATTTAAGTTCACACTTTATTTATTTTCCC
ataaaataaataaatctttttaaaaaaTTGTAAAATGCATTTTTATATTTATAAAACTGTTTTATAAATGCAATGATAAATTGTAAACAACATAGTTTCTATTAAAAGTACTAACCTTCCTCTGAAATGGGCTAAAAAGAAACCAATCtttgtttgaaacagcatgtggcaatctagcctgggttggcctcagactcaagcctccc
CGTGGGAAGGTGTCAATCTCCACGACCGCAGCTTCCCCCATGATGACAGCTTTGGTTGACTCCAGCTCCCTCCACAGAGAAACATTGGTCTTCAACTATAATTAAAAGGGGCAAATACATTAAACTAATTTAGTTCTGACGATAGCTCCTAATAAAATTGGTTGTTAAACAGTTAAAAAAAAAAAGTAACCTCggggttggggatt
TCCACGACCGCAGCTTCCCCCATGATGACAGCTTTGGTTGACTCCAGCTCCCTCCACAGAGAAACATTGGTCTTCAACTATAATTAAAAGGGGCAAATACATTAAACTAATTTAGTTCTGACGATAGCTCCTAATAAAATTGGTTGTTAAACAGTTAAAAAAAAAAAGTAACCTCggggttggggatttagctcagtggtagagca
ATGCAAATAAAATATTAGAAAAGCCACACTGCTGAAATAAGAGTGAGTAATCATAATATCATGATATAAAGGAGAATTCTGCTTTTAATTCATTCTGGATATTAAAAGCTTGAAGACTGTGAATGAATAAATTTTGGTTAATTCACCCAATAAAATAAAATCATACAATTTTATTACTACGTTAAGCATATTAAAGGGATAATAAG
TCATTCTGGATATTAAAAGCTTGAAGACTGTGAATGAATAAATTTTGGTTAATTCACCCAATAAAATAAAATCATACAATTTTATTACTACGTTAAGCATATTAAAGGGATAATAAGAACATGTTTCAATTATGAAACTGGAACCAGTGCTCTGAAATCTTTCATCCTGGTGGATGAACAATGCGTACCCTACTCTCACTCATGCC
ATAGTGAGAGTGGTTACATGCAGGAAAACTGTATTTGGAAAGACATATAATGAAAGATTCAATTTTGTCTTTTAAATATAAATGGCATTTACGTAAGTGTATTAAAATTATATTATGGTTATTTTATAGAACATACACATAATGTACAAAGACATTTGGATATACGTGCATAGACAAtttttatttatggatacagggtcttgcca
GCTAGGTATACATTTAAAGTCTATAAGATTTCAGACATAAATGaaattataaaaataatataattCAATTACCTGCTTCAAAGTAAAATAACTCCTAACAATTAAAGTTTTATTTTTAAATATTTGTTTCTATGGAGAAAATTCTTCTTGgcatgtccagcttttgacgggcttacactatctacaaggttcatgttcaagaatca
gtttcaaggagaaacactgtattgaaaacacCCACTACCCACTATGTCTACTCTTAAAATCTTAAGGCAACTTATAAAACAAATCCCTACAAAGATTATCATTAAAATGAAAGGCTTTGGTATAAGAAAAATAAGTAGGTAAGTAAATAAATGAAAAACCCTCTGGTTCCAAATAAAAAATACTATCTTACTAAGATTATACCACT
CTGGCAGTGGACCGACCTGGGGAGTCATGGACACATTCAGGAGCCTTTGCTCACTCCTTCCTATCTCACTATCACGAACAATACAATATGCTTTTGTTTTATTAAAAAACCTCAAGAAAATAAAAGTATAATAAAAATATTTTCAGTAAAATTATCTCTTGAAAGAACACATCAAAGCAAAACAAACTATAAGGCACGATAACAAA
TGACTCTCTGTGGATCAGAGTGATCAACGCCACACTAAAAAGTCCTTATTTTACACAGCCATAATTGAGCAGCAAAAATGATTGATAAGTTAGTTAATCAATTAAAATCTGAACTAAGAATCAACACGAAAGTGGCAAGATAGGCGTGGAATTAAAGCCTGCCATAGGTCAGAGATAAACTCAGACGTGGAGAAGGTGACACATTT
TTACACAGCCATAATTGAGCAGCAAAAATGATTGATAAGTTAGTTAATCAATTAAAATCTGAACTAAGAATCAACACGAAAGTGGCAAGATAGGCGTGGAATTAAAGCCTGCCATAGGTCAGAGATAAACTCAGACGTGGAGAAGGTGACACATTTGCATGTGCTCTGCTCTTACTGTAGGTTTGGCTGCTCTGGACAACTCTCAT
tatctgtaatgggatcagatgccctcttctggtgtgtctgaagacagcgacagtgtactcatacacataaaataaataattcctaaaaaTTAATTAATTAATTAAAAAACTGTTAAAATTGATAAAACAAAGCAAACAAAAACAACAAATAAAACAACCCTCCCCCCAGGTTTTCTCATTACCCCTTCCAAAGCAACTGTCATTCA
ACTGCCTTGTTTGACATAAACGTGAGCAATGGAGGCCACTGGTGGGAGTCCTCTCCAAAACAAAGACTACTTGTTCCAGCTTCTGACCCTGTCCACTTCAATTAAAAAAAGCAAAGAACTTTTTAGAAGCAATTTGTCTTCTCCAGAGCAAATGTTCATCGAGAGTTAACTTTTTATATGCAGAGAAAAGTGACTAGACTAGAGCT
GGAAAAGCAGGTCGCTTTTCTAACATTCTCTAAAGAATGTCTGCACAAAACAGAAAAAACGAAAAAAGGATCTTACTATCACTAACTTAATGTAAACCAAATTAAATGTAATATTGTAACTACAGTTGAGGAAAAGAGTTAGAAAAGAATTTCTAAGGGGAGAGAAAACTATGGAGACGCTGAATTCCCAAAGGACTTGATCTGTG
TCTCAAGTTTACACTTGAGACTATTTCCCGTCTGATATACCCACTAGTGAAGACTACAATTTACATTATTACAGATTGCTTTTATATAATTACTCCCTCAATTAAACTCAGCGTCAGGCATTACACACTATATTCATCTAGGAACTTGAGGAAGAAAATTATTATCCGGAACGTAAAAGGCAATAAGCATGGAACGAACATGTCGA
GTTCTAATAATGTTCTCATCTATTCAGTCTTCTCTGACGATACATAAAAAACGATCTCTGGGCAAAAATAAACATAAAACACAGTGGGAAAAGCACCAGGATTAAAGAGTCTGGACTCTCTGAGAAAGAATCTCAGCACCTCGTTTTTTTTTCCCCAACTAGGACCTTAATAAAGTTATTTAACCCCTTTAAGACCCATTTCCCAC
CTGTTTAACTGTGTACGAAAAACCATATGCCAGTATGTTAAGTCTTGTATGTTTACTATGTCGTCACAGGTCATGAATAGCAGCAAATTGGCAGGGAACCATTAAATGAACTGTCACACTTTTTCTTTTTCTGAACACATTGCACAGCTGAAATATGTACAATGTTTGCTTCAATTTGGCAGGGAAAGGGTCAGCACGACATTTGC
GACTGTGCTTAGGTCACCCCTGTGTCATCCAACCCAAATCAAAGTCTCCTCCTCCATGTTAAGTAAGGCAACTCCAAGTCTTACCCAGGATGTTAATTTGATTAAAATGGTACTTCCTTTttttttcttttttttttttttcggagctggggaccgaacccagggccttgcacttgctaggcaagcgctttaccactgagctaaat
AAGGTAGAAGGATTCACCCCGAGAACCAATACACAGGCTCAAGTGCATGCAAAGGTGCCACATTCACTTAGATTAGAGAAGGATCCACAGGGAAATACAAATTAAAAACCATGACAAgggactggagaaatggctagagaaagtgctagccgtataagctcgaggaccagaatccaatccaacacccacattccaggtacagcagc
GACAGAGATTGAGAGCAGACATAAAAGACAACTCTTGAAGCACCTGCAGGACAAGCCAGAGCTGACAACCCCAGTCACAGAGCATGCAAGTCATTGAAGTATTAAAGCAAGGTGGTGAGTGGCAACCAATGGCATCCGTAGCTAGAGTTGAGGAGTCCTACTAGGGTAGGCTGTGTCATGGCCATTGCAGAAACCTACTTCTGACT
ACAAGAAGGATACTTACAGCTAGGAAAAACAGATAGGTATAGTACCTTTCTGGGTACAAACTTATTTCAGGAAACTCATGATTCTGCAAAGAAAGAACAAATTAAACATGAAGTTTTACAATCAATCCATTTTATGCAATGTGATTGGATCATTGGTCAACTCTACTAGTGTAGTCTTTCTCCAGATTTTTCATGGGTACAACGGA
CTAAGGCATAAAGGGAAAATAATTTTCAGGGAATACATCTGGCCTGTGAGCAAAGTTGAAATTTATTGCTGCTGTATCAGCTCTAAATAGAGTATTTTGTATTAAATACAAAAGAAAAAATAGCATAAAAGCCACACAAATATTAACACTTTAAAGCACAGAATCTCAGAGATTCAGGGCATAATTGTGTATGCACTAGTAGGGCA
CAATTAATTTGTATAAAGTGAAATTATGAGTAGCGGGTCAAATTGCAGGACAGCATCCTTAGATACTGAAGTACTTGATAATCCCTCCAGAAGCTCAAATATTAAATATTAGGGGAGAAGTTTCACCTTCACTTAATGGGAAGAAGACACTATGTAATCTGCATGTTTTCTTCCTCAACCATCTCAAAATGTGGTACACAAAGGAA
cctgtccagaaaacaaaaCTAAACCAACACACCAGGGAAAAAGCCGTAGTGACAATTTTATATCATATGCATTAAGAAACCTTATGATAGAAATGAAAATATTAAAAATGGCATGTCACATGTTAACTGTTAATTTTTGGGTTGAATCATTTAATGATAGTTGTTTTAGGAATGGTGTCTCCACTTACCTGAATAAACAGATCTCT
GCTCTGTTCTGATAAGGAAGTACAATCATCAATTGGATACTGTTTTTATAAAAATATGAAACATATAGAAAATAGCCAAACAAGTTATTCATTATTAGTGATTAAACGCTACACAGTCTAAGGGACATAGATCATTTCAAAGCTCCTCTGTCAAAATTTGCTGTTGTTACTAATAAAAAAGAATTTATCCTAACATGCTATTATAG
ACTTTCAGTGGTAAAACAATTCATTCCTTATTCAAATGAAAGTAGCCATTTTTTCCCACGTAAGATTGTCACATTGGATCACTCTCAACAAAAAGGAATGATTAAAATACCGTAAATAATTTTGCATCTTGCATGCTACTTTTAGATAGCTTTGTCGTTCCTCATTTTTAAAGTCATTAGTGTGCCTCATAGCAATACATGTGGGt
agttgcaggactcaattatctcttcctaccatgtgggttccaggagtctaactcaagtAATAATTATATAATTAGCTAATAGGGAATGTGACTTTATTATATTAAACTCATGAATAAAATTCTCCAAATAATGAACGAAAGTATAAATCTTATGAATTTTCTTAAGTCAAGTTTAATGTTTAAGTGGCATAATCATAGTCCAAATT
GGTCATCTGTGGTTCTTTAATGGACTTTCCAAATATGGCTTGATAATAATAATAATTCTCATGTATTTATGATCTCTTCTAGTTAAAAATAACTCTGATAATTAAAAAATAACTTTTTTAACCCCTTGCTACTTTTAGAATAAGACTTCCTAGAATCTATCAACATATTCCATTGAACTAATGACAGCAACGGTGATCATGTAATT
ACGGTGATCATGTAATTTAAATGTTTTTAAATTTAAAAGGTATGCCTACCAACGTGCTCTTGTATCCAGCTATGTAGTCTCTCTTTATAATCACTGTGACATTAAACTTTCACAACATTTCTATACAAACCTTGATTTTCATGAATGCTGACATAATACATGTCTCCTTCATCACATATTTCTGGTTTCATTGTTCCAATTTAAGG
TTGAGAGGACTTACCAGTCATATTTTAAAAGTTGCTAATTTTCGAGATTACTTTATCTATACAGAAAAGCATGATCAATGTATTGAAACTGTTAAAAACTATTAAAAAACTGTTAAAACTATAAAATTTTAAATATTACAAAATACTAAAATTCTGTACATTTCCGTTAATGTTATATGtatatatatattataaaagaataatat
AGGAAAACAGCATGAAAGTGAAGGTTTAATTTGGGGCCCATCTAGTGCCTATGTATTGATAGTGTGACTAAAATTTATGAAAGTGCACATTCATTCACTTATTAAATCAAAAGTAATACTCTATTTCCACTTTACAAACTTACACAGCATGGCAATATTAGATCAGTGGTGGGGGGTTGAGAGACAGGAGATTCAACACCCACTTA
GGTTCAGAATCTCTTCAAGTCAGCCAGGCAGTATAGAATGGCAAGAAGAGGAAATCCCGTGAACAGTATCAGAAGTGCTAGCCATCCCTGGACTCTAACCATTAAACAGTCAATAAGTATAGCTATTTATTAGAGCTCTGCTTTCTTGTGCTGAAAGAAGAACTACTAACAGTATATATGTTTCGTGTTGCATGTTGAAGAAGTGG
TGGGTCAGCCATTGTCCTAAGTCCCCTCTCCACCTCTAAACATAAACAGAGAAGCATAAATACAAGAAGACACTATCCTGACTGTTTTGACATTGGGAATATTAAAGAAAAAATGGAGTTATTTGTACCAAATTAACTACATAAGCAACAAAAATTTGAGCAAAATGAAAAGAAATCATAATGCAAAATTAAAGACTTCTCTGTTC
TGACATTGGGAATATTAAAGAAAAAATGGAGTTATTTGTACCAAATTAACTACATAAGCAACAAAAATTTGAGCAAAATGAAAAGAAATCATAATGCAAAATTAAAGACTTCTCTGTTCTTGAGCCACCCAAAGTGCAGTTCTAAATATATTTTGAGTTACTATACAGACACCAAAAGGGTGACAATTTAGTAAATTACATATCCA
AAGTGCAGTTCTAAATATATTTTGAGTTACTATACAGACACCAAAAGGGTGACAATTTAGTAAATTACATATCCAAAAATATTGTGAGTTTACAAAGTCGATTAAACAATTATTAATTACTAAATGAACCTTTTATGGAAGACAACAGAATAACAAAATTATTTGATGGGCTGTGAGGAAGAAGGGGAAGGTGTACAACCCATCAA
aaaaaaataaaggctatatatgtatatatccacatatatctatatacatatatatatatatatatatacaaacatacataGCAATACAGAAGTGGGAAGTATTAAAAACATAAAATATTCTTAAGCAAATATATGGAAAGCatatatatcaaattagatttaaatttatatttttaGTTGAGCCTTGAGAAAAATATGAATAGTAT
TGTGTCATCTGAAATAAGAGTACACTGGGGAAAAAGACTAAAATTTGATCCCCAAACCAGGATTTGTTTTGGCTTAATAATAAAAGCAAAAGCTTCAATCATTAAAGCATAAAAATATTTCTAAATGGTTCTTTGGCAAAATTGTATAAATTGGGTCAAAATTCCTTAGAATGTGCATTTTCTTCACTAAAGCATTTTCTTTAGTC
CATCAAAGAACAACAAGAAAACGGTGGCAATGACTACATTGGGGTTGCCTGTGGGGTGCCCGCTTGACTCCAGATCATAGTCCAAGCGCAAGAGCTGTAAATTAAAAAATAGCCCAGTGAGTTAAAGGCAAATGGTCACCTTTTAGAAAGAGCTTAGCTGTTTCATGGATGGAAACTATTACACTCTGCTACATCCCTGAAAGGCA
CCTTGACATCCATAACCatatgtgtgtgtgtgagtacacatatttatatatatgtatatttatatataATAGAAATTCTTATCATCACATCATAATGGAGATTAAATAGTTGGACTTATTCCATAGCTGAGTACAAGAGTCTGTCTGATCAGGTTAAGGAGTCAATAGAGTAGAGGAAGGGAAAACACTTGTGGATCAAAAAGGGA
AGGGAAAACACTTGTGGATCAAAAAGGGATTTCTTAGACCATGGTTGAGCATCCAAAATATTCATGTTCATTTTATTTTGCTTTATGTTACTGCTTCAGAATTAAATCACATTATCCTTTCAAAATTAAATAAGGTGGTTAACTGGGATGCATCAGTTTAAAGTCAAAATTTAAAGTTAAATAACAAACTTTGGAGTGTGACAAAA
AGGGATTTCTTAGACCATGGTTGAGCATCCAAAATATTCATGTTCATTTTATTTTGCTTTATGTTACTGCTTCAGAATTAAATCACATTATCCTTTCAAAATTAAATAAGGTGGTTAACTGGGATGCATCAGTTTAAAGTCAAAATTTAAAGTTAAATAACAAACTTTGGAGTGTGACAAAACATAGTAAatatatattcagtata
AGTGCTTTCTCACGATGTCTTCCGTTTCTCTATTCATATTGTTGAGGTTCTCCTTCTCCTTTTGTATTTATTATTATGGTTGTTGTTATTTATCATCCTTATTAAAGTTTGACACAGGGGAATTAAACCTATAGCCTTATACTTTCTGAGCAAGCATCATACCAGTGAGCTGTACTCCCAATCTTTGAACTAATATTTTAAAATAA
CCGTTTCTCTATTCATATTGTTGAGGTTCTCCTTCTCCTTTTGTATTTATTATTATGGTTGTTGTTATTTATCATCCTTATTAAAGTTTGACACAGGGGAATTAAACCTATAGCCTTATACTTTCTGAGCAAGCATCATACCAGTGAGCTGTACTCCCAATCTTTGAACTAATATTTTAAAATAACTTTGAAGATTACCCAAAGGC
ATGGCAAGCAAAGAAACATCTGCACGTGGCTCTATGCACCTTAAGAAGTGAAGTCTAGAAGGCGCCAATTCCCTTTCTCTTCTGTGGTCCTATTCTACCCATTAAATCTCTCTTCATCCCAGAACAAGCACATTCCTAATCTTTATGGTCGCCTATTGATTTTTTAAAAGAAGTCTGTATTCCTATGCAATATTCCTCCTCTGTTC
CAGAAAACTCACCTGTCATGTAAGAGACCAAAGAGACACGGTTCATTATCTCCTGAGTTGTTGGGGTGACAGGTGTGTATGCAATCGCAAAGGTGGAGTCATTAAATGAATCAACGCGTCCCAAGTCCACATCAGACAGTGACGAAAACTCATAAACGTCATGCAATTCAAAAAATAAAGATAAACAAAGTAGTATAAATGCTGTG
AAACGACCCACTCCTCCCCCTGGACACCACATAAAAATAAACCCAGAAACACTAAACTCACTGCATAATAAATTAATTTCTCCCTAAAAATGTATCATGGATTAAAGGAAATATCACTTATAATAACATAATACAAACAAAACAGAAGCACAAAACAAAATGGACTTACACTTGGATTGTCTGAAGAACGTGTCCTGAGACTTGGT
CTGGAGTCTCTTCAGCAGCCTAAGACTGCAAAACGGTACACGTACATACATATCTCATGAACGGATGAGACAGCCTCACACTGGCTTTCAAAGTCCAAAAATTAAAGCTCATGTAGGCAGGAAAAGGGGTAAAGATAAAAAGTAACACCCTCTTGCTCTTAAAGGGTGGTAAAATCCTATTGAAAACATagccaagcagtgtggtg
ccatctgtaaagagatctgatgccctcttctggtgtgtctgaagacagctacagtgtacttaatacaataaataaatcttttaaaaaaCACTTTATAGTTATTAAAACATGtaaatatatatgtgtatagaacatataaatgctactctcagcttttcccagagaagcatctccttgtagtgaatagcagtgaatagagaggctca
CGTGGCTCTGAGGAGACATCCTCCACATGGAGTTGCAGCCCTAACCCATCTCTGTGAGCTTCAGTCCCTAGTGAGACCTCTGAATGCTGCTTCTCTAGCCATTAAACAGCCTCTGGGGTTTGGACGGAGATGTCTTCATTTTCTCTTTATCTGATtttggtttctttgtgtttgacagtctcactgtgctgtccaggctgccccaa
ggatcagacacACATGCAGGCAGACAAAACATCAGCACACATAATAAACTAAAACAAAACAAGTGCTCATCTAATGAAAGCAAATAATTCATTTAAAGAAATTAAAGAAAACACAGAGGAAAAAAGCTTACAAGATAGTCGAGAAGAAAAGGACTTTTTCCATCGAAATTCACAACCATCGTAAATTCTGTCTTCTTATAGTAAGG
AAAATACATCTATCTTTAGTGTGAAAATAGAAAGGGAACCATTTGGTGGGATGATGGATGGAGGAAGGTAATCAGGATGTAAATATGAACAAAGTAAATGATTAAAAATGTATAAAATTTAACAAAGTCCTTATTTTGTACAATAAAAAAAATTAACAAACAGTTTAAAAAAACCAGTGGTATAAGTGAACTATAACATAAACTTT
TTCCTGGCTTTTTATATTTGGTAGGAGAAAGGAAATGATTGAAACAGCTGCACACAAAAACAGAAACATCTTGTCACCAGCAGGTGACACCCTCTGCATGATTAAATCCGGCAAAGAAATCCTTAGGAAATCCCCCCCCCCCTCTCTCTGTATGTCTATTTACATTTAAACTATTTTAATGTGTCAAGGAATTCCACCAAGCTTAA
tatccgaagccttctggcttctctacacaccaggcctgaacgtggtatacaggcacacatgcaggtaaaacaaccgggtacgcaagataaaaacaaTAAAATTAAAATAACTAAAAGAGGTTAACAGAGGGCCAGAAGTCCTATTTATCAAACTCATTGGAGGAATGAGAGGATGTCCACAGGACAATAACCTAGGGAACATTTTA
ggagcagggggaaggggatggaaggggggaaccaggaaagaggataacatttgaaatttaaatccatacattatccaattagaaaaaTATTTCTTTTTTTATTAAAATGTATTACCTATATTACTACTGTCCCTTTTTCCCATAATAGTTTATCTTCTACTTTGATTTCTTTTTTATAGTATACCTAACTTCTACACACAAGAGAA
TGCTGCCCACCAGGGCGAGCGTCTGCCCCTTCTTCACCTCGAAGCTCAGTCCCTGAAGCACTGGGATGTTGGGTCGGGTGGGATAGTTGAACATGACTCCATTAAATTTCACATTTCCTTCTAACCAATTCTAGAATGAGAATAGCAATAGCTTATTTGATTATGTCAATATTGGAAACATGGAGTTAGAGCTGAGCCTAACTCCC
AAAACGCACATGATGGTTAACTTTCCTCATGTATCATTTAGATGTGTGGGATTTATTTTTAAAGTAGCCACTCCTCACAAGGTCTCTTTGGCCGTCACTAATTAAATAGGTTTTTATACATCTAAGATTTTTAAATCCATGGCTGGCGTGTCAGCAAATTTCATTGCTTCAAAGACTTGGAATAAATCAATATATCAAATATTTAT
GCTTTTGCCTTGTGTTAGAACATGGTTTAGCTACGCTTTATGTATTTAAGTTTAAAAAGGTACTTTATTTCCATATTACAAAACACAGTCTATTTTTTTAATTAAAGATTTTAAACTTTTACAAAAGGTTTTGGAGATTTACAGCATCAGGAAGGTTAAAAATCACTGACATAAAAATACATTTATCCTCTTTTTTTTTGCTAACA
CATTGATTCCCCTCCCCCCCAAACACATACATCTTTAATAATGAAATAGGTTTTGAATTCCATCCTGGTTTTGATAAAATAAAGAGCATGTTCCAAGGTTATTAAATACATGTGGGGTGGTATAGTAGACAACCTCAACATTGCTTTCAATTCTTATTAAAATCAGCATTCCCATAGAAATCTATGAATGTGAGCATTTATCAATA
AATTCCATCCTGGTTTTGATAAAATAAAGAGCATGTTCCAAGGTTATTAAATACATGTGGGGTGGTATAGTAGACAACCTCAACATTGCTTTCAATTCTTATTAAAATCAGCATTCCCATAGAAATCTATGAATGTGAGCATTTATCAATATTAAATAATATTTTTAGGAAAAGTTCTTGAAAGTAAAAAACACTAGGTCAAAGAA
ATACATGTGGGGTGGTATAGTAGACAACCTCAACATTGCTTTCAATTCTTATTAAAATCAGCATTCCCATAGAAATCTATGAATGTGAGCATTTATCAATATTAAATAATATTTTTAGGAAAAGTTCTTGAAAGTAAAAAACACTAGGTCAAAGAAATCAAATGTTGCTTGCCATTAATGGGTATTAAATGTAGAAATTAACAGGA
TGTGAGCATTTATCAATATTAAATAATATTTTTAGGAAAAGTTCTTGAAAGTAAAAAACACTAGGTCAAAGAAATCAAATGTTGCTTGCCATTAATGGGTATTAAATGTAGAAATTAACAGGATTCACTGGCATTCCCACATAGTCACAGATCGTGCACACCTCCTCTCCCTCCCTCTCTCCTCACCCCTTCTCAGTCCCACAGTT
ttgagaaaagaccccagatgctgacctctgacctcttgtacgtatgcacaggcacccataCTCATATACAACTGCATACTCACACACAAAATATATTTGTATTAAAAAAAATCCTGACAGTAAGGAAAAAAATGTTAGAGAAAAGAATTTATTCAGACAATCTTTGTTAGATACATTAAAAATATTTGTAATTATAAATGTTTGAA
CATACTCACACACAAAATATATTTGTATTAAAAAAAATCCTGACAGTAAGGAAAAAAATGTTAGAGAAAAGAATTTATTCAGACAATCTTTGTTAGATACATTAAAAATATTTGTAATTATAAATGTTTGAATAGTAGAAGAGCGTCTCTGGGTTAGAAGAACCACTGAACCAACCACAGCAATGTGAAATGGAAAACAAGCTCTG
TGCATGGTTACTGACAGCATTAAGTAAGGGAATATGGGTACAGCTCATAAGATGGCAGTGGCTATTTAAGTAATTATATGAATGGGATTGATTTTTTAATATTAAATAGGATGATGACTGGTATAGCCACCACCATCTCTGTGCACTGTAGCCAGCTAGTACTGAATCCAAGCCTGACCATGATTCAAAAAATCTGCCATAGATAC
TGGAGTTCCACAATCTTTTAGGCACCTAGTCAAATAACCATTTTACTCATTTTCTTTTACCTCCAACAATGTTCAGGAACCATGTCTTGTCCACTGAATTATTAAAACATGTCTAGAATGTGTTCAgagctggagagatggttcagttgttaaaagcactggctgcagttctgcaagatactggttacattttgagcactcacatg
ggaactgatctccttcaaacttcaggtggtaccaggcacatatatggtgcacagacataaatccatgcaaaacattcttacaccaaaaacaaaaTTTTAAATTAAAAAATCCCAGAATGTATTAAAAACCTATCCAGAGTTTCAGCTACAGTATTTCATGTGGGTAATCACTGTCTCATTGAATGGGTTATTTCCTAATTTTTTTC
ttcaggtggtaccaggcacatatatggtgcacagacataaatccatgcaaaacattcttacaccaaaaacaaaaTTTTAAATTAAAAAATCCCAGAATGTATTAAAAACCTATCCAGAGTTTCAGCTACAGTATTTCATGTGGGTAATCACTGTCTCATTGAATGGGTTATTTCCTAATTTTTTTCTCATATACCTGGGATGGCTA
CGGGTCAAATGTTGTATTTGGAGAAACGGTAGAGAGAAGAAGGCAAAGCCACAGACTGTTGCAGCCCAGGTAAGGAAAGAGGAACCACGCAAACAGGCAAATTAAATACATCTTTGCAAATCTTCCATAATGAATGCAGAAATGATgagacttctggtctccatctgcacacagagctaacactgtcccacagcccagaggactca
aattGTCCTCTATAGCTCCACCCACACATATTATCATTAATGAATATAAAACTATTTCTTATTGACAAGTACTATCTTTGATGCTAACTCTGACAGTTGCATTAAAAAAAAACTAATGATGCTATTACCAAAATTCTTGGCCTAGAATTCTGAAGACAAGAATATTTACAATTAGGAACAAACAGAATAGAAAATCTAATACTGGC
GGCCTAGAATTCTGAAGACAAGAATATTTACAATTAGGAACAAACAGAATAGAAAATCTAATACTGGCAGATGCACCAGAGTCTACTCTTTTTAAAAATCATTAAACCACGTTAACACAAAGTAATTCTGACATTACTGACATCTGAGGTTATAACGACAATGTGCTTCTAACTATTGTAAACATAATCTTGGCAGGCTATGTATT
TAACTAAGACTACGGCCACATCCATACCACATCCTCTTTCGAACTAAGTCTTCTCTCCTGGTCTTGTCTTCTGTGGATACTTCTGCGAATTGATCTCCTTATTAAAGGAGATTTTGATTTTTCTGAAGTCAACTCAGAGGCACCAGTGTCACTTTGGGATTCATAAGCATTATTTCCTGGTTCAATTTCATTTCCTCTAGTCTATA
TCTTTTCTTCCAGAAAAAGTAACAAAGGACACTGCTCGGTCCTGAATATCCGAAGAACTTTTCATGCTTCTCAAGATAATCAAATCAAATCTATCTGTAGATTAAATATAGTGACAGCTTATCATCAAGATGAATTAGAACACATCTAGAGTTCCACTATACCTGTGTCATGACAAGTTTGAAGTAAATGCCCTTCTCTTTCATGA
CCAGCAATGACGTCAGCATTGCGCACTGTAGACAAGCGGTGAGCTATCACAATGGTGGTCCGGCCTTCTCTAGCCTGGAGAGAGAGAAACCTGACTTTTGATTAAATTCAGTCATTTGTCTTATGTTTACTGAATGCCAATGCTTCGACATTATAAAACCAGTAAAGCTCCAGAAAAGAGCCTGTGATTTCAATATAACACCTATA
TTGGGGTTGCGGACCAGGGCCCGGGCAATGGCGATCCTCTGTTTCTGTCCCCCACTCAGCTGCGCCCCTCTCTCACCAACCAGGGTGTTAAATTTCTATAATTAAAACAAACAAATCAGGAAAATATAGCAAAGCAGCAAACTATCTCAGTTCACGTCTCGAACTGGGAAGTAATCATCACCTGCGCCTCACAAGAAGTACGTATA
AAAATCCCGGTAAACAGCTATATTTAGCCACTCCACGGTATAGACATAAATCAAAGTATCACCTTGAAGTCAACAAAAGTGAAATCGTCGTGATTCTTCGATTAAAATTTTTAAAAATGTCAATTGATATAAATTTAAGCTTAAACATTTAATGTGTTTAGAATTTGGAATTAATCTTACTTGCTTCATCACACAAGGGTATAATC
ATTGATATAAATTTAAGCTTAAACATTTAATGTGTTTAGAATTTGGAATTAATCTTACTTGCTTCATCACACAAGGGTATAATCTCTATACAACCATCATATTAAATAGAAAATGTTTTACTTTTTTCAAAGATTAAGCACTTTTTTACTTAGATTTTTCACAATGGAATAAACACAAGAAGACCAGGTCTATACCTGGGATTAAC
ttaacataaataaaattttaaaCTACCTTAAAAATTGGGGGAGAGGGCAGTAAGTAAAGCCTGTTTCTAACCAAATAGTCTATAGATGGTGTTAAATGGGATTAAAATAGAGACAATTAATATTTCTGAATTAAAAATCTAAATTTTGATAAGGAGAACTGATTGTCTGACACAGGGTTCCCACCTATGACTGCCAAACTCAAAAG
AAAAATTGGGGGAGAGGGCAGTAAGTAAAGCCTGTTTCTAACCAAATAGTCTATAGATGGTGTTAAATGGGATTAAAATAGAGACAATTAATATTTCTGAATTAAAAATCTAAATTTTGATAAGGAGAACTGATTGTCTGACACAGGGTTCCCACCTATGACTGCCAAACTCAAAAGCTAAGGCAAGACAATCACCAGTTTGAGGA
ACCTATGACTGCCAAACTCAAAAGCTAAGGCAAGACAATCACCAGTTTGAGGATAACGTGGACTATATAGTGAAAGTATGAAAATATAGAAAGGTATTACATTAAATGATTTAAAAAAAAGGTGGCCACAGTCATGAACTAAATACATTTGTGCTTGGGGAGAAAAAGAATAAGCCCACTATAACAGATTGAGCTTGGTTAATAAA
GTAACCATTTACATTTCTATCAATTTGTGAGGTGTATTAGCTGTCATTCAAAAGATTTTTATTATTTATTTTTTGTTTGAATAGTAAATGAGACCATCTCATTAAATGTAAGCTCATAGTAGAAAGATGGCTAATGTTAACGTCTTGAACTCGCCTTTTCTGtcttgccttcagagactaaatttttgcaagaccccagttatata
AAGAGCTTATTTAATTCAATTTACTCATGAATACACTTCCTCCATTTATGTCTAATAAACCCTGATTATTTCATTTGTAGACACATACGTTTCAGATATTATTAAAAAAAAAGAAAGAAAGAAAAACCCAAACAGTTTAATGAGAGAGTAGATCCCACAATGGTTTTTAAATTTCTAAAACTTTTGTTATACTCACATTTCATCTA
cagagaaggggatggtggatagtggataggggacagactgtgtgagcaagggaccagggcagggaggtagcaaccaggatgtaaagtgaataaataaaTGATTAAAGGAGAAAAGAAAATTACATGGAAGAGCTGAACTATGGAACTGCGCCCTGCCAGCATGTGAGGACACACAGGCTTGGTTTGACTCAGCTACCAAGCCTACT
actccacgaaagtaataagtttctgtatacagaaggaaaccatTCGAAAAACAGGAGAAAAAAAACCTGTTAAACTTAACAAAACTATTCTGACTATTGAATTAAATGCATCACAACTGTGAGTAATTTTACATTCCCAACGAGCCAGTTTCTTCCCACAGCTGGTGCCTTGAGGGAAAAGTGAGAGCATTGGTTGCTTCAGACGT
GGCCCCAATAAATTGAAGCAAGGTGTAGTTCTTAAAGATTAGCTTGTGCTTGCTTTTCTTTATCTCCAAGATATCCTAAAATATTTTAAATAATCCTTTTATTAAATCCTGGCATGAATCTAAACATAACTTGTTCAATGTTTCAATAAGCTAGGGGATCAATTAAGAAAAAGAAGCTTTTAGGCTAGCAAAggctggcaagatgg
TCTGATGTAAATTAATGTCTAGAacacacacacacacacacacacacacacacacacGTATGTATATTCTACTTGACAGGCTGTTTCTAGTAGATTTGTCATTAAACAGTGTTCTATGGTCCTCAGTGTAAGACTATTCACTATGAAATTTGAAACTGCTCAGAGATTTCTGCTGTGTGCATATGGTGTTGTCCTCTATAAATACA
aagatcttgctatggagcccaggctggcctcaatctcataagcctcctgtcaatacctttcacagtcctaaggtGTGTCCACGATTCCTTAGTAATGTATATTAAACAATCAAGATATTGCTGTTaactaggcattggtacttaaacctgtaatcccagcacttgtaaggctgttgaatgccacaagcttgagagtagcctgggct
ATACACAGAATAATGTAGAGTCCTATTGTCTGATTATTGTTATAGAGCTTTGCACATTTCTTAAAAAATATTGATCGACAAACTTCAAAGAGTACAAAGCATTAAAATGCTTCCCCCAAGGTAAGCCAAGGTTAAAATTAAACGTTTATTTATTCCAGGGTGTTTTATTTCATTATTTGGAATTAGAAGCTGAGTTTAAAATTTTC
TTGTTATAGAGCTTTGCACATTTCTTAAAAAATATTGATCGACAAACTTCAAAGAGTACAAAGCATTAAAATGCTTCCCCCAAGGTAAGCCAAGGTTAAAATTAAACGTTTATTTATTCCAGGGTGTTTTATTTCATTATTTGGAATTAGAAGCTGAGTTTAAAATTTTCCTGCTGGCTGGTCTTACTATAATTATTACTAGGAAA
CAACATGGTGACTAGCCACATAAATATAAATAGCCACTGGTCAACACTTTCGTGTACATATTTTCACATTTTCTTTTATTTATGTATCTATATACAAAACATTAAACAATGAATCTTGATCTACACTCGTTAAGAACTTTTCTTGCCAGTGTACACTTACATCAATTTTAAATTCACATCGATTAGAGCTCTTCCCAATATCACAC
AGCTGTGTCCCCTTGTCTCCTACTCTTGTTTCATACTTCTGCAAATTAGCCATCAATAAAGGTAAAACTGTTTTAATACAGTTGACTTTACAAGGAAAAAATTAAAATCGATAGATGTTTCTATAGTAAATGTTATTTTTAACAATGTATTTTCAGCTCCAGATAATGTTTGCCTTCAAAACTGAATGAGAATGCAGTGCCCTTAG
TATTTGTGTGACTCACTTTTAATTCCCAGCAGTATAGAATTGGGGTGGGGGGTGGGGATTAAGATCTTCTGTAGTTAGCCCATGCGGTCTGAAAGAATGCATTAAAGGAGATGCCTCTACCTTCACCCTAATGGAAGTCATCTTGCCATGATTATACAGGTCCCAAGGAATACGGAGTGcagaatagaccacacttgaaggtaagt
GCACTGGCACATTGGCCCGGGTGGGATAATTGAACACAACTTCATTGAATGTCACGCTTCCTTCAAACTTATCCTAAAAAGTTGTTTACAATTTTTTTTTATTAAATTGATCTCACACTCAATGGAATTATTATTTCAAGGAAACTTTACCAAGACCAGTAATAGTGAAGCAAGAAATGCCTATTTGGCATAGTGCTCGCACACGT
AGCAATGAATGGAACAACTGATAAGAGCAGAAGTGTCAGTTGCCAACCGTAAATAAATGATATAATAATACCCGTTCCAAGGTTGGCTGTGTTCTGTGCAATTAAAGCCAACCTGGTTCCTGTGGCCTGCGAGAGAAAAAGAATAAGGCAGCTGAGTGAACTTCCAAAGCCATGGGTTCCAGGCTTAGGCTCCTATTCTGAATGTG
CCTCTGATTGCCTGGACCAAGCCAGTCGATCAGTCGACCTGAAGTCTAAACTTTCCCTTTCTGTTCAAGTCAGTTTCAGCTGGATGCTCTGATAGTTCCAATTAAAAGTATCTTTGTAAAACTGTTTTTAGGGCCGTGTACACTCCAGGCGAGCTCTGTACCACTGAGCTAATCACCCTGCCCTCCGACCCCGGCTGAAAGCATCT
AGCTCTTGTCACGTCTTGTACTGTGGACACCTCTGCTCCCTAGGGTGCCATTCTCATTAAGAGACTATCTTTTTTTTTTTTATAAACCGTAAACAGGGAAATTAAATGTTGAATTCTTGCTACACTTTTATTTTGCCTACACGAGGATTTTTAAAAGTGTTATCTTAAGTTTGATACTAATTATAAATACTTACTGGCAGTATCTT
TTTGATCTAAAGGTTAAACATCTCAGCACAGAGACTATATTTTGTCTGTTTTCACCCTGAAAGTCTAAAATCAGCATTTATCTAATTCACTGTCAAATACATTAAAATATTAGATTTCCTTTTCTTTAAAGAAGAATGTGGCCCACTGTAGGAGTCAGGTATTCTCCAGGGCTAAGGATTTCAATAGCAAAACTCTAAGGCAATGG
GCTCAACTTCAAATTCTTCTGACAGGATCTGGCTTCCTGATGTCTGAGCGACAGACAAGACGTTAAAGTGTGTGTGTGTGTTCTGAGCAACAGATAAGACATTAAAgtgtgtgtgtgcgtatgtgtgtgtgtgtgcatatgtgtgtgtCTGGATAGATAAAATCTCCGAGTTTAGAATAATTAAACAACTACACCACATGTATCAA
GTTCTGAGCAACAGATAAGACATTAAAgtgtgtgtgtgcgtatgtgtgtgtgtgtgcatatgtgtgtgtCTGGATAGATAAAATCTCCGAGTTTAGAATAATTAAACAACTACACCACATGTATCAAGAGTTTTCACGAAGTTGAATTAAAACCAGGTTGAGGTTTTGAGATCAAAGACAGGACACTAAATTGAACATCCATCTCT
gtgtgtgtgtgcatatgtgtgtgtCTGGATAGATAAAATCTCCGAGTTTAGAATAATTAAACAACTACACCACATGTATCAAGAGTTTTCACGAAGTTGAATTAAAACCAGGTTGAGGTTTTGAGATCAAAGACAGGACACTAAATTGAACATCCATCTCTCTAAGAGAACCAACAAGGAACTGGGAGGGCAAATCAAAAATCAGC
gaagcacaggggagggagaaggagagggggtttgcagaggggggaaactggaagtgggataacattttaaatgtaaataaaataaccaataaaaaaGGAAATTAAAAAAGGAAAAAATGAAAATAAAAATACCGAAAGAAGCCAATTATTCCTCTTTAGAGAAACTAAGCTATAGGTTAGTTTGTAGAGAAAATTAGCTGTATGAA
TTTACTTATTTCTGAATTTCAAATCTTTTAATGGGGAGTGATCATAATCACCCTAAGCAGCAGGTACATTGCTTTGATCCAATTTAAGATATCATTGTCAATTAAATTTACAAACAATGATGCCATTATTGCCACAAAACAGATTATTTTGAACTATTTTTAAACTAGAGCAGTATGGAGGTAACCAGAATCatatgtgtgtgcac
TATACTCAGGGAAATGCATTCTCTCTCCCTGGGGCTTGACCTCCAGCCCCAGGTAGGTTTTAGGCACGCCACCTTTTTTAATTCCAAACGTTAAATTTAAATTAAACTGTCCCCTTACCTAACTATCCCATGTATGTCTAGATGACATTTTGGTAGTTTGTTATGCTTAAGACACCATAATCTACTTCATCATCTCTTCACTTTTA
CATTTTGGTAGTTTGTTATGCTTAAGACACCATAATCTACTTCATCATCTCTTCACTTTTACCCTTTTTATATTTCCTTATTGTTATAAAAACAAATCTCATTAAATTGAAAGACATGATTTATATTTCTATGTTAATATCAATTGCTTACTGGAAATGACNNNNNNNNNNNNNNNNNNNNNNNNNNNNNNNNNNNNNNNNNNNNN
CTCTCTGAAAAACTGTCAATTTTAGGATTCTAAATAAAACAAAATTCAATGACTATTTTATCAAATAAGCATTTAAATTGTATTTAAAGGAATAGGGTGCATTAAATTCTAAAAATAGAACTCAGAGTAGCACAATCTCCTTCATGTAAGTgaacacacagtgagcatgtgggatatgtgtgtatgtgtgtgcatgtgtgccatgt
ATCAGGGAAAGGAAAACCAGACATAAATCTTTAAGTGGTATATTTGGGAATCGTCCCAAATTCCATCTATCAAAAACCTGTCAAGTAGGAATTTAGGTAAATTAAAAATTTACACCTGAGAGGATTAATTATGCTTTTCCTTTATCATGTAATAATTTATTGTGTTTGTAACAGGCACATATTCATATATGTGAAGGTACATGCGT
ttggctgagcttactccccagtccTATGTCATGATTTTTAATCAAGATAAAAATGATACTTTCAAACTTATTGATAGTACTTCTATTAGGTAATAGGATGATTAAACAAGATGGCACAGGAGAAAACAATGTCAAAACAAAAGAGATACAAGTAGTTAACTGACTGGCTCATCACGCTCAGATTAGACAAAAATAGTCAGCAAAAT
CCCATCAGAAGATTCACTCAGAGAGATAGCAGTGAAATTAAGAGTTGTGACTAAAGCAAGAGCTGCAGTGTTTGGACTCACTCAAGACGTTAATTTTCGTATTAAAGCTCTGTGTGAATGAAACATTCCTGGGAGTGGCTTCCACTGACACTGAGCGCGTATCTGAGCAGCCAGCAGCACTCTGCATACACAAGTCAACTCTCTGT
GTTCACAATGAAAGTGTCTCTACTCCTACCACATGGCAACCGGCAGCAACCATACAAAGCATGCAAAATGGTTCTGTGTGTGAAGTTTTCCACATTTTTAATTAAAAGAAAACATCTTATCTGGCAGACTCAAACTTTTAAAATTAATTTTGTAAAAAGGTAATAAATTCAAATCGATCTGGGACGGAAGTGCAGCTAATTGAGTA
TGATCCAAGATCTACTTTTAATCTATTTTTACAAACTGTTTTCAATTAGCCCCCAGGCCTACTTTAGTGTACAGAAAGCCCCATTTAGTCAGTAAGCACCATTAAAATGCAACCAGACATAATTATTGTGCTGCAGGCTTTTGAGGTTTCTGTCAGGAAGACTGGAAGGGCTGTGGATGCCATCGATGTGCTGAAATCAAAGTGAC
TCTGTCAGGAAGACTGGAAGGGCTGTGGATGCCATCGATGTGCTGAAATCAAAGTGACAAAATGGGAACGAAGATGGTAAATAACTGTTTTATTAACTTTATTAAAGCGATAATCACTATGGTTACTTATAAGAATACCTGTTGTGAGGAGTCATATACAAGTGAGAGGTCATAAGAAAAGCAACTTATGAAACTGGGGGCTGGGG
TACCGATGTAAAAGGCTTCGCTTAGCTGTCAACTCTTTGAGGGATCCCTTCATTTTATTTCTCTTCTGGTCCGTTCTGTGGGCCCTCCCCCTTCCTAGCAATTAAACATGGAGAATCAGACTATGTCTGGATTGAGGGTCAGTTAAGTTGTCCTGGAACTTCGGAATTTGTAAAAATCACTGGGTATTTCTCTCCCTGAATTTAGA
TGTACTGATACAGCTTCATTTTGGTTTTATTTTTACAAACTAGATCCTTATTGAAGAACAAAGCCTTCGGGCTTGGGATAAACCATGGGAGTATTTCTAGATTAAATTTAATTACTATGAAGACAAGCATGACCATCTGCTCCTTACCACAATGGTGCTGGTGTGACCCTTTTTGAGGTGACATGGACCCTCATGACTCCATTCCT
CAAACGAGCATTTAAAAAATGCTATAAAAAATTTCACAATTCCCTTGCAGTATTTAGGGTCACCTAGATGTCTAAATCAATAAACAAACAGATGACGTAAATTAAAACTAGTTTCTAATACCTTTCACCCAGTTAGACAAAAGTAATGCATTTTTTAAAAAGAGGTAAAAAAACAATTACCTGGCAAGGAAAAGTTCCCAGCATTA
ACATCCTTTCAGAGCACCCAGTGAGATTTTCCTATGGTTTTCCTTTTCAGTGGACATTATATGCACGGAAGAAGGTTTTAATGCACTCCATGTCGGTTGAATTAAACTTAAATATCTAAGGTCAAATTTAAAGTTAGGAGACAGTAGATTCATTTTTAGTGACCCTTTTCAACAAAACAAGACACCTCTAATCCTATTAGCAGCTT
TTTAGTGACCCTTTTCAACAAAACAAGACACCTCTAATCCTATTAGCAGCTTTGTTCTGAGGTTTTTCCACACAGACATCTACTCAGGAGAAAGAGAGTGATTAAATTTAAAGTCAGTTTCAACTAAAATTATTAAATACAAATTATTCTACTTTTCATCATGTGTTTTTTCCATTTTTCTATAGGAAACAGGTTCTAAACTGACA
CTCTAATCCTATTAGCAGCTTTGTTCTGAGGTTTTTCCACACAGACATCTACTCAGGAGAAAGAGAGTGATTAAATTTAAAGTCAGTTTCAACTAAAATTATTAAATACAAATTATTCTACTTTTCATCATGTGTTTTTTCCATTTTTCTATAGGAAACAGGTTCTAAACTGACATTAAAATCACATGCTATTTCACAATGTATTA
ATTTAAAGTCAGTTTCAACTAAAATTATTAAATACAAATTATTCTACTTTTCATCATGTGTTTTTTCCATTTTTCTATAGGAAACAGGTTCTAAACTGACATTAAAATCACATGCTATTTCACAATGTATTATCCACAGCACTAAATAACATTATTTTTCTAggctggtgaggtggctcagtagggaaaagcaagtccctcgagac
GGCCTGAAACAGAATCAGAAACCAGGATCATGTCAAGGTTCACTGATTTCCTAATAATTGTGAGTGTGGGCATTTTTTTGTTTTAAATGTTGTTTTCAACATTAAACGTTTTTGCTGGACAGGGGTTGGGGGTGGGGTTACTGACAGGGTTTTATGAATCAAGATATTTACCTGAAGCCAGTGGGTTTCCATGGTATTTCTGAAAT
GACTTAAAGCATCGAGCTATTGACTCGAGTCCCCAGATTTGAATGAAAGGCAGGATTATTCCCGCATAGTATTTCACAACTTACCAGTGTCAACGGGCCAATTAAATTCACTTTCTTCTTTTTTTCTCTGCTCTGGTTGCTGTAAGATATAATCGTTCAGATTTAAAGCTGTTATGAACAACCAGTTGGACACGAGCCTTAGTAGC
CCAGTGCCACCCCCCTGCAGGAACTTGAGGAAGACATAGGTGGTAACGGTCCAGGCCAGGGAGCTCCAAGGAGCCTTCGAAGTCAGTAAGTTCACTGTGGATTAAAGGTATCAGGAGCCACTTTCAACAACCAGGACTCTTTAAGGCAAAACTGCCCCAGGTTCTGACCACCTACCTCTCATCTTTGTGTAACCTCCCTAGGTAAG
TTGGTGGTTTGAAAAAAACTTTTCCCTTTTCACCTATGGAGTGGCTATTTTGATTTCTTTGCTGCACCCATTTCCCTCAGCAATGATGTCACAGGATAAAATTAAAATAAATCCCAGCGTTCAGAggggtttgggaagtagcttggtgctaggctcatgtttaacattcacagggtactgggttctatctcaggacatggataaag
GCAAAGGAAACACAAGGTAAATGTGGACCAAGGTCAGTTAACTAGCATAATATCTAACACTATAGTAATTTATGAGGAAATATTTGAAAGGCCTATATTCATTAAAATACTTCTTTTAATTCCTCATTCATAGCCCCAGTGCAAAAAACTGAGGTAGGAATGCTTCTTCGCTGATATACTACCCAGCCCCCATAAACAAAAATGAG
AAACAAAAATGAGGAGAGTCCTAATAGCATAAACACTACTGTATGTAAGGAAAATAAAGCTTTACTGTTTTATTTTCACTCTGGAAGGCATAAAGGAAAGATTAAAATTCTAAAAAGGTGATCTTTTCTGTAATCAGCAAATGTTCAAATCAAAAGCACTGTTATTTATACAGGGATTTAAAGGATTTAAAAACAATATTGTGAAA
GAAATCCATGTGAATTTTGAAATAAAATTTCATGAAATAAAGAAAACTTCATGAAAGTGAAGCTTACTCCATCCAGTAGCTCCCTTTGCTAACAATATCTATTAAACACAGCATTTCATTAATTTGACATGGGTTCCAAATTGACCCACAACTCATTTGTTAAACACAACTGGAGACAAAAGGACTTTCATAGGCATTCCCATTGA
ttacccagatgtctccaatttctgagccatttcacgtttctaaggtatgaaccaagtcagttctaaaaactgctttctcTCTATTTTGGCAGATAATACTATTAAAATTTCTCAGTTATTTTAATCTACATACTTAACATTTTCCCCACGTTTGGTGAAATTCTTTGCCCACTGTTAATTCCTCTTATAGTACATTTGTTGACTTA
TACTAAGCAAAAGCTCAGAGAGCACGATGGCATACAATTGGTAAGCTTAGTTAAAAAGACCCAAAATCTCAGGTTCTTTAATATCAAAGATACAGTAAGGATTAAACTACCATTTAAGATATTTTGGTGTAATCATATTGGGGAAAAACAACTTGTCTGAAGATTTATGAACAAACTAATATATTTAAAGTAACAAGTATACAAAT
CTAAAGAGAATGAAAAAAACACCCTCTCAGTTTgggaatatagttcaatggtagaccacatgcttgcatgtataaggctctgagttcaaccttcagcatcATTAAAATATCCCTCTTAcccagagctggggctatcccacagccctgagacataaaacctgcctgcagagagctggtctgccaggagcgctctcactccaaagatc
AAGGCCTTGAATGTGATATGAAAAACTGAACAGTGTTAGAAATAATCAAACACTAACAGGTAGGGAAAGAGACCCTTACAGAAATGAATCAAGGGCAATAATTAAATATTTTCAACTGCAATCACAACAATGATACTTTGATTTGCTGAGAACATGTAGATAGTAGTAAGCTTGTATAGCAAGCCCCTAAGACAGAAAATAGGGTA
CACATATTACTTCCTACAAAAGGGACTAACACCAATATACTATTAGGATCCAATGTCATCCAAAGAATACAAATTCCATAATATTATTTTAGACACAATAATTAAATTTCAGGTACCTATTACTAGTTCCAATTTACTTCAAATATTATTATTTTTCCTTTTTTATATCTTCTAGGAAATTTGTTCTTTGATGAGTTCATAGATAC
TTCATTTTTAAAAGCTTGTAATTACTGGGAGCAGACAATTTTCTGAAAAGATGACCTTAAGCCTTACTAGGACAGACTAATGATCAAGTATAGGGCCAATATTAAACAAAACAAAACCCTGATGTTTATAGATAGTCTCTCTCCTATATAAAAACTTAAATTGTGAATCCCCTGAACCTATTAAAAGGGCTCACTGAAGCCCTTCG
ATGATCAAGTATAGGGCCAATATTAAACAAAACAAAACCCTGATGTTTATAGATAGTCTCTCTCCTATATAAAAACTTAAATTGTGAATCCCCTGAACCTATTAAAAGGGCTCACTGAAGCCCTTCGAAACTTCTTCCTCTAAGGAATTCTTTGTAAATGATTACTGGGTTATATTCTCTGACAAAATAATGCTATACAACTTAAA
TGGCTCTTGCAATTGCTACCCTCTGCTTTTCTCCTCCTGGAAAAGAAGTTTAATTTAAGGAAATATAAGAATATTTATTCTGTTTCTAGCATTTCTGTTGATTAAAATCATCAAGTTATACTTGCAACATTTACATCAACTCTTTATCACTCACCACTTTACTGAATTGTTCAGTCTCATTCTATATACGATATCCTTTGACAAAT
cagtcagtcagtcagtcagtcagtcagtcagtcaatcagtcagtcagtcCAGGCAGACTGACTACATTTATTTTACCTATCAGAATCATCTAAGATGAATATTAAAAAGCCAGGTTTCTGGGCTCACAATGCACTCCACCATCAACAGCAGAGCATATGAAAAAGGAGTGGAATTTCAAAAATTTCCCTAGGGTTATGGTTATACC
TATAAATGAAAAAACTACAAGAAAGATAATGGTAATTATAAAACAAGTCATTTGAACTAAATAGTAAATTAATGCCAGTCCTTTCCAAGTCTAAAAAAAAATTAAAAATGTTAGATACTAAAAAGTTTGATGTCTCAAATTAGTAAAAACATTTTTAAATGCATCCTAAAAATAAAAATTTTACATGGTTAATTTAAAAAAATGTT
aaCAGAAatatatataagtatatatatgtatatattatatatgtatTGCCTCTCAATATTAGATTATGATATTTCTGAAAGTTTTTAAATAATGGATTGTATTAAAAATTCATCCAATAAACATTTAGTAACTAGCTAATTAACTGGAACCTAAAGCTTATAATTTAAACATGCCTTCTATTTGTGACACTTCCTTCACAAAGCCT
CACATCACCTTAATTAGCTAATTTTATTTGTAATCAGGATGCTAATCATATTTATGATCATTTATAAATTAATTCAGAAGGCAAAATTCTGATATTTCTAATTAAAAACTGAAGAGAAAAGACAGAACATTTGTAAACAAAAGAAAAATGAAGTAGTATGATGAAATAGTACTACTATGAATAGGTAGTTCATCAAACCTAGAGAT
ttaggctccatttcacttcctCAATTGTGCNNNNNNNNNNNNNNNNNNNNNNNNNNNNNNNNNNNNNNNNNNNNNNNNNNCTGATATTCTTATAGCGACCATTAAATTAAATAACAGACCAAATCTTAGTGTGAAAGGCAGACAAGATACTTAAACAGATTACCTTCACAGTTTCATAATTCAGCAGTGAGTCAATAGCAGCGTTC
ctccatttcacttcctCAATTGTGCNNNNNNNNNNNNNNNNNNNNNNNNNNNNNNNNNNNNNNNNNNNNNNNNNNCTGATATTCTTATAGCGACCATTAAATTAAATAACAGACCAAATCTTAGTGTGAAAGGCAGACAAGATACTTAAACAGATTACCTTCACAGTTTCATAATTCAGCAGTGAGTCAATAGCAGCGTTCCCTGC
TTAAAGCGTTGATGTTCTCACTTTAAATCATCACAGCAGCAAATTTCAGTCAAAGAATATAAAGACTATCATGCTGGTAAGTTACATTAATCAATAGTGAATTAAAAATCAAATACCTTAGAAAATCACTCAAGTTAATAAGAAAAGAAAGTTAAATGGTTCCCACCACAATTAAACCATCAAATTGTAACACTGAAACAGTTTAA
ATGCTGGTAAGTTACATTAATCAATAGTGAATTAAAAATCAAATACCTTAGAAAATCACTCAAGTTAATAAGAAAAGAAAGTTAAATGGTTCCCACCACAATTAAACCATCAAATTGTAACACTGAAACAGTTTAAGCCTGAAGAGGAATTAATTAAAAGATTACATTGTTTTAAAGCATTAGGACTCATAAATTGAAATGTAAAT
AAATCACTCAAGTTAATAAGAAAAGAAAGTTAAATGGTTCCCACCACAATTAAACCATCAAATTGTAACACTGAAACAGTTTAAGCCTGAAGAGGAATTAATTAAAAGATTACATTGTTTTAAAGCATTAGGACTCATAAATTGAAATGTAAATATTCTTGTGACATACAAAATTCTTGGGGAAAAAACATTAGAAGCACTAATCC
TTGCTATTAATAAGACTGTAAGACAAAAGCTTACTATGAAAAACATATTACTTACCAAAACACTACTGACAAGCGTCATCTCAAACACAATAGGGAGAAGATTAAATACTAAAGCACTGAGGACAAAACTAATGCCCCTTGTCCCTCTGTCAATAGCCTTAGATAAGGCTCCTGTCTGTCTGCTCAGATGGAAACCCAGATCCAAG
GCACAGACACGTTAGAATCATAGCAGTGTAAGTGGCAAGGCTGCAGGAAATCTTTCTACAATGAACAGTTCATCCAATAAATAGAACACAGAATATTTACATTAAAAGAAGCCTAGAACTCATCTACTCGCATGAATACTAACCTTTCATCATCATGAATCCCTTTCCATGTTATTTGACCCTAGATTTCAGATGCTGAAAGATTT
TAGAACTCATCTACTCGCATGAATACTAACCTTTCATCATCATGAATCCCTTTCCATGTTATTTGACCCTAGATTTCAGATGCTGAAAGATTTTTTTCCAATTAAAATACTTTTAATGTAGAATAGCCCAGATGGCCTCATTGTGGGTAAGTGCACAATATCTAATTCAATTCTCTCAAATAACAAATGTGAAAGGCTTAGATGCT
AATAATAAAAATCCAAAATGCTAAGTTGTATTTGTAGTTAAAAGGTCATCTGCTCAAATATGATGAAACCTTCTTGGAGAAAGTCAACACCTGTAGACAGATTAAAGAATCACACATACAGCCAATCAGAACTGCTGTTGCCATGGTTGCAACTGTATTTGGTGCATCACTCAGGTTCAGCATGTTTCCCGACATCTGGTTGAGGC
CATTAATTACCCATCATATATAAAACATTTATTATAAAAGTACAAATATTTTCCTTAAATTATTATTTCTGGTAATGTTTACTGGAATACATTTGCTGGAATTAAAATGATTTTTTCCAATTTATAAAGATAAAAATTTTTGGCACTGGAAGCTCTGCTATTTTAAGATTCCTATGCCATACTGCCATGttattattaatttacaa
ATCGAATGGTTTCACTTGCCCTGCATTTCTTTTAGAATATACTAAAAGCCCACACTTAGGTTCAGCAAATATATCAGACTACCAAAATACTTTTGAAAAGATTAAATTACAGACTTAAAAATGCAAACAATGAATATGGCTATTAGGCACACTGAAAAGATACCAACTGCTTTATTGCTATGTTACTGTCTTGTTAAACATAAGAA
tataaaaagcaagctgaAAATGAGGCATCCCTGGCCCTGGACAATGATATATACTCATAGTTACTCATCCCCAAAGTTTTATGTAGCTGTTGTTCTCTCCATTAAATGAGCTGACTCCCTGAAGTTGTCCTGGAAGCCACTGCCCCCTGAGGTTTCTTCCACTCCTGGCCATCCTGCCTATCTTCCCCTCCTGGGATTCACAgatt
ACACCATAGatttatttttatatataaaattttatataattGATGCATGTGCATGATAAGTGATCAAGCTGATATGTCTAGAATGTTCCCTTTTGGCCTAATTAAATTTAACTAGAAAATACATATATTGAGGAAGAAATAGGACTTTTGGATTACATGGATAAATGAAATAAACATTTATTATTGGAAACACTGGCTACATTGTC
GCAGGACAAAACAATGAAAAAAAAGAGAAAGGTTGCTACACAGTTTGTAAGGACTATCAGGTAGCTGTAGGACCTTTACACAACTGAAGTCTTTATTCGTATTAAAGAGAAAGACCGAGGCAAATATAAAACAAAAACAAAGTGATTTGCAAGGTTCAGATGTAAAATCCTTTATGTTTTATAAAGTCAGTAATTAACTCACTAAA
gtactctgacctcacaggtcacacagacatgcacAGATAATGTGTATATACAATCAAGTAAGCAAATAAATGAAAAATGTTTCAAAAGTTTACTTTGCATATTAAAGAGTAACCAGAACAGAAAACAACCTCTCAAACCAGACTGTTGCAGCATATTTGAATATGGACTTTGAGAAGGTGTGCCAAGATGTACAAATGATTTACAT
GCATGAATTACATAACAAATCTCCATATGAAAGTGAAACATTATATTTCTAAGAAATTAGCTCAATGTTTTACTCAACATAATAGTTTGATCAGGGAAGTATTAAACATACAATGGTAAGAAAAATACAAAGGATCTGCATTTTGTTGTCAAATAACAGATACCTAAATCATGCTACAGACAAGTCAAAAATCTACAGGTCAAAAT
taaatgtttagtagaggctccacagcccacagaaaaCAATCATTCTAATGTTAACAGACACAGAAAACAATCATAATGTGCTTAAAGACAGAAGAAATAGATTAAAAAGAAAACAAAAGCAAAACCCAAAGAACAGGACAATGgtctttcttactttcctattgctatgacaaaacacaatgaccaagaaggcaacttacccaatc
AAATATTTGCCATATGAAAACATAGAATGGGGGGATGGTATTCCTAGAGTAGATCTGGTACTACTTTAGTATATCTTCTACAACAGAGCCAGAGTAACTTATTAAAACATACTTCTAAACATATTAGCATGCTTACTCAGTAGTTAAGCTCTTATTTGTTATATTATGAGTCTTACATTATGGTATAGGTATTTTACATTAGGAAC
GCCAAAAAAAAAAACCCCAAACCACTGTAATAGGTTTCAAACTTATCTTATGGAACTCACTCTATTCCATATCCAGCATGTCTAGTACGTTTACCCTAGAATTAAATGCCCCTTTTCTGTTTTCCCTCATAGATCATGATTCCTTCCTTTCAAAGAATCTATTTCAGTTAGAAACCACATATATggcgctagctagcatcaggtaa
CTTTACACCAGCATTAACTAAAATTTAAAAAATGCTAAATAAGGAAACAAAAATTTGGCTATAACAATGTTTATGCTTGGACTGTTTTAATAGAAACAAAATTAAAAAATACTCCAAACACATTAACAATGGTAGCTCAAGAGAATAACTGATAAATGTTTATACTCTTTTATATGTTTATATTTCTTGTAATCCATACTACATTC
CGAACAAATGTGTTTTAGCCATAGCCACTAGCCAGTAGCTTAAAACTAATTTTTCACCTCTCTATTAACTATGCATTGCAACGTCAACTCAGTCAATATAATTAAATAATGCCGAAAGCAACATACATAACCCCTTAAGATCACATTCTTTTTTtttttttttggttctttttttcggagctggggaccgaacccagggccttgcg
gagaaatgacagcagcaacaagtggccctctgaccttcaAATATCTCATGGGACAAAGGAGTAAATGCATATAAAATATAGAAAAACCTATCAAGCAATAATTAAAGGAAATGAATGGGTAGAAGTGGCTGAAGTGACTGATGATATTCTAACAGCTTTTCTTTTAGTATCCCTTATATATAAGAACTATGAAATTCATTTTCTAA
GCCATTACAGGAAACAACACTCAATAAGCATTCATTGTCCCATTTTAAAATGCATAAGCACAAATTTTTATATTATTGAAGTCCATCCAGTACTTGATTTATTAAATCACTACAAGTTTTGAGAGTTTTAAATGGTTATTTAATTTGGTATCAATACACAGCTTCATAAGTGTAATGAAGATAGGCAAGTAAAAAGAAATAAGGAA
TGAAGGAGGGTTTTTCCCCTTTTTATTCATATGTTTTTATTTTCTCTTGCCCCCTCTTCAGACACATAAGTTTACTAAGAAGTGGGAAGTTTTCAGTTCCATTAAAATCTTAAGAGACCATCACTATCCTTTGCTGACCAAAACCTCATTATGGGGCATGTGATCGTGCATAAATAAATGTGAAGTTAATAGGATATAACTTTACG
AATGTCATCTCCCTAAAGAACTAATTTAGTATTATTTTAGGGACAGATAAACCATTCAGGGAAGAAAACTGTCTTTTAACCCAAGCTAATGGCATCTTCAATTAAAGGAATAATTAAAAAGGATACTACAGTACTGTAGAGATAACAGTGACTTGATAAAAGCTAGGTCAAAAGAAAAGCAAGTTCAGTTGATGTCTTGCACAAAG
CTAAAGAACTAATTTAGTATTATTTTAGGGACAGATAAACCATTCAGGGAAGAAAACTGTCTTTTAACCCAAGCTAATGGCATCTTCAATTAAAGGAATAATTAAAAAGGATACTACAGTACTGTAGAGATAACAGTGACTTGATAAAAGCTAGGTCAAAAGAAAAGCAAGTTCAGTTGATGTCTTGCACAAAGCCCCAGAGAGCA
TCTCTCAATATTTAAATGTAGGAGTAGAAATCCCCAATCCTGGATGGCAAAATGGCTTAGTGAGTAACTGTGCTTGTATAATACAGGCCTGGCAATCTGCATTAAATCCCCCACACCTAGATCAAAATGAAAAGAATACACTCTAGAAGGTCGTCCTCTACATGTGTACCATGCCATTTGCATGCTTGCATGTATCAATACATATT
AACTTCTTACCCCTTCTTTTGGGTCTGTGTGGAGTCCTCCTCCTGCGTGCCCATGCCAACATGTTCTCTTTTCTATCAATGGCCATGCCTGAAGAACCTAATTAAAAATGATAACAATCAGTCTATTTATTAGGTATTATAGAATTTCAGATAGTGAAACTAATATAACAACTGTCCCTAAAATAAATTCAAGGGATTGCGTCTAG
GACATATATAAAAGTAAAATCATTTGGAAAAATGTAAGAATTACTAAGATAATGACAATTAGGCTTAATATTTAGATTTTTAATACTGAAAGTTGTCATGATTAAAAATACTAAATGAAGTAAATAGACAAAGATGTTTTGCAATATTCATAAAACTCAATAATTAATACAAAGAGCATGGtttttttataaaaatatatatatCG
CTAAATCTTACCTTTGAAGCATCTAGTAACTGTCTTGAGTTGTTTTTTTCCCATCTCTGCTGTGTAGAATTTCTTAATGATTCTGTAGTCTGTTGAAAAGATTAAAAAGTTAGAATAGAATTTCAGAATGTACTTAATATTCTAAGATTATTCTTTTGTTCAAAGCATACCTAAAATTAAAACCATTGTCAATGTTAACAGGGCTC
AATGATTCTGTAGTCTGTTGAAAAGATTAAAAAGTTAGAATAGAATTTCAGAATGTACTTAATATTCTAAGATTATTCTTTTGTTCAAAGCATACCTAAAATTAAAACCATTGTCAATGTTAACAGGGCTCGTTACATCTTTAATACATGCCTAAAAAGACAAAAAATGTGGATAAAGCTTAAACTATATTACTCATTAAAATATC
CTAAAATTAAAACCATTGTCAATGTTAACAGGGCTCGTTACATCTTTAATACATGCCTAAAAAGACAAAAAATGTGGATAAAGCTTAAACTATATTACTCATTAAAATATCCAAGTGGATTTATTTACATATTATATAATATCAAGTTTACTTGTTGTTTTTATTTGTTCTTATTAGTTTATATCTTTGCTTTTAAAATCCCCAAA
TACTACTAAAGTTAACAGATGTGATAAACATACAGGAATACCAAAGAAATTCAATATGCAGAAAATAGCAACCTGTCTGTCCATTTTAGGAGACAAGTAAATTAAAAATATATACACTGGAGACCTGTGTTTATTTCAACTTTTAAAAGCTGGAAGAACTAAATTTTAAGGAATCTATGATTTAAGCATATCCTATACTCCCACTT
TAAGGATTAATAAAATGAATACCAATACTAAAAACAAAGACCTAGTAGGCAAAACTAACTATGTAAATGTGACCAAGACCCAAGAGAAAAGACTAACAAAATTAAACTTTCTTTTCCTTACATTTATGTTCTCTCTTTAAGGCAAAATTCAACCTTTGCAAAAATGTTAATAATATTTATTTAGTAATTATTGCTTATATTCTTTT
ATGTTCTCTCTTTAAGGCAAAATTCAACCTTTGCAAAAATGTTAATAATATTTATTTAGTAATTATTGCTTATATTCTTTTATTATAGTTAACTTTTGTAATTAAACTCATGTTCATTATTTATGATACCTAGAGTTTTAACTAATAGTAAGAGATAATAAAggttgggtatgtaggtcaatggtaaactaactggcattcacagg
TGTGATCAAAATATAAAACATTTAAATTAACCTCTCATTACATTCTTAAAGGAAAACAGCTGTGATATAAACCTATTATGCATTTAATCAACTTTAAAGTATTAAAAATGTGACTGCCATAAAATCTGGTTTTCTTTCCAACTACTGAGAAACTAGAGGTGAAGAGTAGGGGGAAGTGAAAGCAACAGAGAGGAGGGGAGAGGAAG
ATGGTAGCATAGCATTAAGAATTTTGGACAATCAGCTCTTAGTCACAAAACCATGATTCTAGAATAAGTGTTGGTAGCTTTACATTTTTAAAAGAATATTATTAAAAGTGGTAAGGTCTGAGACACANNNNNNNNNNNNNNNNNNNNNNNNNNNNNNNNNNNNNNNNNNNNNNNNNNNNNNNNNNNNNNNNNNNNNNNNNNNNNNN
tatccaatgcctctctttggcctttgcaggcactgcacacattcacataatgtacaaatatacaagaaaataaaatacaccaataaaataaTAAAAGAAAATTAAAAACTTTAAAAGATTTTTAATAAAAAGAAACACAAATCCAAAACCCAAAATGGAATGTTTACCAACAACAGTGATGGTGCTGTACTAGCcttacttgtttt
GGTAAACTTCTGGAAAGTAAGTTGCTTAGTCATTTACCTGTGCAACATGATTTTGTCAACATGAAACGTAACCACTATTCCTTATGTTGTAGCTAACGGTATTAAACCCCACAGTGCTTGATGGAACATTAACAATAAATTACAAAGCATTTGTCTGTGAAAACCAGTGATCTggctgagactgtagctcagtggtgtgtgctggc
GTAGACTAGGAGATTATCAATATAAACACAAATCTAAGATCAGGGATTGCAAATGGTACCTAGTAATAAGTTCCTGATTAGCACTAAAGTGAGAAGGAACATTAAAGAAGATACTTGGTTTCCTGAATTTTAAATTGTTTTTAGCTTATCTATATACAGAGTGTTTATAGCATACTGAAAGCTCCTTTCTActaaacaaagaattc
CTGGAAGGAACAAAAAATAAAGGGCTCTATATTAGTATCTATTTAATACGTCAGAAGAAAAGCCGAAATGGAAAGAAATATTTACAAAAAAATGCCAAAAATTAAAGGTAAAAGAACTCATACTTAGAAGAGGTCATAAAATAACTACCTTAAAAGTAAAAACAAATTCtttcaaaataagatgaaaagaaattaagaaaataata
CCTTTTCTTTTACTGTTGTCTACTTTAGAATTTTTCTTTATAAGTCTTGACAGAGGTCTTCATATATAGTCTTCTACACAAAGTATTAATAATGATAGTAATTAAAGATAATTTGTATACAATTTTCTAGCTATTTAAAAAATTGATATATAAAGCATATCTCCCTACCCACCCCCCTTCCTCAGCTTCCTTCTTTTCCTTTGCTT
ctctgaGGGCTGAAATAATCATTATTGATTCTACTACCTTTTTGTGGCACCACATGGGAAGCTATTCTATATTTTGTTCAGCCTTCAATCTAGATAAAGAATTAAAATGTAAAGAAAAAAATGGCACACTACTCCCTCAGAAATGTCATGCCAATACATCTCCAATAACAGTGTCTAAGATTTATTTCATTACACCAACACTGGCA
ATTCCAAAATTTTCTTAGCTTACTTCCCTAGCTTACTCTTCCAGAGAAGTTATCAAAATAATCTCATCAAGATCACCTTAAAATATTTTGGAGGATTTTTATTAAACTCTGTTAAATCTACTAATTTTTTAAAAGAAAATCAACAATGTTAAATAATTTAGCATTTTCTCCATGTATTCAAAGTTAATTTACTTCAGTAAAGTGTT
AATCTACTAATTTTTTAAAAGAAAATCAACAATGTTAAATAATTTAGCATTTTCTCCATGTATTCAAAGTTAATTTACTTCAGTAAAGTGTTTTGCTTTGATTAAATTGGTCTCAAATATTCTACATTATTTTATTATTGATGTGTATATTTGCTATTTATACAGTAAAAATCCCCCTCATTATATTTTCTATGAACTAAATGTCA
TCCCCCTCATTATATTTTCTATGAACTAAATGTCATCTTCTCAAGACATGAAACTATTTAAAAAATTTTATCCTAGCCTATACTTATTATATATTGATTGATTAAAAGTCTACATATAAATTggacatggtatctaacatctgtaatttccagcaacttttgagactgaggtaagaagatcttgagttcaaaaccagtctgggata
TTCATTATTTCACTGTTCTACCAACTTCATGATTCTTTATTTCTCAACTGTACGATCAGTAAAGCAGAACGCATTATCCCCAGTTTCCTTTAATGATGAGATTAAAAAATTTAAGATTCCATATAAAATCACTTCTTGAACTTAAAAAAAGCAACTGCCTTTGCTGGCAACTAAAACACAAGTTAACAAGCCATTGGAAATGTCAT
agagagagagagagagagagagagagagagaaagagaAACACACCAAGTTCCAAGAATACAAAAGGGCCTTTCTGAAAACCAGTTTTCCCAGGTAACAAGATTAAAACATTTACATAAAAGTCTTACAAGATGGAAGAGATAAAAGGATCTGAAGTCTTTATAAAAGTTTTACAGTGTATAACATAAGACTAATATTTATTGTTTC
cacggtgcacaaacatacatgcacacaaaaccctcacacacataaaaataaataaaTACTTTAAAAAATGGAAACTAGGCTGAGGATGAATCTCAGTAGCATTAAATTCTTACGCAGCATGTCCAAAAACTAGTTTCGTCCCTGAGAACTACTACAGAAAAAAAAAAAGGAATATATCTGTAGAGACTACTTGCCAGGGATTAGGG
GAAACTCTTACCTCAATAACCTATAAAAGAATTATATTTATCAAGGTCCTGAATAAGAAGTATGAAGACTCCAACACTTATGAACATACAGTGTTTATCAATTAAATAATCTTATTTAAAAAATGTTTTTAAAGGTAATATTCTCTATCACCTCTCTTTAGAGTAAAGGATTTCCTAGGTTTTATGTGAAATTAAATAATAACACC
GTGTTTATCAATTAAATAATCTTATTTAAAAAATGTTTTTAAAGGTAATATTCTCTATCACCTCTCTTTAGAGTAAAGGATTTCCTAGGTTTTATGTGAAATTAAATAATAACACCAGTAAGtaaaaattttataaagttttattaataaGGCAAGAAATGCATTTATTTGTGGATGGTAGCAGTCTCTGGACCTTATGAACCAAT
CTCATCTGTTGTGTGGTCAAATATGATGGACACTCATGTATCTAACTGAATTTAACTTAGCACTCTGTCTATTAAGGCTAAGTAACAAATTTTCATTATAATTAAATTGATATTTATACAACTATGTGCAAACCATTATCTACAGTACTGGACAGTAAAGGTCTAAGAAGTGAGGAGCCTTTTTTCCCAATCCTGATAAATAAATA
ACCCAGTAAGACTTCAAATAAATTAACATACGAATACAACCTATTTGAAAAGGCCAGTTCACTAGTTGAAAAGCCTAATTGTTTTGTATTATAAAAACAGATTAAACTGCCCAGGTATCTATAAAAGCAAGGTGAAGACTGTCTTTTAGACTAGTTTTCTAACCAATCCTTTCCCCAGACGTTTAGGTTCAGCCTTCTAACTTGCT
ttccaggacagccagggttacataaagaaactctgacttgaaaatcaaaaatcaaaacaaaaaacaaaaataaaaacaaaacaaaaaacCCTAAATCTTAATTAAAAGACTTATCTACCAGAATAGAGATCAGAAAGGAGAACAGAAAGTTTAAGAGGTAGGGTTGATGTTTTTATTGTGTTTTCTTAAATACTGTGTTATACAAT
AAAGACTTATCTACCAGAATAGAGATCAGAAAGGAGAACAGAAAGTTTAAGAGGTAGGGTTGATGTTTTTATTGTGTTTTCTTAAATACTGTGTTATACAATTAAAAACGCAAACTACACTAAAAGATAAAATACAGAAGATGTCATTTTATCTCTTATATACCTTATGTTAGAATATGAGAAAGTATACTTCtttttaaaacttt
aaaataaattcctactgttcataaaccatccaatttatggtcttttgttacaatagcccAAATGACAATGGACGTATTAGTCTAAGCCATTCTTTTATGTATTAAATTGCTCTTCCAGTTACTTCCATGGCTCTATGTTATATCAGCAATAACTATGGCTACCACAGAAGTAGTAAAACAAGCTTTTAATTTTGTTTAAATAATCA
tgtaaaaacaaaaCCAAACCATACACTCCTCGAAGGTCTAACTGTATGCTTCTCTTGGCCTCTATTATCTAAACGGTGTTATATGATTATAGTAGTACGCATTAAATGTTTGTTGACAGGGAATCATAATTTAAGAAACTGTTTTccactgaactgagaataggtcccctattgaaggaatcagagaaagaactggaagagcttga
AAGATAAGGTaaaaaaaaaaaaaaaaaaaaaaaaaaagaaaCTGTTTTCCAAACAAAAATGACAGTATGTTAAGGTTATACTGATGAACACGTGGTGGCAATTAAATATTGTCAATATATGAGAAAAACATAAAATGAAGTCTAAGTACTACAGATGATTTTTAAAAACAAACTATTATTGAATGAGCTAATGGAAGCCAATATTC
AAAGCTTCTGTCTCTGAGCAGTGTACATTTTGGAGAAAAGGATAATTATGGTTTTTGCCTATGAGGGAGCTCGCTTGTCAGTGAGGGAGTTAACGTACCAATTAAATGTGCTACTTGTTTGTAGGTGGTGTACTGTCTGTCCTGTTGAAGTGCACTCGCGATTTTTACTTCCGATTTAGTACAACCTGAAGCACGAGCTGCTTAGC
ATCCCTTGACAGAAGTCACAGGGATAAGGATGGGTCCACAGTGGGAGATCAGATCTAACACTAGACTTCTGGAGAAGCAAGGACATAAGGTGGGAAATTAATTAAAATTTCAAATAAAGGTGGAAAAAGTTAAGCCCTTTCAGAAGAAAGGAGCCCCCAAAGCAAACTTCCTGACAGAGAGTTTACTGTCTGCTTGCCCTAAAGGT
CCCTCCTAGGCTCTGGCTCTGGCTTTTCCTCTCTCCCTACATAGCCTTGCCTTGTCCACATTGTGGCTACTCATGTGGTCACAGAAATGCCTCTTTGTGAATTAAAGTCCAGACCTCCAGCCCAAGTCCTCACATCCCACAAACTCAGACCCCCTGCACAGTCATCCTGATGCCCCAGAGCCTAGGCCGTCCTTGTCTCCACAAGG
CTCAGCTTCTAGCCTGACTGTGCGACTGTGGCCTTCCCACTGTGCTCTGCTCAGTAGTTTATTTAACAAGAGTAACCTGCCATCCCACCCTCGCCCCAGGATTAAAACCTGCCCTGACCTGAGTTGGCTTCTGATCCATGGAAACTTGCagtagatgaaggcagctcctgggaggcagggcacctagggactatgggtactctgcc
ctgagtgcaatccccagaatccacggaaaggtagaagggtataatcaacccATAAAGGTAACTCACACAGGGGACTTCTGCCTGTGTCCCTGCCACAGTAATTAAAGGAAAAATacacacacacacacgcacacacgcacgcacacacCAGACGTGATTTGGGACCCCACCTGGTGCCTCCCAAGTGCAGTATGTATGCCTTTTCT
AAGCACTGAGGACAGCTACTGTTTTGGTTCATGTTTATATGGGGTGCGTTTGTAGCCACAGAGAATGTATACAGAGTAGCCATTAAGACCCATTTTAAAGATTAAATTAgggctgaggttggctccctttgcagagtgcttgccgagcatgcgtgaatccccagcgcgatgaggcaggccgctgtgggccaccacagcacttgaga
aagtgtactaccccacccagatcatatgctttttaaaaagaaaatCTTAACATTGTAAACAGAATAAGCATTAATTTGTCTCAAGGTATTGAATTTTGACATTAAAATTAAAGAGTTATAACCATATCTAATTTTTAGTCATTAGCATATATCAATCTTCAATCATTATTTTTATCCATTTCCATACTGTTTGACAGAAAGCCTGT
actaccccacccagatcatatgctttttaaaaagaaaatCTTAACATTGTAAACAGAATAAGCATTAATTTGTCTCAAGGTATTGAATTTTGACATTAAAATTAAAGAGTTATAACCATATCTAATTTTTAGTCATTAGCATATATCAATCTTCAATCATTATTTTTATCCATTTCCATACTGTTTGACAGAAAGCCTGTAACTTT
GGGCCCATAATATCTCCCTTTGATTACAGCATTTTGCTCTAAGACAGAGATGAGTGGGGGTGGGTCTCGGGTTCACCCTTAGCTCCCTTATAACCTCAATATTAAATTCTTAATTTAttaatttcatctttatgtgtgagctttgcttcatgtatagattgtgtaccatgcacatgcctggtggctgagatcagaagagggcatca
CAGGTTAGTCCCATTTTAGTCAACAGAATTCTCCAGAAACAATCCCTACCCTGGAATCTCAAATTTTTCTTTAGGAAGACTGCCTTTTTCTTAAGAAATCATTAAAATCAAAAATTTTCTGGAGACTCCCAAGATGCCATCAACTAACTGTAGGAGGCACTGCTATTTGCAAATAAGTATTTTgggacaagggacagagctcagtg
ccttctaatagtgccacctcctggactgagcaaatacaaactgtaacaCTCCTCCTACACTCCCAAAGTCACCTGCATTACCCTTCATGCACAGGGCTGTATTAAACAGCCTTTGAACCCCATCTTTTCCTTATCTTTCTGTTATGTGCCCAGCATTTCCCTCCATGACCTCTGTGAAGTATGCTGGCCAAAGTCACTTGACCTGG
ataaagcttttttctcaaaCTCCCAGTGATCTACCTGCCTTAGCCTCCTAAGTGCTACGATAAGAGGTACCTATAATCCTGGCATCTTACTATGACATTTATTAAAAACCACTATGATATgctgggcatagtggcacacgtctttaatcctaccactttaaaaatggggctttttttgaatttaaggcccacctgatctacacaga
ATTATTATTTGTATGCCTATTATATTATTATGTTGTAGCTGACATAGCTACTATTACTGTTAGTGTTCTGTGGTGAGATTCACTCTGAGCTACCATTCTTATTAAAGTCACATAGCAAAGCTGACGGCACCTAGGGCACTCAACTCACAGAGGAAGGGTTCAACACCGAGCAGCAACAACCCACTCGCAACAACGAGTGACCAACA
CTAGGTATGCCATTCCAAAAAACTGGCCAGAAACTGCTGCAGTCAAACTATACCAGCAAACTGAGCTTCAGTGGGGCATGACAACCAGGACTGCAAGGTGATTAAACACTTCAGAAACAGAAACACTGGTCCTGGCTCAGTGGCACTTGCAAAGAACTCTGTACAACCTGGCTTTAGGAGCTCTGGGTGGCTACCTTGGCTCTGGA
AGACGCTTGAGGGACACGCTGGCCTGAGGAAGAAGCATGGGGTGTGTCACCCTGATAGCATCTGGGCCACCTGCCACCCTGAGCCTGGCACAGCCTTAGAATTAAACCTGACGCCCACAGAAATCACTACATGAAGGGCAGGGGCTTTCTCGAGCAATGGGATTTGGAAGGTAGCCACCTCTGTACTGGCAGACTGAGTTTGACCT
AAAATAAGTAATTGAGGAAGTAGACCAAAACATGTGTTTTTCAAAACACTAGCTTAAAGAGGCCAGAGGAACACAGAATAGTCTCGAAAGATTCTTTGAGATTAAAAGGGAAGTATTGCTATGAAATCCACACCTCTCATCCAGGCTAGAGTTCTAGGCCAACCTAGGATTAAAAAGCCAGACATTCTGTGCCAAGGAAGAAAATG
GAACACAGAATAGTCTCGAAAGATTCTTTGAGATTAAAAGGGAAGTATTGCTATGAAATCCACACCTCTCATCCAGGCTAGAGTTCTAGGCCAACCTAGGATTAAAAAGCCAGACATTCTGTGCCAAGGAAGAAAATGTGTTTCTCTCTCAGAGTACAGTCAAGTGACCCTTATTGCTGAGGTAGGAGCCATGCTGGGATAGTAAG
ATATGCTTTCTTGTAAGACTTTTTCAATGAAGAATGGAAAGTTCTGCATTCTGCAACAGTTGGCTGGCTAGACCTGCCACATGGAGCTGCCAAGGGTGCAATTAAAGTGGGCTGAGGGCATCAGCCTGGGAGAGGAAGTGATGGAGAAGACCTTGCTCAAATGGCCATCttttgtttggttagcttcatggtgacagggatggaac
ctcagcttcctagctgtgagactgacaagagtgtaccaacacATATGCTATTTTTCTTTTTCTCGTAACTGATTTCTAGCCACTCCCTGGTCATTAAGACATTAAAATGTGCCAGGTCCGGCTGGCACTGGTCCTGACCAACTACAACAAAGACATACAGTTGTTAAATATTTTAAAACCATCTGGCACATCACCCTTGGCAGACA
accactgagctaaatccccaaccccCGAGAAAAAACTTTTAAAACTTAAAATAAAAAGTACATCATTTCATAACAAGCCTAATTATACAGTTAGTTAGAGATTAAAATTGTATGTGGAACGTTCTAGAGGTAAATGcaagcatggtggtgcaagcctgtaatactcagtttggggcaagaagactcaaagtgagtccagcataggt
agctcataactgcctgtaactccagcttcaggaaacctaacaccttcacataaacatacattcaggcaaaacaccaatgcacgtgaaataaaaatgaaTAATTAAATAAAATAAGTGACCAGCATGAGGAAAAAAAGGGGAAGGTGCTACTAATTTTGTTTGGGAATGGTAGAACCCAGATATTTTCTCATGGTGAGCAGTGTTGC
ACGAATTGTTCTTGGAATGTGTTCTTGTGCTCTTCTCAGGTGGAGCAGAAAGGAGTGAGCTTACTTCAGATCACTCAGTATTGTTTGTTGATGTTATTCAATTAAATATTTAAATAATTGTTTATAGACCTCTATGGAAAAACATGTTATTGCCAATTGTGGCTTGTCCTTCTAACTTGAACTCATAAAAACTTTGCTCAGATGAC
aagtatggatttgagcagatgaaaaggatctggaaagagctgaaaatggagaaaacttgatcagaaaatactgtatgaaaaaaagctattttcaataaaaATTAAAATTATGGGAAAAAAAACTTAACAACAATGACAACCAAAAAGCAGGACTATGGCCCAAGCTCTGTGGGACAGTCCCTGCCAATCCTGTGCACCTCCAGCAT
gagacccagataagctagagccatactgaaagagaagaTGAAGCTGACAGATGTCAAGACAGAAACAAGAAATCCACACAGATATCAGTCTGGGCCCACAATTAAAGGTCCAGAAACAAGATGATTTCTGTAAAAAACTGGTGATAGgccaggcaaagtggcgcaggcctgcagtcttagcacttgagaagtaaggcaggaggact
gagacccagataagctagagccatactgaaagagaagaTGAAGCTGACAGATGTCAAGACAGAAACAAGAAATCCACACAGATATCAGTCTGGGCCCACAATTAAAGGTCCAGAAACAAGATGATTTCTGTAAAAAACTGGTGATAGgccaggcaaagtggcgcaggcctgcagtcttagcacttgagaagtaaggcaggaggact
ataatatactgtagcaaaatgacacaatatgagtgtgttctcttactctcaaaacaacttctactctcctcacccttcttgtgatCCTCAGAGACAGTGGATTAAAGCAACAAGAGGCCTGTGTACTACTTTAGGCTACCACTTAAGGCTTACTTGCACGAAGAATCTGGGTTTTttaatttattttatgtatatgagtgctctat
AAACTTCCTAAAAGAATGCTTTTCATTATCAGAACATGGAACACCAGTGGTCTTTAAATAAGATCAAAGCAGAGTTAAGGACTCGCTCATCTGTTCTTTAATTAAAAAAAAAAAATGTTTACCTAAAGAATTAGGAGACAAGGTCATTGTTTATTCAAGAATGGGCCAACTGACAGGAAGATAACATCCTCTAGATGACAAGGATG
TAGAAAAGCAGTGTTCCAAACCACATCACACTATGTGTCATACACAAATTTATATGGATGTTAAAAAGACAGGGACACAAGCCATTGTTCTGTTACACAGATTAAATGAAAAGAGATAAGAATTTCATTTCCCTTTTCTAAACAAACCCCACATCACGGCAGTCAAAGAGAGAAGCTGCAGCTAATAAGTAAAGCAATAAGCCCAC
tctgattcttctaacctccaggtaccagatatacacataatggccatatatacatgcaagcaaaacacAAGAAATAAAATTATCTAAAACAGCTATAAAAATTAAAGAAGGGAGGGAGAAGAGGAAAAGAAGTGGGAGGAAGTAATAAGGAGCAGTGTCAAGACATCAGCAGAGAAACACTCTTGCCTAACCATGACAAAAGAGGG
tccgcgcagagtgggaactcactggaaccctttctgcccttttttaattataccacaacaACTGTCTATCATTGAAGTTCCCAGAAAAAGCCACACCTGTATTAAAGATGCTTCTTGCCTACctgattagcacctgataattgtggaaagctagaatggtgcagatctagataaaaattgtcttgagccacctttagcccccttag
TAAGTCCTATGTAGTCTTCTTTTAGCCCAAAGGGTCCCCCAAAACACATCCAAATAGAAGGTAACACTATCGATGTTTTCACAACTCCCACTACAATGAAATTAAACGTCCATGATACAGTATTAGAGCTGGGACTGTTTGGTGAAAGCTAGCGTAGCATACAccaagcgcctcataaaccaagcatagtggtacatgcctgtaat
GCCTTCTGACAGAGTCAAGCTGAAGTGTCCCAGAAACACAAATAAGTTCCATCACACATCTGGAACTTTGCACATAGTATGTCTCCTAGGAGCCCCTCCCATTAAAACACACAAAGTGAACATAAGCACAAAACTTTCTCACTTAGCAGCAGCCTTTCTGTTATTCCTGGCACTCAGGGACCATTAGCCCTGACTGTCCATTCTGC
GATCTTAGATCTCAAGATGGCAAGGGCGCAGAGTAGGGCTACAAGCCAGAAAGTAAGCATTATCCCTGAGGACTGGACTCCTTTCCTTCGCTCAAACTGAATTAAAAAGGTGGCGAGCAGCTGGAAGGGAAAAGTATACAAGAGGTTAGAGAGGCAGGACTGCAGGGTCCCATGGTGTCTGAGTAAGCATGTCTCAGGGGTCCAAG
ctcaggccagcctgggttccaaagtaggaacctgcctcaaagaaataaaaATAAAGAATTAGAGAACACAAGGGCATGTCACCTCTTCACTGATGGCCAAATTAAAAAAAAAATGACCGAAATATGTACATATGGAGAAAGCAGAGACTAAGAAAGAAACAAATGACAAGAGTGGAAAGGCTGGCCAATAGGAGCCTCAGGCAGAG
cagcacttgggaagctaaggcaagaagataaggaggtcaaagactgcctagattacataacaagataaagtttacaaaataaataaGTAATAATTAAGCAATTAAAATCAACCTAAAAAGACACACATGGCTAGGCAGAAATATTCttttttttttaacattttatttatttattatatattatgattacactgtcactatcttca
CAAATacacacaaatacacacacacacacacacacacacacacacacacacacacacacacacacGGTGGGGTAGACCAACAAAGACATGCAGAAAGAGAATTAAAAGTAGGCATCGAAGAATGTATGTTTAATCTTACATTACATTGTGCCCAAAAATTAATTAAAAAAAATgccaggaggcagtggaacatacttttaatccca
acacGGTGGGGTAGACCAACAAAGACATGCAGAAAGAGAATTAAAAGTAGGCATCGAAGAATGTATGTTTAATCTTACATTACATTGTGCCCAAAAATTAATTAAAAAAAATgccaggaggcagtggaacatacttttaatcccagcacttgggaggcagaagcaagtagatctctgagttcaaggccagcctggtgggcagtgtc
TTCAAATACTAACAAACAGACTCACGAGGTCTCCACTCAGGAAGGGAGTCAACCAGGTGTGAGAAAGTACAGCATAGCGGAGATGATAGTAGTTCACATAATTAAAATAAAGCTAaaaaccacagctggtgagggtgcacaccagcccttgggaggagcacaagcaaaagaatctggagttcagggctgccttcagctgtacagca
cacatgcttacagtcttagctgttctggaggctgagacaggaggatctcaGCTTGGGCCACAGGAGGGAGAATAAAAGGAACTAATGTGTTTAGTTTACAATTAAACTTTTTTAGTATAGCAAAGAGCATAACAGCATAACAGACCTGGGTGGGTtgttttgtgttgttgagataaggtgtcattctgtaagtctggactagaact
ACAGCAGCTAGAAGAGCCCGGAGGCCTCTAACCCTACCTAACTAGGAAGATTTAGAAGAGTCAAAGTCTTGTTTGGAATCCTTGAGAAAGCTGCCAAGCCATTAAATTCCCCATACACACAAGCCAGGTACTAAAAGCATCAGAGACAAATCAGCTTTTAACTATGATTCTTAGCCAATCCCCATGTCTCCTCTAGGACCATGGTC
GTTTATGGCCAAACTCAACTCAGCTTTCCGAAGATCAGCAATTTCAGTGACAGACAAGCGGGTTCAGACAATGAATGAGTTTCTGACCTGCATCAAACTGATTAAAATGTATGCCTGGGAGAAATCTTTTATGAACACCATTCACGGTAAGATGAGCAGCTGCTTTGCGAAGCACTTACATAGACGGAGCGCACTCTCTTAAGGGG
ATGACCTGCTTCCACCCACAGCATGTGGGTGTGGGTTGAAGCCTCTGAGGGGAAGGGGGATGGATGTGAAGCATGAGAGCTTTTGACAAGAGAACAGAACATTAAAAGATAAAAGAGggggttggggatttagctcagcggtagagcgcttgcctaggaagcgcaaggccctgggttcccctgggttcggccctgagtttggtccc
TGAAGATGATCAGTTGGGAGATAGTCTGGATGGCAAATAGGTATATGTTTCCCTACCTTTTTTTTTTTTTTTTTTGGCGAAAATTCCCAAAACAAAATAGATTAAAAAGCCACTGCTCCCAGTGTGCCAGCCCATGGTTTCTGAGCCGTGAAATGAAAAAAACATTCCTCTGTGAGTTCCAACTGTGCCACTGCTTCTTCTGTTAG
TTGATGGCTGAGTTGACACAAGTTCAGCTCTGAATTCATCCCATGGAGATAGTGAAATGACTTGGTGTTCTAAATTGAGTTGTTATGATGAAAGATTTTTATTAAAAAAAAAAAGACTTCTGAAATCACCCAGTTCTCTCTTATTTGAAGGATGTCCCCACCCCACCCCACTCCTTACCCCCATCATATCCTCCTTTATCTGCCAT
CCTGGCCCGGGCTGTGTACGCCAACCGTCAGCTCTACCTGCTGGATGACCCGCTCTCGGCAGTGGATGCCCATGTGGGGAAGCACGTCTTTGAAGAATGCATTAAAAAGACACTCAAGGGGAAGACTGTGGTGCTGGTTACCCACCAGCTGCAGGTGACTGGGAGGCCTTGGGAGGAGTACAGCACTTGACGTTCAAAGAGATGCC
ccccttccatgacaggaggtccgttggtatcatcgctgttcaggtcatAAAACTGGGCACGTTTAACCTTAGTTTCTTGGGCTGGAGAGGTGGCTCAGCCATTAAAGGCTAGGCTCATAAccttagtttctttatctacaaaggagggaaatgatagacttaacttcagagagagtcttgcaaagattaaatgagaaacagtcctt
TCATGGTCATGTGCTTGTCTCCACAGCTCCCGTGCACCAGCTCATCCAGATTGAATCCCCCCAAGAAGGAATCGTGACCTGGAAAACATATCACACGTATATTAAAGCTTCTGGAGGTTTGGTATAAAACATCAGGTTTCTTGATTTAATTTGCATTTTAAAAATCTGTTTTTAAACTGTTGGGTTCGTGTTTTTATGATTCCGTC
TTTTATGCCTATGCTAGGGCTGCTTATCAGTGCTTTCATTTCTCCCTAAAACATAAAGTCTGATAATACAGCCCTTTAAATGGAGTCATTTTTTATCTCCATTAAAACTGCCAGCTTCTGTTTTATTGGAGCTGAGTGGGCAGCAGCCAGAAGCCATTGGTGGTTCTTacacacacacacacacacacacacacacacacacacac
TTTTGGGGACACGGAGGCTCGTTTCTGGGCCATATAATTCAAATTCTTGAGATCTTTTTAGGTAAGCAAAGCACCTGAAAGTTTACACATCCATCTTCAGATTAAAAAGGGGGTTATGAAAACCATGATGGTTCCAATGTGTGTGGTAGTGTGTCCCGGGTAGGGTAGTATCAGTTTGACCTTTCCTCTGAGGAAGGACAGAGACA
GTCTGAAAGGTTTGTGCCAGAACCCCAGCTTTGCCAGGAAGCTAGTTGGAGTACCCTGAGGTGCTGCAAATCTGTCCCTTCTCCCCTAAAGTTCTCAGTCATTAAAATGTGCACAGTGCCTGTGTCAGAGGAGCAGGTAGGAGGAAGGGGATTAGGTCCTCACCACTTAAAGCAAATTGGAGAGATTTGGAGTTTTGGAAGGGGCT
cagagtgagaaaccttgtctcGCCTTACACCCCCCCCCCAAAAAGAATATTGAAAACATAGATGGACAAATCCCAGTACTGGTTAGTAGAGGAGAAAAAGATTAAAAAAAAAATCCAAACAAGTAGAAAAAAACTGCCTCAAAAAGTCACAGGAATTGGTAAACATCTCTTAATATTATAATCGTCAATGTAAGTGGCCTCAACTC
AAATCCAAACAAGTAGAAAAAAACTGCCTCAAAAAGTCACAGGAATTGGTAAACATCTCTTAATATTATAATCGTCAATGTAAGTGGCCTCAACTCATCAATTAAAATGTTCAGACTGACTAATTGcacaggtgctgtcctagtacttgggaggcagaggaaggaggatcagaagttcaaggtcacctttgcttagccttggctat
GGATTTTTATCTTCCCTCAAATCTCTTTACTGTAAATTAGGGTTTCAGGTGTGACCAGGTGTGGAGAGTTGGACGCAAACACACAGTAGTTTTTGGATTAATTAAATGAGAATAATTCTGGAGAAATGGGGCCCAGAAGATGAATTGTGCGCTAAAGGCCTCTGCTGGGACCGACAGGTTAATGACGTTAGGGCAGCCTGGTTCCC
TAATGACGTTAGGGCAGCCTGGTTCCCCCAGCATGAACAATGTATGCTTTGCAGAGTCATCCACACGGAGCCAGTTTCGTTGCACCAAAAAATCCCCTTAATTAAATGCTTAGACATGACAGAGGCAAAAGCTGGTGTTGGATTCATCCTCCCTGCTCTTGCTGTCCCCAGGTAAATCATCACTGGGCATGGCCCTGTTTCGTCTG
CTCAGGGAACTGGGCTGCTGGTGTCTGGTTTTTAGTAAAGCTTTGGAAGGAACTGGGGAACAGTGTCCTGAGCCTTGGCTGGTACTTCAGAAGCTCTATTATTAAAACATTATATCATTATTAATATAACATCACCATTATATCATTACATTATTAGCACCAACATATAATGAGTAGTGATATTAATTGTTTTAATAATGTTAGTA
atttgcacctgagttctggggattaaactcaggtattcaagtttgcaaagcaagaactttactaactgagctgtttccccagACTTTATTTAGTTCCTTAATTAAAATGAGAGGGGGGAGGGGAGGGAAAGGTGTTTGTAgcacgtgtgtgggggtcagaggacaacttttttttttttttttttttttggttctttttttccgga
CCCAAGTTCTTCTCTAAAGACCATTTCCTATTTTAAAAGAGGAAATTTTGGTTGTGGTTTTCTACGTGAAAGCAAGAAAAGGTAAAGAAATAGGAACTGAATTAAAGGGTATTCTTCACCCCTTATTTTTTTTTAACATTTATTTGGGTTGAGGGGgtgtgcatgtgtgccacagtgcatgtgtggtaatcaggagaaagtgtata
TGGGCCCATGGAAACTGCTTCTGACATTACTTCACTGACTGCTCAACTTGTAAGGTCAAGTCAAGTGCGCAGCTCCTGGAATGTTTACTAACTGCTAAACATTAAAGAAAAATTAAATATAATTAAGAACAGAAAAGGAATCCAGTTTTAAATTAACTTTCAAATCTTACCAAGCTGGTAAGTCTCCTTTCCCTGGAAGGAAGGCa
AAACTGCTTCTGACATTACTTCACTGACTGCTCAACTTGTAAGGTCAAGTCAAGTGCGCAGCTCCTGGAATGTTTACTAACTGCTAAACATTAAAGAAAAATTAAATATAATTAAGAACAGAAAAGGAATCCAGTTTTAAATTAACTTTCAAATCTTACCAAGCTGGTAAGTCTCCTTTCCCTGGAAGGAAGGCaggaggaggaag
aaccccTACCATCTCTTTTTTTAAGAGAGAGAAAGAAAAAGGACCTTCTCTATTTAGCCCTGGCTGGCAATCCTTTTTTCTCAGTCTCTAGAATGATAGCATTAAAAGAAGCCTGGGCTACCACACTAAACTCaaaaaaaaaaaaaaaaaaaaTTTTTTTTTTTCCTAAAGAAAGAAAACAATTGTCACAGTACAGATACATTACA
TTCTGACTGGGTACAGTCTCCTTGGAGACAGCAGGTACCTGTTCATTCCTGCACCCCAGATTATCCCCTCAGAGCTATTGCTGGAACATCTGTGGGACATATTAAATACCACACACAAGTCTGGAACTGGAATACTTCTGCTGCTGCTGCCTTGGTGACTGGTAATGccttcctccttccttccatccctcctgatctctcttcca
TTCATTGCTGGTCTGAAGAGCACCAGCTGGGAGGCAGCCTAGGCCCACAGCCCCGCCTGCCTTCATCCACTTAGTTTCCACGGCAACAGCAAATACTGCGATTAAACAGCTGGATGGAGCTGATAAGGTGGAAGGTCCAGCACCCAGAATGGACCACAGGGCAGATGCCCCTTAATGGGCATGGAGGCCGAGATCCCTGGAGACTC
TCAGGTTTTCCCTGGCTACTCCCAGTTACTTCTCACTGCTGCTCCTAAGGTTCAAGGGTATGGCTGAATTATACATGATACAAATGAGATGCAAAGGAACATTAAAAAAAAGGGGGggggttggggatttggctcagtggtagagcgcttgcctagcaagcgcaaggccctgggttcgatccccagctccgaaaaaaagaatagga
TCAGGTTTTCCCTGGCTACTCCCAGTTACTTCTCACTGCTGCTCCTAAGGTTCAAGGGTATGGCTGAATTATACATGATACAAATGAGATGCAAAGGAACATTAAAAAAAAGGGGGggggttggggatttggctcagtggtagagcgcttgcctagcaagcgcaaggccctgggttcgatccccagctccgaaaaaaagaatagga
CGGAGAAAAACCCTCAGCGCGGCAGGGCTGAATGCCCAATGACTTGGAGATCCACTTTAGCTCTGATCACTTTGATTCACAGATACGTTTTTATCACGCCATTAAACCGATAAGCAAAATCATTTCACTGACTCAAATACTCAGAGATAAATTAAAAAACGGGAGGTGGGGGTAGGTGTGTGTGTGGGGTGTCACACAAAGAGGCC
TCCACTTTAGCTCTGATCACTTTGATTCACAGATACGTTTTTATCACGCCATTAAACCGATAAGCAAAATCATTTCACTGACTCAAATACTCAGAGATAAATTAAAAAACGGGAGGTGGGGGTAGGTGTGTGTGTGGGGTGTCACACAAAGAGGCCAGGCGCCTGTACTGAAGTTTCCCATTTTCGCGCATAAAATGAACACAATA
GTAAGGCAGGTCTACTGTTAGATCCCACCACTGGTATTACTGTCAAGTTAAAGAATACAGGAGGCTTAGTCCTGCTTTTCAGATTATTGAGCAATCAATTATTAAATCCCTACACTTTCTGAAATCACCTTAAACATCTAAGATACGGAGAAATAGAAAGAGTTTAAAGACTCCCATCTCAAACAATGCCCTGTCCACAACCATCC
acagagggcacaGCTCCAGTATTAATAACAAAGACATGTGGAGCAAATGAAGGCAAGGTAAAGGGGAGAAAGGCTCCATCTTAGTTTTGAGCAGGCTAGAATTAAAACCCAAAAGCCTTAAAAAAACACAGACACACTGTTTGAATTGTAGACAGTCTAACTTGTAGTGGAAGTTATAAACATCTGCAAGTTGAGAAAAATAAGAA
AGTCACATGAGAAAAACTAATGTCGGAACAGAGAAGACACATACCATGTAATAAAGAAAGCAGATCTAAGGAAAACTACTAGGCTAATCTAAAAGAGAACATTAAAAAAATTATAAAGATTTCCAGTGTACTAGGGAACAAGAAACAGCTATTTCAGGTAACATTATTTACCACAGAACAATGAAAGTGTAAATGTTAAGTAAAAT
AATGAGATAATTATGTAATAATATAAAGATACAGTGTCTGCCCAGGGAAAGGAGCAGTAAGACAGGAGACCAGAATGGCCCAGTGGGTTACCTTTTACTTATTAAAGTTAAAGAGGTCgaggagtggagggtgagggtagggagtggagggtggggatagggagtggaaggtggaggggtcaggagtggggagggtggggactgga
ATCTTTCTGTTAATCTTTTGTTTACGACTGTGAATTGCTGCTAAGGGCAGCTTTCTCAGAAGAGTTCAAGAATAATTGAATCTGTCATATCCACACAATAATTAAAATGTCCTATAATTTGGCATGCCGATTTAGATGCCCCGAATGTATAATTTTACTGAAGGATTGCATTACAGGACATAGCCACTCCCCCTTACGTTAACGGA
CATCTCTGCACAGTCCAGGTCCTTGTCCCAGATGTGAGGACTGGGACCCATTTCAAAATAATTTAATCCAGTTTATCCACAGGGCATGGCCACTCCTGACATTAAAGAAAAGAAAAGGAGATTGCAGTTTTAAAATGTAGGTCTCTCCCATGCAGAAGGCTAAGGGAGCAAATCAAGTTGCTTTACAAGAGGATGTAGCTTCTATT
GGTCCCACCCGTCCTCGACAGTGAATGCATGTGAATCCTCTGGGTCTGTTGCCCTGGGGCTGGGCTGAGCTCAGGCTGAGAAGTCCCTTGAATGCTGATGATTAAATTGGAAGCTCAGCAGCAGTCTTGGCCTTAAATTTAAGTTTCTGTCCCACGTTTCACTTAAGTGATACCTCACGATAAATGATAAAACTTTATCATTTATT
CGTGGAGATAGCTCTCGggaggaggaggaggaggaggaggTTTTCCAATTTGTCAGCCGTGCTCCATTGTTTTGTGGCATAAGAGCAAATGAGTGCGATTATTAAATTAGCCGTCATAAAGACTACACCAGCGTGTTTAATAAAGTTAAAATGGAGAGAACATCTTCATAAAATAGAATTCTAAGCCTAACACATTAACGGTGCTT
GGGCAGATTAGTGACTGAGAGCCGTGGAGGTTAACAATAATGAGGTGACAGAGGGCTCTAAAACCCTAATCACTGTGACGACCCACAACGCTACAAATTTATTAAAATCACTGAACCACATTTCTACTGGGACCACTTCCTGGCATGTAATTATACCTCTGTGAAGTTGGTGCATCTCAGAGGCACCCACCCTACCAACCTAACTC
AGCACCTTAACAGCCCAAATCCTTTGCCTGTGTGAGTAAGGAGTCCCCGGGAATCGGTCTGCAGGGACACACTACACAAACAACAAGAAAATCTTCCAAAATTAAAGGTATCAGCACGGAAACTTAACCAAGGCTCCAGGAGTCTGCTAGCTGGACTCCGCTGTGGCATCGCAATGACAGGTTTGTCAGTAAATAGCACTCTCACG
GCCCACCCTGCTCCCCCCAATAGCTCTGAACACACAGACGCTAAGGACAAAAGGACGTTACCTCCTCTAGGGCTTTCCACAGCTCCTCGTCTGAGTGCTCATTAAAGGGGTCCAGGTTCTTCCTCATGGTTCCAGTGAACAGGACAGGTTCCTAAGAGCCCAAGAGAGTCAATGTCACCGCCACGTCCCGACTTTCAGGACAGAAC
GAACCTTATTACTAACTACAAGAGCAAAGTAAGCCGGACCCCAGTGCAACGCTCGGGAGGTAATGCGTCTTGCATTCTTCTGCTTCAAGTGGAGTTTACGATTAAACTTCTGCAGATTCACGATCTCATGCACGTGCTTCAAGAGGCTGCACGGATTTTCCTCTAGGCGTTCTGTCAACCCAGGCCATAAGGCATGAGCATTGGAG
CTTTTAAACTCATTAGACGCTCAGGGGGATTAAGAAAAAAAAAGGAGGGGTTGTTTAAAAAGCACCTGGTTTTTTGTTTTGGTACAAACAAAGGGAATCTATTAAACCTACACGAAGAATCTGTTTGATCATGACAAAGATTACAGATGTTGGTACACATCAGCCCCTGCTAGCCTTTGTAAACGGGAATTTACTGCGAATTGCTC
TCTATGGAAATACGTGTTGAAAAGGTCTGCTGAAGTGTGCCCTACTGGTTAAAGGATCAACCCTTTCATCCAATTAGAAAAAAAAAAAACTAGCAATAAAATTAAAAGCAATTAAACCTCAGTGCTCCTGTAAAAGAAgtgtgtgtgtgtgtgtgtgtgtgtgtgtgtgtatgCTGTAACTTGCATACCTGAGGTATGATTGACAT
TACGTGTTGAAAAGGTCTGCTGAAGTGTGCCCTACTGGTTAAAGGATCAACCCTTTCATCCAATTAGAAAAAAAAAAAACTAGCAATAAAATTAAAAGCAATTAAACCTCAGTGCTCCTGTAAAAGAAgtgtgtgtgtgtgtgtgtgtgtgtgtgtgtgtatgCTGTAACTTGCATACCTGAGGTATGATTGACATTTTCTTCCTT
TATTTACGCGGGGCCTTTCATCTGTGCAGTTCAAAAGACGTTTTACAAACCAATTAATACTTATGATCGCCCCTTCTTCGTGTGAAGAATCATTCCTCTTATTAAAGTCAGAGCAGGGAAGAATGAAGTGTACTGACAATGAGATCAAAGAATCAATAGAACGCAGGTGAATATTGGTCAGGGCAAACAACTGAATTGTAAGAAAC
AGGTGAGGGCATCCAAGGAGATGACATCATCCTTGTTAAAAGTCTGGAGTCGATGAACGGCACGGACACACTTTCTGTCACGTGGAAATTAATTCAGTGGATTAAAAAAAAACTCGCCATTTTTAACAGTGAGGGGCCAAACTGAACTAGATGCTGGGGGTTTTACGTTGTATCGTTTGAAGTGTTTTCTAATACAACGGCCTTTC
CCTCCCAGCCAGCCTGGCAACGAACTCCAAAGAGCCTCTGTTCTCTAAGTCGATTCCTTTGTTTTTAATTCCTCAGCGACCTGCTGAACGCAGGAGCCACATTAAAATAGAATAAACAAAAAAATTAATAAACAAACCCATCCCAATTAAAACCGGTGCAATCCATCTGGAAAGTAAACAAATATTAACCCTCATTTCGACACTCT
TAAGTCGATTCCTTTGTTTTTAATTCCTCAGCGACCTGCTGAACGCAGGAGCCACATTAAAATAGAATAAACAAAAAAATTAATAAACAAACCCATCCCAATTAAAACCGGTGCAATCCATCTGGAAAGTAAACAAATATTAACCCTCATTTCGACACTCTTGACTTCTGTCAAGAGTGACGCTTCCCGTGAGGATGCACTCGAGT
GCAGGCGGGGACAGTCTGTGACCGCTAGAAAGATGCAACTTCATGCCTCACCATGGGATCAGGAAGAATTTCATCACCTCATGATGGACAGAATTTAAAAATTAAAAAAGGGGGAGGGGgttgggcagtcatggcacacacctttgataaaagcacgtgggaggcagaggcaggtggatctttgagttcaaggccagcctagtcta
TAGGATCTAAGAATACAAGTCTGGGGGCTATACATTGTTTTCCCAACTTGTTGAACAGAGTTCCTTATATAATAATCCATCTTCTGTGGCTTCCAAGGAAATTAAAGACACCTGCAAATTAAGAGAACTGCACCCGCAACGTCAGATCTGATAAGCACGTTGTCTGCAAGCAAGCAGACATCCTACAGAGCTGTCAGGACACCACC
AGGGTCGGGCTTGTGCCAAGTGACTTGCTACAGCTGCGTGTGGCGTACCCTTTGGGCACCAAGTTGTACATTTATTCTTTCATGTCATAGTATATCGCTCATTAAATCACAACTGCGATTAGGCCATTAAATGGGTTGGTGGTGGGGAGAGTTTAAAGGAGCAGCTTGTGAAGTATTTCACACTCCAGGGCTTGGGCATAGCACAG
TGCTACAGCTGCGTGTGGCGTACCCTTTGGGCACCAAGTTGTACATTTATTCTTTCATGTCATAGTATATCGCTCATTAAATCACAACTGCGATTAGGCCATTAAATGGGTTGGTGGTGGGGAGAGTTTAAAGGAGCAGCTTGTGAAGTATTTCACACTCCAGGGCTTGGGCATAGCACAGGGGCAGAACATTGACCTTTCACGTG
AGTAACCCTGGGGCCTCCTGCCTTCTACTCCAGGCATGGGAGAAGAGAGACTACAACTAGTGATGAGCGGGTAGGAGTGGGGGAGTGGGGAGAGCTATTAATTAAACAAACAACCTCAAAATACTGAATTCTTCTCTTACCAAGAACGAGGAATTACCCATTAAGAAACAAAAATAAACAGGCCTCCGAGAAATTAGCTTATATCC
GATTGTGTAGGGGAAGGACATGGACACCAGCCGCTCACACGCAGGCAGTCAAGTCATCAAGGCCATTTCATGCATACAGGTTTGACAAACTCGCAGGAAGATTAAAGGAGAAGCAAACCTCAGACAGCAAGCACTCCTTCCCTACACCCCAACTACCTGCAAATACAGGAGGCCTTTGGAAATGTAGGAAAAGATCTAGTAGGGTA
AGAAAGTTTGGTTTGGAGAAAGAAGTTAGTTACGAAATTCAGAAGCAGGAGAAACTCCAAGACAGCACTTATGATGATGATGAACCAGGATCCAGAGAGAATTAAAAAGACACATTGTACGTAAAACGGAAAGTGCTcgggcccagcgagatggctaacagggtggggtgtgtgctgaaaccctccattcatctctggaacctata
GAATCGTGCAGAGATTGCATTAATGTGAAATATTTACTGCTCAGTGGTCTATTCTGAAAACAACAGACCCAGATAATATGGCCCGGAGTGGAAAACAGCCATTAAAATGATACGCACTAACAAACCCAACATATGTGATGCAAGCTGGTACTTGGGTCTTGTATGTGTCAGATAGTCTTCTTAATGGAACACAAGGGAACATAAGA
ACAGGCAGGCCGGTAGGAATCACTATAGGGAAAGGCTATTCTCGAGATTTCGTTTAAGGGTGCAGGAAGGTAGTAGATGAGAAAAATGTTCTCTGAATAAATTAAATATTTGTGGCTTAACACACATGTCAAGGCCAAGTAGAATCATCAAAACTTAGTTACAGCACACTGGGCATTCAGGACGGACACACACACACGCGCGCGAA
ATCGTTACACTCAGCAAGGCACTCAAGTCTGGACTGACTTGCAAAACTAACTAGACTGCCATCACCTTTCAGAAAAGGCGGGGAAACACGCGTGCCCTGGATTAAACAGTTCACAGGGGTAACTGTAATGACGTCATTTACTTCTAAAGCCATCCACTCTTAATTATCCAGAAAAGCACACTCAGATGCATAGCTTTTAGGAGGAA
CCTATCCTACTTAAAAGAGGAAGAAAAAAAATTACATTTAGATTTTTGTTGTTGTTGTTGGCCTTTCTTTGAGGGCAGGTTAAAATTTTCTGTGGCTTTCATTAAAAAGAAAAAAATCTTTGCCCTATCATAAAGCAACAGGCGGACGATGCCAGCGATTCCCCAGTGAGAAGCCTGCTCCGCCATCACAGGCGAATCCTCCTCCG
GAACCAACAACAATGGCAGGAGATCAGTGCTTTTATATTTAGCTAATACTATTTTTAAAAGGAGAAAATATTTCTTCCTGAAAGGATTATGGGAAGGCTTATTAAAGACACCTGCAAAGGAACGGAGTGACAACAGATCTGAATCATGCTTGATAAGTGAGTTATCCTTCGCGGGAAACTCCTTTTGGGGGCGGGGGAGGGACAAC
AAATCTGCATAGTTTTTGTGAGATGCATTTCTTCTCCAAAATAAACGCTTAGGGCGAAACAGAGACGATCCCCTGCCTGAGTCACTGAAAAGTCGACAGAATTAAATGACAGAAGAAAGCAAAACAAAACAAATCAAACCGCAGGGGCAACGGCACTGAATGAGGAGATGAGAGAAAGGTGACCCAACATGATTCTTTTGGCCCTC
TGAGGAGATGAGAGAAAGGTGACCCAACATGATTCTTTTGGCCCTCAAGTTCACAGACAAAACAACATGCTAAAAGCAGGCATTTCTGTGGTATCCTTTTATTAAAGACACCTTAAGACAGAGCAATCAACGTGTGAAAAGAAAAGCTTCAAAAAAAAAAAAAAAACCCNNNANNTNNNNNNNNNNNNNNNNNNNNNNNNNNNNNN
aggcagcctaggctaaactaccatgttccggttcagtgagagacattgaaccaaaCTCAAAGACACACAAGCAAACTAAACTAAACTCACTATATACACGATTAAAACGAGGGGGAAGTTACCCCTTTAAACAAGGGCACGGTTCAGAGGTACCAGGCAGGCGACTCAGCTTTAAAGTGGGATGGATAAGAGGACTCACTAGGAGT
acacacacacaGGACAGTCAGGCTTACTAAAATTGGTAAGTGATGCTCTTTGTAAATTCTAAATCACTAACGCTTTAAGTATCAAAGCTCTGAAAAAAAAATTAAAATACCCTGGCAGAAACTATTCAAGTGGATCACAAGCTTCTGATGTCGTAGAAGACAGACATCACGTATGTCTTTTCTTGACCTACGACTAGCATTTTTGG
ACACGGGGCTACAGCTCACCTCCTGGGGTGTCGGTGAGATGCTATGAAACCCAACCTGTTTTCTTTACCAGGTGTGAAATCTGAGTACCAACAACCTTACATTAAAAAGGATACAAACCAAACCTATAAAATAAAAGCAAGGAAACTGACTGAGGAGAGACTGAGGCATGGAATCCACACCGTGGTCATTGTCCCACATGACATCC
AGCCCAACAGCTCCTGGCTCTAAGTTTGGTGGGCAGTTACCCTGAAGGGATGACAAACACTTCACATATTTCCTAGGGGAACCTTGGTGTTGAAGCAACCATTAAATGCCTTTCTAAGCCTTAAGGAGAAGGCAGGAGGATAGATCAGGTTCTGTCCTTACCCATGGATTTCAACGATACTGCACATAACCACGTACCCATGTACG
GAACTGGAATGGCTTTGACTTACTCATCTCGTCAGGGAAAGCTCTGGACACACGTTGGTTAGTTCAACCGTCACCTTGCCCTTGCAGAGGATTCTGAACTATTAAAATAACACCGCCCACCCCAACCCCCCGTCCTTTCCCAGTCCCCACCATAGCCTTCTCCCCACCCCAGCATTCCTAGCTGAGTCTAAGACCTCCAGGGTTTC
TGTCCCAGAGACTGAGCTGACCTTCCCTTCTCTGAGGCTTTGTTATTACATCAAATAGCTTAATCAGAACACAAACTGTTCTTAGATTTCTGCAGAGGTAATTAAATAACAATCCGATGCCAATTAATCACAGTCAAGTAAGAAGTCTGTGAGAGGAGAACTCTATACACACTGGAGACTATTTAATGGTCAAATACTTGGCAAGC
ATCACAGTCAAGTAAGAAGTCTGTGAGAGGAGAACTCTATACACACTGGAGACTATTTAATGGTCAAATACTTGGCAAGCCCTTAGTTAAACAATGATTCATTAAACCTCCTTCGCCACACAATGGCTGAGCTGAACTCAATGTAAAAGAATCGAAACTCTTTTGTTCTCCCATAAAAAGACATCAAACCTTGGTGCGTGATATTC
GATTTCCCGCTATACAAACCCGCATAACTTGCCAGCCCAGCAGAATCCCACAGGACAATTTTAGTTCCCTGAACCTCCCTTATCAGCAAGGCCCTTTCAAATTAAATGTCCCATTATAACACAGTTCCCTGTGAAAACCCACGGACCCACTTTGAGTTTGGCTGATAATTCCCAAAGGCCGCTCGCTAAGCACTGCTCAGGACTCT
CATTTGCTTTAGTCTAACCCTGGAGTTTGGTGGTAGAGTGTTTGGACCTCGGAGAAGGTTCTGGTTTAATACACTAATTGAAGTTTCAAAAACCAGATGAATTAAAAACTATAGCCCTCTTCATTGAAGAAGAAAGTATGCATAAGAAGTTTTGTGGGAAAGAAGTAAATATGAATAAATGTAAATAGGTCAGTTCATACCTCAAA
CCTCTTCATTGAAGAAGAAAGTATGCATAAGAAGTTTTGTGGGAAAGAAGTAAATATGAATAAATGTAAATAGGTCAGTTCATACCTCAAAATTGCATTCATTAAAACACATCAAAGCTGACTAGATATGACATACATTATTTAAATGAAAAAGTTAGGAAGTCTCATGGAAAACTCATTTTAACTCCTCCCATTAGCTGATCAAT
TGCCAAAAGTAGATTTATGCGCAGTAAAGTGCTGACGGGGACGGAACGTTTCGGCCATAAATACAGCTCGTTGTAAACCAATCGTCAAATCAATAAAGTCATTAAAAATAGACCACATTCTTCAAGGAAACGGTGGGGTTCGGGGGGAGGATCTTTGCTGGCGATGGAGGGCGTATCGTCAGACACAGCTGTCGATTAACCGGCCT
AGCTCTGCGTTCACACCGCTGTGCCGAGAACCAAGAAAGGACAAGACTCAGCACACAGTCCCGAAGCAAGGGGACAGGCCACCGAGAAATTCACAAACACATTAAAGCTAGTAAAGTGATTCTGTTTCCTCTTGggggctggagggacggcttagtaggaaagagcttgaagcacaagtatgaggacctaagccctcaacactcta
TCATGCATATTAGGGGAAAATCAGGCGTCTGCAGGACATCAAAGTCCTTTCAGACCATGACCTTAGCTGTGTTCTCCACTGGCATTCAAAACTTGGTTGCATTAAATAATACCAGTGTAGGCTCAGAATGAAATAAAATCACGACAGGATCCCATCTCTCCAGCTGTCGTGGACTCCACTCCCTTAGATGAAAGTCCCGTGGCTCA
CCCCCATTCTGCAGCACAAACGCTCACGCTTTGACCCCATCTTGGCACTTAGTAATTTTTAATAAAGAACACCCTGGGAACATTCCTGAATGTTAAGTCAATTAAATAGCTTTAATCCCCCCACAGCTTCTGGAGCGTGGACGTTAGATGCTCAGACAGTGCGGCAGGGAGGAGATCTGCAGCTCTGCACATGGAGTCCTTGAATT
AATAACGTCTGGCTAAAGATTTCCAAACACCCAGAACAAGTCTAAAATAGACTTTCCAGGTGTTCAGGAGGTTGAAACATTTGCCCACGTGATACAATCTATTAAAATGCAAATGTGAGGGGAAAAAAAAGAGAAAGAAATGAAAGCAAAGAGTTTCTAGACCGGAGAACCCGATTCTGCAATAGATAGATAGCTTTTTACACAAC
CGATTCTGCAATAGATAGATAGCTTTTTACACAACCACAACATTTAAATAAACTTCCACTCAAAACGTACTTTGAAGCTTGTCGAGTCTTTCTTCTAGGTATTAAAGGGCTTCTACTTAAACAGGGGGATTTTTTTTTCCCCTCAAAGATTAATCCCGGTTTCCAAGAATGAGAACACTCAATGGATTATGGCTGATTGCAAGATA
CAGCCCGGATTCCAAACCATTGGACGTCTCACAGCATACAGATTAGCATCATGGGCATAGAACTATCCACCTTCAGAGGAGACGGAGTCACAAGGCTAGCATTAAACTCGGATACTAGATACGAATTCGCTAGAAAGGGCAACTATCGTTTTGACAAGAACTATGGCAAACTGGATAGAAGCTGACAAAAAAAAAAATTTTATACC
CGCGCAAATATATTCTTTACATTGCGCATAAAGCAGGGAAAAAAAGGTTTGTTTGGTTCTTGTTTTGTTTTGTTTTTAAACCCATAGGCCTTATGCCAGAATTAAAGCCAACGTGGGCAGGGTGAGCCCACAGAAGCTGCCAGGGCGCTGTTGATTCTTATTTTCAATTTCTTATAGCTCATCTGCTCTCAAGGAAGAGAAAGCGT
aggaaaaggcaagagagctgtcatcggttcagggtcagcctgcgctccatagtgacattcagtctagccagggttacagtagcaagacAATAGAAAATTTATTAAAGGGTGACCACACTTTGGGGGTTTTAGATATATCTTCAATACCAGTCAAGTCAACCTCACAGTCAAATCCACAAGTCCACGGCAGGAACGGTACCCACCCC
CATGACGTGCCTTCAAGAAACCTGCAACCTTGCTGTTGGGTCTGTTTTACTTTCTTCTCAAGGGCATTTCTTTCTCTGAATGCCATTGCTTAAAATGTGTATTAAAATCTCCTAACAAACTCTGAATGTGCTTTTAAAAAAGGGAATTACTggggttggggatttagctcagtggtagagcgcttgcctaggaagcacaaggccct
CATTAGCAGGGCTCTCCCAACTGCACACAGATGCCCAAGCCATAGTGAGAAAAGGACAACACACTAAGAGTGTGGATTTTTAAAAGATGTTTAAAGACAAATTAAATActggagagagagcagttagcgttcactgcttttgcagagtaaccaagttctcttctcaccgcccacactggcagctcactacggctataataacttct
TAAGGACGCCATGGCGTGCGAGCCAGGAAATGGAGGGAAGAAAACTGAACTTCCACTTGGGAATCCAGGGAGGTCTTCAAATCAACACTTTTATATGAATATTAAATTGACAGATTACAGACTCTCGGAGGGAAATAGCAGGTTAGCGATCAGGTCTAAAGCTCTCCACCTATTAGAAATAAGTACTTGTCGGTGCTGATAGTTAT
TTTAAGTGAAGGATTACAGATACAGGTTGGGAGGGGTGCTCCCCTAGGGTGAGGTGAGCAAGGCCATGGTTGTGATGATCAGCACAGACAGATGGTTAAAATTAAACAGACCGTAATAAAACCAAAGCAAACTGTGATGGACGGGGGTAGGCAGGCTTCCAAAGGCTGAGCTGAAGAATCACAATAACTTAGAAAACCTCCCAAGG
ACAAGCGCCAGCCTCTCATTTAAAACGGCAGTGGACGCTGCAGTTAAAACAAGAAAACAAAACAGAAATAGCACCACTGGCCAACAGTAAAGTGATGCTCATTAAAAAACAAAAAAACAAAAACAAAACAAAACATAGGGTACAGAAATAGGTTGTGACAACCCGCCCTCCCGAATGATCTTGCTCCTAATGTGATGCTGGCTATA
AAAAAAACAAAAACAAAACAAAACATAGGGTACAGAAATAGGTTGTGACAACCCGCCCTCCCGAATGATCTTGCTCCTAATGTGATGCTGGCTATACGCAATTAAAAATACTATGTGaaatcccacgtacaactaataagcttcgctgggcatggcggtgtatgcctataatatcagcaccagggacacagaggcaagacgatcag
GATGACATTTGGTGTCCATGAAGTTAAAGACAGAAAACAAACCCCACTACTACTGTCAACATGGTGATGAGGGTTTGAGTTCAACAACAAAAATGAACCCATTAAACTCAGTGTAGGTGAGCAGGTCAAAGTGATGTGGTGTGCCTCACTTAGCCACGCTGAACAGGGTCAGCACGGTCCTGCTACTATGAACTGTGGCATTGCAA
AATATTTTCTTCCCAAATTTGAAAGTTaaaaaataaaaaccaaaaaaacaaaaaaaaaaaaacaaaaaaacaagaaaacCCCCCCAAAAAAAACCCCGTAATTAAATGCCATGGGTCACCCCTCAACCATGCTGCTCGACCATTGTCAAAAGGAACAATAAACTCAGGTCTGGTCCAGAACGAACCCTATATGACCGATCTATTCT
GTGCCCACGAAAGACCAGGAATTATTCTGGACTTTTAGCACACTGTACCTAAGACCAGGACACGCATACACCGCTTAGTCAACAGTTTGGTGTACACAGGATTAAATTCGCCAGAGATGCAGTGGCAGCAAGTGAAAGACAGCATCATCATCATTTGACTCAAAGGATATCTCCAACTTTAAAATTGTGCCATACACGAACCTTGA
CGAGGCTTCCTAGTGTTACCTTTAAAACCTCACCCTAAATAGTATCTGCAGGGAGAAGCCGGCATCAAGGTGGGGTTAAAGATTTCCCCCACATGAATCCATTAAAGCAGCACAATTTAGAACCCATTGAGCTACATACAGTATTCTCTCACAGGCCACCGAGTGACCAGCTGGCAGGAGGCAGCTGACATCCATGTCAATCGCAG
CTCCCCATAGAGGTAACAGCAGTTCTCCCAGGAATGGGGCTGGCAACTCAGTCGCTTTCCAAAATGAGTGAATAGGGTATTCCAATATTAATATAACTTTATTAAAGCTGTGAAAGTAAATACATGACTAGTTGTCTCAgtgtgtgtgtgtgtgtgtgtgcgtgtgtgtgagtgtgtgtatgtgtgtacgtgcatgtgtgtatgag
cataaacacTCTCTGTCTATTTAAAAGGCCTTAACTACAGTACAATCACCTCTTAAAGGGAAGTAGGGATGAAGCCCAGAAGACAAGAACAGCAGACTTCATTAAAGATAATATCTTGTCCGGACCATCAAATGTTCACCTGCCTCAtcggagaatgcctaagaaccactcgaaatttgaaaactagttttagaagagaagaaata
GGTAGCACATACTAGGTCCCTTGCAGTGATGGTAGCACATGCTAGGTTCCTTGCAGTGAGGGTAGCACACACTAGGTCCCTTTCAATGACAGTACACAGCATTAAAGATTAGGTCATCCTGTAAGGGGGGGAGGAGTCACTTTACTTCTTATCTACAACTCTGGTACCAGGGAACACGTTCAGTGACTCAGGAGGACATAGCCACC
ATTCAAGAGCTGAGCCCCATGAAGTAGGAAGTCACTGAAAACCAAGTCCAATAGATGGACATTCGTATCGTATGTAGGAACATTATAAAGAGGGAGCAATATTAAATATATAAACTCAACACAGACTCAACGTTTTCTTCAGAAGATACCACAGGTTGATTCTTCCAGGCTCTCTCACTACCCAAATCTCAAAAACCCAGGCTGAG
CTGCACAGGTGTCAGTGTGTGGTAGGGACAAGTGTGACTGTGCGATCTCAGTGCAGGTCAGAGCTTGGCCTCCCTGGACCCGGGGTCATGCCTAAACCACATTAAACATATACATGAGGCATCTACCAAGCTGCTATCTTTCCCAAAACATTCTCAAAACACGGTTGTTAAgggctgtggtgtgcttgtaatcccagcacattcaa
TGGGCATCTGATGCCCCTCACTGGGGTTTGTGCACTGGGGTTTGAGCCCAAGCTTTACATGGGCTAGGAGAATGGATTGCAAGTGATTCACTTTTGTCTAATTAAAGGGATCCCTACTGCAGGCTGGACAAGTGCAGTCACCCTATGGGAAGTAGACATGCGTGTGCTCAGGTGAACTGGAGTGATGTGTACTTGCAGAGGCCCCA
GCCATTTTTAGAGAAGAGGCGAGGGCAAGGGGGAAGGATTGAGGGGAAAGAGGTCAGGGAAGCAGATGAAGGGAAGCGTTGTTTTTAAAGCACGCATCCAATTAAAATACATTTTTATGTGGTGGGAgtggaggtcaaagaacaaccttcaggactcagttctctttccccacagtgggtcacggACACCTTCTGAGGATTTTTGT
tgtgtgcttgtgcatacgtgtatcgtgtatgtgtgtgGTGGAGGGGTGCGTGTGTGAGGAAAAATACTCAAAATGTGGTACCAAAATGCCTCCGGTTAAAATTAAACACTATGGAGCCAGCTATGctataatcccagcactcaagaccatgaggtgggagagttccctccctaaagtttgggctctaagatgacaccctgtctcac
AATAAGACATCGTAATAAAGTGATCTTTTAACCCACAGCCATAGTAAGATACTAGGACACACACAGAGGGGTCAAAAAGAGAGGCAGGGTCCGGGAAGCTATTAAACTTCCTTCCTTacacacacacacacacacacactcactcacacgcaATCGATGAACCTGAAAGATGTCTGGTAAGGTGTTTCGGAAGGCGATGGGGACAC
tcagagatctgcctgcctctgcctcccgaggcctgggattaaagttgagcaccactgtgcctggctTGGTAATTTTTCTTGATGCTAGAACCTTCTTCTCATTAAAAAACAAAAAACAAAAAAAACAAGAAGCTGAAGGGGTATTTAAAATAGTTCTGTAGCGTATTGGTGAAGAGGTGTCAATGTTTTTGTTCCTGTTCCAAAGC
AAAATTGATAATTTTGAGATAACTAAATTTATATGGGCTATTATAAAAAATAATAGTGAAAATCACTTCCTGATTGACAGTGACCCAGGACACTGATTTTATTAAAGCTTCAGGAGTTTGGGTTGAAGAGACAAGGTCTTCttgtgatgttataatgtcgttatgcaagatgttaatactgggggaacctaaaaaaggAAGTTTTT
AGCGCTGAGGACAGACATTGTCTGTGCAAGTCCTTGCGATGGCTGAACCTATATGTTTCAAACATAGTTTCTTCTGGTTCACTGAAGTCCGATAGTTAGAATTAAACTCGTCTAGCCCTTCTCTCCCTATCTTTAAAAGATGGAGTTAGCTATTTAGATGTTTGTATGCTTTCATCATTCAAGACTTTTCtggctgggcacgggtc
CAGTATTCTTCTTGCAGTGACAAGAGACTCCGTTAGGTCCTCTCACAGTGGGCTCTTGTTTAAACTCCCCGTTTTTGGTACTGGGTTTCTCTCTGTTTTTATTAAAGTAGGTAGTTGTATCTTGAAATTCATCTTATGTTTCTGACAGTGACAATGTGTCTGTCCCTCTTTTTtttttttctttttctgtttttcggagctgggga
CGCTGGGGTACTTAGTGGGTGACTGAGGGGCAGATAACCTAAGGAAGGAGGAAATAGTCGAGGTGTTGCCCTTGTTCGAAAGGTAATACAGATCCTGCGTATTAAATGTTTGCTGAGCACTTATGTAACCTTAATTGCTTTCAACATGGTGTAATAGGTTCACACACAAGTACTGTGAGTGCTGAAGCTCGCAGTGTGGCCAGTAA
CTGTTTTCTTGAAATCCCGCCTCTCTTTCCATTGACAGGAAGTGAATGTGTTTCCCAGAACTGTGTAATTTCCTGATGCTGATAGACTTTTGGTCTGTGAATTAAAGCTATTAGATTCAATTAACTAAACCTTACTCCTTTGTACAGAACATCCTGATGTTTGAGTTGCCCCTGTGTATTTTGGAAAAGAGGTAGCATATACAACC
CTCTCTCTCTCAGCCCCACTTCTAGAACTTTCTGAGCCTCCAGGGAGATTTTGTTGCTGCCCTGTGACAGAGTACATTTTTGGTGGTAGTTGATTGTCTGATTAAAGTCTAGTTTGCAGTTTTGCATTTTATCACAGGATCCTTCAGAAAGGGTTGGTGACCTTGCAAAAGGAAGATTCTATCTGCAAACTTTATTCAGGGAGAGA
GGTAACATGTTTTTGTTTTTGAGAGGGAGTGGGCGTGGGGAGGGCCAGAGGGAGGGTCTCTGGAGTTTGCTGGCTTGCACTGTTTGCTCTCTTCTGTCCTATTAAACTGCCCGTGTTTGTTTTCAGGGATGTTTTGCACTCCCCACTCTTCTGTACAACTGTAGGTACACTGTTCCTTTTTATCAAATAAAGCACGTGTGAAAGGG
GAGGTAACACAGGAGCTACTGGCATGATTCTACCATGGTGGCGCCAGTGTCTGTGAGATCTGACCAGTAATTGCCTTCATCACCTTACAAGGAGACGAGAATTAAATATTTTCTAACTCCAGAGAGAGGTCCCTTTAGTTAAACAACCATGTGAAGTCAGGTTTGTCCCAGGAACAGGGCCTGTTTGGCTGAGACTATTACGAGGC
CTTCCAGATGTTCGTGTCACGGCTAACCGCGTATTTCAGGAGAAAGTGTGTAGCCGCCACAGACGACCGTGTCCAGAAGATGAATGAAGTTCTCACCTACATTAAATTTATTAAAATGTATGCCTGGGTCAAAGCGTTTTCTCAGTGTGTTCAAAGTGAGTTTAAAGACTTCCCTTGTGTATGTGGTAGAGGGATTTTGGATTCTT
GTTCGTGTCACGGCTAACCGCGTATTTCAGGAGAAAGTGTGTAGCCGCCACAGACGACCGTGTCCAGAAGATGAATGAAGTTCTCACCTACATTAAATTTATTAAAATGTATGCCTGGGTCAAAGCGTTTTCTCAGTGTGTTCAAAGTGAGTTTAAAGACTTCCCTTGTGTATGTGGTAGAGGGATTTTGGATTCTTTGGGTCTGT
GAATCGATGGTCTTAGGGTGGGGGCTGTGCagagcttacctagcacgtgtgaggccctaggtccaacctacagaaccggcaaaaGCAGAGCCGAGAGCCCATTAAACTGGTTTCTTTTTCATCGTTGGTACTAAAGCGTCTTCTAAAAacctgtctgtatcttagcaacatggcacttgggaggccgaagagggaaaacctatatt
AGCAACAGAACTAATAACTTATAAGATGCTCGCTTTACTGATAAGGAGGCGAAGCACCGAGGTGGACCTCTCTTGGCTTCTGGCGGTGGTGGCTGTGCTAATTAAATCCACTGCTGTAACCACGTGGGTTCCTTGTTAACACCACACTGTACGTCACAGAGAATTTGGCATGTAAAAGGTATTCTCAGTGTTGCCTTTTCTCTTTT
CACAAGGGCAAGCCTATTTGTCAAGTATCCATGCACTCACCAATGAGACTTGGCTTCACAGCGTTGGCATCCTTAACCCAAACAGGTGTCTACTGTTGGTATTAAAAAGAACCATGATACCAAGTGGTGTATTCATTGGTATCAAACTGTGATAGAAAACGCATCAAggggccagagagatggcttagcagttaacagcactgact
GGAGTAGGAAAAACTGACCCAGAAAGAGAGGGCGGAGAAGAAGGCCACTCACAGGAAAGTGACAGCAACCGGGTTCATTCTTCCTTGATAAAATGCTTCAATTAAAATCTCAGGCCTCAGAAATTTCATAAAGCTTTCAAGAAAATCTACTAAGCTCAATTTCCTGTTGGGGGGTCCCGAGAGTCTGAGACTTGTTCTCTTGTGGT
CCTCGCCATCTCCTACGCTGTGCAGGTCGGGGTCCACATTGTGGGTGTTTGAGCAGGGAAGAGAGCCGGGGGGTAGAATCTAAAATAATCTGCTATGTGAATTAAATACCTGTGCTTCTttgttttaagacagggtcttactttttagcgttggctctcctggaactcagtatgtagatcagTGTAGAtcagggtttctgttcctg
AGTATTATACCATCCCCGGTATTTGCTGCTCACATGGACTTTCTGATTAGAATTCTGTCTTTCCCAGTAGGATAAATAAGAATTCTCATTTTTAGGGATGATTAAAGGTCCAAAATAGCTCAAAATGAATCCGAGAATGTGACCACTGACTACTTAGAAGATATTTGACATCAGTCCACACAAGTAATTCCTATCAAACTTAAAAG
GAGGAGCCATGTTCACTGGCTGCTTTCTAGAGTTAACAGTGACACATTCAGAAAGAAACCTTCTCCTCAGTCGGGCTAACCTAACATCTTCCTTATACTGATTAAAACCATACACCATTTTCTtttttttttttttttttttttcggagctggggaccgaacccagggccttgcgcttgctaggcaagcgctctactgctgagcta
ttgcctatagtttcagacggttactacttgaccatcatgcagagaacatgatggcaagcaggcagccatgaaactggagcaatggctgagggGCAATCTCATTAAACCACCATagtgtctttcagccttgtgctagaaagtggttataatgctgtgactgatcacttctggtagttcttttttgatgtgcagaaccgtcagtaaac
GATATATCTGAAGGAAATCGTATTTCCAGGCATCAGAGGCGTTTCCTTTGTGTTTTTATATCTGTATTTATAAAAATTTTTACAGCTAACATGATGGGTAATTAAAATAATAAACTTTATGTTTTATAAAACAGGGAGCCCCAATCTCAGGTGATGTCCTGTGAGTCCATGGGGGCCTGTGACCTTCGGAGTTGATACCCAGTGTT
ttgtttttttgttgttgtttttTTTCTTAATTTCCCACAAGCCTTTGGAATTCAAGTACAACTTTGTTTCTGGCTAAGGATAGAACTGCAGATTCATCAGATTAAAGACTGCAGGAGCCGTCATGGGATGGAACTTGCCATCCAGAAAAGCTAATGTATTCATGAAGGTCATGGGGAGAGCGGGCATGTTTGAGCAGATCACTGCC
GTATCAGTGGCCTATAACGAAGCTTTATACGTGTAGCTATGTCTATATATAATTCTGTACATAGCCTATATTTACAGTAAATGTAAGTGGTTTATTTTCTATTAAAGCGAGCACTGTGCTAACACAGTGCGCTTTCATTTCTATTGTTTTTGTACAGCTGACTGCACTACAGATCTCATTTGCTCTTAGCTGTAGGAAAGGCAGTG
tgcaaggctctttgacacctgagactctcccgagccTATCATTTATGGCCAATGCTGAGCAGATGTTTCTAGACAAGGTAAGACCAAGACCGGAGGTAACATTAAAGCAGGAGTTGAGGACATGGGGGACATGGGGAacagcatgtcctaccaattcaaaaacatgttctctggcacctagcagtttggttttgtggcctaaccct
GGCCCTGGATGCCAGGTGAGCACTGCAGGGTCTCAGATGGGGACTGCTTGGGGCCCTTCCTCCATGATCCCTCATTTTAGGGTGTTGAAGAGAATCCCCCATTAAAATCTCTGTTTAGATCAAACAAAGCACTCTGGGAAGAAGTGTTCCTTGAGTTCAGTGATCAGTTAGAGGTTGGTGGGAACAAATGACAGATTGGGCGCATG
AGAATCTTACTTATGTTTTGAAGGAACTTCCTCACTTTTAACTACTTGGGGGGGAAAAACGGTCTTATAAAGCTGTTTCGGTGTTCCACATCACCTAAATATTAAACGAAAGTTAAAACTAAAACCTATTGCTTCCTCTACAATCCTGGGAAAACTCTCCAGAGGGGTCAAAAACCAGAGTTTAGAGACTGGAGCCAATAAGGATA
ctaatgaattcagtttgcgcccaggacccaggaagggaaggacagactcctaaaagtgacttctgcgttgtgagcccacacacgtatgcacacaAAATAAATTAAAAAAAATGTAATCTTAAAAAAGagccaaggtggtggtggcacatgcctttaatcccagcacttgggagtccagaggcaaactgagtttgaggccagcctgg
AATTTGTTTTCCCCCCTTAAATGAGTTCCTCAGTTGCTCTGGTTACAACAGTGCAGAGTAACTCATGGTCCTCAGCATTCGTTCAAGATTCCAGAGATGAATTAAAGGGGGAGATGAGGATAGGACTCGCAGGGCCTCTACGGTTCATGGTTCCTCCCTCCTGCAGGCCTCTGACTGTCCTTCCTCTCACTCACGGCCCCCTGTGC
tcatgtatacacttttaacagtgatggggattgaaatctaggccttgcctatactaggcaagtatactaccttgagttagcactccacagccccTACACCATTAAAAAAAATGTTTGACCAGTCATCAGGAGTAGTGGATTGGAAGTATCTTTGTTTAGTTTGGGTTGGTTTACTGTTAAAGATGGTTAGTTGAATGATAAGGCTG
TCAACTCAAAGTGGGGCCTCAGGCTCTTGTCCACCCTTCTCTATTCCTTCAGGCAAGCCTGGGGAGCAGAGTGAGGGAGACTGGGTCTGCAATTACCCAGATTAAAGCCCAAAGACCAGGAGGCAGGGAGCTGTAGCCAAGCCCCCAAACTTAGCTACAGTAGATGGTCCTGTCTGCTAAACAGCAAAGCCTTTGAAACCTTGAGG
TCTACGATTTCTGTTCATCACAGAAAGCCTCCTTCATTAGTTGGTAACTGAGTGGTCGTGGAATGATCCCATCACCACGCCCCTCCCTCTGTTACCTGGCATTAAAAGCTGGCACAGTGGGCAGAGGGCCATGATAAAAGATGAACCGCCTACTTGATAGCTTCACCAGCTACCTTCCCTGAAGTCCTGCCAGGCACAACCCTTCG
CCTCTCCCTTGGGGACAAGACTTAATTGGCTCCTAAATCTTAAAAGCGGGTCTTCATATCTCCTTGTGTACTTGATTTACTGGGGACCGGGGCAGAGCACATTAAAGACCCAAGAATGAAGAATCGAGGAGCAGCTTGTTTTAGTGCTTCACCTCCACCCTGGGGCCAAGTCACTGAGTCTTGGAACAAAGCAAGGAGCCAGCCTC
AAAGTCTTTTAGGCCTACTTTTTTCCCATAATGGATGCTATCATTTCCTTCTTGTGGCACATGAATTAATCTCTCTGGTTAATGTAAAAGATTCAGTTTGATTAAAAAAAAAGCAACTACAGGCCGATATATTAAAAACCCATTTGAGGACGCTTTTAGCATAATTGGAAAACACTGGGCTGCTGTGTGATTTATGACACACACGT
ATGGATGCTATCATTTCCTTCTTGTGGCACATGAATTAATCTCTCTGGTTAATGTAAAAGATTCAGTTTGATTAAAAAAAAAGCAACTACAGGCCGATATATTAAAAACCCATTTGAGGACGCTTTTAGCATAATTGGAAAACACTGGGCTGCTGTGTGATTTATGACACACACGTAGGAAGCAGATCTGATGACAAGACTACCCA
TTCATAGCTAGATGATGAATCTTCAGCCCTCCTTCCCCCAGACACACACACACTCTAGGTCTAAAGATCACATTGCTGGGGATAAACAAACTTGTGCCCTATTAAAAATGGAAatccccaacctcaagcagtattacagagcaatagtgataaaaattgcatggtgttagtacagagaaaggcagggagatcagtcagtggagtag
TGAGCCACAGAGTGTTCCAGAGCCAGGGCCTGTGTTTACTCTCAACTCTCGTTTCTATGTCGGAAATTTGCTGATTGTATTTGGGCTGCAGGGAACAACTATTAAATCTGATAATGCCTGCTGCCACTGAGGCAGAGCCATCTGTCCCATGGATCTGGGTGCCGATAAGAACATTCCAACAAGAAGGTAATAAACTGTAGCCAGCA
tgtctgtgtgtgtgACAGATAAGGCCATTCATCTATATTCTTTTGGGCCCTAGATAATATAGCATTTCAGGGTTCAGAGCCATTGTTTGGCTGATAAAGAATTAAACTCTAGAAAGCTTAGTTTAGGTGGCCCATTGCTGAAGGACTGAAGCTAACTTGAACTTCCTCCTTATTGGATGGAGGCAAATGGAAACAAATAATATTTT
AAGTTAACCCAATTAAGGGTGAAGAATAAATCATTTCCATAAATAAACACCAGGAATTAGTTTGGTATGTGATGATTCCTAGGAAGCTGGAAAAATGCGTATTAAAAAGATATTTTATATCGCCCAGTGGCAGTTAACCAAGGCAATGGGGATTTTTAGGCAGAGAAAGAGAACATGTCATAGCAGAGCCATGGATCGTTCCAGAA
TCGGACATACCTCATCCCTCTAAGCTTTAGGTGTGTCAAGTATGTTGGGAGTTTAATGACCTAGACATTAAGGGTCTAGAAGACTGGACAAAAGACTTGCATTAAATATTCCTAAATACGGTTAGAAACCAGGTAAAAGAATGCAATCTTTCACTTAAGGATATAACTTATGATCAAGTAACCTTTGCCATAAATGGGGCTCAACA
acccaatctcacttctctttctgttctaccatcctgAATATCCCAGTGTATGAAGGCTGACTTTGATCTTCTCAGGGAATCTCAGGTCCTACTGTACCATATTAAAAGTGAGTCTTGGTGACAGAAATCCTTTTGGATGATCAAGGACATTGTTGGGAGTCATTTGCCGCATGGTCATTGAGGATTTGGAGCCTAGCCAGAAGAAT
caattgatgtgttcgtccctggggaagacatttttctcactctccccattccttagtcacctatagttctgtgtctaacgttgGACCACTAGAACTTTTAATTAAAGAACTCTAACAGATGACCACAGGGGAGGGAAGAGAGAGANNNNNNNNNNNNNNNNNNNNNNNNNNNNNNNNNNNNNNNNNNNNNNNNNNGAGAAGCAAAA
TGGAAATGTCTATTCCATCAATGACTATCTTTCCTGTTATAGAGAACAGACACCACAGACAGGCAGCAAACTCGTGAGAGACCTTTTCATTCATCAAAGAATTAAAATTGTATCCCTCTCCCACCTTCACCTGGCCATGAGGTCCTGGCCTCTATCCCCAGTCCCACCAACGAATGAATTAATAAAAGATTTGTTTTCCAAGTTCT
ACTGATGGATGCAATGGAGGCCGTCAGAACAATGCAAGCTCCCAGGTAGTCCTGTAAAGGGGAGGAGCAAGTTAAAAGACCTGAAGAAGATTCCCAAGTCATTAAAACCAAAGATGCCAATCAACGCAGAGGGAGCGAGCGGTCAGTGGGAAGCAAACCATCGCATGAGTTTCTGGTTAGGCTTCACGCAAGTGACTCGTCAGAGG
AAGTACTAGAGGTCAGAACAGGCGCCAAGACAAAATTCCACCTCAAATCCCCTAACCGTTAAAAAGGGGTTTTTAAAAAGGAATGATGTAGACTTAACCTATTAAAGCAGTAAACATCATTGAGTAGCAAATTCTTCTGTGGTCTCTGCTTCTGATAGAGTCATTGCTAACAGCACATACCAGCCGGTGAGTGCTTTCTTTTCTCT
AAATATTTGCTATTCCATGAACTTAGGTAATTCAGAGGATATAAGGAACACAGAATTAGTTTTGCCCTGGGTACTATTTTTTCTTGTGATTAGCTACAACATTAAAATAAATTTCATCTGGAGCAAAACCAAACCTGATCTATTTTAAAGTCCAGTCAATGGAGGCCTGGTACTGGCTCTCCGTAGAAGGCTAGTCCCACCAAATG
GAGTCACTCTGCTGAGTTCTGGATAGAACCAAGAGGGCAAGCGTTTGCTCTGTTTTTACCCTACAACTAGACAAAGAAGCCATGGCTATGACAAATCTTTATTAAAGGTCACTTGGTAGTCCACAGTATTGGAGGATCCATGCAAAGGAGACTTGGCCTATGCCACATGGGCTACGGAAATCACAGTATGTTCTATCTGTGTTTGA
AATCCTTGTTGTGCACAACTGTTATTCAAGCACAAAAAGGCAAAGGTGTAATATTTTGTTATTTTCACAGCTATCTAAAGTTTTTCTTAATGTACAATTCATTAAATTTTTACTCATGTGTGCAGGAGGAAAATCAAGAATTTGGACCTTCGAAAGAAGCtgggaagaccagcagctgcaactgacctggactctgagatccctca
ggtggggacattctctttgagagggaggtggggagggtagaggacggggagcgatcacggggcagaccaggagggggatgaagtttggatgtaaaaaaGGATTAAAGAACAAAAATAAATTAATCTAAAAAAAGAAAGTAACAATTAAAAAGAAGAATCTGGACCTTGCCCTGGTCTATTTCCTCCTTTTTGTTTTTCGAAACCTT
acggggagcgatcacggggcagaccaggagggggatgaagtttggatgtaaaaaaGGATTAAAGAACAAAAATAAATTAATCTAAAAAAAGAAAGTAACAATTAAAAAGAAGAATCTGGACCTTGCCCTGGTCTATTTCCTCCTTTTTGTTTTTCGAAACCTTTCTCAAATTCTTTAAGATGCTCTCCCTGACTCCTTTCCTTGGC
AGAAGCTGCCTCTCCGACCAGCCACATCCCTGTCAACCTGCTACTGAAACCTGTTCCATTAGTGCCCATCCCGCCTGTATCTCACACCTTCCCATCAGCCATTAAACTCCTCTAGCTCATTACTCTCTTTAAAAAAGATGCCCCCCAAACACCCCCGGGACAGAAATCTTTTAATTCTTCCTATGACAGCACTTCTAGTTAGCCCG
GACTTCGGAAACATGCAGGCGGCACAGTTTGGTGCTTTTTACCTCCACATTCCGAGGTTCCCTGCTTCTTGCTTGGCCAGTAGAAAGGAGGAAACAGCAGATTAAAAACTACATAGGAAATGAAGCAAAAGGAAAGTATTCACTGTGTCCTTAAATGATCTATTTTAAAACTCTCTTGGTGTCCCATGTCAAGACAAGGTAATGAT
TATGTGCACGGCCATCACAGAGAATAATATAATTAGCTCGATATTTATCCAGCATTCAATTATTCTCTGCTCAATAAACAGAAACAGTAGTAATGGCTTCATTAAAGTATTTAAGAGCAAACTTATGAAAAATAAATATTAGCAAAGTAATTAAACAGTTATTTTGTTTAGACATCACAGTTACAGATAAGTGGGTAAATTAATGA
CAGCATTCAATTATTCTCTGCTCAATAAACAGAAACAGTAGTAATGGCTTCATTAAAGTATTTAAGAGCAAACTTATGAAAAATAAATATTAGCAAAGTAATTAAACAGTTATTTTGTTTAGACATCACAGTTACAGATAAGTGGGTAAATTAATGAACATTCTTAGACGCCTTTTATATAAATGCATTTAGTAGCAGAGATAAGA
AAATCAAGCCCACTGGATCTACATTCCTGCGTCAGTAATTCTTATAGGACCTTGGATAAAGGAACAGCGTTCACATCAATAAAAGCCACCAATAGCAGTCATTAAAAATTAAGTATTCAGAGCATGGATTAAATGAACTAGCATGTGTACCATTCATAAAATAAGGGTGTGAAAAGATAAACTCTACGTTAACAGAACAAGGAGAT
TGCGTCAGTAATTCTTATAGGACCTTGGATAAAGGAACAGCGTTCACATCAATAAAAGCCACCAATAGCAGTCATTAAAAATTAAGTATTCAGAGCATGGATTAAATGAACTAGCATGTGTACCATTCATAAAATAAGGGTGTGAAAAGATAAACTCTACGTTAACAGAACAAGGAGATGCTGATGGGACTGAAAGGAATTGTCAG
CTGTAATTCCACAAATTAAGACAGCTTTCCCTCAGTTATCCAACCTGGCATTGTAAAGACCCATTTGTCCAGAGAGGGGAAAATACAAGTTATAAATAAAATTAAAGTTCCTATTCTTACCAAGAAGACAATATTGGTGTTCTGGTAGAGTGCCCGGGCCACGCAGATTCTCTGCCTCTGACCCCCACTCAGGTTGATACCCTGCA
GATGGTGGTGTCAAAGGATGTCTGCCCTTATATTTTGGCCCTTGTCATTGGGACACCATGGGATTCCTAAGCCCCCAGATTTCATTAGGTTCTTCTGGAGATTAAAGACAAACAGAAAACTTTTCTCAAGTTGTGTGCACTGCTTAGTTCAAATACATGCAGCTCACCCTCTCTCCAATTTCAGTTTGGTCTCCAAAGGGTAACAA
AAGACACAGAGGAGACAACGAGAAGAGAAGGCAGAGGAGGCCACGGACCTTAGAATGTGATTACCAAATAAGCCACTTCAGCTACAGGGCTCTGCATCTAATTAAAATGCCATGTGACAAGGAAAATTTGATTCTCCTGTGCTGAAGTGTTTAATGCTATAAACCATCAAGAGAAAATTTCTTTTCTAAATTGAGATTAAAGGGTT
ATCTAATTAAAATGCCATGTGACAAGGAAAATTTGATTCTCCTGTGCTGAAGTGTTTAATGCTATAAACCATCAAGAGAAAATTTCTTTTCTAAATTGAGATTAAAGGGTTATTAATAATTCACTCTCTTTAGTATCCCACAGATGTTTTGGTTTGTATTAAACTCGCTTTATGTAATAGTGGATTCTTTTTTTATGGTGACCTTT
AATGCTATAAACCATCAAGAGAAAATTTCTTTTCTAAATTGAGATTAAAGGGTTATTAATAATTCACTCTCTTTAGTATCCCACAGATGTTTTGGTTTGTATTAAACTCGCTTTATGTAATAGTGGATTCTTTTTTTATGGTGACCTTTAAGAAACATGAATTGAAACTAGAATCAGGGCATCTGTTTGTGACTTAGTTACATAAA
TGCGCGTATTAACTCTTTGTGTTTTTATTTAATGAGCCCTCAAACTCCCTTACTAAAAGACAGTTTGATTTTTCAGCCAAACTTGAAAGGCACGAAATCCATTAAAACAGAAACAGTTGACACAATTCGTTTGCCAAATTAAATGTTTTCTTTCCttttgtcttgagacagactatcactgtagcctggactcatctggagctcag
CCTCAAACTCCCTTACTAAAAGACAGTTTGATTTTTCAGCCAAACTTGAAAGGCACGAAATCCATTAAAACAGAAACAGTTGACACAATTCGTTTGCCAAATTAAATGTTTTCTTTCCttttgtcttgagacagactatcactgtagcctggactcatctggagctcagggtagaatgcagaacggcttagaaagcaagcctattc
ACAAATTAATCCTTTTGTGAGCCACCGCTGTTGGAAACATTGTAGGCATGCTAAAAGTGACTGTACACCATCACAATGAAGAGGGAAACTGGGGCGAGAGATTAAAGACCGAGGGAGGAAGTTATTCTTATTAAACTCGGGTGAAAATAGAAATAATACCTTCGGGTTGCTTCAAAAGAAGGCTCAGATTCATTTACACTGCAAGT
GTTGGAAACATTGTAGGCATGCTAAAAGTGACTGTACACCATCACAATGAAGAGGGAAACTGGGGCGAGAGATTAAAGACCGAGGGAGGAAGTTATTCTTATTAAACTCGGGTGAAAATAGAAATAATACCTTCGGGTTGCTTCAAAAGAAGGCTCAGATTCATTTACACTGCAAGTACGGCAAACAATGGTTCATTAATGACGAA
AGCCATACCCTATGTCCCGTTCTGCTCCATTAGCTCTGGAAAACTTGAACGATTTCTCTAGAACACAATTGCCCACAGTTCTGTATCTCCCACTTCTCCCATTAAATTTTTATTTTAATCTACTTAAGTTTCTCATTCACTACCCCGAGAAAGGGTCAGAAGAAACACCTTGAGCATCTAAACATGGATGGCACTCAAAGCCCAGG
CTACAATATCTGGACACAATAGCGGAGCGGTGAGACTCATGGCGAAGTGGGGTTGGACTGATGACATGTACTTATACCTTCGTTAGGGTGGGAAAAAGGCATTAAATATCAATATTTTATATTTGATTTTTGAAGCATTTAGGCTCACCTGAATTATATTATTTTGAAAGCTCTATATTCAATAGTTTTACACAATTGTTCTAATC
TACATTCTTTTTACGGGATAAGGTGGAATATACATGGACTATTCGCTTTGAGTGCAAAGAAACAACAAAATGTATTTCCACATTGCCATGTTGTTAATTTATTAAACAAATTATAGTAGTCAGGAATGGTGAAGCCCAGAGTCTGGTTGACTCAACCAGAGTGCAGGCCCAGAGAAGAGCAGATCAGAACTCTTCCCATGTTTGAT
CTCAGCACTTGAGGAGCACCAGGTCCCTTCCTCATCATGTCTTTGAAACACTAGGCTTTCCTGCCTGTGCCTCTCTCAATACCCCTAGTGGGTGGCTTACATTAAATGTGGAGAGAAATTGTGGCTTTTCAGCTTCTTATGAAGACTTTAGAAAGAACGTTTATTTGTTCCTCAAGCATTGAACTCTTGATGATCTGTTTACATCT
AGGAGAGACGATTTGCCACAACCCACCTGACCCACAATCATGGTTAGCTGACCTAGAGAAACAAAGCAGAGGACAGGAAGACTTCACTTAGTTATGTAAGATTAAAACCCACCCTAGGGGcatgccgggagtctcagcactaggaatacagacagctgggaagattggtgcaagctcaaggccagcctgatctacactaatgttct
TTCTGATGCTTCTGCCAACTGGGCTGCATTGCAGACCCTTGCTTTATTATTTTGTAAATGGAAAATTGCTCATCTGGCTAAAGAACAAAAGAAGTAACTCATTAAACCATCAGCATTAGTTTTAACTTTCACCATTAAATTCACACAATAAAAGGTCAATAATGGCAAAAATTTGTTGTTGGGATGAAAGTGATTCATGTTGTTAT
GACCCTTGCTTTATTATTTTGTAAATGGAAAATTGCTCATCTGGCTAAAGAACAAAAGAAGTAACTCATTAAACCATCAGCATTAGTTTTAACTTTCACCATTAAATTCACACAATAAAAGGTCAATAATGGCAAAAATTTGTTGTTGGGATGAAAGTGATTCATGTTGTTATTAGGACTCTAAATTCCCGTTTCCTTCCAGGTGT
TCATGAAAGAAACACATCCCAAAATCTCAGAAAGAAAACTGACAACGGAGAGTCAGCTGAGGCAAGTCCAGCTAGGAAACACTGTGCACACGTATCCTGCATTAAAGGAAGAGAACGTGTGTGTGTGGTAGTGAGATGTTATGTTAGTTGCCTGCCCTGCCCACAGCCCTCACGGATAGTCTTGGAAACAGTGCATGGAACATTCT
tttttgctgttgCTACTTTCCCCTGGAAATGAGCGATTTCTTGAATAACATTTTTCTTCTCTGGCAAATAACATCTTTGGACATAGTTACTGCATTACACATTAAATACCAAATACCTACAAGGAATACTACATATTCCACTCCAGAAGGGAAAACACATAAATTATTTCCAAGGAAGTGGAGAAGAAGCTTTAGCATTGTGGGGG
agtcaAATTTTAAGTAACAAGTGAGTTTTCTTCTGTCTATTTTGTAGCACCCTAAAACATGGTGGGAGGTTTGCGGCTGTGCCCAGACAAGTTGTAACAAATTAAAAAAAATTTTCCTCTTTGGTCTATTTTGTTATAAACGTATCACCAAGTGTGTGGCATGTGTCTGTGTGTGCATGCTCCACTCTGTGAATGCCACAAGGGCA
AGTCAACCCTGCTGTGAGCATATTTAAAAGAGAAAACTAACAGTTGTCAAGTCTTTCTCTTTTCAACAACATGAGCTAGGATTTGTTTTTTTTCTGGCAGATTAAAGTACAATCAAAGCAGCCTATTCTGTTCGTTTGGAAATCTCCCGTCACTGCTGGTACACCCGTAGATTGGTTCAGCTTGAGTGGAAAACATGATGGCCACA
AGCAGCCTATTCTGTTCGTTTGGAAATCTCCCGTCACTGCTGGTACACCCGTAGATTGGTTCAGCTTGAGTGGAAAACATGATGGCCACATTCATGATATATTAAATGTGAGTGCAAGCTTTGACCTGTGTCACTTCAATGGAAAGCATCATTGTTGTCTCCATGAAGATCCTTCAAGGGACTGCCCTAGCTATCACTGCCGCTTA
ACGCGGACACTCAACTTGATGAGCCTAGCGTATCCTACTGTGCTGGCGTGCCCAATGAAACCATGAGAGGGAGTTACTTCAGCCCGAACTCATAGCAAATATTAAATGCTAAAACAATGCTGGATGTTGGCAAAGGCATAATGGTTTGCACATGATCCTTGAAGTAAGCTAGAGAGACAGACAAGTCATCTTATTTATAGAATAGG
CCCCGGGAGCTTTCTCCTCGTCTGTAGTTATATGAGCTCCCACATACACATTTTAGGCAGAAGGTAATTTTTTCAATAAGGAATTATGAATTTTTATCTCATTAAATGTTCCAAGCAACAGAATTCAGATAAAATAATCCTTTGGTGGTGCCAACTATTAGAATATGTAAAAAAAATGTTCATTTTTGAGGGCATTTACAGGTTAT
AAAAACCTAGGGTCATTCATAATTCGAGAGAAAAAACGCACAAACCTTCAAATGCCCACAACTTTAAAGATCTTTGGGAACAAAATAACCCACAAATAAAATTAAATAAGAATGGGTGGCGTTTGACTAAGTACGCTAATACAGGCCCATAATTCTAGAAAAAGTTGAGTCTGTACTTAGAGACTTTCATAGCACATAGAAGTTCT
GGTTGTATGTCAAGGAAGTTTGACTTCTTTCACTTGAAGATTTTTTTCCCTCCTTAACTTAATCTTCAGGAAAGTCTACCAGAAGTGCCCTCCAAAATAGATTAAAAAACCAAGCGTGGGTGCTTTTAAAGAATTTAGATATAAAATAGTCATTTGCATGGTAGTCAAATCAATTTAAAGAAAAAGTTgccctactaatacagatg
CTCAGCTCAGTGTGATGCAGTCTCGACTTCATTCGTCCTAATATTTTAGGCCAGCATCCAAAGGAATGGTTTCATTACGGCCTCAACATACATATGTGTCATTAAACTGTGTCCCTGTTTGTTCCCCTACTTACTGTCCTCGTGTCCTCTCTCCCTTCCTGCTGGATCCTGTTCCTCTCCCAATCGATCCCACGCTCTGCTTTATT
GAAAGCAATGTATAAAATAATGTATGTATGAAAACTTCACAACAGTCACTCTTGTAAGTGCTAAGTTTTGAAGTAGATCCTGGAAACTCATGGCTATAACATTAAAGTAAACATAGTGTGGAGTGGGGGGATCCCCTGGCTGGCTAGTCTTCTCATCAATACCCGTGATGAATAAATGGTATCATTTATAAGACACAAAGGTTGCC
TCGAGTCTTATCCCATCTTCATTCTCCTGGCCCTGCATTTCAGGTGTAGAACTGCCGATAATTAATTTTCGCACAAAGTTCCTCAACACAAATGGTGCTTATTAAATATTTATAAGCTTCAAGTCTTAGGAATAATTTTTTGGACAGATACATTCATTGAGTGAGTGAGTGAGAgtgtgtgtgtgtgtgtgtgtgtgtgtgtgtgt
cagaggggaaaccagggagggggataacactggaaatgtaaaaaattaaataaacaataaaaaaCTTAAAAAAAAGAAAATTATTTGCTTTACTAAAAACATTAAATTCCTCTATAAATAACCATGCTTGAACTTCTCATACCACTGCATTAATAAAAAGTGACAATTACAATGTAATCTTTCAATAATGCGTTTCTTTTCAAATA
ggtgaaaagaaagaacccactcctacaagctgtcctctgatcgtcatgtataagacatggcacgcacatgtccacacGTCAACTCACTACAGTGATTTGAATTAAAAATGGTCTCACAGGCTCCTGTGTTTGAGTGTTTTGTATTTGTGAGAGGTTCCCAGTCACACTCTGTGAGCTAAAGTGGATTATCACACCTCATTTATCTT
CTCTGGAGGCTTCACTTTCTGAGGATTCATGAAGAAAACATATCTCTGCAGGTAGGAAGAATTCCACAGTGTGACCATTAGCCCACGTCTCTCTCCCCAGATTAAAAATAAAACCACACCCCTTTCTACATTTTCGTTTAAGGCAGCCAAGACCCGTGTTTTAATTTATGGTCCTTTCCATTGCACTCTGAAATTTCCTTTGCACT
gaactttatcagagcagtggaaaactaaccaCAATTAAGGTCCTGCAATTCAGTGGCTATTGCAATTTTATGCTTACCCACATAAATCACATACCCCCCCATTAAATACTCCTTAATTCCTGAATGGCCGTAATCTTTAATGCTGAGGTCTTCACTGTCAGGCATCACACCAGTGCAATTGGTACTCACTCGGACCCGGATGACAT
TTATTTAAATCTGGCTTCATAAAAGCCACTCACCACCTTCAGACTGTACTCCACTTTCACTGACCGTGGAGCTGGTGATTAGGAAAGGAGGCATAATAAAATTAAAATAggagaaggataggcagtggtcaaggcaattcttgcacaagcagccagtgtgagttctgggtctcagttccccagaaccatgtgagggctgagaggtc
ATTCTCTGGCCAGGTTAGACAAAGAAGAATAATGAACACCCTGTGGTGGGAACAGAGGAAGCTTTGTCTCTGTAGTCTACATCTGTGAGGAGGATGACCAATTAAAACAACAGACTTAATCAGATAACACACAAGATAGTAAATGTTTCTTAAGACACAGGAAGCAATAGCAACAGGAAAAATGTTAGGTAAACTGTAACACACCA
AACAGACTTAATCAGATAACACACAAGATAGTAAATGTTTCTTAAGACACAGGAAGCAATAGCAACAGGAAAAATGTTAGGTAAACTGTAACACACCAACATTAAATTTTTCTGCTTGACAAGAGACTCGGTTAAAGAAAGGAGTTCGGATGCTCCAAATTCAGGTCTCAGAGAATAAATTCTACAACCGAAAGTTAGAATACAAC
TTAGAGCTGTAGTCAGTTAACATCAAGAGAGACACATGCATATAAAGATATTTAGTATAAATATGCATTCTATATACCTGTTTTTAAAGATAAAGTGCTCATTAAACTGGGTCAAAGGACAGAACTCTCTGGATAAGGGAACAAGGATACATGAAAGCACCTGACAGAGCACAAGACACAGAGATCTAAAACTATCTGTCAGAGAA
TGTCCAGCCTCTGTGGTTGCATTAAGTGGGGAGGAGTTAGAGGCTAAGGGTCTGTCGCAATGTGAATTATTAGCTCTATACCTGTTACAGTTACCACTACATTAAAAACTGGCATTTCTCCTCTCTGGCCCTACACTATTCAGTCCCTAAACATGTATTGAACGTAAAGAGCAAGGTGCCGAGAGTGATCCTGGCCTCCTTGTATA
TCCCCATATGCTTTAGTTATGCCTCACAGAGCGCATGCAGCATGGATGGTATATACAGTCACTGACAGGCCTGGGGAATATTCTACGGCAAGTGTGTACCATTAAAACACACAGAACAGCATTGCCCTGTCCTCACAAACCCGCACATCAGCTTTCAGGGTGACCTCACCAGGAATGCAGCTCTCGCATAGCACTATGGAGAACCT
GATAACTGATCTTTAACTCTTCCTATTGAAAACAAATAGCGGTTTAAGAGTTTAACCTCACCAGACTTTCTTTTCCATATCTCTGTTGGATTCCGAGTTAATTAAAAGTTAATATTGCATCAATTAACAGTACCTGTCTTTCTTTCCATGGGTAATTAATTTAGTAATGGACATGACATTTCTCCTGAAAACAAGACAAATAATGT
TGTGTCTGGCTATCTAGCTAGCTGTCTGGCATGTTCTGTGCAGATCCAAGTAGGAAATTTCCTAGCAAAGATGATCACTGACTTGATTATCTAGTCGTTTATTAAATTTACTAGATTATCCAGGCAGTTAGCCCTCAGGGGCTATGACGTTCTGTGACACAGGAAAAGCAATGTGCTGGGACCCCTCCACAAATAAGATCGTTTTT
AACAAGTTCACAGAACTCCTACAGAGCAGAGTAACAAATGTCAGTAGACAGGAAGCTGCTGCATGAATTGTGAAGGGAATGGCTAAGAAAGTCTCTCTGTATTAAATCAGTGGCACCTTTCCCTGTTTCCAGTAGGTTTAGACTCCAGCCGGCAGGATTGTGTAAGTCCGACTGGAAACCTGATCCCCACGCTCTCCTCTCCAGCA
agacttctggcctccagaagatggaaggagtccatttctggtaataatattgctaagcctaggagaacttgtttagggcagcccCTAGATACTCACCAGCATTAAACAGTTAGCTCTGGAGGACAGGAGTGACAAGAAGTTTCAGGTTCCCTCAGCCCTATTCTTCTACCTTGATTCCTTGGCAGCCTTGCTATCTACCGAGCTGC
gtgagtttcacgagagtcagggctacacagagaaaccctgtcttgaacacacaaaCAAAATGTCTTTTCTTTATGAAACCTATCATACATATAATATATAATTAAAATttattataatagtccagatgtgatgacatacctgtctcaaaagaatataaagaaaaattgtggtatatacatatagtgaaatattagtcagccataag
AGAACCTCCTAGGATCTTTGGAGTTAAGGCTTGACAGGAGGAGCATATAAGATACTGCAATCCCATCCCTTTTCTAGCTCTGGGACTGCCATTGCAGACCATTAAAACAAAGCTTATTTAAAATCATCTCCAGTGGTTAAGTGGCTTCCTCTCAGGCTTTCCTGTGAAGCACCTGGAAAATCAACTTTATCTAGCTCACCATAAAA
AAGGCAGAGCACATAAAGGCTTGGTGGCAGAAATAGTTAAGTGGTTTAAAAAAATTCAAATTGCATATGACTGAAGGAACAACAGGTGACCTGGAGAATTATTAAACTAAAAGAAAGACTGAGAAGCTGAAAATCCTAAATAGGCTCAGTGGTTAAGAACAGTTACTGCTtgtgttggcttgaatgaaaatggtcccaattgactc
AGGCCTCTACCCTGGCAATTTGTAAGAACCATTGTGTGGAAGAAACCAAGGCTGGGGTCATGAAGGGGCTCACCCAAACCACTTTTTATGTTCATCTCCAATTAAAATTGGGCTAAGGACAGGGGGATAAAGGGTACACACATATGGAGCAGTTTGTATGTGGTGTTCTTAGGTTGTTTTTTGTTAGGCTTCTTGGCACCAAGAAC
tttaactcagtggtagagcgcttgcctaggaagcgcaaggccctgggttcggtccccagctctggaaaaaaaaaaaagaaaaaaaaaaaagataTCCAGCATTAAATCAGTAGTTACCAAAAGGCTACTGGGAAACAGTTAGTTCTGAAACCTTAACGTTTAAATTTCGTGACTAGAGTTTTAGTACCGAATTCCAAACATCGTTG
TCTGCTAAAGCGCTGTCTGAATACAGAAACAAAACCTTAAGCCCCTAAAACTGTTCATCTCGGGTTTTCACATACCTCGTCATGTCTGAGAGAGGATGAGATTAAAGCATTAGTCGTGGTTTTGTACTCCAGATGCACTGTATTTCATATGATGTGAGGGTCTCTGTCATCTTCAGCAGCGTGAAGCTTACCGGAAGTGCAATGTA
AGTTAAATTTAAGGGCCATTAGTGATGACAGCACTGGGTCTGGTGTGTGGGGGAGGGAGACCTTCATGATCGCTACAGCTCTTCCAAAATAAATCATGTGATTAAAGTAAATCtgtgtgtgtgtgtgtgtgtgtgtgtgtgtgtgtgCGCGCGCGCGCGTTTCAGAAGAAAAAGGAACAAAAACTTGTATGTCTTAAAAGATGGAG
TCCTCGCTTAACGTTAAGCGGATAGCAGTGTCCAACTGTTCAAAGCGCCAACCTCCTTCGCCATCGAATTGCAATAGGTGGGTGTGGTATTTCCTGTGTAATTAAAACAAAGTGTTATTCGTCATAATCTTAAAAGTCATTTTAGCTATAGAACGTTCTAGCTGATGCTCAAAGGCAAATTTTAGTAAATGTGGCTAATTGACATC
ttattTTTTATTTCCTATGATTCCTTTAACTTGATAATTTTAGAAATACTAAGTTATAGAATTTTAACATTCACCCCCACCACTGCATTTTAAAGTAAATATTAAAAGAATTTTGTAATCATACCCTAACCATAACCCACTCTATAATCTTTCACAGTACATTCTAGTGTTATGATAAATAGTTTTTAGTACGGATCAACCATCGG
ATTGACTTGAAAAGATGACTTGAGAACAAAACCACAGCTCCATTTTTGCAGACTCCAATTTTCAGAGGAGGAAAAAAATGACTGCCCACACTGGACAAACATTAAAGGCAACATTTCCACAGCTTTGGTGCTCTGGCTTTAATTCTCCCATTGGAGGAAGACCACGCTCCACACACCCACCTTCTCCCTTACCTGTATCATTATTA
AACCTGGCTTTAGGTACAGGAAGACACAGAATCTTTGTTTTATTACCATGGGTGCCTGAGAAAAACAAATGATCAGATCAATTACTTAATTCTTTTGTGGATTAAAAGAACATGGGTTTATCTTTTAGAATGCAAAAGGTCAGCCAGCACCTTCGACAGAATAACGTATGTTGTTAAATCAGGAGTTATCTTTATGGTTTCTTTCT
ACGTCAGTGAACTCAGGACACTTGTGCATTTAAATACCAAGGTCTTTAGACGCTACATGTGGTGTTATGGTTACTCAGTAAGAGGACTGTAGTGTGCTGTATTAAACACAATTTAAGCAAAACCAAGATATCAATAATGGGAAAAAATCATAAACCTCTACTTATATGATTACGGTCTAATAATGTCTATTCAAATGAAACCACAG
acagccattgttggactaggtagaccacagcctgtataccactgtaataaatccttcatatatatatataTACACATACTTTAATTGAATCATTTTCCTAATTAAATCAATATCTCTATCAATCTCTCTCTACCTATTTCTTAtctatctgtctgtctgtctgtctgtctgtctATGTTCCATTAGTTTTGTTCATCTAGAAAACC
ATGTTCGTGTTTTAAGTAATTGTTAAGCAAAAACGGAAGGAATGGGACTCTGTAAAATTGTAAGGTTAAACACAATTCCCCCTGCCTCTAGATGCATATAATTAAAGTGAACTGATTGAAGGCAAAATCATTTAAAAATTAAAATATAGATCACTCCTGCTTATTTTTTTTCTTAATTAGGTTGGAGTTGACATTTTTGCTTAGGC
AGGAATGGGACTCTGTAAAATTGTAAGGTTAAACACAATTCCCCCTGCCTCTAGATGCATATAATTAAAGTGAACTGATTGAAGGCAAAATCATTTAAAAATTAAAATATAGATCACTCCTGCTTATTTTTTTTCTTAATTAGGTTGGAGTTGACATTTTTGCTTAGGCAAAAATACATTTCATAAGACAAAATTTCCTAATGATT
GAATCTGCACACAGATAGAGAAGTTAACTACACATGAGAGAAAATCAAATCATAGGGTTTAAGTTAAAATTAGATTTTATTTTACTTATATTACTATCTAATTAAACTAATATAAAATCCAATGCAACTGAAAGTTGAATATACTAAAAGCACATTTATCCCAGGAGCCAGGTGGGTTCTTAATTTTTTATATTAGTGTATGGAAT
GACCAACAAAGGGATAAATGTAATTTTCCTTAAAAAGCGTATATTTCCCAACCAATACTGAAGAAATGCAACTTTTTTATCCTATTCCAGGGAGATTAGAATTAAACTACACGTTCTGAAGAGAAAAGTAACAACCTATAAACAGCATGTTACAACAATGTCTATCTTCAGAGTACGTTAAAAATCCATAAGACTCTCCCGGTGGA
TTATGTCTCACAAAGCCTTAAAACCAGGTCCTCGAGTTTACAAAATGTTTTTTGGCACTCttttttttttttttttttttttGCAATTAAGATGCAGGATATTAAATAAATTATTTTCAACAGGATCAAAAACTAGAGTTGAGTCCATGAATCTTCTGATCATTTAAAGTCAAAATGAAAGTCAGGAAACCTGGATTAGTAAAACT
ggagagagggagagaaagagggaACTGTTTCTAAAGTTGCAGTGCATTACATTTTGCTTCATTTTCAGATGCATTCATATTTTAAGCAAATAGGCAAGAAATTAAAGTACCTCTTTGTATGAAGACATAATCCTCTCAATCGCGTCAGCTCCAGAGGCCAGTAAATTCCGAGCAGTGGTAAAGGCCTCTGTCCGATCGCTAACCAT
CGCTAACCATAGCCTGCTTAGGGCCATCCTCCAGATCTACAAGAAAAATCACAGAACTATTGAGTTTTTTCCCCCCAAGTTGCTGTCTTATTTTATACCAATTAAATGATGGCTAAAATAACGATATTTCATAACTATCAGCAATTTCCTAGAACAGTGCttaattattatattattaaatgtaataaaCACCATGTGTGTATTCA
TCAAAATTCTGCTATAGGTTCACCCCTAAGTTTTTGATCAAGTAGTTTCTAAAGAAGGGGGATATTTGGTTTTTGGAGAACAGAAAATCCTTCTTCATTAATTAAAGCCATTCTTGCACATCTGTGGGGAATGGGGAGGCTGGTTCAGGGCCCCTGAGGAGTCTGAGATCCAAGTTGCTTAGAGAAACCACTATAGTGATTACGGG
CaaaaaaaaaaaaaaaaaaaaaaaaaaaaaCCCAAAAAGGAACTCAAGACTACTTTGTTAGAATAAACAGCTAATGACCCAGTTTTAAATAGGGTTCTTCATTAAAGAAAAAGACAGAGCTATAAAAGTCAAATTAGCTGACTTCAAATGGTTTACATCCCATGAATCAGGTTACACTGATTTAAGCCCAATTTAATTCAGGCAGG
TTTACATCCCATGAATCAGGTTACACTGATTTAAGCCCAATTTAATTCAGGCAGGTTTTTTAACCACAAGAATAAGGACATTCTTAGTACATAATTAATAATTAAACCAACATATACACAATTAGCAATATCCTATACAATATTAAATGTTTTAACATGTTTCAATTATCCTATATCTAGTCAATTTGTAGCTTTGTTTTTTTAAA
TTAATTCAGGCAGGTTTTTTAACCACAAGAATAAGGACATTCTTAGTACATAATTAATAATTAAACCAACATATACACAATTAGCAATATCCTATACAATATTAAATGTTTTAACATGTTTCAATTATCCTATATCTAGTCAATTTGTAGCTTTGTTTTTTTAAAAAAAACAAGCTTAACTTTATTTTACAATGCACGTTGTTTAC
TAATTAGGGTAGGCATAGTGTGTATTAGAATTACTGAAGCCAAAATACAAAAGTAAAATTTAAATGGTAAGATCTGAACACCAGATGCTACCTTTCCAAAATTAAATCTTATGATCATGGCTTAGATTCTGCAAAGACACACCACTTTTCTCTTTAATATCAAACATTCTACATTGAGCTTAAGTGTTGCTTTAATTCATCTGTAA
TATGGTCTTACGCGTGAAAACACCACAAACATCTCTAATGCCTATAAAACTGAAAACCACATATGAGTTACTCAAAAGGATTAGAGAAGAGAAATAAGCCATTAAAGAAATGCAATTCATAGTTCAATTCAGTCTTCCAGTAGAGAAGACTGAAGACACTCCTGAAGCACCCACTTCACCCTTTCACACGCACTTGACCCATGTGA
AACACGGAAGAGGGAGCTCTTTCCACAGCCATTTGGACCACAAATGAGAACGTTGGCCCCAGATCGAACCTGAAAGACAATTATTCTTTGAATTAACTAAATTAAATGAATAGTATGTGAGGTATTTCCTTAGAGTCAAAGCTATCTTTGCTAAGTCTTAGCTTCTAATTTTACTTGTAAATGTGGTGTTGGGCACAACTATGGAG
CCACGTAACCATCAAATGTTCATCTTACCAGTTTTCGGAAGACAGAGTGGATTGTCTGCTTTTCTCGTTTATTCCCATTGTAAAAGGCAATTTCTTCACTATTAAACAAAATAATGTAGCAATCAATGTCAAGTTGTCTCACCCTGACAGGTAACTGAAATGCAGTGCTCAATGAGTCAGCTTCTCTATGTGAGTGGGCATCTTgg
ttcactcgcccaagcctgcagtacagtggaaggaaagaactaactccacaaatctgtcctctgaccaccaaaagcactcagtagcaGACCCCTCCTCAATATTAAAAAACAAAAAAAGGTAATGATAAATGGGCACTTGTCACTAAGAGAATATCTGGCACAGGCCAAGCCAGTACCTAGCTAAGAGCAGACAACTGACTGGATCA
CACAAACACTTTTCACTAATTATACCCACTATCCCCCCCCTGCCTCCCTAGAGCAAGAAACTCTACATAGAAAGTCAATAAAAGGAAGGGAAGAGCAACTATTAAAAGAGTAATCTCCTAGGTAATTCTGTGGCTTCCTACAGTGTAGCCTACATAGTATTACATAAGTACTAAAACCCTCAGAATTGACTTGAAGTTGGCAGATA
ATTAACCACAAAATGAATAAAAAGACACACACATAAACACATATAGGTACAGAAGATCAATATATTGTTACATGGTTTGCTATAAATATTTAAGAAAAACATTAAAATTATTCAAGTTAGATGTCAATGAGACTTAAAAAAAATTCTTATCACCACACATATTGGAGAAAAGAAAACAAGGCTCATGGGCTAGCCAACAATTTATC
AAAACAAGGCTCATGGGCTAGCCAACAATTTATCTTTATAAAATACTTCTGAAACTAGCATTTCATTCTGAATAAACTGCTGATATTATTCTAAGTTTTTATTAAAATTAGTTGCTGCCGAATCTCTCTTTAACATTACTTTGCAACAATAAACACATGCATTTTCGGTGTATGCAATGCATGTTTAAATACTTCTGGTTATTATT
AATGCAATTCAATATTTAATACATAATGTGTGGAACTCTCACTATGTATAATAATTAGACTGTAACAGTGCTTAGATCAAGGAATATACAGAAATAAATAATTAAAGTTCTTAAGAAACTTGAAATGGAGATATTGAAAATGATGACTATTAACCATCAAGTAGGAGGAATACTCCTCAGAACAAGACAGCACATCAGGATAACTA
gacaaaacaaaGacaagcaaacaaacaaacaaataaaATTTCAACTGAAACATATATAAGGGTTACTGGCtaaaaataatatttataatttGAGTCAGGAATTAAATTCATGTTTAAAACAGAATGCATGATAGTACATAGAAAGATTATAATCAATTTTAGAATGTTTCTCTATTGTGGGTTTGACACTTTATGAGCTACACATT
acagaaacacaccacacacacacacacacacacacgtactcacacttacgcacacctacacaggcgtacatacacaGTTACTTTCTTCACATAGGATGATATTAAAAAGAGAAACAGGAAGTCCCTTGTCTTATTCTATGAATGTATAATTTGAAATATAAATTAAAAGGTTAACCTGTAAGAAGTGCTAGAAGTAAACAGACAAG
aggcgtacatacacaGTTACTTTCTTCACATAGGATGATATTAAAAAGAGAAACAGGAAGTCCCTTGTCTTATTCTATGAATGTATAATTTGAAATATAAATTAAAAGGTTAACCTGTAAGAAGTGCTAGAAGTAAACAGACAAGAACACTTGTCTGAAAGCAGGCCACAGAATTCTTATAAAACTTTTTTAAGACACTAATTTCT
AGTGTGAGTTTTATATGCTACTTTCCAGATTATTCTAGAAACACTTCACTAGCCTACCTCACAATTACATCAATCCTTCCAGTTTTGTTTAAACTAGCTTATTAAAATGTTCTTTTAAACTGTTTCCAACTTTGGTTCTTGTCACTTATTAGTTTCTCATTTGGAAGGTCTAAAAATTATGTATGCCCATCTGTGAGCTTTATTAA
TTAAAATGTTCTTTTAAACTGTTTCCAACTTTGGTTCTTGTCACTTATTAGTTTCTCATTTGGAAGGTCTAAAAATTATGTATGCCCATCTGTGAGCTTTATTAAACTGAATTAATTAAATTTCTCAAGGAAACTTCTCTTTTCTCCTCCCAAACCTGGACATTAAAAGTCTTATAGGGCCTAGAAAATAAAAATAGAGACCAAGG
TAAACTGTTTCCAACTTTGGTTCTTGTCACTTATTAGTTTCTCATTTGGAAGGTCTAAAAATTATGTATGCCCATCTGTGAGCTTTATTAAACTGAATTAATTAAATTTCTCAAGGAAACTTCTCTTTTCTCCTCCCAAACCTGGACATTAAAAGTCTTATAGGGCCTAGAAAATAAAAATAGAGACCAAGGTAAGAAAACCACTT
GGAAGGTCTAAAAATTATGTATGCCCATCTGTGAGCTTTATTAAACTGAATTAATTAAATTTCTCAAGGAAACTTCTCTTTTCTCCTCCCAAACCTGGACATTAAAAGTCTTATAGGGCCTAGAAAATAAAAATAGAGACCAAGGTAAGAAAACCACTTGGGTTTTAAGCTATACTAATTTCTAAGTTAATTCAAAGAATAGACCC
TAACCAAGGGCTACAGGTGTGGGGCAGAAGTAGAACATGTGCTTCGTTAGCATGTGCGAGATTCTGGGCTACAACACCCAGGAATTCCGGTAAATTACAGATTAAACCAAAGGACTATTTGTCTGTTTTAAATATTTTAGCTTCCTTGATTCTCACTGGGGTGATCTAGTTAGTGGTGGTGGAAAGCCTTCCTCAGGCAGCTGGGA
AAAAAGGGCTTTACAGCATGCTCTATTTTCTTGACAAAACTTTTAGGAATTATTACCTTATACCGATGGGAAAAAATGAACAATTTTTCCTTAATTCTTGATTAAAAGGAAATACTGGCCTTTAAAAAGCTGAACTACAAGGGAAAAAAATGGAACAGTACAAAGACATTGTTTATAGCAATGATTCTATTATAAGAAGTAATTAG
TTAAAAAGCTGAACTACAAGGGAAAAAAATGGAACAGTACAAAGACATTGTTTATAGCAATGATTCTATTATAAGAAGTAATTAGGGCACTACAAAAAAAATTAAACAAAACAAAAAACCTTGTAAGTTTCAGTTAAAATTGAATCAAACTACAAAAAACCAACAAGCTTTATTAGCATTGCCCAAGCTGTGAAAGACCTGAAACT
gtccccagctccgaaaaaaaaaaaaaaaaaaaaaaaaaaGCCCCAAAAAAAAAAAAAAACTCCAAGAAAACTGTGGAAAATAATTTTTTTCAGTTTTGAAATTAAAATTTAAAATGAAATACTAGGCTAACAGAATTATAAATTGGCTTATATCCATCATCATCAATTAAATTACAAACCACCTAGTCTTGGCAATGCATTTTCTA
GAAAACTGTGGAAAATAATTTTTTTCAGTTTTGAAATTAAAATTTAAAATGAAATACTAGGCTAACAGAATTATAAATTGGCTTATATCCATCATCATCAATTAAATTACAAACCACCTAGTCTTGGCAATGCATTTTCTATGTTACTAAGTATATAGAAAATAAATTCAATAAAAAATAGATACCTAGTACATAAAAATTACTGA
TACTTACAGATCGACTAGCTGAAGTCATGAGAAAGAGATTAATTTGGACAGGGAGACACAGAAAGATCTCCACATTGAAAGTGACAAAGTGGAGAAAGGTATTAAAACACAAAGAACAGCAAGTCTGCGTGCACACACCCAGTGCTGGAAAGGACACTGGAGTGCACACTTGGCATCAAGATGCTGGAGAAAGAACACAGATGACA
AGAGAAGGGGGTGGGGCTTAAGAGATGTAACAAGGCAATAATCACTTTGGTGCTTATTAGTCAACTCTAGAAATAATTTTGAAGAAGAAAAAGAAAGCAAATTAAACTTGTATGTAATAGCCTATATGATAAGGCTATATAAGAATCACGTTCAAAACTATACTAATAGTACAGATGTTAAAGCCAACAAACTGACACATGGATAA
TGATGTTTCAATAGCAAGGCTGATGCTGTGCATATGAAAGCTGCTATTTGCAAGGTACTACATCTAAAACCTGTGGGACCAATCAGAGTGGTCACTTACAATTAAATGATCAGGTAACATCACAACACCATGGGGTATAGCACTAAGACCATATTAAGTTTCTGTTTAACGGTCAGAGGCCCCACACTGTCCCTGTCTTCTCATCA
TCGGGGCTCACTCAGTACCACCGATAAGTTTAAGATAGTGGTAACGGCCACTCAATTCTATGATAAATATACAAATAACTATTGGACTTAAATGATGACTATTAAAATAAGGAGTGTAAATAAAGCTACTAtttaaaaactcaattggtgaatacagaattagaggatctgtgatcagaaagatcaaaagatacctacagattata
TTATCTTTTCATAACATAGTTTACCTCACCTCTATAAACGAAGCAACAAAGACAAAAATATGTTTCAAAAGAACATATAGCAATTGCTGGAAGGAGATCCATTAAAAATCAAAGCTATGTGCCCTTCCCAACTTACTATGCTTTATAAGGCTAATTTACGGTAAGCATAGGTCATGCTATTTCCTGTGATCTTAGACTGGCAGTGT
CTTTGatattaattatttttattataaaCCTAAGATAATGTAATTTATTTGGTTAAGTCTTTTATACCTAGTGTTCTTGAGCATTTTCTTCTGTGTATATATTAAATATCTTTCTAGGAATTTTTTTGTGGTATTTTAAGTGGCACCTATTTTGTTTTCCAAACTGAATAGATTATTTTTCTGTTCCTAATATATATTTTTAATTT
TATTAAGGTAAGTGATATTTGTTTGTTGAGTCAAAAATAAAATGTGAAAATTTTAAGTACTTTAAATTTTTTTAAAAAGACAGAAGAATAGGGCAGATAAATTAAAAATGAGATTAAGAAAGCAATATTCTTGGGACAATATTATTGTTCTTTTACATTAATAGACTACTCTGGACAACCTAGATAgaattcagagatttgcttga
ctcaagaggcagatgctctaagtttaaggccagcctaggctacatagtgagatccggtcgcaaacaagcaaaaAAATGTCAGTCATTCATTCTAGGTAATATTAAAATTAATTTCCGAGGGACTTTAAAGCAACTACAAATGACCAGTTGCATTATGTTGTGAAGATACAGGAAACTAGATGTCTGGAAGGTAAAAACTCTTAAAT
AGTACCCTTACCCCAAATAATCTTTAAAGAAGTTGCTTTGTTTTGAATTATCTACTAACTTTATGTCCCTCAGGAAGTGCTACACTGACTTGACTCTTACATTAAATCACTAGGTCTTTAATGCTttttggcttttcaggatggtatctctatattgcctggctgtcctggaacttgtatattcagaccaggatggccttgaactc
AGTTTTGGGATTAGTTGGAACTAATGGTATTGGAAAGTCAACTGCTCTAAAAATTTTAGCCGGAAAGCAAAAGCCAAACCTTGGAAAGTATGATGTATGTATTAAATATTAAGGAAATTAATATGCCTCAGTCGTTTTTATGAAATTTTTATGAGTGATGGGTTTTTTCAACGTTCTTATTTTAAATTAGTTTGTGGAGTTCAGTT
agagctaaaagaaaagtaattcatagctaattcacatttcggtatttagatattcagacaAATCACTGGACAGCAAGACACCACACTTACACTAAGTGAAATTAAAAGATAAAAGGAAAGAAAGATATAACAGGAATGAACTGATCTTATGAAAACTAATGATTAAAATAGATTAGTATGAGAGAGGGTAACAAGTGATAGCATGT
ATCACTGGACAGCAAGACACCACACTTACACTAAGTGAAATTAAAAGATAAAAGGAAAGAAAGATATAACAGGAATGAACTGATCTTATGAAAACTAATGATTAAAATAGATTAGTATGAGAGAGGGTAACAAGTGATAGCATGTTCAGTTAACCAAAGAGAGACAATAAGTAAACACTTGTGGACGTACCAGTCTGTGTGTCGGT
GGCATTTCTGTCATAAAATAGCCTATGGCACCCTTAACAAACTAGGATAACCAAGACAAATGCATTTATTATCAGAAAACTTAAGTTGTGTGGACTGTTTATTAAATGCACTGGTATTCCTCCCAAGTTTAGGCTAGTATTGGACGGTGAGAGAGAATTGTTTCTCTCTTAACTGTCACAGACCATCTTCAAGACAAATTTCTCTG
TAATTGTGGTTTTTTCGCAGGAGAAGTACCAGTTCTAAATGTCAGTTATAAGCCACAGAAAATCAGTCCCAAATCAACAGTGAGTCATTTTAATTTGACTATTAAAGTGTGTATTTGTATGTATGTATGTGCACACACCTTTAGTCTTTTGCTCTAGTCAggggctagttcattagctcagtagtagagtgtatgtttagcatgag
ATGTGCACACTTGAGCACCAGAATCAGTACAAAAACCCTCGTGTCGTCAGCTGATGAGTGATAAGTAACTTAAAATATAAGGTTATTCAGCATTAGGGAAATTAAATGCTGGTAAATAGTTTCAAGTATAAACTTGACAAGGTCATACTGAGGCAGTCAGTAGTCCTTTGAATTCTGAAAGTGTGACAGTGAGCTTCTCACTCACA
AATATGCTGCCTTCTGTACCAGGAACTTAAAGATGGGATTCATCCATGTTTCCCCAAATCCCATGTTTCCCCAAGAATATGGCAGTCTGACAAACCATGCATTAAAGCATCTTACAGAGAGCATTCTGTGTGGCCACAGATGCTCTGGTCTTCCTAGGCGACAAGTGCTCACTGTGTCACTTCTTTTTTTTTTAGGATGTAGAACA
GGCCCCACATACTCTGGAGCTTGAAGTATGATTTTCTTAATGTGACATCGAAAGCCAGTTGTCTTGTGAAGTCTTGTTTAAGAGCTATTCTGTTCTTAACATTAAACCTTTGTGCATACCACACTAACATGGAGACATTTCAAATATCACTTACCTCCAGATTATCACGATCTGTGGGGAGATTTTCAGTTGTGTATTATATTCAT
AAGGACTTACATCCTTCAGTCATGACAATATGAAGCTACTATGTTGTAACATTGAATGTCCTTTCCCTCCTCAGATGGATTATGAACGCCAGGTGGAATCATTAAAGGCAGCTAATGCTGCAGAAAATGACTTCTCTGTGTCCCAGGCAGAGGTGTCTTCCCGCCAGGCAATGTTAGAAAATGCATCTGACATTAAGGTGAGGTCT
TGTTACTTCTGTCTACTTTTAGTCTTTGCAGTTGTTTATTCTGATTTGAGGGACTGTGTTTGGGGTGTATGTGTTTCTGTGTGACCATCACCACAGATACATTAAATATTTTGAAGAAATACAGTGTTAATAATGGGAATAGTAGTGTAGCAACTAGAGTTTGAAAATGACTGATAGAGTCAAGTGGTAGGAACTGTCTCTAAAAT
CCGGTGTCCTGGCTTCTCACCCCAACAGTACTGACGTCCATATCATCAACCTCTCACTCACCTTTCATGGTCAAGAGCTGCTCAGCGACACCAAACTGGAATTAAACTCAGGCCGGCGCTACGGCCTCATTGGCTTAAATGGAATTGGTGAGGCCCTTGGGGGTCCAGTGGAGGAGGTTTCTCTTTCTTGGTTTGTCTGTCACTCA
GGGGTCTGCACCAATATCATCCACATGCACAACAAGAAACTGAAGTACTACACGGTGAGTGGGCCTTGGTCTCTGGGCTCGCTAAATATTTGAATTTGTTATTAAAAAGTAAAATAACCCTTTAAAGAATGTCAACCCAGTATATTTTAGTCCCAAAACCTTTGCTTCTTTCTGCCCATAGGCCACAGTTGGCAGCTGCTTtgtgt
ggggttggggatttagctcagtggtagagcgcttgcctaggaagcgcaaggccctgggttcggtccccagctccgagaaaaagaaaaaaaaaaaaaAAGAATTAAAAAAAAAAACAAAATCCAAAAACCTTGTACGCACATGTCCCAGTAGgccagctgtggggactcacatctgtaagctcagtccttaggaggctgaggcagga
AGCTAACTCCGGCTTCTTCCTCCCTCTCTACTCAATTCTAATCACCCACCTTGGTCTACCGGCTGGCATAGCGGGGCTCCAACAGGGTTACCACCTGCCGATTAAAGCTCCCTCAGCTCTGGTTCTGCTGGTGACTGATTAGAGAGCCTTCTGAGCCTAGAGCTCCCGGGCTCCGGTTCCCTTTCTGGGTCCCCAGCAATCTTCAA
cggcgcgtgctggggccgcatcctactgagtcacctccccaacccTTTAGGATGCTTTTTTTGTGGGACAGTCTGCTATAGTTTTATTCTACTCCACCTTATTAAATAATAATAAATAGCAAAATGTCGCTAAACAAGCCATAGAAGAACAGCGTGTGCGTCCTTTCTAGGACATTGGTGTACCTTACCAGACCAGCGGCCTTGGT
TACTCTGGGTCCATTCTGTGGAGCCCATTAGAATCCAAAGGTAGGAATATACAGATTTTTCCAGAAAAACGGACCCGATGGGGGTCATGGTTTAGTGTAGATTAAACTACAACAGACCTGTGAGGCACACGGCAATTTCCGCATGTGGGTTGGATGTGGTCTTGGAGGTGTCGTGGTGAGGTTTGAAAATCCAGGCTAGAGCTATG
GGCAGGAAAATGGTGGTTAGTAACCGTACACCTGCTCCCACTGCGTTCTAGCAGCAACAGATCCGCTTCTTTGAGGAAAAGAGGTAACCGCAAGAACCAGATTAAACAGTTAAGACTACGGCGCCACACCATCGAGGTGGTGGTCGCAGCAAGGCACATTCTTCCTGAGGCAAATGCTGATAAATAATTCCTACTGCGCATGGGAA
TTGCCCAGAAGCCCCTGGGCCAGGCATCCCAGCAGGGATTGTGGGAGGTCTCAGTCTTAGGCCTCTTCTCCCACTGTTGAGGGAGTCATACTTATTTTCAATTAAAAATAGCTAATGTTTGCTGTTTCCTTTCCCACATTGTCTCATTACCCCAGAGCTTCAACTCTCTGCCTCAAAATGTTCCAGGAGGCCCAGACCCACATACG
CCCTGCCCTGTACAGGACGGGTCATAGCTGTGCCACACCTGAGAGGCCCTCTGAGAACTCTCAGGTCATTGGGTGATGAGTTCTGCCTCTTGGAGACTATATTAAAACATCCTCGGCATTTGTGAGTGGCCAGGTGGAAATTTCCACCATTGAAACAGAGCCGGGTGTAAGCAACATTACACTTCAGAGTCTGCCTCCTGAGAGAG
GACTTCGGTTTATGAATATTTACAGTAAATTCCGTAATCTTATAAATTTACAGAAAACACATCTCTCATTTTTACCAAGGGGGGGTGGTATGTGTGATAAATTAAACTACACTCTGAAGTCAGTTTGAATTTCGCTTCTCTGTTTCTTATGGTTCCAAGTCTTAGCACCATGTAAGACCATTCCAGTAAAAGGAAAAGGCCAAAGG
AGCTAACTCCGGCTTCTTCCTCCCTCTCTACTCAATTCTAATCACCCACCTTGGTCTACCGGCTGGCATAGCGGGGCTCCAACAGGGTTACCACCTGCCGATTAAAGCTCCCTCAGCTCTGGTTCTGCTGGTGACTGATTAGAGAGCCTTCTGAGCCTAGAGCTCCCGGGCTCCGGTTCCCTTTCTGGGTCCCCAGCAATCTTCAA
cggcgcgtgctggggccgcatcctactgagtcacctccccaacccTTTAGGATGCTTTTTTTGTGGGACAGTCTGCTATAGTTTTATTCTACTCCACCTTATTAAATAATAATAAATAGCAAAATGTCGCTAAACAAGCCATAGAAGAACAGCGTGTGCGTCCTTTCTAGGACATTGGTGTACCTTACCAGACCAGCGGCCTTGGT
TACTCTGGGTCCATTCTGTGGAGCCCATTAGAATCCAAAGGTAGGAATATACAGATTTTTCCAGAAAAACGGACCCGATGGGGGTCATGGTTTAGTGTAGATTAAACTACAACAGACCTGTGAGGCACACGGCAATTTCCGCATGTGGGTTGGATGTGGTCTTGGAGGTGTCGTGGTGAGGTTTGAAAATCCAGGCTAGAGCTATG
GGCAGGAAAATGGTGGTTAGTAACCGTACACCTGCTCCCACTGCGTTCTAGCAGCAACAGATCCGCTTCTTTGAGGAAAAGAGGTAACCGCAAGAACCAGATTAAACAGTTAAGACTACGGCGCCACACCATCGAGGTGGTGGTCGCAGCAAGGCACATTCTTCCTGAGGCAAATGCTGATAAATAATTCCTACTGCGCATGGGAA
TTGCCCAGAAGCCCCTGGGCCAGGCATCCCAGCAGGGATTGTGGGAGGTCTCAGTCTTAGGCCTCTTCTCCCACTGTTGAGGGAGTCATACTTATTTTCAATTAAAAATAGCTAATGTTTGCTGTTTCCTTTCCCACATTGTCTCATTACCCCAGAGCTTCAACTCTCTGCCTCAAAATGTTCCAGGAGGCCCAGACCCACATACG
CCCTGCCCTGTACAGGACGGGTCATAGCTGTGCCACACCTGAGAGGCCCTCTGAGAACTCTCAGGTCATTGGGTGATGAGTTCTGCCTCTTGGAGACTATATTAAAACATCCTCGGCATTTGTGAGTGGCCAGGTGGAAATTTCCACCATTGAAACAGAGCCGGGTGTAAGCAACATTACACTTCAGAGTCTGCCTCCTGAGAGAG
GACTTCGGTTTATGAATATTTACAGTAAATTCCGTAATCTTATAAATTTACAGAAAACACATCTCTCATTTTTACCAAGGGGGGGTGGTATGTGTGATAAATTAAACTACACTCTGAAGTCAGTTTGAATTTCGCTTCTCTGTTTCTTATGGTTCCAAGTCTTAGCACCATGTAAGACCATTCCAGTAAAAGGAAAAGGCCAAAGG
CCATTTATTTTATAAAGGCCTACCCCACCGTCAGTGACAACCCATGTGATCTCATTGTCGGTAGAAGAAGCCTCTAGGGTGCCTCTCATTAATGGGTGAGATTAAAAACTAACACAGCTCTGGTTGGTAGCCTCTGCTCAGGTCACAGCTCAATTCGTGCCTAGCTGGCGCTGTTTCTCTGCTTTCCTGACACTGCATAGAATCTC
TTTCTCCAGAAACTTGTGCGGTGCGGTGATAGCGGGAGGATAAAGTCCAACCCTATTTGCTCCAAGTGTTTGGAAAGGATAAGTGATCTTGGATGGATAGATTAAACTGGCTGAATGAGAGTCAGCACCACAGTGGAGAAGTTTTCAAGGGGACTGAACAGCCTGTTCTTAAcaccccaccccaccccaccccaGGGCCTAAAGTT
AACCCTGAATGGGTTCCTGTATGGTTCATTTGTGAACATATAGTCCTGTCACTGGAAATGCTAAGTGATTTAATCGGTCGAGCTTTTGTACTATGTATGTATTAAACAAATGGGAGTCATGACCTGAAAAGCATTTAAAGTGCTAGGGACCCAATTCTAGGAGGTCAGTAGCTCATATCCTCTCTTGCCAAGTTAATGTCATAGTT
CAAGTTAATGTCATAGTTGTGAGGCACAAAGAGAACAGCGTATAGTTTGGAAACTGTAAAATGTTATATTTATCTGTAAATAACAGTGTATACATACTGTATTAAAtataatttaaaattgcagtcaatatgaaactattgatagatttttataataattgaaatcttctgtatgtcttactcatatcatgtacagcatatcttag
ATATTATGGCCttataaaattatttataaataattcaataatgaaaatatatCCTAAAACCAGAAGTATTATCTTGTTCAGTAGCATATGTAGAAATTGAATTAAAATTGAGGATGTCTGAATTTTTCAGTCACATTGTCTGTTTCAAATATGCTCAGGTGAATGTGTCTGGTGTCCCTTATAGTCTATCTTTTGATGGTTTCCAA
TCAGGATTAACTCCAAGTGTATCCAGGCCTCTCCGGTGAACTTTAGTCCATTTGACAATCTATTTTATCTCTGCTGAGTGTCTGCCAATGCTTTTCATTGATTAAAACTAGTAGACAGTGTAAGTTGGTGGGAATATCTGACTGGAAGGAACGAGCTGCCAAAATCTTGTTTACAGATTATAAAGTTGGTAGAAAGCTTGACTGGG
GGGAAGGCAAGATAACTTAGAAGAGAGAAGATTTAGGATGGGTAGCCGAAGACAGACATTTCTCCTCTATGGTCTCTGTAATTGTTCTAGCTACCAAGGTATTAAAACTTTAACCCCAAATTAAAAACCCAAATTAATTGATAATAATTATCATTTCATTGATATTTCATTGATAGTTTAATCAAAACAGCTCTTATTTGTATGAT
GAAGAGAGAAGATTTAGGATGGGTAGCCGAAGACAGACATTTCTCCTCTATGGTCTCTGTAATTGTTCTAGCTACCAAGGTATTAAAACTTTAACCCCAAATTAAAAACCCAAATTAATTGATAATAATTATCATTTCATTGATATTTCATTGATAGTTTAATCAAAACAGCTCTTATTTGTATGATCTATTTATTAAAACTAGGT
ACCCCAAATTAAAAACCCAAATTAATTGATAATAATTATCATTTCATTGATATTTCATTGATAGTTTAATCAAAACAGCTCTTATTTGTATGATCTATTTATTAAAACTAGGTCTGTTGTAGAGGCTGCCAGAAAGCACCAGACCAAAATATAGCTCTTATGGTGTTTGGGTTGACTATGAGCTCGTTATAAGTCCATGGACATTG
GCATGGTAGAATGGCTGGGGTATTAACAAAGGAGGAGTTGTCTTAGTATCCCCTAGAGTAATGAAGTATAGACAGATCTTGCTTTTCCTTTCTCTTTACCATTAAAGGGACAACTAGGATTAGTATTCATGCTCACTGTATCTAGTTCGAGCTTCAGGATCTGAAATGGTCATGACTTCAAAGGTCATTCTCCTCTTTTTTTTTTC
TGTGTGTCTATTATACATCCCAGTATATGTGAGGGTGGCGAGGGGAGTTCATTATACCCTTGGGAAGATTGTTAAGCAACTTATTTGAAATAACTTCAGAATTAAACTTGTAGGAACATGACACTGTTCCCTGTTACTGCTTCACTAATGCTGCTGTCCTCACTGTCTCCCTATACCCACTGTCATTAGTGGTTTGGGAGATCCTT
CTGTATATAGATAACATGTAACTCCTCATTAATGTATCAATTATAACCTCATACTTTATATTTGTTCTGAATTTGCCTGTTTTCTTTCCCATCAAGATGTATTAAACTTGCCTAACATTCCTCTCCGTCCCGCAAGCCCTTTTCTTctgaggattaattccagggccatggacatacaagacaagtattctatgactaagactcat
GTCTAATAGAAGTGAGTAGAAGTTGTTATTATTATTAATGTTGGGTTTTTTGGCTTTTGAAACAAGGTTTAGTGAATACCAAATTAACCTTAAACTCACCATTAAATCAAGGATGATTTAAATTCCTGATCTTCCTTTCTGTGTCCCAGGTTCTGGGCTTAAAGATGTGCACACCACATCCCTCTATTAGAAAGGATTAATACATT
GAATTAGCCGCGGCCTCAGGTTAGAACTCTCGGAATCCAACTCTATTGTTTTCTTTAACGTTAGAACTTAGTTTAAGCATAAGCCAACCACCAGAGACCTATTAAACCATCCTAGCATATCATTCTGTTTAAGTCACCCCAGGTGTCTTAGTTTTTATATGAGTAGGTGTTCTTAAATACTGAAATAGTTTCATGGCAGTGAATCC
ATTGTCACAGTCAACATTGCTGTGATTGTCTGTCTTACTCAATCTAAATATTCATTTAGTTTGTTGAAATGAATGGCTGTGCATTGCATGTCTTTAAGTCATTAAACACTTCCCAGGGAAGGTGACCTCTTCCAAGACTGTGTTTAGCCTCTCTAATTATTAACACAATTTTCATTGTTTCAAACTTACTATGTGTGAGTGTGTGT
GAGTCCAGGGCCCCATGCATGATAAGCACAGCCTGAACTAGAGTTGTGTCCCAACTCAGCATCAAGGAACCTGGAATATTGACTATGCCATTTCCAAAAGATTAAATTGTTTCAAGAGAGAATTACAAAACAATAATAAAAGAAAGGAATTGAGAAGGACCAAACTCCTTCTTACTGGTACTTGTGGTTGATAGCCCTTAGATTAG
GGGCACCCTGACAGTGAGAGAAAACTTACAGTTCTCAGCAGCTCTTCGCCTTCCAAAAGCTATGAAGACGCATGAAAAAAATGAACGGATTAACACGATCATTAAAGAGTTAGGCCTGGACAAAGTAGCAGATTCCAAGGTATGAAAACCCCTCATATTATTATAGCCAGGAAATTGCCCTGGGGAAGGAATATAACGTTAATTAA
TTAAAGAGTTAGGCCTGGACAAAGTAGCAGATTCCAAGGTATGAAAACCCCTCATATTATTATAGCCAGGAAATTGCCCTGGGGAAGGAATATAACGTTAATTAAAAGTTTTCTATGATTCTAAATGACTAAAAGCAACCAGTGTACTAGATGATGAGAAAGTAACTGGCTCTATAACATAAGATGAAGAAACAGAGAAACAAAAA
TAATGTTAAACAGAGGGGAACAAGACCATGAAGGTATATGAGTCTTGTAGATTCATACGTTGGTGTCCAATTGTTTGATTGAAGCCCAGTAGTGTGTCTTATTAAAGCATGCTTttgtaggccagccaggactatgtagtgagatcctaccttaaaacaaaaaTCGTgggttggggattttgctcagtggtagagcgcttgcctag
ACAGTCAATAGACAGTTTTCTGTAATTGCTATGAGTGTTTTTAAATTTAACTTGTAAATGGGCATTTTTCTTAAAGTACCAGTTCTAAGGCAAATTTTCAATTAAAATGGTCATTTTTTAACAGTGTTGTCAGGGTTCTCTAGAGCACCGAATCAatgtatgtatgtatatgtatgtctatatatatgtacatatgtatgtatgag
cacaccaacacgcgtgtgcacgcacttcatgttttgAACCAGAAGACTTGGATTTTTTCATACACACAAATATGTTTGTATTGATGCAGCTACATAGAACATTAAAAATGTATGTTTATACCCAGTTTTAGTTCTGTTCAAGCTGCACTTTATATTGTGATTACTGTTAAAGTTTTAAGATTCTTTTTGAGCTTTGAAAATCCAAA
GAGGAGTTTCAAGTTTGGGTTGTGGTTCGGAAACCTCAGTGCTGTGAGAGGAAGCACAACAGCAGGGCTCAAAGTATCTTCTCCCAGCTAGTCACACATTATTAAAGGGCTTCAGAAGTATTAGGTGGGCCAGCAGCTAGAAGTGGGTCAGTAGGTCAGAGAGCAACTACAAGCCGTGGTGGACAGCGACCTGGAAAGAGCCAGCT
AGGGCtgtgtatgtgtgtgtgtgtgtgtgtgtgtgtgtgtgtgtgtgtgtgtgtgtACAGAATAGAAACTCTCCCTTTAAAAAGATGCGCTCTTTCAAAAATTAAATAGAATTCTAATAAATTAGATGACCTTCTTTTAAAATGTCAATAATTTTTATGATAATTGTTAATGGTTTGATTTTTAATACAGAAATTAATGAACAAAA
atgaacttgacaaaccctagacatagtgcaaaaagggaacatgataaatgattgcaattcaataaaattagggacgaaaaagTAATACTGAAGACAGACTATTAAAATCAAAGCATGATAGGGAAATTTAGACTCTAGAAATTTGAAAGTCTAAAAGAATTGTGTACATTTGTATGCACACGGCCCTCCTGTTTCCAGCCTGCTGA
ttgtgagccaccctgtggctgctgcgaattgagctcaggacctcatactctttctgctgtgtcatctctctagctccAGTGACTTGTTTCTTACTGACGTATTAAAAGGAATATTATATAGCACCTCATTCCTGGATACTGAATTATTCTGCATCCTTTAAAAAACAAGATGTACTTATCTTAACAATTCCATTCTTCACTATCCA
ttgtgagccaccctgtggctgctgcgaattgagctcaggacctcatactctttctgctgtgtcatctctctagctccAGTGACTTGTTTCTTACTGACGTATTAAAAGGAATATTATATAGCACCTCATTCCTGGATACTGAATTATTCTGCATCCTTTAAAAAACAAGATGTACTTATCTTAACAATTCCATTCTTCACTATCCA
ATAGCAGTTTGAAACATTCTTTTAGTTACTGGTTCTCCCACCAGAAGACGCAACTCTCTAAAACCACCCTTTTAGCTCATTTATTTTTCCCTGCCATGGAATTAAACTAATGATGAAATCTCAGCTTTGCCCCTCACTAACTGTGATCCCTTAACCTGTTGCTTGGCGTTTTAATGCTTATCCCCAGAAAGAGCTCATTATCTCAA
GGCCATGAAGGTTGGTGAATCTCCTAGAGTCGCACAAGTTTGCCTAACTGATTTCATTTAAACAAAACAAGGGTTCATTGGAATATAGCTTTTTATGTTAATTAAAATTAGCTGGTAGACTTTGCTGTTGGTCAGTGCTGGGTGTGTTTGATATTATTTATGAAGGAACATTTCTCTGACATTGTCAGCAGTCATGACATCTGTTA
gtctccaaaaCCGAaaataaataaataaataaataaataaataaataaataaataaGAAAGGAGGAGGAGGAAGTGTTAAAGAACAATTTATGTATGAGGATTAAACTAAATATTTTCAGATCAGAAAGAAAAGCTAGAAAGTTTATGTAGGTTGCAAGCGACTAAGTAAGTTATTTAAGATATGTAAGCCATAAACATTGAAGAT
aatagaagccAAACTTAGGTAGGAGTCTTCGTAGGTCTGTGCAAAATGTGTGTGTTAACAATGTGTGACTTGCCAAAACAGACAAAGGGGGTTGGAGTTAATTAAAAACCCAGATGTGAGATCTGAACTGAAACCCTGTGGAGGCATCCAGATGGACATCCACAGATACCAAGGAAACAAATCAACAAACAAACCTAACTGTGCAC
tctgatgaccaagttgtcataaaaatacccagcacaGAGGGATACTTGTCTGTGGTGATGTGTAATGTTTCAGGAGTCTAAACTGAGGGCGTTGGCTATAATTAAAGCCATAATTAAAGACAGGGTTCTCATGATATGAAATGGCTCTTGTtgaaagacccccggagcggggagaccctcactctagtcttgggatgaagcgacca
gttgtcataaaaatacccagcacaGAGGGATACTTGTCTGTGGTGATGTGTAATGTTTCAGGAGTCTAAACTGAGGGCGTTGGCTATAATTAAAGCCATAATTAAAGACAGGGTTCTCATGATATGAAATGGCTCTTGTtgaaagacccccggagcggggagaccctcactctagtcttgggatgaagcgaccacccaagaactca
ATGCTGTTATCTTTGGCTTATTTCCTTCAGTTGTTTATCTTTTGGAAGTTGTGATCCACTCTCAGTTAACCTCTTTAATGATTTGTTAAATATTTACCTAATTAAATACATTTATATTTAATTGCTGAAATAAAAGTCAGGATCTTTCCAGGAAGTTGTGTTACTTTGTTTCCACCTGTTGTTTGTTTCTTTGTGATGTTTTGTAC
actgcttcccacactgaATAAGTTGTACCTTGTTCTACATAAAGACATTCATGATGACAGTGAAATTAATGTAGTGGAGACTGAATGAACAGCATACTGAATTAAAAACACAAAACATTTGCTCTTTGGAAATACAAAGAAGCCTAGCAAACTCTTATTTATAGTCCCAAAAAAAAACTGataaaaaattttaaacataaatcaat
CTATTTTCTGCAGTTTGTGTGGTCAAAAAGTGGCTACATTCTGTGTTAATGAGTCAGTGATTAGCTCTATGATGTTAAGGTGGAATTAAGCTGTAAAGCTATTAAACAATGATTAACCCTGGGAATGGAGAGTGATCCAGCAGGGAAAAGTGTTCTTCACATGGCCATTTAGTTTTCTCCTTTCCCTTCTTCCTCGTTTCTTTAGA
attaaaactgtgggtcaccaccacccACCTTTGGTGGCAGTTTGAAACACTGTTTTTGGCTACTGGTTTCCAGCTGACTCTCTAAAATGGTAGTCATGCAATTAAACCCACagtcttggcttcgccccttactaacttgaccccttcacctgttgattgaccttttaatgatcatcttcagaaaaggggagattatattacgactt
TTACTCAAAGAGAGCAGTTCATACACAGTGCACCCAGACTTAACCAGGCTCCGCCCTGTCACCTAACTGGGAACTGGGTGGAGGGCACTCTCTACTTTTCATTAAACAGTCTCTGTAACAGTGGTCATCCTGCCTTAAGTTTTCTGTTATTTTAATATGAATGTCACATGATAATGTAGTTCCTCGAGCTCACTGGACCAAAACTT
TGGGGTACAGGGGAAAGAAATCTTAGCTTTTCCAGGATTTGTACTGTTAAGGCCTCAGATTGCAGGGCCCTCAATTTTCAATTTAACATACTAACACTATATTAAAATGTGTGTTTTATATTCTTCCATGGCCTCTCCCCAAAATATAGTGTTTGTCTCACAGTAGAGATGGTTTGGAAAACCACCTATCTTAAAATAATGAAATG
TAATCTCATAAATTGCCATATGATTTTATTTTCTTCATTTGTTTAGTTGAAAAGTATCCAAATAATGGATTATTATACTTAGCATGTAGAGATGACTAACATTAAATGAAGAAATGGTGTTGATCATTTCCCAAGAGCAGAGGAtgtcgaggtttggtctttcgctgtgtattgtaatgctaagtacaggtctcttaagacatggt
atatatatataCTTAGAGTTCTCTGAAAATGTAGTTTAAAGACAGGGGAAACACAGGGTACAATACTAGTGAAAGGTAACTCAGTAAGTGTGATAAATTGATTAAAACCAACGTTTCCTATTTCTCAGAGTACATGAAGCAGAAGAAGTTAGCTCTTGGTATTTGCTATTCATAAAAAGGTTGGTTCGGATATTTTCCAGTTGTCT
AGAAAGGTAGACAGTATGATTAAGAACGTACTACTGTTTTCTACCCACTAAGGAAATGGTGACAGATTCAGAGACTAAGATATACAGTTCAGATCAGGAAATTAAAAGAAACAGAAACCATGTAATACCCACAGCCATCTGACGTCCCAAGCGGTCTCTGCAGAGGAGTGTGTCTTATTATACTTTTCCTCCNTNNNNNNNNNNNN
atgtttctctgtgtgtAAAATGTCCTATCAGAGAATATGTTCTTCAATGAAAGGAAGACACATTTTAGGTCGTTGAAAAAAATCTCTTTTGTCTAATGTTATTAAAACAGAAACAGATTTTACTACAGTTAAACTGATCTGTTTTAAACTTACAATACCTTCACTTTGTATGATTGTTCTCATGATTCGATTTTGATAGTATAAAA
GCTACATCACTATGAATGTTAGCTACAGTACCTGATTCAAGTACTTTCGATTGATTGGTGAACCATATAAAAAGTTGCAAGCATATCATGCCTACCATCCATTAAATACAAAGGACCATTATTAATGGTGTGTTAAAAACTATGAATTTTACAGGGAAGGTACAGTGAATAACTGTTAATAAACAATGAATAACAGAATAAACTTT
TCACCAGTACATCTGTAATTCAACACACACAAAGGTAATGTCAGAGTTTATTCAGTGCATTTACTTCCTTCCATCTACAAACTCACAGTTAAGACACACCATTAAACATTTCTTTATTTAATTGACAGCTGTTATGATATGCTTACAATTTTATTATCTATTATGCCAACCAATCCACTTGGATCTGGTACTTTAGTTAATTTCAT
AACATCCATAAGAGATTTAACATATCGGCATATTTTCTTCTAAGCTATATATCCAAATCAAATCAATGAAAACAATAGTAGAAACTGAAGAAATTGTAACATTAAAACAATACACTAATTCTATTTTCATTTTAATAGCATTAGGCAGAAATGAGATTTCCTTTTCAATATACTGAAATATGTGTTTCTTTCATTGCAGGACATAT
ctcattcaaaaatccccacaGAAGAGGAATTTGGGAAGGAGAAATAAGGGTAGACTTGATCAACACACCTTATAGGCATTTATACAGCTCTCAAAGTTTAATTAAAAACATATTTATTGAAGATTTACATCACTGGATGGCCATATGTATATGACCATATAGATAGGAAATAGAAACAAACTGAGCACTTTCTCAAAGCCACGCAT
AGCAGGAGGATCAGGATAGCTCTGCAGGGAGAGAACAGAGACAAAGGCAAACAGCAAATTCAACGTTTGGATGGTTTCCTTAGGAGAGCTCGTCCTGCAAATTAAATGATATCACCCAGGTTTTTTTAAAAACAAAACAACAAAACCAACCAACCAAACAATAGCAACAGCAACAAACTTAAAAGCAgggctggagagatggatcg
CACTCAACAGCTCACCACACACTTCACCATAGTGTCATCCTTCAAGACGGTGATTATTCCCAAAATAGGACAACCATCTTCCTGCATGGCTTGCAAGAGCATTAAAAGATAAAAATTCAGTTGTGCACATTTATGAAGAAATAATTTGTGTTTGTGTGATAAGGGATAGTAAGCAGGAAGAGGGGGATAAAAGCCACCTGTAGTTA
GGTACACGGTGGATGGATAGGCAGATCAGATGAGGGGCCTTATTGGAGACAAGTCTCCTCCTACATAAAAAAATTCCACTTACCATTTATCAAAGGCCAGATTAAAGTAAAATGTTGAAAAGAAAAAGACAACCTGACAATGGGATTAAAACTCTGGGAAAACTAGGAAGGCTGgcctctagatctcccagaacttgggaggcaga
GGAGACAAGTCTCCTCCTACATAAAAAAATTCCACTTACCATTTATCAAAGGCCAGATTAAAGTAAAATGTTGAAAAGAAAAAGACAACCTGACAATGGGATTAAAACTCTGGGAAAACTAGGAAGGCTGgcctctagatctcccagaacttgggaggcagaggcagagagctgctacagaatgaggctaacctgggctacaggac
gttatggaactccatgtaggaaggtgaaaaaTTGCCCTCCATGTAGAATGAGATGGTAGTCTGTCTGCATCAAGAGAGGCTGTTCCACACACACAAACCCATTAAAATTTGAACTGAGTGGTGCGTATCGTTTTGAACTATCCTCACACAAATACGTGGAAAAGTCAGCTCTGCTCAGCTTTCAGTGTCTATCGCACTCGACCTTG
TATAGTTCTCTAAGCAGATCTCTACAGTGAAATAAATACTATATTTTGGCAGGTGTCCCTGTGAGAATATATAACATGCATGTTAATAGGCTGTTAGTACATTAAACTGAAAATCGAGGGCCCTGCAATCTGAGGCTCTGTCAACATCTAGTGCGCTGGGACCCTAAAGGGAGAGTCAGGACACAGGGGATGCACAGCCACAATGT
CTGGGACCCTAAAGGGAGAGTCAGGACACAGGGGATGCACAGCCACAATGTGTCAATGCATGGTTTATTGATTGTCCCGGCATTCTTTATAGGCAAGCAGATTAAAAGTTTCCTACAGCTTCTAGTTCTCACCAGCTTCTGTTTCTCAAGCAATAGTTCTCTTGGTTCGAGGTGACCCAAACCTCCTTGCAGACTGAGAAATCTGT
TTTCATTTTTTTTAGTTTCTAAAAGATTCTGCCATAAGATACGTATTTGCAAAGTGTGCTTGTAAAACAACGTTAGTAAATATCCAGTTCAACAACACCAATTAAAACAATACTAAGAAAAAGGAACACAGGCTCCTCCAGCTCCGTGAGTCACGAGCTGAATTAAAGCTTTAGGATTCATGCCAGGTAATTTATCAGCTAATATT
GTAAAACAACGTTAGTAAATATCCAGTTCAACAACACCAATTAAAACAATACTAAGAAAAAGGAACACAGGCTCCTCCAGCTCCGTGAGTCACGAGCTGAATTAAAGCTTTAGGATTCATGCCAGGTAATTTATCAGCTAATATTTGAGCAATATCAGATGAATCGTTAGATGGAAATTGATTTTTTAACGTTTTGTACTTGGCAT
gtatgtggaagaagcatgaaacacctcccatttctgtttttatacatctGAATTTTTAGAGTTCCATGGGTTCATTTCATAATTCCTTGTCCTTGTAGACATTAAAATTATGTATATATggctggagagatggctcaggagttaagagcactgactgctctcccagagatcctgagtgcaattcccagcaaccacacggtggctca
ATAATTTTCAAGTATATCAGTATTTAATGTATAAAGTTTTATTCACTGTACACATGTATACACTAATGCACGTAAATCATATCCAGCCTTTATAGTTTATATTAAATGCACATAATCTGCACTTGCTCTATATAATTTACATTTTTTAACTTGCATAATGTGTTAGTTTGTGTAATTTAGGCTTGAAAACCAGAAATCCTAACTAC
TCTATTTTATCCGTCTGCCCACATGGAAGGTTGCATCTTGAAAAAGCCTCTGTGCTCACTTTACTCACGCCTGTACTTAAACTTGAGGATGCACTGGTGAATTAAAGAGTACAGCTGAGAGGAACTCCCAAGTGTGCCTCTCATTACTTCATGCAACCGCTGAATCAAATGTCCTACATGCCTTAGTGACTATAGTCCCTCTAAGT
ggagaggagataggggtcttatggacagaaaatggggaaaggagaataacatttgaaatgtaaataagaaatacccaattttttttaaaaaaggaaaaAAATTAAAAAAGAAAAAAAAGAAATTTGTCTGAAACTAATTATAACCTTAGAACTGAAATAAGGACTGACTCCTTTACTAGTTGTATTTAATAAAATATGCAGTCAGT
TACTTAGAACAATGAGGACTAATGTATTACAGTCCATGGTACAAAATGGGAAGTAAGGAGAGACCTAGTTCCACACAGAGCCATGTCAGCCTATGAAGTAATTAAATCAAGTGGGAAATTACAAGTTCACATGAAACTGGTTGGCAGAGACCAGATGAGGTGCAGAGTAATGGCATAAGAGGTGACTGTTTTCCCTGACTGACTAT
cacacatacactcacacacatacacacacacatatatatacacacacgcacgtgtgcacacacacaACTGTTTTGAAACTGATGGTTTATAAGTTATATAATTAAAATTGTCAAAAATCTCTTGAATTTCCCAACACCATCTTTTGTCCCTTAAAACAACAACTAAGCAACTTAGGGCAATGACTAGTTATTATGAAAAACAACAA
accatctgtaatgggatccaatggcctcttctggtgtgtctgaagacagctacagtgtatttatatataataaatgaataaatctttttttaaaaaaGCCATTAAAAAAGAGAGGCCTGCGGATGCTTTCTTGCCCTCAGAAAATGTCTGCTACATCTTTCTATTTCAGGACTCTCCCTACCTCATGAAATAATAATAACATGTAT
ATGTGTGATGGTCACCGTCTTCACAACCCTGCTTGCGAGTCAGTGAACCTCTACATGAGGACCCAACGATTCTTAGGGTATTGGAAGCTCTGACATTGCTATTAAAATGGAGTAGAACCAAAATCGATATGCCTTCAGTAGAAATCCAAAGACTAGACAGAAGCACTGCAGAGGATAGGAAAGCTTTGCCAGGATCAACACTCAAG
ttggtactatgtctagggtttgtcaagtttatttgtatttccaaagaaccaacttcatgtgtcactaatccattaatgttgctctttagtgtccaCCCCCATTAAATTCACTGCGGTCATGAACCTGTCTGTAGGTAGAACAAGGAGAGGCTGGATTGATGGGGtaagcacctaagttaagccaccagaactaacataaagttgga
AATTCTGGTCATTAGGCTTCTCCAGCCAGCCATGGGGATAAACTTCAAAGCTGCAGATAGTGACTAGTGAATGTGTGAAACAGTTGAAAACTCCATCTTCATTAAAGCTGGTTTTCCTTTCTAAAAGCTGACACTGTGGGTGCTGAACTGTCTGTCTGGGATGGACCAGACTCTCAGGCAAGCCTCCTCTGAGAGCAGCCTCAGAG
GGAAAGCACAGAGACACACCAGCTAGGATCCTGATGCCCCCAGTCATGGAAAATTCTCTGAGAGCAACGAGAGGCTCTTCCAGTTCTCTTCCTTCCAGATATTAAATCTTTATGTGTTATTTTAATATGTTACACTATTCAAAGTTTTTATTAGAATATCTTTAATATTTTAAGATCTTTGTATGTGTTTACTTAATCTTGATGTT
CTGGGTGGAAACAAAGTAACACAACTTCCTGGAAAGATCATGACTTTTGTGTCAGCATCTAAAAATAAATGTATTTAATTAGGTAAATATTTAACAAATCATTAAAGAGGTTAACTGAGAGTGGATGGCAACTTGCACAAGATAAACAACTGAAGGAAATAAGCCAAAGATAACAGCATATAGTGGATGAGTAATAAATACTGAAT
CTTCACCAGCACATCTGTAATTCAACACACACAAAGGTAATGTCAGAGTTTATTCAATATATTTATTGTTGCTTCCCTTAAAAACTCATAATTTCAACACATTAAAATTTTCATGAAAATTTTCTCCCTTTTATTTAAATTATAGTCGTCATGATATGCTTAGGAATTTGTTATGTAATAAGAGAATTAACTGAAACTACTTGAGT
GCAAGGAAAGGAAAACAGACTTATATTTCATTTTCATACGTTTCCAAAGAGTAAACACAGCTATATCTTCAAGTACAATCTTTACCACTATTTGTAAAACATTAAAAAACAAAAACCTCAACCACGTTCACAGTCCGCTCAGTCCACCAGTGTCCCCATCTGGACTGCTCCAGAATCCAAAGGCTTATGATTGAAATAATGTTTCC
GAAATAATGTTTCCCGTTGACTAAAATGTGAAATCTCTAACTAAATTACCCCACGAATCCTCTTTCTTTGCCCTCTAATTTTGCAACCATAAGAGTTATGATTAAAACAATACTATTGGGTTATAGGAGGAATATGTTCTTGCTTGTTTTCATCAAAACCAGCTGTAATTATGGGAGTAAAAGAACACTGAGATGCACTCCGCTGT
GCAAGGAAAGGAAAACAGACTTATATTTCATTTTCATACGTTTCCAAAGAGTAAACACAGCTATATCTTCAAGTACAATCTTTACCACTATTTGTAAAACATTAAAAAACAAAAACCTCAACCACGTTCACAGTCCGCTCAGTCCACCAGTGTCCCCATCTGGACTGCTCCAGAATCCAAAGGCTTATGATTGAAATAATGTTTCC
GAAATAATGTTTCCCGTTGACTAAAATGTGAAATCTCTAACTAAATTACCCCACGAATCCTCTTTCTTTGCCCTCTAATTTTGCAACCATAAGAGTTATGATTAAAACAATACTATTGGGTTATAGGAGGAATATGTTCTTGCTTGTTTTCATCAAAACCAGCTGTAATTATGGGAGTAAAAGAACACTGAGATGCACTCCGCTGT
caagagcagcagactctagcaagctttatcaccccacatgcccttctcttataaagagtctagcatgctgtttactctgtaggaccagtgtcccattcaaATTAAAGGAGTGATTACCTAGCCCGAGCCAGTGATTCCCTGCCTCGAAAGCTTAACAGAGTGAACTCTAGCAACACTAGAGTGCTGTTAGGATGCTCCTGAGAATT
AAGAGGAATTTGGGGGGAGGGGAAGAATAGGGGTGGACTTGATCACCACACCTTACAGGCATTTATATACCTCAAACAAGATTTAAATAAAAACATATTTATTAAAGATTTACGTCACTGCATGGCCATATGTATATGACCATATAGATAGGAAATAGAAACAAACTGAGCACTTTCTCAAAGCCACGCATTTCCCATTGCCAAGC
CATCTCTCTGACTCTTTCTTGCCCTTTGTCCAAGGGCGGTGCACACCCTCGTTCCTGTGCAGGTTTAGCTCTCCAGCTCCAATTTCCTGTAAACCACTATATTAAAGCTCTACCAAAAACCTGACATCATTTTACGGATGCATGAATGATTTTCATCTTCCTACTGCTGCTTTGTCTACAGCACTGAGACCTGGTGACCACATCCC
GCAGGTAAAGGAGGCCGGCTCTGTTGAGAGAGAATGGAGGAAAAGCAAACAGCAAATTCAACATTAAGACAGTTTCCTCCCAACACAGCTTGCTCTGTAGATTAAATGACATTGCACAGATAATTCTTTtagataggtgatagatagttagttagttagatagatagatagatagatagatagttgatatcaatatatagatgaca
TTTTTCAAGGTCACATGCTAAAGGTGTTCATACAGGACTTAGCACATATCATAGAGTGACCCTGATGAAGGCCACTATTGTTTGGATTTTATTACATTGAATTAAAACCTTATGGATGAGAGCAGCCCATGTATTATCAAAGCTTCTTTAGAACTTGGAAGAATAATGAAGAAAGAAGAAGGCCCTCCGTACAAGGGAACGGGAGG
CAACGGGTGGAAACAAAGTAACAACTTCCTGGAAAGATCCTGACTTTTATTTCAGCAACTAAATATAAATGTATTTAATTAGGTAAATATTTAGAAAATCATTAAAGAGGATAACTGAGAGTGGATAACAACTTCCAAAAGATAAACAACTGAAGGAAATAAGCCAAAGATAACAGCATATAGTGGATGAGTAATAAATACTGAAT
accaATCACGGATCATTGGCCATTACATTCTCACTGTAGAGATGAAACTGATACCAATGGATGTAAAATTTTCTAGGACAAATTCTCCTTTTCCAGGTTAATTAAATTGATGAATTATGTCTCACGATTTTTATGGATGAGACGAACTAGCATGCAATACTTCCTAATGTTAGTTTGGGGCTTGGACTCTGTAGTTTATCTTGTTG
CTTCACCAGCACATCTGTAATTCAACACACACAAAGGTAATGTCAGAGTTTATTCAATATATTTATTGTTGCTTCCCTTAAAAACTCATAATTTCAACACATTAAAATTTTCATGAAAATTTTCTCCCTTTTATTTAAATTATAGTCGTCATGATATGCTTAGGAATTTGTTATGTAATAAGAGAATTAACTGAAACTACTTGAGT
GCAAGGAAAGGAAAACAGACTTATATTTCATTTTCATACGTTTCCAAAGAGTAAACACAGCTATATCTTCAAGTACAATCTTTACCACTATTTGTAAAACATTAAAAAACAAAAACCTCAACCACGTTCACAGTCCGCTCAGTCCACCAGTGTCCCCATCTGGACTGCTCCAGAATCCAAAGGCTTATGATTGAAATAATGTTTCC
GAAATAATGTTTCCCGTTGACTAAAATGTGAAATCTCTAACTAAATTACCCCACGAATCCTCTTTCTTTGCCCTCTAATTTTGCAACCATAAGAGTTATGATTAAAACAATACTATTGGGTTATAGGAGGAATATGTTCTTGCTTGTTTTCATCAAAACCAGCTGTAATTATGGGAGTAAAAGAACACTGAGATGCACTCCGCTGT
TACAAACACTCTCCGTGCAGTTGCCCTTGCGCTCCCCGTTTTCTGCCTTGTGGGTGCCTGTTTGTTTCCATCTGGAGCCGTTGCGTGGCATCCTTCTCATATTAAATGTTCACTATAGCTTGACATGGATGACGTGTAAAGGAATTCCTTCTCGAGGGGAGATGGGGCACTGTTTCAAGTGGCGAGGCACTCACAGCACTCATCCA
TCTCCTTGCAGCTAAGACATCTAATAACCTACAAAGGGTTAATTATAGTGTGTAGTTTATTTTCTTCAATGAAAGCCACAGCATTCTTTAGAGGCTCAAAATTAAAACTCTGCATGTCAAGCAAAACGGAAACATAATGTAAAGAACAAGTCAACAGTTTAACTGAAGTCCCACATGTGCACTTTTCTCTTCATCAAGGGCTGTAA
AAGAGGAATTTGGGGGGAGGGGAAGAATAGGGGTGGACTTGATCACCACACCTTACAGGCATTTATATACCTCAAACAAGATTTAAATAAAAACATATTTATTAAAGATTTACGTCACTGCATGGCCATATGTATATGACCATATAGATAGGAAATAGAAACAAACTGAGCACTTTCTCAAAGCCACGCATTTCCCATTGCCAAGC
TCACTTCAGATACAGAAGCTTAAAGATGATGGCTTTATTTTCTGAGTGAGCACGTAAGGAGGCCACGAGTTTGGGATCTGAACTTTGTCCCCGACTGGAGATTAAATGACATTTATAAAGGATAAAACACAAAGTGGGGGTGGGGTGTGTGCAGTGTTTTGTGTTTTGACAGGAAGGATTAAAGGGGAGCACCCACTGGAGACTGG
CTGAACTTTGTCCCCGACTGGAGATTAAATGACATTTATAAAGGATAAAACACAAAGTGGGGGTGGGGTGTGTGCAGTGTTTTGTGTTTTGACAGGAAGGATTAAAGGGGAGCACCCACTGGAGACTGGGCCATATCCAGGCACCTGGCTGCAAGGTTCTTAATTTATTCTCCTAGACATTAGGTACAGAGCCCAGAGTGATAAGG
GCTGGACTCGGACAACTGTTTCCAACAGAAGCTGTTCAGCTAAAGGGAACTTCCCAGATAACCCTAGGGCCTGGGACCTTGAATTTCATTTCTCCCTATGATTAAATGGACTCTGATAACAGAACGGTATTTCTTAGAATAAGCTTCTTCTGCTTGTTCCCAACATGGGGTCAGCGAGCTAGCTCAGTGGGGAGATGCTTTAGTGG
AGAGAGAAGCTTCCTATGGATTTGGATGTTTGAAAACTGGAAGTAAATTCTATACAACCTCCAGGCAAAGCCTTATAAAGAAATAGGTCATCTGAGAGAAATTAAACCTGAAGGACCCCAAAGGAGCCAGAAAAGTGTGTCAAATGAGACACTATGTCACCTGTGAATCACATTCCAGCTCAGTGTCCAAGGGGAAAGGTGGCACA
TTACAGAAAGCTTTCATTTTCTGATTTGAACTTACTATTCAACAACAACTATAGCAAACACATTGTCTATGTTTGGGTGAATTCAGTGCATGCAGTCATAATTAAAGCTCTATGAAACTGAATCTATTAACATTAAGGGAGAATACTTGAAAGTGGTATAATTACTTACATATAGATTGTTCCACACTGACCCATATTTTCAAACT
acatacaaacataGGTAGCTCTGGGTTCgtctggtctggtctggtctggGCTCTGAACACCTTCATATCAATCCTTAGATCTTAAATTACCTAATGTAACATTAAACATGCTTTGACATTTTGTGCTCATACATTGATTCTGGAACACCTCCAAGAAATTGATGCTCATGTGTCAGTTACTTTCCTTACGCCCTAAAAAAAGTAAC
TCTAAGGCTCTCGAATCTTCTGAATACATCTTTCAAAACCATATGCCTGGGATCGTAGGAGGAACCTCTTTTATTATTTCTAACTTTATTATATTGTTATATTAAAAGTCCACACATGGTCAATGTCAGCCCTGTGACCCTCTCTCACCCCTCCTCCACTTCTGCAGACTCTTGTCCCAAATCTTCCCCCTACATCCATTTTTGCT
TAACACCAAACCTTAAAGAAAAAAGTATTTCCTAAAATAAAAGCACGTTGTAACTGCTATAAACTTTGAAAAATAAAACAGGTGTTTTTAAGAGTTAGTAATTAAACAAGCTGAGGGCACGCACagctcagctcatagaatgctaatagcacacataaagtcctgagttcaattcctagtactgcaaaagccaagcacaatgacaa
GGCTAATAGTTCAATTTAGTCTATCCGGTCTCTATATTCATGGTACCAGCTAATTTGTGACATTTTTAATTTGCAGACATTTTGTAACTATGCCTTTATTATTAAATAAAATGTAATTTTTCATGATTGAGAGTATATTTTCCAAGAGCGTTTTAATAGACAGCAGGTCTCTCTCTTTTGTATAAGAAGCTGGGAAATAAGAGATC
ACTGAATGTTGACATTCCTTGGATGGAGTTATTGATGTTCAGTGTTGGCATTTTGAGGACATCAATTATAAACTAAGAAGGACCAAAAGGAGCAAAGCTAATTAAACCAACCATAGAGGGCCACAGCAGCCTGCTGGTAGATTATCCACCAGTTTTGTTGACTGGGAAGTGACAGAGTCATTGACAGGGGTGATCTCTCCTTGGAT
ATTTCTGGTGTCCCATCTGATCATGAGGAATTTGACTAAAAGTCAAGAGGAAAAGAAAGCACATGACACTTGACAGTATGTGTGCTTTGCAAAAAAGCCAATTAAAAAAAAAAAAAAGCGATTCAGCACGGAACACGGTCAAGGATAGAATGACGTCATTCTCAATAGATGGAGACTTTGAAAGCCCGAACTCATTCTTGATTAAA
ATTAAAAAAAAAAAAAAGCGATTCAGCACGGAACACGGTCAAGGATAGAATGACGTCATTCTCAATAGATGGAGACTTTGAAAGCCCGAACTCATTCTTGATTAAAGCCATGAACACACCAGGAAGAGAAAGCTCACACCTCAGATAATCAAGGCTAAGCTCTGCAGGTAAAAGTGCTGTCTACACAAGGCTGATCATCTGCGTTA
gaggaggaagctgcagttgggagaggaCTCTGAGGGGAATCCTGTGGGAAGGCAGCAGTGGAGATTAAGTGAGGCTGACTGTGGTTAATCCATCCTATGTATTAAATTCTTGAAATTCTCAAAGAATAAACATTTTAAATAGCTTTCGTTAGGATTACCTTTTACTGGAGTCCAACACAGAAAGTGGGAAGAGGACAGGGCAGTGG
accaATCACGGATCATTGGCCATTACATTCTCACTGTAGAGATGAAACTGATACCAATGGATGTAAAATTTTCTAGGACAAATTCTCCTTTTCCAGGTTAATTAAATTGATGAATTATGTCTCATGATTTTTATGGGTGAGACGAACTAGCATGCAATACTTCCTAATGTTAGTTTGGGGCTTGGACTCTGTAGTTTATCTTGTTG
CTTCACCAGCACATCTGTAATTCAACACACACAAAGGTAATGTCAGAGTTTATTCAATATATTTATTGTTGCTTCCCTTAAAAACTCATAATTTCAGCACATTAAAATTTTCATGAAAATTTTCTCCCTTTTATTTAAATGACAGTCGTCATGATATGCTTAGGAATTTGTTATGTAATAAGACAATTAACTGAAACTACTTGAGT
GCAGGGAAAGGAAAACAGACTTATATTTCATTTTCATATGTTTCCAAAGAATAAACACAGCTATATCTTCAAGTACAATCTTTACCACTATTTGTAAAACATTAAAAAACAAAAACCTCAACCACGTTCACAGTCCGCTCAGTCCACCAGTGTCCCCATCTGGACTGCTCCAGAATCCAAAGGCTTATGATTGAAATAATGATGTT
ATAATGATGTTTCCCGTTGACTAAAATGTGAAATCTCTAACTAAATTACCCCACGCATCCTCCTTCTTTGCCCTCTAATTTTGCAACCATAAGAGCTATGATTAAAACAATACTATTGGGTTATAGGAGGAATATGTTCTTGCTTGTTTTCATCAAAACCAGCTGTAATTATGGGAGTAAAAGAACATTAAGATGCACTCCACTGC
caagagcagcagactctagcaagctttatcaccccacatgcccttctcttataaagagtctagcatgctgtttactctgtaggaccagtgtcccattcaaATTAAAGGAGTGATTACCTAGCCCGAGCCAGTGATTCCCTGCCTCGAAAGCTTAACAGAGTGAACTCTAGCAACACTAGAGTGCTGTTAGGATGCTCCTGAGAATT
AAGAGGAATTTGGGGGGAGGGGAAGAATAGGGGTGGACTTGATCACCACACCTTACAGGCATTTATATACCTCAAACAAGATTTAAATAAAAACATATTTATTAAAGATTTACGTCACTGCATGGCCATATGTATATGACCATATAGATAGGAAATAGAAACAAACTGAGCACTTTCTCAAAGCCACGCATTTCCCATTGCCAAGC
tctgagtatcagattaaggttgtcaggcttgcaggacaagaaaatttatccagaagccatACTATGGCCTAAATGACTGATTCTAGATGATGAATATTTTATTAAATGAACTCTAAGCTTTATCTGCAGTCATTTAGAAATGATGTATGTGTATGTTAAAAATTTGGAAATTCTAGAGTCGAGGATGAAGCCTAACCATAAAACAC
GCAGGTAAAAGAGGCCGGCTCTGTTGAGAGAGAATGGAGGAAAAGCAAACAGCAAATTCAACATTAAGACAGTTTCCTCCCAACACAGCTTGCTCTGTACATTAAATGACATTGCACAGATATTTCTTTtagataggtgatagatagatagatagatgatagatagatagatgatatcgatatatagatgacagatagatatgtta
AGTTAGCCACTTTGCTTTCACAGATGAAGAAGAATGAGACAGCGGAGGGAATCTCCTCTCAAGAGCTGGGGACATCACCACAGAGTTGACATAGGTGATTATTAAAGATGATCCTTAAAGATGATTATTCCTAAAATAGGACAACCATCTTCCTGAAAAGTTTCAAAGTCTCCTAAGAGTGCAAAAAAATGAATTCAGGCATGCAT
AGTTAGCCACTTTGCTTTCACAGATGAAGAAGAATGAGACAGCGGAGGGAATCCCCTCTCAAGAGCTGGGGACATCGCCACAGAGTTGCCATAGATGATTATTAAAGATGACCCTTAAAGATGATTATTCCTAAAATAGGACAACCATCTTCCTGAAAAGTTTCAAAGTCTCCTAAGAGTGCAAAAAAAAATGAATTCAGGCATGC
TGAGGGCCCTGCAATCTGAAGCCCAAACAGTACAGACTCTGGAAAAGTGAAGGTTTCTCCCTATACACCAGGAGGCTGGTGAGTGAAGGTAAATAATAAAATTAAAATCCACTCATGACAGTGTCTAACACTGCATTTGTGTGCTGAGAGGGGGTGAGCTTGTCCTGACGTGTGGAACCTCTGGGAAGTCTGTGCCTGTACAACAG
TTGATCTCCCTGCTAAATGCTTCAGTGATGACCTCATTTTAATTTTAATAATATTGGCATAAGGAAAATTTAAGATAATGAGCTCTTTCTGGATATAAGCATTAAAATGCCAAGCAACAGGTTAAGGGATCACAGTTAGTGAGGGCCAAAGCTGAGATTTCATCGTTAGTTTAATTCCATGGCAGGGAAAAATGAGCTAAAAGGGT
TTTAATTCCATGGCAGGGAAAAATGAGCTAAAAGGGTGGTTTTAGAGAGTTGCGTCTTCTGGTAGGAGAGCCAGTAACCAAAAGAATGTTTCAAAGTGCTATTAAAATGCTTCTATAAAAGCTGGGTATGGTGGTATGACTGCAAAATCCAGCCGGTAGGATGATCTAGGGAGCCAAATTAGTCAGATTCCAGTTAAAAAATACag
CACTTAAAAACGAAGACTAACGTATTATAGCCCATGGTAGAAAATGGGAAGTAAGGAGAGACCTAGTTCCACACAGAGAGCCATGTCACCCTGTGAAGTAATTAAATCAAGAGGGGAATTACAAGTTCACATGAAACTAGTGAGACCAGATAAGGTGCAGATTAATGGCATAATTTCCCTGACTGACCATTAATAATTCACGAGAG
TCAGGGCTGTCTCTCTGTCGCACAGCAACCCTGCTAAGCTGAAGTCCGTTCAGTTGGGAGGATGAATCATCATGGGTCAAACCCCCAAACTCATGACTTCATTAAAGCATATGTATGGCACTCTTAAAGTCTTTCTATACTTCAACTGCATGTATAGGCCTGCTGCATACACAAGCATGAACATTCAacacactcacacacacaca
ACTGATGCCTCAGCTCCTGTAGTTTCACTCTTCCAAAATTATTTTTAGGCATCAGACTGAAATTCCAAATATTATCAAGGGTTGATGTTTAATTTTGTGCATTAAATTGTCAGGATCATGTCTGTCACAATATTTGGTCAACCTTTCTTTTCTGTTTCTGAATGTTCCTGGGCCACCTCAACTAAGTCACTAGAGTACGcccgtcc
ACTGTAGATGTCCTGGGCAGGACCGCAATCTACAAACATTAACTGGGTAAAGGATTTAGGACACTATACACTCCCTATTCCATTTGTTAGAAATCTCTAGATTAAAAGCACCTGAAATGTTGGGAAGGGGTCATTCACTCTTTCATAACTATATCCATCATGGTACGCTAAAGCACATATCTTTGAATGATAAATGCACCTATGGC
CCTTATTACCTATATGTCTTCTACAGTGTCCAGTTACAAAGTTCAAGTTCAACACGGAAGTGTTTTGTGAAAAATCATACACAGTGCTGGTAACCTTCTCATTAAAAATTgtaaaacgatctccatcagtttgaggctaccatggtctacatagggtattccaagctagcaaagtctacactgtgagatcttgtcttccaaaaagt
TACAGCAGTGTGTAGGTGCAAAGGCAGTGAGAACAGCACCCAACAGATCAGCTGCAGCACTCAACAGCCAAGGCATGGACTCATCATGGAGCAGATGTGGATTAAAATACATGACACAGGCATAgaaaggaaggaaggaaagaaggaaggaaggaaggaaggaaggaaggaaggaaggaaggaggaaagaaaggagggaggagaag
TGGCATTATTATTACAATGCCCGGTTGGGGAATCTGTTTAGTGAACCGTCATAAGATCATTTTTAAATATCCCAAATCTCTAAGCCAAACCACTGTAGTCATTAAAACCATGAAGGAGCAAAAGGAAACCTGATGTCTCCGGAGTCTATGTAAGGAGTGAAATTCAAAGACTACATGGAAAATAACACATAAGAGAGGGGACTCCT
ACTGTAGATGTCCTGGGCAGGACCGCAATCTACAAACATTAACTGGGTAAAGGATTTAGGACACTATACACTCCCTATTCCATTTGTTAGAAATCTCTAGATTAAAAGCACCTGAAATGTTGGGAAGGGGTCATTCACTCTTTCATAACTATATCCATCATGGTACGCTAAAGCACATATCTTTGAATGATAAATGCACCTATGGC
CCTTATTACCTATATGTCTTCTACAGTGTCCAGTTACAAAGTTCAAGTTCAACACGGAAGTGTTTTGTGAAAAATCATACACAGTGCTGGTAACCTTCTCATTAAAAATTgtaaaacgatctccatcagtttgaggctaccatggtctacatagggtattccaagctagcaaagtctacactgtgagatcttgtcttccaaaaagt
TTTTACAAATGGTGGGAAAATGGCGTGGACTCCAAGGCAGAGACACATGAAAAAAATTTTAAAAAAGGAAATAATTATGATAGTTTTTGCATTCAGAATGATTAAAGACAGAAGTGTGCAGCTATAAAATGATATAAAGTCCTCTTTAAAGTTTTTTTCAAGACCTATTTATTTCTAAATAAACGATTTTTTAAGAGTTACttatt
TGCCAGCAACTGGTCTGGGCTGTCAGATCATCAGGCACCTGACTGTTCCCCACAGTCCCACCCGCCCCACCCCAACCTCCCCAGGATGATGTATGCTGATATTAAACTGAAGGAAACGTCCAGTCTGAAAGGCACAGTGAACCGGCAGCTTCTGCAGGTTCTGTGGCTGTCCCCAGGGTAGGCAGTGTGCTTGAAGAAGCACATGT
CCAATATATCGAAATATTATTCCCATAGGCAGTCAAAACAATTTATGTGTGTCATTTTTACATCATATTTATTTGTTTGCAAACTAAACAGGGAAACTGTATTAAAAGAAATGATAGTGTAGAGTGTAAGAGAATCTGTGGGGCAAATGGGAGGTGGACAGCCATagatggctcagtggtcaagagtggatcatgctcatctagaa
atgacgacaaccataccctctgtcatagccccttcctatccagaagatattattttagaacaATATGATTTGATTTTTAAAAAACTTTTGTTATTTCAAAATTAAAGTGTAGACATTCCTATGATTTCTGGAATCTTGGAGATGCTTACTTCCTCTCTCTTAATGCCTTGTAAGATGTCATGTTCAAAAGAATGAACTGTATAAAG
atcttcatctttttataaaCATACTAATACCATCGCGGGAGGAGAAACCAAAGGTGGAAAGCAAGGCCTAGTTGAGGCAGTTCCACTGCGTTCTTCAGTAATTAAAGATGCGTAGGTGGTGGTTACCTCCATTCATGTGTCTGTGCTACGTGGCACTATAGATGTGTATTTGCAATGCAGCCTTAAAACATTCTTTCATgatctcc
atcttcatctttttataaacacaccaATACCATCGAGGGAGGAGAAACCAAAGGTGGAAAGAAAGGCCTAGGTGAGGCTGTTCCACTGCGTTCTTCAGTAATTAAAGATGCGTAGGTGGTGGTTACCTCCATTCATGTGTCTGTGCTACGTGGCACTATAGATGTGTATTTGCAATGCAGCCTTAAAACATTCTTTCATgatctcc
TCTTTCGAGGTCACACACTAAAGGTGTTCATACAGGACTTAGTACACAACATAAAGTGACCCTGATGAAGGCCACTATAGTTTGGATTTTATTACATTGAATTAAAACTTTATGGATGAGAGCAGCCCACGTATTATCAAAGCTTCTTTAGAACTCAGAAGAATAATGGAGAAAGAAGAAGGCGCTCCGTACAGGGAGACTCGAGG
TGCCAGCAACTGGTCTGGGCTGTCAGATCATCAGGCACCTGACTGTTCCCCACAGTCCCACCCGCCCCACCCCAACCTCCCCAGGATGATGTATGCTGATATTAAAATGAAGGGAACGTCCAGTCTGAAAGGCACAGTGAACTGGCAGCTTCTGCAGGTTCTGTGGCTGTCCCCAGGGTAGGCAGTGTACTTGAAGAAGCACATGT
ccaatatatcgatatattattccgataggcagtcaatacaaTTTATGCGTGTCATTTTTACATCATATTTATTTGTTTGCAAACTAAACAGGGAAACTGTATTAAAAGAAATGATAGTGTAGAGTGTAAGAGAATCTGTGGGGCAAATGGGAGGTGGACAGCCagagatggctcagtggtcaagagtggatcatgctcatctagaa
tgacaacaactataccctctgtcatagccccttcatatccagaagatattattttagaacaATATGATTTGATTTTTAAAAATACTTTTGTTATTTCAAAATTAAAGTGTAGACATTCCTATGATTTCTAGAATCTTGGAGATGCTTACTTCCTCTCTCTTAATGCCTTGTAAGATGTCATGTTCAAAAGAATGAGCTGTATAAAG
tgacaacaactataccctctgtcatagccccttcatatccagaagatattattttagaacaATATGATTTGATTTTTAAAAATACTTTTGTTATTTCAAAATTAAAGTGTAGACATTCCTATGATTTCTAGAATCTTGGAGATGCTTACTTCCTCTCTCTTAATGCCTTGTAAGATGTCATGTTCAAAAGAATGAGCTGTATAAAG
CCAGTGACTTTGTTGAGGTGGCCCAGGAACATTCAGAAACAGAAAAGAAAGATTGACCGAATATTGTGTCACACATGATCCTGACAATTTAATGCACAAAATTAAACATCAGGCCTTGAAAATATTTGGAATTTCAGTCTGATGCCTAAAAATAATTTTGGAAGAGTGAAACTACAGGAGCTGAGACATCAGTGTGCTGTGTTGGT
ccactccaacaaggccacacctcctaatagtgccactccctgggcctagcatatataaaccctcacaCCAGCAGAGGCAGTGTTTACCTGGTTAGGAATGATTAAAAGGCAGTCTATAACATTGGAAGACTGTTCAATGTAACTCTTTGTTCCTCATCCTTAGGAGGCAACCCCAAAGCTGAAAGCTTCCACATGGCCACAGAGTG
GAGGCCAGGGAAAAGTGGAATGCAGTGTAAACGTGAACATGGAGGCTCTGAGGGTCAGCATAAATACAGCCATACATGTTTCACGTCTTTCTGTGCTAGGATTAAAAGTCCCACAAACAAACAGTATAAATGtaaaaacaacagaaaattgtctcttacctttggacccgtgggtttcaacaccagagtgccagcatgctggtatc
TGTCTTCTTACAAAGGTCACAAAGACTCTGGTGACAATCTGGATGGATGCCATCAACGGTAGCCCGGTTGTGATAGAGAAGTTATTTCGATAGAGAAGTTATTAAATATCACTGTTGGTTCAGGCTagatggaaggggacacacagttccacttctagaggtcgtaggtactggtggggtgttgggtgaagtagggtttttacatt
CGTCTCTAACCAAGGCATTTCTAGGAACTCAGCTGCTTTTTGTGTCAGCAAAGTAGGAAAGTGATTATTTTTAGGGATCTAAGAGGTATCCAACTACAAAATTAAAGTATAAAGGCAATTAAAGTACTTATTCTTGCAGTATTTCTTGTTTTCAAAAGGtctctcttctctctcattctctttctctctaattctgtctctATGTG
TTTCTAGGAACTCAGCTGCTTTTTGTGTCAGCAAAGTAGGAAAGTGATTATTTTTAGGGATCTAAGAGGTATCCAACTACAAAATTAAAGTATAAAGGCAATTAAAGTACTTATTCTTGCAGTATTTCTTGTTTTCAAAAGGtctctcttctctctcattctctttctctctaattctgtctctATGTGTGTGTGCATGCTGTGTG
TTCCTAAAAAGTTTTTAACATGGAGATGGCATGTACAATCATGAAATTTATGGCACACCATTTACCTTTAAGGCTATAGAGAAAGAATCTGTGTGCCAGGATTAAAAGTGTGCACACCCATACCCAGCATATGAGAAATAATTTAATTAAAAAAAGGGAAAAACCAGGAAGGTGTCCCATAGCTCAGGTAAACTTCCCACTTCCAT
ATTTATGGCACACCATTTACCTTTAAGGCTATAGAGAAAGAATCTGTGTGCCAGGATTAAAAGTGTGCACACCCATACCCAGCATATGAGAAATAATTTAATTAAAAAAAGGGAAAAACCAGGAAGGTGTCCCATAGCTCAGGTAAACTTCCCACTTCCATCATTTTCAGCTTATTGTGCGTTTACAAGAATGGATGTGAGTCCGT
AAAATTAGTCCGGCCATCTCTAGTTCGATATACAGATAATTCATCAACTTCTTACAACTCTTCCTCAGATAGTGCCGAAAAGGTTACAACAGACAGAAAAATTAAAGACCAAAATCATTAGATTGCAAACCTTTTAGTGGATTGTGCATTGATAATACACTAGAAATGTAGTCACTCGTTTTAGTTCTAGAAAGACAGAAAGATTC
TTCAAACCCATAATGCCAGCAGCAGTGCCCAGGCCAGGGTAAACTGGCTGTCACTTTCCTTCTCTTATGTGGTACAGACACCCTTGATGAGCAGGTCTTAATTAAAGAGACGCTGAAATTTCATATGCGATTATGTGAATTTTTGTTCTGTACTTGGCAAATGCTTACCTTGTAGCCACATTACATATATTTGGGGGCACCATGTG
TTTTGATTTAAGTTTGGTTGTAGTTGAAAACTGTTTGAAGTAGGAAGTCTTAGAATCATCTGCTTGTGGAAATTAATTAGAATTAAGGTGAATTATGAAAATTAAAGAACTTGAAAAGCTTACTTTGTGTGTGTCACACATACATACACTCACACAAGcacacacatacactcacacaagcacacacatacacatatatatacata
ataaACAGTATTCATAATGGGCATGATGAAAGTAAAGGGCAAAACTAATTTGGAATAACACATTAAGTTAGAAACGGATAAAGGTTAAAAAACAACGGTAATTAAATTGTTGAATAAAGAACACACGGAAAGCAAGGTCaggaaaaaggaaaaggagaaggagagaaaagagcaggagattaagaagaaTCCTGTCAGGAAAGTTT
aggaggatcacacatctgtggcaagtctgagccatacagggagaccctgtctcagaGTTAACAACAGCAAGATGAAGTAAACACAATGGGTTTTTAAAATATTAAAACATTTTAACACATTAAAACTATTGTAACATCGAAATAACACATAACATGTTTAATATCTGTAAGTCAGGGAATTAGAAAATCCTTTCTCTTGTTGCTCT
tggcaagtctgagccatacagggagaccctgtctcagaGTTAACAACAGCAAGATGAAGTAAACACAATGGGTTTTTAAAATATTAAAACATTTTAACACATTAAAACTATTGTAACATCGAAATAACACATAACATGTTTAATATCTGTAAGTCAGGGAATTAGAAAATCCTTTCTCTTGTTGCTCTCAGAGAATTTGCCAGGTC
atgaacttgacaaaccctagacatagtgcaaaaagggaacatgataaatgattgcaattcaataaaattagggacgaaaaagTAATACTGAAGACAGACTATTAAAATCAAAGCATGATAGGGAAATTTAGACTCTAGAAATTTGAAAGTCTAAAAGAATTGTGTACATTTGTATGCACACGGCCCTCCTGTTTCCAGCCTGCTGA
ttgtgagccaccctgtggctgctgcgaattgagctcaggacctcatactctttctgctgtgtcatctctctagctccAGTGACTTGTTTCTTACTGACGTATTAAAAGGAATATTATATAGCACCTCATTCCTGGATACTGAATTATTCTGCATCCTTTAAAAAACAAGATGTACTTATCTTAACAATTCCATTCTTCACTATCCA
ttgtgagccaccctgtggctgctgcgaattgagctcaggacctcatactctttctgctgtgtcatctctctagctccAGTGACTTGTTTCTTACTGACGTATTAAAAGGAATATTATATAGCACCTCATTCCTGGATACTGAATTATTCTGCATCCTTTAAAAAACAAGATGTACTTATCTTAACAATTCCATTCTTCACTATCCA
ATAGCAGTTTGAAACATTCTTTTAGTTACTGGTTCTCCCACCAGAAGACGCAACTCTCTAAAACCACCCTTTTAGCTCATTTATTTTTCCCTGCCATGGAATTAAACTAATGATGAAATCTCAGCTTTGCCCCTCACTAACTGTGATCCCTTAACCTGTTGCTTGGCGTTTTAATGCTTATCCCCAGAAAGAGCTCATTATCTCAA
GGCCATGAAGGTTGGTGAATCTCCTAGAGTCGCACAAGTTTGCCTAACTGATTTCATTTAAACAAAACAAGGGTTCATTGGAATATAGCTTTTTATGTTAATTAAAATTAGCTGGTAGACTTTGCTGTTGGTCAGTGCTGGGTGTGTTTGATATTATTTATGAAGGAACATTTCTCTGACATTGTCAGCAGTCATGACATCTGTTA
gtctccaaaaCCGAaaataaataaataaataaataaataaataaataaataaataaGAAAGGAGGAGGAGGAAGTGTTAAAGAACAATTTATGTATGAGGATTAAACTAAATATTTTCAGATCAGAAAGAAAAGCTAGAAAGTTTATGTAGGTTGCAAGCGACTAAGTAAGTTATTTAAGATATGTAAGCCATAAACATTGAAGAT
aatagaagccAAACTTAGGTAGGAGTCTTCGTAGGTCTGTGCAAAATGTGTGTGTTAACAATGTGTGACTTGCCAAAACAGACAAAGGGGGTTGGAGTTAATTAAAAACCCAGATGTGAGATCTGAACTGAAACCCTGTGGAGGCATCCAGATGGACATCCACAGATACCAAGGAAACAAATCAACAAACAAACCTAACTGTGCAC
tctgatgaccaagttgtcataaaaatacccagcacaGAGGGATACTTGTCTGTGGTGATGTGTAATGTTTCAGGAGTCTAAACTGAGGGCGTTGGCTATAATTAAAGCCATAATTAAAGACAGGGTTCTCATGATATGAAATGGCTCTTGTtgaaagacccccggagcggggagaccctcactctagtcttgggatgaagcgacca
gttgtcataaaaatacccagcacaGAGGGATACTTGTCTGTGGTGATGTGTAATGTTTCAGGAGTCTAAACTGAGGGCGTTGGCTATAATTAAAGCCATAATTAAAGACAGGGTTCTCATGATATGAAATGGCTCTTGTtgaaagacccccggagcggggagaccctcactctagtcttgggatgaagcgaccacccaagaactca
ATGCTGTTATCTTTGGCTTATTTCCTTCAGTTGTTTATCTTTTGGAAGTTGTGATCCACTCTCAGTTAACCTCTTTAATGATTTGTTAAATATTTACCTAATTAAATACATTTATATTTAATTGCTGAAATAAAAGTCAGGATCTTTCCAGGAAGTTGTGTTACTTTGTTTCCACCTGTTGTTTGTTTCTTTGTGATGTTTTGTAC
actgcttcccacactgaATAAGTTGTACCTTGTTCTACATAAAGACATTCATGATGACAGTGAAATTAATGTAGTGGAGACTGAATGAACAGCATACTGAATTAAAAACACAAAACATTTGCTCTTTGGAAATACAAAGAAGCCTAGCAAACTCTTATTTATAGTCCCAAAAAAAAACTGataaaaaattttaaacataaatcaat
CTATTTTCTGCAGTTTGTGTGGTCAAAAAGTGGCTACATTCTGTGTTAATGAGTCAGTGATTAGCTCTATGATGTTAAGGTGGAATTAAGCTGTAAAGCTATTAAACAATGATTAACCCTGGGAATGGAGAGTGATCCAGCAGGGAAAAGTGTTCTTCACATGGCCATTTAGTTTTCTCCTTTCCCTTCTTCCTCGTTTCTTTAGA
attaaaactgtgggtcaccaccacccACCTTTGGTGGCAGTTTGAAACACTGTTTTTGGCTACTGGTTTCCAGCTGACTCTCTAAAATGGTAGTCATGCAATTAAACCCACagtcttggcttcgccccttactaacttgaccccttcacctgttgattgaccttttaatgatcatcttcagaaaaggggagattatattacgactt
TTACTCAAAGAGAGCAGTTCATACACAGTGCACCCAGACTTAACCAGGCTCCGCCCTGTCACCTAACTGGGAACTGGGTGGAGGGCACTCTCTACTTTTCATTAAACAGTCTCTGTAACAGTGGTCATCCTGCCTTAAGTTTTCTGTTATTTTAATATGAATGTCACATGATAATGTAGTTCCTCGAGCTCACTGGACCAAAACTT
TGGGGTACAGGGGAAAGAAATCTTAGCTTTTCCAGGATTTGTACTGTTAAGGCCTCAGATTGCAGGGCCCTCAATTTTCAATTTAACATACTAACACTATATTAAAATGTGTGTTTTATATTCTTCCATGGCCTCTCCCCAAAATATAGTGTTTGTCTCACAGTAGAGATGGTTTGGAAAACCACCTATCTTAAAATAATGAAATG
TAATCTCATAAATTGCCATATGATTTTATTTTCTTCATTTGTTTAGTTGAAAAGTATCCAAATAATGGATTATTATACTTAGCATGTAGAGATGACTAACATTAAATGAAGAAATGGTGTTGATCATTTCCCAAGAGCAGAGGAtgtcgaggtttggtctttcgctgtgtattgtaatgctaagtacaggtctcttaagacatggt
atatatatataCTTAGAGTTCTCTGAAAATGTAGTTTAAAGACAGGGGAAACACAGGGTACAATACTAGTGAAAGGTAACTCAGTAAGTGTGATAAATTGATTAAAACCAACGTTTCCTATTTCTCAGAGTACATGAAGCAGAAGAAGTTAGCTCTTGGTATTTGCTATTCATAAAAAGGTTGGTTCGGATATTTTCCAGTTGTCT
AGAAAGGTAGACAGTATGATTAAGAACGTACTACTGTTTTCTACCCACTAAGGAAATGGTGACAGATTCAGAGACTAAGATATACAGTTCAGATCAGGAAATTAAAAGAAACAGAAACCATGTAATACCCACAGCCATCTGACGTCCCAAGCGGTCTCTGCAGAGGAGTGTGTCTTATTATACTTTTCCTCCNTNNNNNNNNNNNN
atgtttctctgtgtgtAAAATGTCCTATCAGAGAATATGTTCTTCAATGAAAGGAAGACACATTTTAGGTCGTTGAAAAAAATCTCTTTTGTCTAATGTTATTAAAACAGAAACAGATTTTACTACAGTTAAACTGATCTGTTTTAAACTTACAATACCTTCACTTTGTATGATTGTTCTCATGATTCGATTTTGATAGTATAAAA
GCTACATCACTATGAATGTTAGCTACAGTACCTGATTCAAGTACTTTCGATTGATTGGTGAACCATATAAAAAGTTGCAAGCATATCATGCCTACCATCCATTAAATACAAAGGACCATTATTAATGGTGTGTTAAAAACTATGAATTTTACAGGGAAGGTACAGTGAATAACTGTTAATAAACAATGAATAACAGAATAAACTTT
ataaacaatcaatcaagcagcaacaacaacaacaacaaaaccacaaaaaAAGAACCCCCACATAACAGAGTGAAGACCAGAACTATACATTAAGATATGCATTAAATAGCATAATGTTAGATTCTTAGACCCTAATACAGAAAATATGAACAGTAGAGACAATATGCCTCTTCCAGAATTCAGCAACATATCAAAAACATGAAAAA
ctcaacccctgaacctataatccagatccaattaaatgttgtacttgccttggtcattttctctgatcgcagcagtaaaatactaagacCAGAAGCAATAATTAAATGcatacacacacacacacacacacacacacacacacacacCAAAACATAAAAACAAAGTAAAACAATCAACCACAAAAACAAATAAAATCCAAAACCAA
atctggcctcaagcccccatgctgtgcagtaggctgttaggcaactgagctgtctttgcagcTACTGTTTTTTGTATTTTAAACTGTGCAGATCAATGACATTAAATGTGTTCCCAAGCTGTACAGCAATATCACTCTAGTGCATAACTAAAGTTTTCCAGAATCCTAATGAGGCTGAGAAtatttaaactactttggttcccaac
GCGTGAGTAACACCTGTTTTGCTTTAGTACATATGTCAAATGTGTAGAGTTTTGTCTATAAAGCCTATTTCACCATTTTAAAATAATTCTTGAAATTATAATTAAACCATTTAAGCTTCCTTCCTTTtgctaaatctcaaaccctgggataaatggttaaagtgcccatgtaacagaccacagcaggcctggctctcaggttctcc
AGACAAAAAAAAAAAAAAAGGTGATGGGGACCATCCTTCAGCAACATTTGATTAGAATCCTTTTCCATTTCCACTGATACCAGCCACAATCACATGTGGAATTAAATTTCAGGGCTCAAAGGGTGTTTTGAGTTTCAGAGGCTTTTTTCGAGTGTTCGTGGTGCTCGGCAGGAAGCAGACATTAAAATATTCTTCAACACTGTTTT
CAGCCACAATCACATGTGGAATTAAATTTCAGGGCTCAAAGGGTGTTTTGAGTTTCAGAGGCTTTTTTCGAGTGTTCGTGGTGCTCGGCAGGAAGCAGACATTAAAATATTCTTCAACACTGTTTTGCGTTCGGGCTTCTGACGGGTTGTGACTTCCTAAAATCTCAAAGAGGCATGAGGGGGTGTAGAGCCATAACCACCATTCT
gggataggagggaataggggaaagattgtgggagagggtgacgggtagagggcgtaagcagaatgaaaagtgaacaaTTTTTTTTTTCAAGTAAAGGTAAATTAAAAAAAAAAAAAAaaaaaaggaagagtgagttggttagattggccatggacttgatcccagcaccatgtagacaaggaaaagtatctcactgaggtggatTT
AATTGTTTGAGGCAAGCTATGTTTTTACCTGGATTCCAGTCTCATGCTCCCAAGGGCAATGACTCTGCTTTGCTTTTTATTAACCTTCCTAAATTCGACAATTAAAAGTGGGTATTTTAAAATTACTCCTCTCAGTCATCTAACGAAGTGTCCTTGGCAGTGAAAGGAAAAGTGCTTGCATGGGGAGCATGGCTTCTGCCCTCAGA
GAGAGGCAAATAGCTAGTATAGTATACTGTAATAATTCAGAAAGCTGTTTTGTTTAGATGGAAAGAGAATATTCTATCCATGAGTTGCAGTGTGTGAGAAATTAAAAATGAGGTTAAGAAACAGAATGGATTGTTTCCGTTTTAATTTAAATAATGGCAATAAATGATCATTGAGCAAAAATATAAAAACTTTACACATTGACTCA
CTATAACATTATAATTGTATTTATATTATTTGAATAGTTATTCAAACATTTGTTTTTCTTAATGAAAACTAAGAGTTTTTGTTTGTTTTGTTTTTTTAGAATTAAATGTGCAGTTACTTCTCTAATTCCTAATCCAAATCAGTGAAAAATAATACAAGAAAATGACCTGAGTTTGTTTCCTGTATCATATACACATATTCTACATT
aaagctcctaacccaaaacatcaaggaaatccaggacacaatgaaaagatcatacccaaggaaaaAGAACTTTCTGTCCATGAGGCACAGTGCATGAAAAATTAAAAATGAAGATAAGGAACAGAGTGAATTTTTTTCTTTGAATTTAAATGACAATAAATGATCGTTGAGCAGAATTGTAATAGCTTTACACAGTGACTCATCTC
TAGACTATAACATTATAGTTGTATTTATATTATTTAAATAGTTATTCAAACATTTGTTTTTCTTACTGAAAACCAAGAGTGTTTTTTTTTTTTTTTTGGAATTAAATGTGCAGTTACCTCTCTAATTCCTAATTCAGATAAGTGAAAAATAATACAAGAAAATGACCTGAGTTTCTTTCCTGTATCATATATACATATTCTACATT
CTGCATCTTTAGCCTTTTAGAAAACCGTTTCTGAGACGTTACGTTGTCACCTGGATGCAAGTCCCCTGTTCCACAGAGCGACGACCCTGCGTTCCTTTTCATTAAACTTCCTAAATTCTTTAGTTAAAGGGCTGTACCACAAGAGCATTTTAAAATTATTCTTCTCAGTCGTGTAATGAACCGTCCTCTGCAGTGAAAGGAAAGTA
AGTAATAACTGATGTGCTCTGGAGAACATATGTCTCCTACCTGGATAATTTTCCACCATGAATTCTATTTCAACCTTTTAAAGTAAATTTTGAGATTATAATTAAATTATTTAACTTTTTACTTTGTACTATGGGtaagtgtcaaactctggcacaaatgactaaagcccctacctagcaaatgaaagctggacaggctcttgagt
AGAGCAGAAGCAGTGCTAGGCTGACTCTCCCATCTGATTTAAATCTGTAATGACACTGTGATTTGTTACATGGATGTAAGAGCTTCAGCCTTCTGTCTACATTAAACGATAAATGAAAACGAGGGGAGAAAACACAGAATCTAGCTAAAGCCTTCACATTCAATGGGTTATTACAATGTTTTCTTAGTGGGTATGTGGAGAAGATA
gggataggagggaataggggaaagattgtgggagagggtgacgggtagagggcgtaagcagaatgaaaagtgaacaaTTTTTTTTTTCAAGTAAAGGTAAATTAAAAAAAAAAAAAAaaaaaaggaagagtgagttggttagattggccatggacttgatcccagcaccatgtagacaaggaaaagtatctcactgaggtggatTT
AATTGTTTGAGGCAAGCTATGTTTTTACCTGGATTCCAGTCTCATGCTCCCAAGGGCAATGACTCTGCTTTGCTTTTTATTAACCTTCCTAAATTCGACAATTAAAAGTGGGTATTTTAAAATTACTCCTCTCAGTCATCTAACGAAGTGTCCTTGGCAGTGAAAGGAAAAGTGCTTGCATGGGGAGCATGGCTTCTGCCCTCAGA
GAGAGGCAAATAGCTAGTATAGTATACTGTAATAATTCAGAAAGCTGTTTTGTTTAGATGGAAAGAGAATATTCTATCCATGAGTTGCAGTGTGTGAGAAATTAAAAATGAGGTTAAGAAACAGAATGGATTGTTTCCGTTTTAATTTAAATAATGGCAATAAATGATCATTGAGCAAAAATATAAAAACTTTACACATTGACTCA
CTATAACATTATAATTGTATTTATATTATTTGAATAGTTATTCAAACATTTGTTTTTCTTAATGAAAACTAAGAGTTTTTGTTTGTTTTGTTTTTTTAGAATTAAATGTGCAGTTACTTCTCTAATTCCTAATCCAAATCAGTGAAAAATAATACAAGAAAATGACCTGAGTTTGTTTCCTGTATCATATACACATATTCTACATT
aaagctcctaacccaaaacatcaaggaaatccaggacacaatgaaaagatcatacccaaggaaaaAGAACTTTCTGTCCATGAGGCACAGTGCATGAAAAATTAAAAATGAAGATAAGGAACAGAGTGAATTTTTTTCTTTGAATTTAAATGACAATAAATGATCGTTGAGCAGAATTGTAATAGCTTTACACAGTGACTCATCTC
ctgacctgtaaccgagccccaattaaatgttgtccttataagagttgttttatggtatctgttcacagcggtaaaaccataactaaaacaGAAATGAACAATTAAAAGGACAGAACAAACAAACAAAATTATTAAAGGCCATTTGAATGGACATATCCAGTCACTACCATTGTTGTCTGTGCCCTGCCCTACTTCATATTGACCCT
tgtccttataagagttgttttatggtatctgttcacagcggtaaaaccataactaaaacaGAAATGAACAATTAAAAGGACAGAACAAACAAACAAAATTATTAAAGGCCATTTGAATGGACATATCCAGTCACTACCATTGTTGTCTGTGCCCTGCCCTACTTCATATTGACCCTATGTGCCCTTGGGAGTTGGAGGTGAGTTGG
GCTGAGGAATAGAGTATCAGGAGGTAATATCAGTTATCAATTTGTTTCTTACTATATAGTACCCTATTCTGATAATTTTCCAAAGAAGCCCAGCATTCTCATTAAAAGCAGAGAAATCATTTAATCCAGTACAGGGGATAGAAAATTGTAGGGCAGGATAACTTACATATCATAAAGTAGAATGAAATAATTTACAAACACTTGAT
GTTATCACAGACAAGGAGAAGGTGGAGAAGCTGAAGCAGTCCCTGCCCCCCAGGTTTGGCAGTGAAGGAGCTGAAATGAACCGGACATCTGCATGTGACTATTAAAAACCCTGAAAAGGCaaaataaaataaaataaaataaaaaataaaaaaataaaaaaaatgcaggacgacacaagtaaacaagtagaagccttaaagaggaa
TACTATATGAATATGCAACTTTAGAAAATGTAGTCATGTAGGGTAAGTTACATCAACAGAAGAAAAAATAGTAATATTCACAATGAGGAAGTTGAACCTAATTAAAAAAAAATCAAAAAACTGCTAATGAAATTTACCAACAAAAACAATGAGAAGTCTTTTGAAAAACAAACTTTTAGAGAAATATTCCCATTATTAACATAATG
GCTGAGGAATAGAGTATCAGGAGGTAATATCAGTTATCAATTTGTTTCTTACTATATAGTACCCTATTCTGATAATTTTCCAAAGAAGCCCAGCATTCTCATTAAAAGCAGAGAAATCATTTAATCCAGTACAGGGGATAGAAAATTGTAGGGCAGGATAACTTACATATCATAAAGTAGAATGAAATAATTTACAAACACTTGAT
agggtttttacagagccccccatctttctgtcctatgtggatgaacagggtagaaaaaaaccatacacatgggcaaaacatttgtacaaatacaataaTGATTAAAATTCTTTTGGTATGGGAGAGAAAGGGGGTGGGGAGCACTAGCACCATAAAACTTCATGTTCAATCTGGACACCTTAGTAGATTTCTTCAATCCAAGCACT
TTTCTTGAAAAATAGGGCACTGATTGTAGGGATATTATATAAGAGAAAAGTCCCTTAAATATTACCTTACCAAAGTTACCTATAGAGCATGGGTATAGAAATTAAAAACCACCTTAAATTCAGAACTTCAACAAAAATAATTCAAAGTGACTTTTAACTGTTATATTTCTCCATGTCAATCTACTCCTGATATTTCTTCCAAACCC
AAGCATTGAGACATCACGAGAAAAACTGCTTTCAGAACTTAGGCTACAGCAGCACATTGAGCAGAGACACTGTCTTCTGTTACTGACATTTTACATGGCCATTAAAACAGACAAAGAGCAGATGTCTGAGCAAAGTTGGTGCAGTTTTCTAGTCATAATGGACAAGAAGAACTGAGGGGGCTGCTTCACAGGAGTCAGCATTGCTC
CTACAGCAGATCCCGCTCCTCACCTTTGTGAGCAGTGAGCATACACTGGCCATGTTGCAGCTTCAGACCTTGCCTAAATTCCCTCAGTACACAGCATGAGATTAAAGTACAGCACCGCAAATCGCTCTAACCACGCTCAAGAGCACGAACCCTGCAAAGGGATTCCCGGAAAAAACCTCCTCCTCTTCTGACTGACAAGTCCTCTT
cttataacagttgactctgtcatggtgtctgttcacagcagtaaaatcatagctaaaacaGAAATGAACAATCAAAAGGACAAAACAAACAAACAAAATGATTAAAGGCCATTTGAATGGACATATCCAGTCACTACCACTGTTGCCTGTGCCCTGGAATACTTGATATTGACCCTATGTGCCCTTGGGGGTTGGAGGGGAGGTGG
TGGCTTATATTTTTGTGTTACAGGAAATTCTCTCCCGTGGGGTATGATTTGAAATTTTGTACTCATTATTCATGTTATTTTAGCTTCGTAAAGAGTAAATATTAAAGGCTTTTTGCAATCTCGAATTTATTGTTTTTCATTCCCAATCCTCAATAAATGTATTTGAATGGCTCGTGTAAGTTCTTGCTGCCTCTCCATGATGGAGC
acctgtaatcgaccccaattgcatgttgtccttataacaagtgactttgtcatggtatctgttcacagcagtaaaatcataactaaaataGAAATGAACAATTAAAAGGACAAAACAAACAAACAAAATGATTAAAGGCCATTTGAATGGACATATCCAGTGACTACCATTATTGCCTGTGCCCTGGAATACTTGATATTGACCCC
cttataacaagtgactttgtcatggtatctgttcacagcagtaaaatcataactaaaataGAAATGAACAATTAAAAGGACAAAACAAACAAACAAAATGATTAAAGGCCATTTGAATGGACATATCCAGTGACTACCATTATTGCCTGTGCCCTGGAATACTTGATATTGACCCCATGTGCCCTTGGGGGTTGGAGGTGAGGTGG
TCATGAACAACAGGGCACTGATAGTAGTGATCTTTTATAAGGGCATAATCCCTTACTTGTGACCTTGATCAATGGTACCTATCAGCACATGTGTATAGAAATTAAACATACATCATCTTCAGTCCTTCTACAAAACTAATTCAAAGCGACTTTTAACTGTCCATGTCAACCTCTTCCTGATATTTCTTCTAAACTGAGAGGCCTCA
TGTCCCCTGATTCAGATTTCTGAGCTGACTTAAGTACATCAACAAAGTTGGGTTAAACAGTATCTCCCCATTTGTATACACACCGATCTGGACAATTTCTATTAAAATGCATGAATTAATAAATGCTGGGGAATTACAAAATCACTCATTTTGCCCTTTCAGTCCCCCTTCCTAATGATGACCTTGTAGGTGACTCCCTTACACTA
GCTTGTCTCAGAAACAATTTTCTAAAACGCTAAACATGCAGCTTTAAAAAAATTATTCCATGAGTTTTCTTTACTCGTTTATTTACAATAACCGTGAAATATTAAAAAAAAAATATGCTCTCAGTCACCCAACACTTGAGATGGGTTCTATAACCTAGACACAACTGACTCCAAATGAATCAAAACCAAAACGTTAAGGGAAGAGA
ttatgttttgtgtaggaatagaaacgctaaGAGAGCTGGTATGCAATCTATGTTCTTGGTGTCATTTACTTAATTTTTAGCTAACATACTATGCTACAAAATTAAAATTTCATGGTCATTTCTGCCCATCAGTTTTTACGATTTACATATGCCTCTTTATGACTTCTAGCAAAATTTCCCTTAAATATCTCTACTTTTACACTGTG
gcttcagtctcagtaagagaccacacctcaaagaGAAGGAGCAATGCACCTGAGGAGACCCACCTAGTTGTAATAAATAATGTATGTAATATAACATACAATTAAATGTTATGTTATATATATAATTTTTAGTAATTTCTTATGACATTAGATGTTTCTGATACCTGAGTTGATACCTTATATATTAATATATAAGAAAACACTAG
TGACATTAGATGTTTCTGATACCTGAGTTGATACCTTATATATTAATATATAAGAAAACACTAGAAAGATGTAACCAGCAATCTCACTACCCCTTTCAGAATTAAAATCAGTGCTGCCTATNNNNNNNNNNNNNNNNNNNNNNNNNNNNNNNNNNNNNNNNNNNNNNNNNNCgtaaaaatactcaataaaattctggcaaaccgaa
acataatagaaaaatttatgaatgcaatcttgaagtaaaactgtgatttctagcagttttGATTCATAAAGTTAAAATTATTTATTAGTATACTGAGTGTATTAAACTGTCCATATGTGCCATTACATACACaagcatgaaataattcatattgtagagaaactctgaatatatgcaatctgataatgatattctatatcacagcc
TCTTTGTGTTAATAATGGCAATATTTCTAAATATTTGTTTTTTAAAAGAGTTTTCATTGTTTTGTTGATAAATCTCATTAGCAGGCTGTCAATTTTTTTTATTAAAGTCAACTTTCTCATTGTGAATAATACTACTTTTTCTCCATTTATCTCAGGTTCCCTACATGACTACATTTTCTAAAGTTGTATATTCATACAGTACAATC
TCACTTTCAAGGGGTTGTTACAATGTTCTCTTAGTTGGTGTGTGGAGAAGACAATATAAGTATCAAGCTTTTTTCACCCAGAGTTGTCAGAACAATGAAAATTAAATAGCTACTACAGCATACTGTAACAGTCAGGAAAACTCTTTTCTTAGGATGGAAACAGAACTTTCTCTGCATGAGAAGTTGAAAATGAGGTCAAGAAATAC
agctattaaaaacaatgactacatgaaattcataggcaaatgaatggaactagaagatatcTGGGAAAGGGTAAAATTTGAAATGCAAATAAAAAATTCAATTAAAAACAAAGAAagaaaaaatatcccatatatgggcaacagcttttggcatagccccgggtccagttatttgggacccaatgaaggcccagctgcatatctac
GGAATTATATCTCTTTCAATAATTGTAGAAAATTCCCACCATAGGACCTAAACCTTGTCAGCTACAGGTTTGTTTGCTGAATTTACAGTACAAAAAAAAAATTAAAAGAAATAGAAAAAAAGAAGATGGTTTCTGTTTAATGTCAGGATCAGTCAAATGAATTAAAAATTTAAATATGAAAACACACACACACACAAAGGTAATTT
GCTACAGGTTTGTTTGCTGAATTTACAGTACAAAAAAAAAATTAAAAGAAATAGAAAAAAAGAAGATGGTTTCTGTTTAATGTCAGGATCAGTCAAATGAATTAAAAATTTAAATATGAAAACACACACACACACAAAGGTAATTTAGCAATGTTTCCTTTTCTTAAGAAGTAGCAATTGTACATAGGTAATTGTTAAGAGGATAA
TCACCAGTACATCTGTAATTCAACACACACAAAGGTAATGTCAGAGTTTATTCAGTGCATTTACTTCCTTCCATCTACAAACTCACAGTTAAGACACACCATTAAACATTTCTTTATTTAATTGACAGCTGTTATGATATGCTTACAATTTTATTATCTATTATGCCAACCAATCCACTTGGATCTGGTACTTTAGTTAATTTCAT
AACATCCATAAGAGATTTAACATATCGGCATATTTTCTTCTAAGCTATATATCCAAATCAAATCAATGAAAACAATAGTAGAAACTGAAGAAATTGTAACATTAAAACAATACACTAATTCTATTTTCATTTTAATAGCATTAGGCAGAAATGAGATTTCCTTTTCAATATACTGAAATATGTGTTTCTTTCATTGCAGGACATAT
CTGGTCACTCTGCTAAATGCTTCAGTGATGACCTCATTTCAATTTGAGTGATATTGGCAAAGGGAAACTTCAATATAAATTTCCCTTTTCGAGGCTAAACATTAAAAGGCCAAGCAACAGGTTAATGGAACACAGTCAGTGAGGAGCAAAGAGCTGGGGTTTGATTGTTGGTTTAATTCCATGACAGGGGAAAAAATGAGCTGAAC
NNNNNNNNNNNNNNNNNNNNNNNNNNNNNNNNNNNNNNCGACNNTAAATGCACACAGTAACACACACCATTATTCAAAGTTATCATTTAAAAGTTATATTATTAAATTCTTGAAATCTTTTATATTTCATGGCCTTCAAAAAGTTAATAAATATCTTTATGTGTTGTCACTAAAGAAACAAGTAAGCAACGTAGGGCAATGACTAC
CCACCAAAACAAGTGTCTTATATAACACTGAAGAGAAGTACCCTGTGCCATTCTACTTGCTGTTCTAAGAAAGGGCCAGTGCAGGAGTTAAACCATGAGAATTAAATTCTAGAAAGCCATTTTCATCCATAGCACCAAGTGTCCCCTCACCAAACATCTACATATGATCTTCTCAATGAATCAGTTTAACAGTGAGGGGCAGGAAG
GTTCTAATGTTATCAATGCTATATGATCAATAAAAATCCAAACTGGAAATCTTAAGGGGTACAGAAAATAAGGCAATCAAGAATCTAGATCAGGAAATGGATTAAATTTTTAGAAACTCAAGATTGGTAGTTGCACAGGTTCAACCGACTTGAGTTGGTCTTGGCAATTTATTATGTCTGTGCCTAAGGTGAATGCTAATATTCTG
acataatagaaaaatttatgaatgcaatcttgaagtaaaactgtgatttctagcagttttGATTCATAAAGTTAAAATTATTTATTAGTATACTGAGTGTATTAAACTGTCCATATGTGCCATTACATACACaagcatgaaataattcatattgtagagaaactctgaatatatgcaatctgataatgatattctatatcacagcc
TCTTTGTGTTAATAATGGCAATATTTCTAAATATTTGTTTTTTAAAAGAGTTTTCATTGTTTTGTTGATAAATCTCATTAGCAGGCTGTCAATTTTTTTTATTAAAGTCAACTTTCTCATTGTGAATAATACTACTTTTTCTCCATTTATCTCAGGTTCCCTACATGACTACATTTTCTAAAGTTGTATATTCATACAGTACAATC
TCACTTTCAAGGGGTTGTTACAATGTTCTCTTAGTTGGTGTGTGGAGAAGACAATATAAGTATCAAGCTTTTTTCACCCAGAGTTGTCAGAACAATGAAAATTAAATAGCTACTACAGCATACTGTAACAGTCAGGAAAACTCTTTTCTTAGGATGGAAACAGAACTTTCTCTGCATGAGAAGTTGAAAATGAGGTCAAGAAATAC
agctattaaaaacaatgactacatgaaattcataggcaaatgaatggaactagaagatatcTGGGAAAGGGTAAAATTTGAAATGCAAATAAAAAATTCAATTAAAAACAAAGAAagaaaaaatatcccatatatgggcaacagcttttggcatagccccgggtccagttatttgggacccaatgaaggcccagctgcatatctac
GGAATTATATCTCTTTCaataattgtagaaaattcccaccataggacctaaaccttgtcagctacaggtttgtttgctgaatttacagtacAAAAAAAAAATTAAAAGAAATAGAAAAAAAGAAGATGGTTTCTGTTTAATGTCAGGATCAGTCAAATGAATTAAAAATTTAAATATGAAAACACACACACACACAAAGGTAATTT
gctacaggtttgtttgctgaatttacagtacAAAAAAAAAATTAAAAGAAATAGAAAAAAAGAAGATGGTTTCTGTTTAATGTCAGGATCAGTCAAATGAATTAAAAATTTAAATATGAAAACACACACACACACAAAGGTAATTTAGCAATGTTTCCTTTTCTTAAGAAGTAGCAATTGTACATAGGTAATTGTTAAGAGGATAA
TCACCAGTACATCTGTAATTCAACACACACAAAGGTAATGTCAGAGTTTATTCAGTGCATTTACTTCCTTCCATCTACAAACTCACAGTTAAGACACACCATTAAACATTTCTTTATTTAATTGACAGCTGTTATGATATGCTTACAATTTTATTATCTATTATGCCAACCAATCCACTTGGATCTGGTACTTTAGTTAATTTCAT
AACATCCATAAGAGATTTAACATATCGGCATATTTTCTTCTAAGCTATATATCCAAATCAAATCAATGAAAACAATAGTAGAAACTGAAGAAATTGTAACATTAAAACAATACACTAATTCTATTTTCATTTTAATAGCATTAGGCAGAAATGAGATTTCCTTTTCAATATACTGAAATATGTGTTTCTTTCATTGCAGGACATAT
ctcattcaaaaatccccacaGAAGAGGAATTTGGGAAGGAGAAATAAGGGTAGACTTGATCAACACACCTTATAGGCATTTATACAGCTCTCAAAGTTTAATTAAAAACATATTTATTGAAGATTTACATCACTGGATGGCCATATGTATATGACCATATAGATAGGAAATAGAAACAAACTGAGCACTTTCTCAAAGCCACGCAT
AGCAGGAGGATCAGGATAGCTCTGCAGGGAGAGAACAGAGACAAAGGCAAACAGCAAATTCAACGTTTGGATGGTTTCCTTAGGAGAGCTCGTCCTGCAAATTAAATGATATCACCCAGGTTTTTTTAAAAACAAAACAACAAAACCAACCAACCAAACAATAGCAACAGCAACAAACTTAAAAGCAgggctggagagatggatcg
CACTCAACAGCTCACCACACACTTCACCATAGTGTCATCCTTCAAGACGGTGATTATTCCCAAAATAGGACAACCATCTTCCTGCATGGCTTGCAAGAGCATTAAAAGATAAAAATTCAGTTGTGCACATTTATGAAGAAATAATTTGTGTTTGTGTGATAAGGGATAGTAAGCAGGAAGAGGGGGATAAAAGCCACCTGTAGTTA
GGTACACGGTGGATGGATAGGCAGATCAGATGAGGGGCCTTATTGGAGACAAGTCTCCTCCTACATAAAAAAATTCCACTTACCATTTATCAAAGGCCAGATTAAAGTAAAATGTTGAAAAGAAAAAGACAACCTGACAATGGGATTAAAACTCTGGGAAAACTAGGAAGGCTGgcctctagatctcccagaacttgggaggcaga
GGAGACAAGTCTCCTCCTACATAAAAAAATTCCACTTACCATTTATCAAAGGCCAGATTAAAGTAAAATGTTGAAAAGAAAAAGACAACCTGACAATGGGATTAAAACTCTGGGAAAACTAGGAAGGCTGgcctctagatctcccagaacttgggaggcagaggcagagagctgctacagaatgaggctaacctgggctacaggac
gttatggaactccatgtaggaaggtgaaaaaTTGCCCTCCATGTAGAATGAGATGGTAGTCTGTCTGCATCAAGAGAGGCTGTTCCACACACACAAACCCATTAAAATTTGAACTGAGTGGTGCGTATCGTTTTGAACTATCCTCACACAAATACGTGGAAAAGTCAGCTCTGCTCAGCTTTCAGTGTCTATCGCACTCGACCTTG
TATAGTTCTCTAAGCAGATCTCTACAGTGAAATAAATACTATATTTTGGCAGGTGTCCCTGTGAGAATATATAACATGCATGTTAATAGGCTGTTAGTACATTAAACTGAAAATCGAGGGCCCTGCAATCTGAGGCTCTGTCAACATCTAGTGCGCTGGGACCCTAAAGGGAGAGTCAGGACACAGGGGATGCACAGCCACAATGT
CTGGGACCCTAAAGGGAGAGTCAGGACACAGGGGATGCACAGCCACAATGTGTCAATGCATGGTTTATTGATTGTCCCGGCATTCTTTATAGGCAAGCAGATTAAAAGTTTCCTACAGCTTCTAGTTCTCACCAGCTTCTGTTTCTCAAGCAATAGTTCTCTTGGTTCGAGGTGACCCAAACCTCCTTGCAGACTGAGAAATCTGT
TTTCATTTTTTTTAGTTTCTAAAAGATTCTGCCATAAGATACGTATTTGCAAAGTGTGCTTGTAAAACAACGTTAGTAAATATCCAGTTCAACAACACCAATTAAAACAATACTAAGAAAAAGGAACACAGGCTCCTCCAGCTCCGTGAGTCACGAGCTGAATTAAAGCTTTAGGATTCATGCCAGGTAATTTATCAGCTAATATT
GTAAAACAACGTTAGTAAATATCCAGTTCAACAACACCAATTAAAACAATACTAAGAAAAAGGAACACAGGCTCCTCCAGCTCCGTGAGTCACGAGCTGAATTAAAGCTTTAGGATTCATGCCAGGTAATTTATCAGCTAATATTTGAGCAATATCAGATGAATCGTTAGATGGAAATTGATTTTTTAACGTTTTGTACTTGGCAT
gtatgtggaagaagcatgaaacacctcccatttctgtttttatacatctGAATTTTTAGAGTTCCATGGGTTCATTTCATAATTCCTTGTCCTTGTAGACATTAAAATTATGTATATATggctggagagatggctcaggagttaagagcactgactgctctcccagagatcctgagtgcaattcccagcaaccacacggtggctca
ATAATTTTCAAGTATATCAGTATTTAATGTATAAAGTTTTATTCACTGTACACATGTATACACTAATGCACGTAAATCATATCCAGCCTTTATAGTTTATATTAAATGCACATAATCTGCACTTGCTCTATATAATTTACATTTTTTAACTTGCATAATGTGTTAGTTTGTGTAATTTAGGCTTGAAAACCAGAAATCCTAACTAC
TCTATTTTATCCGTCTGCCCACATGGAAGGTTGCATCTTGAAAAAGCCTCTGTGCTCACTTTACTCACGCCTGTACTTAAACTTGAGGATGCACTGGTGAATTAAAGAGTACAGCTGAGAGGAACTCCCAAGTGTGCCTCTCATTACTTCATGCAACCGCTGAATCAAATGTCCTACATGCCTTAGTGACTATAGTCCCTCTAAGT
ggagaggagataggggtcttatggacagaaaatggggaaaggagaataacatttgaaatgtaaataagaaatacccaattttttttaaaaaaggaaaaAAATTAAAAAAGAAAAAAAAGAAATTTGTCTGAAACTAATTATAACCTTAGAACTGAAATAAGGACTGACTCCTTTACTAGTTGTATTTAATAAAATATGCAGTCAGT
TACTTAGAACAATGAGGACTAATGTATTACAGTCCATGGTACAAAATGGGAAGTAAGGAGAGACCTAGTTCCACACAGAGCCATGTCAGCCTATGAAGTAATTAAATCAAGTGGGAAATTACAAGTTCACATGAAACTGGTTGGCAGAGACCAGATGAGGTGCAGAGTAATGGCATAAGAGGTGACTGTTTTCCCTGACTGACTAT
cacacatacactcacacacatacacacacacatatatatacacacacgcacgtgtgcacacacacaACTGTTTTGAAACTGATGGTTTATAAGTTATATAATTAAAATTGTCAAAAATCTCTTGAATTTCCCAACACCATCTTTTGTCCCTTAAAACAACAACTAAGCAACTTAGGGCAATGACTAGTTATTATGAAAAACAACAA
accatctgtaatgggatccaatggcctcttctggtgtgtctgaagacagctacagtgtatttatatataataaatgaataaatctttttttaaaaaaGCCATTAAAAAAGAGAGGCCTGCGGATGCTTTCTTGCCCTCAGAAAATGTCTGCTACATCTTTCTATTTCAGGACTCTCCCTACCTCATGAAATAATAATAACATGTAT
ATGTGTGATGGTCACCGTCTTCACAACCCTGCTTGCGAGTCAGTGAACCTCTACATGAGGACCCAACGATTCTTAGGGTATTGGAAGCTCTGACATTGCTATTAAAATGGAGTAGAACCAAAATCGATATGCCTTCAGTAGAAATCCAAAGACTAGACAGAAGCACTGCAGAGGATAGGAAAGCTTTGCCAGGATCAACACTCAAG
ttggtactatgtctagggtttgtcaagtttatttgtatttccaaagaaccaacttcatgtgtcactaatccattaatgttgctctttagtgtccaCCCCCATTAAATTCACTGCGGTCATGAACCTGTCTGTAGGTAGAACAAGGAGAGGCTGGATTGATGGGGtaagcacctaagttaagccaccagaactaacataaagttgga
AATTCTGGTCATTAGGCTTCTCCAGCCAGCCATGGGGATAAACTTCAAAGCTGCAGATAGTGACTAGTGAATGTGTGAAACAGTTGAAAACTCCATCTTCATTAAAGCTGGTTTTCCTTTCTAAAAGCTGACACTGTGGGTGCTGAACTGTCTGTCTGGGATGGACCAGACTCTCAGGCAAGCCTCCTCTGAGAGCAGCCTCAGAG
GGAAAGCACAGAGACACACCAGCTAGGATCCTGATGCCCCCAGTCATGGAAAATTCTCTGAGAGCAACGAGAGGCTCTTCCAGTTCTCTTCCTTCCAGATATTAAATCTTTATGTGTTATTTTAATATGTTACACTATTCAAAGTTTTTATTAGAATATCTTTAATATTTTAAGATCTTTGTATGTGTTTACTTAATCTTGATGTT
CTGGGTGGAAACAAAGTAACACAACTTCCTGGAAAGATCATGACTTTTGTGTCAGCATCTAAAAATAAATGTATTTAATTAGGTAAATATTTAACAAATCATTAAAGAGGTTAACTGAGAGTGGATGGCAACTTGCACAAGATAAACAACTGAAGGAAATAAGCCAAAGATAACAGCATATAGTGGATGAGTAATAAATACTGAAT
ggaggttgggggggagggacactaaactctagtcctctggaagagcagcaagcatttttaatcttttatagatgagccttttctccagtctcCATATGCCATTAAAGAATTAACTCTCCCTAGGAGAGAGCTGTTTCCCCTTGAGGCTGCCACCTTTTGGACACAAAGAAGCAGACATGTGGACTGGGCAAATCTAGAGGTCTAAA
TAAATAAGCATATCTTAGATGCTCTTATAACAAAATAAGATGACAGGTTGTTAATTTGCTTCATTTTGCTTACTAACCCTTAACATCAATTTTAAACCTTATTAAAGTTATAATTTATGTTAAGTGAtaattccttagcacttgagaagctgaggcagggggattgctacacgttcaaggtcagcctggtctagccagttccagta
GCCGTATGctctgttgagttcaaggaaaacctggtctatagagagagttccaagacagccagggctatgcagagaccccgtctcaaaaaaaAAGTCAGAAATTAAATTTAGAAActaagctttctatgcattcacatttagctctaagctcaactctgagaaggacgctgttgctattccattttccatgtgggacaccgaagcta
GTGATTTTTGCTTAATTGGCTGTAGGTCCTGGGCTGGTCACTAAGAAAGACTGTAGTGGTGAACGGCGGATTGCCGCTCTCAGGGATATCAGTCTTAAGTATTAAAGAAAGAATGCAGTGTAAGGTGGCCTTAATGGGCCgtgtgtgtgtgtgtgtgtgtgtgtgtgtgtgtgtgtgtgtgtgtgtgtgcgtgtgcgtgtgtgtgc
TTTCTGTGACTAATTGTAGAACATGTGTGCATTGCACATGTATGTTCTTGATTATAAAGTAATACATGATAGGGAAATTATAAAGTAAATGTGATAAGAAATTAAATATCATCCAGAGATTCTCAGTGTTGACCTTTGGAACGTGTCCACTAATCTTTATTCTCTCTTGAATAGAAACTTTATCCTATTGGCTCTTTCCTTACTTC
ACAAAGCCAACATTTGAGTCTGCTCATTACCGCAGTTGTTCCTACTGCCTTCAACTCAGTGTGCAGTGCTGTTAAAACCCCTTTAGCTCGCACGGTAAATATTAAATTGCTTAGGCAACAGCCTCCCGGGCTGGCGTGAACAGGGCCGTCGAATCCCCCTGATCTCTTCATGAATAACTGCTCTTCCTGCCATTCCCACCCCAACG
ctgtcctctgacgactacatgtagactatagcacaaatgtgtgtgcaggcacaGGGacacacacacacacacacacacacacacacaATAAAAAATTACAATTAAAAAAGATTTCCAAAAAGCCCTGATAGTAAATACTTTTTTAAAAATGCACTTACTGTAGAAATCAAAGGGATTGGAATGTTCAGGACAGGGGTAACCACAGT
TGAAGTGGCCCCTTTGTAGCCCAAGTAAGTCCTGGAGGCTCAAGTGGCCAATCACAATGTGGTTTTACATCAAAGGAATATAATCCAGCTTCCAGAAGTAATTAAAAGCCTTTCTAATCTTTACTCAAATCTCTCCAAGAAACTTCAAAGAGTCCCCAGCATATAATGCTCAGCTCTGCACCCAGGCTTCTAATTCCCTACCGATC
TCTCAACTGTGTGTCTGATGAAATCATAATGAAAAGACAGTTAGAGTCAGGAATAGAAGTCCTGACCGACAACACCTTGACAAGAGCTTTCCAGATGTGAATTAAAAATACAGCTGAGTGgcaggcctcgaaggggacagggacttcacaggaagaccaacagagtcaactaacctggacccttagggctctcagatcctgaacca
AGGAGCAAATCCCGTGGGGCACTGCACACGCTGCAGCAAAGAGATTTACGGAAACACTCAGCCATGCAGTCTCTAGAAGAGGTTCAGAGACTTGCTAGTCATTAAACTATTCCCAGATgtgctcgcttcggcagcacatatactaaaCTATTCCCAGAAAGCCCAGGGCTATGCAGCAGAAAGGGTACTTTTCTGGGCGGCCAGAA
GTAGAGTCCTAGGGCCAGTGGTCTGTAGAGGGACAGGTACAGGGCCACCACAAAGGAGGAGGGTACTCACCAGCAGCTCTTCCCCTCGGCATCCACGGTTATTAAATACAACAGCCCTGGGGCAACACAGGTGTGTGAGCCAAACCCTCTCAAGAAGACCCTCCCCCTCGGTGGTCTTCAGAAAGGCCCCTGAGGAAGAGTACCGC
TTTACAGCTAACAAACATCAATTCAGTGTAACCGCCTGAAATGAAATTTGTTGGGGGGGTTATGCCTGAAACGGGATAAAAAAAGTAGTTTGAGTGTTTAATTAAAGAAATGGGATATGAACATTAATGTTGATACAATCTATTGACCAGCATAAACTGATCCCCAGAAACCCTGTTTTAAATCCAGTTTTAAAGTTGGTGCATTT
ctcttgtctttcctacaactcagtgtacagaacaagctgacctggaaattgtagtggtccccccctgcctgtggctctcTACTCATTTTTTTTCTCAAAAATTAAAAATGGGAAAAAACATTTAGCAGTACACAGGGGAGAGACCCAGAAGCTTTTACAAGCAACATGAGTTAAAGTAAGACTGCTTAATTTTCTTTTTTAATAAG
TTTTTCCCACTAGATGCAAAAGGAAATAGAAATGAAAGGTGAATGGTCCTTGCCATCAAAATACAACAAAGAAGGCTATTACAGCATTCCTTACAGTTTCATTAAAGAGGCGGCGCATCACTGCTTGTTACACAGCCCCATTCCTGTGACGTGCCCTGTACGGTTGCTCCACGGCATGAAGGACGAAATAGTTCCTTGGCACAGAT
ATACGTATTTATTTAATGATGTGTTTGCACAAGTACACAAATTGGGAGAAAAATATTAGCTGCTGTTTGGAAATTTTTGTCCTCCTTTGATATTTTTCCCATTAAAATAGTACCTATTTTTTTTATTAAAGAGATGTTTACCTTTCTTATGTACACTTTAGCTGTGCCAGCTCTCAATTGTGTTCCTTTCTTCTACAATAAAGCTT
GTGGTTACTTAAATTTTAATCTGGTGCATTTTTATTTTTAGAATCAAAATACATACTTGAATACATACTGCTTATGTTTTTCACATCTGTTAATGTGGTCATTAAATTTAAATACTGCTTTAATGTTTATTCAGAGGCCCTGGTTTCTAGACTGGAAAAATAATTATATGGGTAAAACTATGCTATTAATCTTTTACAATTCTTTA
ACTGGCTTGAAGTAGACAGGATGTTGGTTGACCTCAGAGACTTCATTTTAGGAACCTTACTGCAACCTAGTATTTCTCTGATCTTGTTGAATTTTTCTAAATTAAAAAATAAAATGAAATCCTgggctggagagatggctcagtggttaagagcaccgactgctcttccaccagaggtcctgagttcaattcccagcaaccacata
GGTTAAGAGCCCATCATTCTCTCCCATATACAGCCACATATACAGCTCCAGGTCAAATTCTTGACAGTCCTGAAGTCACTCACAGGCCAGCTACTGCTTAATTAAATCAAACCAGAAAATGACCAAGAGACTCTACTCCCAGTGTCCACAGCGGAGAACAAGAAGCTCCCGACCGAGGCATCTGCAGGTCCTCTCATGCACACTGG
GGGGCAGTTATTCAGAGCGGCTTCTGGGAGGAAAAGAAAACACTGTGCAGGCCTGGCTGGTTTGACCCAGTTGTTTAGGAATTGCCACTTACACAAAAGCATTAAAATAAATTCCAAGGAAACTACCGAGAGGCCTGCAGAGCTAAGTCCAGGGTGAATTTATGGAAAGAAGTAAACATCCCTCTCACAGGCCCCTGGGAAGGGCT
TGTTTCAAAAACCTCAGGAGAGAGTTTAGTGCCATCTCACCCTGCACCACTGAGATCAAATTTAGCTGAGCTCTTCCCCTGGCCTTAAGTATAGATGGATATTAAAAACAAACAGCAGTATCCCAAGTCCAGTGTCAAGGACAGTGCCTGAGCTGAGCTCTTGTAGCCTCCTGGAGAGGCCAAAGAAGCTAGTGTCTCTACCCTGC
CTTTTCAAACTTGTCGCCTGGTGCTATCATCTACATTAGAGAAAGGGGGAGGAGTCTAAGATGCATCAACTTCTATTTATTAAGAAGTTAAAACTGAGGCATTAAAACAGGGACTATCACTGAGGACTTGACTAGCACCACTCACACCCAGTGCTCTGAATTCAAAGCCAGTCTGTGCCACATTTTTGTTTGTTTTTAGTTTCTCC
GTGTTAACAGCTAATGAAGGTGAAAGGGAAGTAGTGCATTTAAAGATTCCAGGCAAACAGAAAAACTTTATAACCTTGTCACTATCACCTTCACAACAGTATTAAAATTGTAAATATTCATACTCTGACTCACCAAATCTCAAATTACTCAAAGTAACAAGACACTTTCTGAAAAAGGAACAGAGTGAACACTAGAAAATTGCTAA
CAAAGTAACAAGACACTTTCTGAAAAAGGAACAGAGTGAACACTAGAAAATTGCTAATAATAGCAAAAAGTACCAGAAAAGCCAGATCCGTAGGAAGTTGATTAAATAAATGATGAACTCATGTATTATGAACATGCTGGGTACATAACATGCAGGCTCTCCACAGAGAGAAGTATAATTATCCTTTTAAAACTTCCCTGATGTCA
AGTGTTCTCATTTGGAATATATTAATTAGTGTATATATTACAACATCATAATGAAGACTGCTCTGCTGCTTAATGAACATATATTAATAACATTTTCATAATTAAAAAGGCCTCCTTTTCATATCAAGATTATAAACATTTTCATTCATCCTTTCTTTCAGTATTTTTAACTTAACTATGATCCATTTGTACATCAAAAAAACAAC
cttccttacgttgtactgtctgacgtcctgctgcagcaaaaagTTAACCACTCCATTACTGTAATCACCAAAACAGTTGAAGTGCTTTGGATTTGATCTTATTAAACATATTCTCTTAGAAGGAACAAAAGAATAAAGTCATTAATAAAGATCATTGCCCCAACACTAGTAGCTGGATTAAATTTTTTATAAGAGGAAATCTTAAC
TTGAAGTGCTTTGGATTTGATCTTATTAAACATATTCTCTTAGAAGGAACAAAAGAATAAAGTCATTAATAAAGATCATTGCCCCAACACTAGTAGCTGGATTAAATTTTTTATAAGAGGAAATCTTAACCTTCGAAGTCTTATTCCAGCACAGTTGGTTATAAGAAGCAATTGCACTGCGCAGCTGAGAACTTGAAGGCCGTAAT
TTCTAGACTGCTTTTCTTGTCAGTGATGTTCTTCACATGAAATTGCTTGAATGAAACGAAAAGGCAAAAGATGGAATTTTTTTCTAACATAAATCAGTACATTAAAAAAAGTTACAATAAATAGGTCTTTAAGAAAGGATGAAATACACcgtggtcatgatgcaatcccagcactctggaggcacaagcaggaagatctctgtgag
ACTGATGCTACTTTCAGGCAGAGCTCTATGGATGGCTAGTCCAGGATTGAAATGGCACAGGTCAAGGATGAAAGGGCATAATGCATCTGCTGCACACATTATTAAAAGCAATGGAAATCAACAGCTTGATCTTCTCTAGGGCCTGTCTTTCACTGTATCAAAATAACTGGCATCAACCCTACATTCTTACCTTCCCACTGTATGAG
agccaagtgctcctaacactgggctgtaccccagcccTCTACCTTCATCTTGACAAACTGACTGAAGGAGTAGCTTAAAGATCAACGGAGTAGCTTTATAATTAAAACAATAGGCTCTGGCATGTGATCTCTTGCTTGAAGCTACTCTACTTCCACTTTTTTTCTCCATAGGATATCTTCTACCGTGTAATAACACAGCATGAAGG
GTGCTGACAGATCCCCTTTGCAAAGCAGAAAGCCACTGCAACTTTTATGGTACCAACTATGGACAAACAGCACTGACCTGAAGCTTGTCACATTTGTGTCATTAAACAGTCTTCCTGCATTTTTTTTTTTGAAATGCAAGTATTCTTTTAAGAGCAGCAGTAGGAATTTTGAACAGGATTCCACCTTTATTAGCACAGATCTGATA
TTTGGAATGACACACACATGCATATTAGAGTACTGCAAAATTTGATAAAATACCATTTAAAATTTCAGTTTTAAAAAGTCAAAATCTTTATTGTTATTTTATTAAATAGCCCACCTTCTCATCAGACAGAGGTGTCATTGATGAAGGTGGCCAACAATAAAAGACCCAAAGCTCATTTCAGTGGTCCAGTAGGCCCACCACCCTTA
TTTGCTTAGTACAAAAATCTAAAAACATGTAACTATAAAAAGTGTGCCTGCAATTGAATAATTATTAATAAAATGACTTACTTTTCAAATCAAAGTTCTTATTAAAGAAAACCTTGTAAGGGGAGACAGAAAGGCCAACATACACAGAAGCACATTATGAAATCCACACCCATATTTACATCTGTCGAAGCTACTCTACAGTTACA
CTTTCAACAGACAGCAAGTACACACAGAGCCAAGTCCAACTCAACCACAGCTCAACAGGGTACGTAGCACAGTTGTGACATAAACTCTGCACGGACAAACATTAAATCTCAGTGAGGTGAAGCAGTGCTTTAGAAAAGCACATGTCTAAGCACGCACACACACAAGGACTAATTCATGTCGAAAGACAGGGGACAGCCACAAAAAA
CTCGGATGTGGGGGTTCTTACCTGGAAGGTCGACGGCCACGGCCCGGTAGCCCCTCTTTGAGAGGAGCTGCAGTGTGCCCAGCTGCTCCCATGTGTGGGAATTAAATGCTTTCCCATGGAGAAACACGACTTCCGCCCTGCAGACACATTGGGAAACATGTGGTATGGGACCGGAGCAGCCAGTGTCCCTTCTTCCCAGGGGTCTT
TGTCTCCAATCGGATAATGTGGTCCCCCCCCCACCTCCCCGTTAGTTCCCACCTTGTACCACACCACCCTGAAACACCAGTATTTCCCGGCATTCAAGGGATTAAAAGTGAATCTCTCAAAGTGGTAGACCAAAATGCCTACATGGCTTCTGCCTTTCCAACTCGAGTTCTTCCCACCCCACCTCCCTCCCAGTTGTCAGTGTGAG
gattacaggcatcatcagccaccccatcttcttttgaggatcgtgctTCTACCTACAGATTAAGTTTTACTGTCTTGGTTCCAGGGCATCATGTATGGGAATTAAACATTTTCAGTTTATAGAATGACTGAGGTAGACTGATGAAGAACCTCACTATTACCAAAAAAGGTGTGTGTTCTGGACCAATCGGGCAAAACACATTACTC
GGCGTGTTAAAGCATTCTGTGGCAGTTTGGACACAGATGTTTTTCTTCTTTGTCCTACTCCACTGCCTAAGGGCCTTGATCTGGCTCATTTTCTCCACCAATTAAAGCATTAAAAAGCAGGGGGAAAACCTTAAGACACAGCCGGTAGCAACAGGCAGCAAACTTTATTAAAAGTGAATTAGCAGGCACACATCACGAAGCGCACA
AAAGCATTCTGTGGCAGTTTGGACACAGATGTTTTTCTTCTTTGTCCTACTCCACTGCCTAAGGGCCTTGATCTGGCTCATTTTCTCCACCAATTAAAGCATTAAAAAGCAGGGGGAAAACCTTAAGACACAGCCGGTAGCAACAGGCAGCAAACTTTATTAAAAGTGAATTAGCAGGCACACATCACGAAGCGCACACAAGGCTC
CTAAGGGCCTTGATCTGGCTCATTTTCTCCACCAATTAAAGCATTAAAAAGCAGGGGGAAAACCTTAAGACACAGCCGGTAGCAACAGGCAGCAAACTTTATTAAAAGTGAATTAGCAGGCACACATCACGAAGCGCACACAAGGCTCCTTACAAAGTGGAGAGGGGACATTCAGAAACCCAAACACACCCAGGGCTGGGAGCTGT
ATATTGAGCCCAGGTCACATTGAGCTTTCTCTCTCAGTGCACAGCGGTAAGGCAGCTGCCTACCTCTCAGCCTGATGAAATAATCTGGGAAGAAAAGATAATTAAAGGAATCACAGTGGTGGTGCTTAATCCTAATTGAGTCTGATGCCCACTATGTTCTCAAAAGCATGGGTTTCCAAATGTGTAGAATGTCAAATAGGAAGAGT
AGCGTGCCTTCCAATGCTGTGCACACTGCCTTCTCTTGCCCCGGGAGCTTCCGTCAGTCTTGGGAAAGATCTGGGAGCCGTCATTACTGTCTATCCTTGTATTAAAGGGTCCAGTGGTATAGCCTTGAGGAGAGCTATTGCGCTCACAGCTGAAAGCCACGGACCTGAGAAGGGCAGGAGAAAGTAAGCTCAGCTCCGACAGGCCT
GTGGGGGTGGGGATGGANNNNNNNNNNNNNNNNNNNNNNNNNNNNNNNNNNNNNNNNNNNNNNNNNNACAAGGTTTATTTCAACTTCTTGAATAAAGTTAATTAAAAATGGTATACTCTCATGTCATATTCTATAATAGATTGACTGTTGGTTGGGTGGTTTTTGAGGACATCAATAACTACAAATGTGCTGGCAGTTCACTGGTC
AGGAATCATCAATGTTTTTCCAAGGTGAAAGGCCCTGGATTATAAAATATATTTTTGGGTGTGGGCAGACACCATACTGAAGATCAATTCTGCTGAAAAAATTAAACATAAGATAGTGACAAATGATACAATACACATAATGAATACTATATTTGTTTGAAAAATAAAAAAAGAATTCCATGAATTCTTTAATTAACAAAATTCAT
AGTTTGTCCGGTTCTGGTAAAATGAGCATTTGCTTTGAGATTAGAGTTTAGTTTTGCATAGGTTTTTAAAAGGACAGTATTTGGAGCTATTACATCTCCTATTAAACTGTTTTCCTAGAAATGTCCTAGAGGAACCTGCCAGCCTTTTGTTTTGTTTGTTGGTTCCATCTCAGCATGGGTTGGTTTCTCTATGGTGGAGAATGTTT
TGGGCGCTGCATATTCTACTCCCAAGCtttttttttttttttttttttGCAAGGGAGAGGCCAGCTTCTCTTTAGCAGTTCCCTAAACGCACAATGCCCAATTAAAAGCTCAGGGTGACTCAGCTATCGGGTATTTTTAGTTTGGCGAGCCTTTTTTGTGAAAGCTGGTGGGTTACTCGCCATTCCTGACATTTCAATTGAAGTCA
accttgcttcacttccaagatcagatgcaatccagcccattcaaggtggaatggTAGATTCTAAGCTTGATATGTCCAGACAAAATTCAGAATATTTAATATTAAATGGCAGGTCAGATTTGTAAAAAAGAAAGACGGAGAGAGTAATCACCATAAATAATATGTAAGATGAGTTAAAGGGGGTATGAAGAGTTTTTTGTTTTGAG
ATCATGGCAGACATGTTAATTTAAAAAATTGCCCTTTTCACTAAAGACTTTAAGTGCAGAGAAGGAAAGCTGGACTGTTTTATGTTTCCATTATGAATCCATTAAAATAGATTCTTGTccaggcatggcatcacatgccctaatgccagcacttgggagggtgcaggtaagaggagtgttgtgagttcaacacccatcagggccgc
TGTATACCTCTTCAAGGAAAGCCGGTCTTCTCCGTGGGAGGAGTAAGCGACATAGGTATGCACCACAGAGACTTATCTTGGCTTTGCCTCACTCCCAAGTATTAAAGCAAACAGGCCTGGTTGCTGAGAGGGAAGGTGCTTTTGATGAGTTGCTAGACTTGAGCAGCAAGGAGACTGGGAAAACCAGCATGGCCAGCCTCTGTTCT
ttgtttgtttgtttgtttgttgttgttgttgttgttgttgtGGCCACTGAGTCTCCTCAGAGCTCTTCAGTTACCTATAGTGGCACCCTGCTGTGTCACAATTAAATCATGGAGGTGGGAGAGTCAGGCTTGTGAAACACCCTCAATCCCCACCCAGGTGAAGGGCTCTGGCTACTTAACTCCCGGGGATACCCATTCTGAAAGGT
TGTAAGAGCATGTCTTTTGTCTAATATGTCATTCTTTCAGGTTTTATTTTTCTGTACACTGAAGGAAGGCACCATGCAGTACCAAGTACTGATGGCAACTATTAAAATTTAATTCTTGCAAGCATCTTTTAACTACCCCCCCCCttatttctgttttatgtgtaaaatagaaatatcttatctgcctgtgtgtcagtatgtgcatg
ATTCCAGAGGCAGCTATGGGTGCCTGATGGTCCTGCAGACGCTCAATGATGGGTGTCCCTCCTTCCACCCTTAGGCCTTTGAGATACAGCAGGGGGGTAGATTAAAAATGAATTTCTTACTTCTGAGGAAAATCACAGTATTAGCTGTTCCTCGATGTGCTTTCTAGTACACtgtgtgtgtgtgtgtgtgtgtgtgtgtgtgtgtg
ATTTAAGGGAAATAAGTGCATTTAAGGGGAATACGGTTCTTTAAAAACTAACTGTAGGAATAAGAGGGAATAGCTGGTATAAAAAATATGTAAAAGTCAAATTAAACTTTCctgggcatcacgatacaaacctgctgtcctagcactcaagaggctgaggaaggaggattgccagttcggggccagcctgggctatgtattgagtc
AGTTATATAAATACTTTTTAATGCAGTTAGAAACCCACTACACTAAACTTACTTCAAAATCACATCGTTGTAAGTCCTGCTGCGTGTTATTGTGAAGTTAATTAAAAATGGTGTTTTATCAGTAGGTGGCATTGTCATACAATTAAAGATTGTGAGACTTATGCTGTGCACAGTTGACCTCACACTGTGAGTCTAAGACAGTTGAG
ACTAAACTTACTTCAAAATCACATCGTTGTAAGTCCTGCTGCGTGTTATTGTGAAGTTAATTAAAAATGGTGTTTTATCAGTAGGTGGCATTGTCATACAATTAAAGATTGTGAGACTTATGCTGTGCACAGTTGACCTCACACTGTGAGTCTAAGACAGTTGAGCACGCGCGTGTGAGTGCACACACACACACACTTTGAAGATT
AGGATAGGGGAGCTAAGATTCAGAGGAGGCCATGCGTCATGGGGATGGGAGGTtgtgtgtgtgtgtgtgtgtgtgtgtgtgtgtgtgtgtgtgtgtgATCATTAAACATCTACTAGGACAATTCTGATATGCAAAATCTGCAAGTAGCCAAAAGGAGATCTGGCTGTAATTTTTTTTGTCATACTTTCTAAGATTAAAACATATTC
gtgtgATCATTAAACATCTACTAGGACAATTCTGATATGCAAAATCTGCAAGTAGCCAAAAGGAGATCTGGCTGTAATTTTTTTTGTCATACTTTCTAAGATTAAAACATATTCTAAGCAAAATTTAAAAGTAGCATAGGAAATATACTTGTTTTGGCTTTGGTTGGTTAGTTttttgttttgtttttgagacaaggcttttctgt
GTGCTTGGAAAAGCAATCTAGGATGGGTTTATTTGCTGGGCAGCAGAGCGTAAAGGCTCTTGGGTGCCTGGTGTATAAATCTCCTTGGACAAAAGGACACATTAAAGTCATACTTCCTTTTCATGAGTCAGGGACACCTCATCCAAGAAATAACTCCAATTTCCGTTGCCGCTAGGGTTTGGCAGTGTGCTTCCCCAGGTACCCAG
TTAGGAAATGAGCTGTGTTATTTCTTTCATGATTTGTTTTCCTGCCTGTGGGAGAAATAAATCTTCCTTTTGGCAAACAGATAAACAGAAGCATTTAAAAATTAAAAATAGACCAGACTGAAAATGAAAAAGAACAGACtagtagcaaagacctttcgttccagcactagagagacagtggcaggtagatctatgtgagttccagc
AGTTTATGATTCTTTACTCTCCCCTTCCTACTTTATTCATATTTACATTTTCTTATTTAGTGAAGACGTAGTTTATATACAACCATAACTTTATAGTCACATTAAAGCGATGTGGTCATTATATTGAATCTTTGAGAGCCTCCTCGCTGTTCAGTTATAGTCATAAGGCATACATTTTTTTCAGTATTTTAAAAAATACTGCTATA
acctgtacgctcaagtactggatgttagagcttcaatatgtgaatctgaggaaaaccaaatATTCACATAGCTGCAATATGAGCACAGTGTATCATCTCAATTAAAATGCCCTGCTCGTGTTAACACAGCAGTTCACGCCTCACAGCTGTCTTCTGTCCTTTCCCCCTTTACAGGTTGGTCAGTTCAGAACCCACATCAAGTCCAT
cgagtgctgggattaaaggcatgcactagcaccacTACAAGGTTCTTAGTGTTTTGTAGATTTTTTTTAGCTATGAAATATTAAGTATCTCTCATGATAAATTAAAATGAATGACGTTAGCTGATCAGACCAAAAGTAAAACATGAACCTGTTCGGGTAACTAGTGCTACCTGCAAGGGTTGAAGGTGCCAATGCCTTCTTTTTTC
CTGGCTTATATTTCATCTCGCCCTTGAAAGCTACAGTGAGATTGGATGTCTAATCTTATTATTGGTGCTAATCCCAGAAGGATCAAATACATAGAACCCCATTAAAATCCCCCACTCTGGACATACAGATTACTGTTGTGCTTAGCCCAAGAAGCCAGGGTGGGCCTAAGAGCATTAGTATCTGGCTTCGGGTGGAGGTCAGGAGT
GAGACAGGGGAGGGAAGCTGTTTGTTCTTTAGGCGTTGGATGGACCTGCAGGGAATGGCGGGCTACTCTGACCCTGACGTGGCCCCTGAGAAAACCTTGCATTAAAGCAATGCAGAAAGATGGTTTGCTTTAGATGCTTCTAAAAGGCTGAGCAGCGCCCCCATCTGTGCAGATTGCCTACTGCATGTAGAAAGGGAAGGAACTCT
GTTGCATTTGCCTTTTAATGTCAGAAGAAACACTTACACATTGCAATTTATCCTTTATCCTGTTACTATGAATGCCCCTCTTGTAACTTACATTCAAATCATTAAAATCTCTTAACAGTTATTAAAGTACTATTAAGTCACCTAAACTGAGTAATCTAAAAATATTAGCCTAAATAAAAACCCTGAGGAATTAAAATCTCTTTACA
TCAGAAGAAACACTTACACATTGCAATTTATCCTTTATCCTGTTACTATGAATGCCCCTCTTGTAACTTACATTCAAATCATTAAAATCTCTTAACAGTTATTAAAGTACTATTAAGTCACCTAAACTGAGTAATCTAAAAATATTAGCCTAAATAAAAACCCTGAGGAATTAAAATCTCTTTACACAATAGTTTTGGTTAAGTGC
ACATTCAAATCATTAAAATCTCTTAACAGTTATTAAAGTACTATTAAGTCACCTAAACTGAGTAATCTAAAAATATTAGCCTAAATAAAAACCCTGAGGAATTAAAATCTCTTTACACAATAGTTTTGGTTAAGTGCAACTCTTCCATAAGGACTACTTAATTTTAAGGTCATATTCGGTAAGGCATAGGAAAAATAAGATCTACT
tcatagtgctgggttgtgtaatctaaaatgtttggTAACAGAAGGTTTTAACTATGACTTACTTCTTAACTGAAGACTGGAGGCAAGTTGTCAAGTAGTAATTAAAAAGCAGCCAGTTCAGTGGTCTCTCCAGTGACTCTGAGCAAGCAAAAGTGTTCCAGCCAACCGAAAACGTTGCAGCCGCCATCAGAGGGGTTTTGGACCCA
CAAAATAGAATTTTCCATTAGATAAAACTTTAAAAAAATGAAATACAATGGTCTggggttgaggtatgtggctcagtggtaaagtgtttgcctaacatCCATTAAAAGGTAAGTTTGGACAACAGTGAAGAAGGTCTTAAAGGACAAGAAAATACTAGATAATAGCTTTAGATTTCCTTCAGCTCATTCTCCCTAacacacacaca
TCTTCAGTGTTTGCGCAGCAGTAAGTCCGAGGTGTCTGGACAAGAAGGGCGTTGTTGTTAAAATATAAGTGGAATGATTTGTACAGAGTAGAAATGATTAATTAAAAAAACCAGCAAAAATCACAAATACACAAAAACCGTTATTTATACATATTATTAATGTCTTCTAGTATACATATCTGCCACTTAAAAATCAATATGATTTG
GGACAAACCTGGTACAAATACCTTCAATTAAGAAATTGCAAATATGCAATCTGTGAGAGAAAATATAATGTATGGTCCCTAGAAGGCAAAATAATTCATTATTAAAAAAGCAAGCAAGCAAGCAAAAAATATTTTCAAATAGTGCTGTAAAAAGGTTAAATTGCTGAGTATGCTGGTGCACATTAGTCTATTTTTAAGGGATTTTT
GAGACAAGACAGTGTAAAATCTGGCTTATGAGCTATTTTCTATTATGTTACTGTATCCCTTTAGTTTCAGCTGTGCTTCACTGCAATAAATGCTTAAAATATTAAATTATGGTAAGTTTATTATTATGCCTCAATATGTAACACAGTAAAAACAAACAGTTTCCATGTGAAAATCATCAACAGAGCTATTGAAATCTGTATCTGTG
GGAAAACCGTAAGCACAACAGGAAGCTCACGGATCTATCACCTACCAATCAAGTACTAATGAGTAGCTGTAGTAAACTACAATTTTTTAATACCCACCCAATTAAACTCATCTCTATTGCCCACTGTCATCTCTATGAAATGCATGAGTATTAAATATTACAAAGACAATGGCACCCTGACAATTTATCCTGCTGAGGTCTCCTGC
CAAGTACTAATGAGTAGCTGTAGTAAACTACAATTTTTTAATACCCACCCAATTAAACTCATCTCTATTGCCCACTGTCATCTCTATGAAATGCATGAGTATTAAATATTACAAAGACAATGGCACCCTGACAATTTATCCTGCTGAGGTCTCCTGCATAATGAATTGTGCTCACTGAAGCCTGAGGGAGGCTCTATTGTCATATC
TATTTTGTAAGTGAGGGGATGAAATTGAAAGGCTAAGAATTCTGATAACATTTTACTGGCTAGGGAGTCACTAAGCTGAGATATTTAAAAAACCTTTTGGATTAAATGCACTTGGGGAGTGAAAAACCCAATGAAACCCAAAAGAAAACATCCTTTACCATGGCACATCTGTGGTGACTGAGGAGTTTGTCATGAGAGTTGTTGTG
gctaaggctacacagagaaaccctgctcaaaaagcaaacaaaaGTACCTCAGATGTCACCTTCTTCCTTGTTTGCACATGAGGAAATGGAGTAAATCTTAATTAAATGAGCAAAGTTAAGTCATTTTTCCATAGGCACAAAGCAACAGAAAGTAGACTATATATTTACATTGAGTAAAACCATGCTGGTAAAGAAATACAGCTATT
TCATTGTAAACCTGATGATTCTTTTTCAAATTTCTTTTCAAATGGAGACTTGTCATGTCAAAGTACTTACCAAGAGACTCTCTCCTGCTACTCCTCTGTTATTAAAAACCACACACCTAAAAATGAGGAAAGAACTCTGTTATTTCTCTACACAGTTCTTCCTAATGATGTACTATTGAGATCATCTTACTGATCTTATAGAATCC
ACACCTAAAAATGAGGAAAGAACTCTGTTATTTCTCTACACAGTTCTTCCTAATGATGTACTATTGAGATCATCTTACTGATCTTATAGAATCCTGCAGCATTAAAATAGTAACGATGTTgggccagggctgtggctcagttggtaaagtgctagcctagcaagcataaagccctggatatggcggtgcttcccatgcacacacct
CTCACACTGTCACTGTCTACCACCTTGGCACCTTGGCACATGTTTTAGACACTCCACAGGGCCACTAATATTAGAATGAGTCATTCATTCAAAAACACTTATTAAACAGAATCTACTGAACTAAGCAGATCAAAGTCTATAAGAGATAACAGAGAAACAAAACAGCAGTACGGTTCTTTGAGGAATGCCTTCAGTTAGAGTGGAGA
atacacaccacacatatgtacatcacacacatgccacacatatgtacatcacatacatGCTAGAGTTAAAGTACTCAATGGCTCCTTGGAAAAAACCATAATTAAACAACAAAACCAAACCTTAAACAACAAAAAAACCTggactgtggaaatggctcggtctgtacagtaaaaacctgagtctggtcccagaacttataaactgc
GGTGCTGTTAAAATGGTCAGAGTAGGCAAGTCAAATCTTCTTCTAAGTCTATTTTTCCTTTGACCTAGTTAGGAACACCTTTGCTCCTAATTAATCTTATATTAAACTTTGGCCTAGTTTCCTTCCCATCAACCATTGATTTTGAGTGACTGGAAAATGTGTTTACATGGAATATAAACCCTTCAGTTTCATTCATCCATAGACTG
ggtaggggtaagggggatgttggcctggaaaccgggaaagggaataacatttgaaatgtaaataagaaatacccaatttaaaaaagatggggaaaaaaGGATTAAAGATAATTTTTAAAAAAAGACATTATCCTCAAAAATCCATGTACTTATTACTATGAGTTCTTTTGTGGGGAGACGCACAAAACCTAAAGCTATTGACAGCT
AGGTCGCTGGGTAGACTCCGCATCCCTCCCATTTTCTTTTCTCTTTAACATTGTTTCTTTTGTTAAGCACAGGTGTATTAACTAAGAACTGGAAGCCTGAATTAAAATCAGTGATTCAGAAGACACAGCTCAAGATGGACATTCACTTACTTCCTGTACTGCACCCGGGGCTTGGCAGTGATGAAGGGTCTCAGCAGTGTCTGTCC
CATAACCCTTCGTCCTCGGGGGAACACAGGCACCGCAGGCCCGATCATTCCCAGAGTTCCCTAAGGGTGGTCACCAAAACTATAGGAAATAATAGATTTAATTAAACATGCTGTCCTCTCTAGAGGAAGACCTCATGGCTTCCCTAGTGACCAGCAGCTGGCATGATATGAAATAGTCTGGGAAACATTTAAAAGACATTTTTCAA
TAACAGGTGGAGCTCACTGCTTTGGTCTGTTGTTGAACTTCCTAATTACATTGATATGAAATACAGAGTGTCGTGTGGTACAACCAGGACCTGTGTTTCTATTAAATTTGCCAAGACATTTTCTGGCTCCGAGAGTTCTAACTTGTGGGCCCTTTTGGTCTTGATACCGTGAGACTCAGGAATTGTGAGGCTCAGGAATCCGTAGC
ctttattaagtaagaccgatttctctctactgcctcagttgattttccagcatcctgctgGATATGTGTTAAAGTCTCTGTATGTTCCTGTGCTTTGGAGATTAAAGATGAACTTCTTTATTGTACCTCCTAAAACACTAAGATTTATACATTTCTCCTGCTGCTACTGCTCTGTAATCCTTGCCCCAAGACTTTAAAAATCATGA
TTTATATACTTATTTTTGTCAGATCAGAACAAAGCTTTTGTTTATTCAAATGTTTGGCAGAGTCCAAAGGGGCTTTATAAATGGTAATCCTCAATTTCTTATTAAACCTTTGGCATTTGGGAATGTTTGTGTTGGAATAGATCAACAATTAGAATCAGACATCTAAACTTCCCGGGGATATTGGAAACAGGATTCTATTTCTTGAC
AATTACCAGGAACTTAAGTGTTTACCGCATAATGAACAAATACATTGTTAGTGATAGTTACACAAAATGAGATAGAAAGTTCAGGGGGAAATGCAGAATAATTAAAATCAAACTTTTTTGTAAATATACTCTAATATGTTAATCACAACTATGTAGCTTTCCTAAGAGTTATCACTTTTAGTGTGGTTTTCTATAATTTTCCCTTT
tatcacaaccacttgtgacttcatctccagggaatttgatacttgtcttccacacctgcactcacatgtgtacctgagtatgcatgtgTTTACTCACATAATTAAAAAATAttttttttcagagctgaggactgaactcagggtcttgcactttctaggcaagtgctctaccacggagctaaatccctaaccccAAAATAAAGTAT
GAATTTCTGCTCCATGTACCTGGATAATGTTGCTATATACCAGAACTATTGGAATTTTAACTGTGGTTTGCCTAACCACACAAAACCTTTTGTTAGGTTTATTAAAATTGCCAGATGCCCAATGTGTGTACTAGTGTCTGACTGAGAATTGGCCTTGCTCTGATGTCTGACAGGGACATAAGTGGCTGAACACTGGAATGAGCTCT
GTCCTGTTTCAAAAGCTGAAGAGATCTGGCTTCTTGCAAATCCCGGATCACCTCCTTTTCTAAGTGAGGGAATTTCTTCCCAGTTAAGGGCAAGGTATCTATTAAAACTCAAATGAATGCTGCCTTTCTATGTGCACAGTGGACATAGAACCTAAGGTTGGCTCTTTGACTGAAGGGAAGAGATATCCATGACTATGCAGATAATT
TCATGCCTTTAAatatatatatatatatatatatatatatatatatatatatatatatatatatatCTGGGGCAGTTTATCGTTGCTTCTTCCGTCGCTGATTAAATTCCTCCCACAAAAGCAACTTAAACTGCTATCTGTCCAAAGCCAGCATCAGTCTGTCACCCAGTCACACTGCCTTGCTACTGAACATTGTTCTATGGTTA
ATTGTGTCTCTGGTCAGTGCACAGATGTGAAAGAGCCCCTATTCTCATGACAGGCTTGCAGTCAGAACACAGTGGAACTAAAGTAGCACGTTTACCCGGTATTAAAAAAACCTAggggctggggatttagctcagtggtagagcgcttgcctaggaagcgcaaggccctgggttcgatccccagctccgaaaaaaagaaccaaaaa
ACAGAGGTTGAGGTAGAACACACTTCTGAAGCCCGAGGCTGGCACTCTGACTCTTATTCTTCCTGCACTACAGCAGAATGGGCTAGCATTAGGGACCAGCATTAAAAAGGGAGATCTTTACAACAACAAACagggggaggagagagagagatggagaagaggaggtagaaggaagatggagcagaactgcatggcctagagaagcc
GAGGGAATAGTAAGGGGTGATAAAGGGATCTGAGATGACTATGATCAAAGTTAAACTTTGACTTGGATAAAAACCTTTGTATAAACTTAGCACTCTGCACATTAAACACTTACTGATAAAAATTATGGGGAAAAAAAACTTAAAATAAATAGAGTCTTTGGCAAAAGAATGAGAGCAGAATAGTGCGGTCATTTCTCAGGGTTAAG
ACTGATAAAAATTATGGGGAAAAAAAACTTAAAATAAATAGAGTCTTTGGCAAAAGAATGAGAGCAGAATAGTGCGGTCATTTCTCAGGGTTAAGCGAGGATTAAATCTATAGGAAGATGCTAGCTCTTGAGGATCAATAGCTGTTGGAAGCTGGCACAAGTACCGCCATCAGGAGTATCGGGTGCTGCTTGGCACTGTGCGCATG
CTGTTTAGAAGACACATCAACTTTAGCCAGGAATCTGAGAAACATCAGTTATCAGAGATGTTTACGGAAGAGGGGACAAAGAGGACTCATTTAAGGCTTAATTAAAGATGGCTGTCCTCATGCCATGAGAGAACAACACGGGTGACTCAATGACATATGCAGTTTTCTAGGGACACTTCGGGCCTCTCAGATACTGTCCCCCTTGA
GTTGGTTACATAAGCCCTGGTGCGGCTGCAGCTTGGACTCCAGTCCATTTCCATACGGAATTACCATCAAAACAAACTGAACTTTCAAAAATAAAAAATAATTAAACCATCCAGATATCGTCTCTGTAATAGACTCTATTCTATAGCAGATGCCAAGTCTTGCAAAAGCAAGTCATCAAAAGTATATTGCTATTCTGTGTGATATT
CAAGGCACTGTCAAGTTCCGGGTTGGAGAAGTGAGAAGCACGGAGCAGAGAGGGCAGGGGGTACCAACTGGATTTCTTTTGATCCTTTTGCAATGACTGCATTAAAACAGTAATAAAATGGCTAGCCTAAGGCTTCTCATCAGGAGAAACAGACATATTTCAGTTCTCTAAGTAATGGCTGTGTACCATGAGTTTGTATGTTCGTT
GGTGACAAGGGATGAACGCAATCAAGATACACTACAGATACGTCAAATTTGTCATGATGAAACTCCTCCTAACTATCATAGATGGCACATGCTAATAAGAATTAAAACTGTAGACAAAATACCTTAATTTCAGCTCTCCCTGTCCCTCGTAGAAAGTAGGTCAGTTCTAATCTAGAGTGCTTCACTAGTCTTATCTGTAAAACGAG
CGTAGAAAGTAGGTCAGTTCTAATCTAGAGTGCTTCACTAGTCTTATCTGTAAAACGAGGCTAATGCTATTTTTTGCCAACTTGAAGGTTCATATAAAAAATTAAACATTTCTAAACGTAAAAAAGAAATCTATGtgccctaattcactttctactactgtggtgaagacccatgaccaaaagcagcttagaaaggaaggcgtcca
ACAGTCAGGCTTTAAGATACCATTCAGTGATATTGACCAACAACAAAGGGCTAAAGGCTCTGTTCAGTGGGTCTCTGGCTTTTGGTGGTATCATTTGCTGATTAAAGTGAACtgtttgctctgcactgttaggaaagaagagccaaatatgggaacaacctgtgttcaacaacagccgaggaataaccaaaatgtggcaGAATCAC
ACTCTAATATACTAAAAATTCACACTTACTATCCAAGGAGTAGATTCCCAACGTTGCTGGCTTTGGCGGGAGCTGAAAATGAGGTTCTGTGATCGCGGGAATTAAAAAAAAACAAAGCACTAAACCATCATAGGGAATATAATACGTTTGGGTGTGCTGGCAGCCAGCCGGATCTGGCTGCGGCAGAACAGAGAGCTCTCTCAATA
GCTTAGAGGAACAGAAGGGGGCAGCCACAAGCTCCAAAGTGTGAGGAGAGGGGAGGGGAAGTTAGGCCACAGGACCCAGAAGCACACCAGACAAGTTAACATTAAACATGAGAAACAAACCAGGAAACATCTAGGAAAAAAAAAAAATCACAATAATTCTGAAAGTGTCTCCCATGGAGTAGGCCATTCTAAGACACACACACCTA
ttataatgcaagacaggaaggaaccaaaatgtccaCTTACATGGGTTCTAGTAAGTAAGCGTTGGCATAGCTTTAAATTTTTTTAAGATTATATAGAGCTATTAAATAAATACAAGTTAAAATTATTGGATATTAAAATAAAGGGGACTACaaccaggcatcgtggcccacgcctttgatcccagtgcttgggagacaaggcaggc
tccaCTTACATGGGTTCTAGTAAGTAAGCGTTGGCATAGCTTTAAATTTTTTTAAGATTATATAGAGCTATTAAATAAATACAAGTTAAAATTATTGGATATTAAAATAAAGGGGACTACaaccaggcatcgtggcccacgcctttgatcccagtgcttgggagacaaggcaggcagatctctgttagaagccagcctggtctatt
CAAATACAATATAACCTCCTCAAATGCAAGGAGCTCTCCTGAACTGTCTACTTCAGAAGCTACTACATAGATGTGACTATTTCGATTTACGTTAATTAGAATTAAAACTTAAgggccggggagatggctcaggcagtaaagtgcatggaacacaggtatggatccaacctgagtttggatctctcttacctacaggaaggaatggg
gacacacacacagacacacacacatgcacacacacacatgcacacacacatgcacacatacacacacacatagacacacacagacacacaacacaCAAATATTAAAAATTGGTCCCTTGGCTGCATTAGCCATGCATCACGCACAGGAGCCACGTGTGGCTTGTGACTAACATGCTGGATGGTGAAAATACAGACTATTCTCATTA
TTGGTCCCTTGGCTGCATTAGCCATGCATCACGCACAGGAGCCACGTGTGGCTTGTGACTAACATGCTGGATGGTGAAAATACAGACTATTCTCATTATCATTAAACgagagagggagagagggagagggagacaggaaaagggagacagggagagggggaggggggaggggggagggagagggagaggaagagagagCAAATAAA
GAAAGAGCACAACCCTGAGGGAGATAAGGAAGAGAAAGGGAGATTAATCTAAACAAAGGATGTTCTCAACCACCAAAGAAACTTGTTACTTTGTACGCCGATTAAAAATATCAAAATGCAGTGAACAGGGATTTGCCACTGGGAACCCATGCACTCTTACATAGTAAACTTAATCTTTTTGCATAAATAAGGGGGCTAGGTTGTAC
CAGGTCCTAGAGCGGCGAAATGTATAACAATGTATATCTTAAAGTACCCAAATTCAACATCTTGTCAATTTGTATTCCAACTAAATGCAATTTCAGAGAAATTAAAAAGTAGCACATTTTCCACCGGCCTTGCAGTACGAGCCTGTAATCCTAGCTGCAACAGAGTTGCAACTAGAACAGGAGATTCACCAAGGCCAGGCCTGCCA
GCAACAGAGTTGCAACTAGAACAGGAGATTCACCAAGGCCAGGCCTGCCAGCACAGGAAACATTCAAGGTCAGTTTCAGCCAGCCAGCCAGCATCTCAAAATTAAAAAGAAAAGCTGATGGTGGTGGTAGTGTGGTACACCtgtgtgtgtgtgtgtgtgtgtgtgtggtgtgtgtgtgtgtgtatgtgtgtatgtgtgtgtgtggt
TTTACAAAACTTCAGAGGCTTGAGTTTAAAAAAAAAAAATGTTTGCTTCTGCTTGGCCCAAATTCACTTTCAAGTAGAGGATTCGAGCCACTCATTTGTGATTAAATATAGCTCCTTTGACCCCAAGTAGTGGCCAAAACAATCTCTTCCCAACATGGTGACCCACACACCTGGCTCCTCTAATGTAGGAACAGTCACTAAaagct
TCAATCACCTAGCCAGGAGACCACCTCTTAGCAAGGCTGATATGCCCGAAGACTGTTAAGGTAATGGTAGGAATAATACTCACCTTAATGAGATAAGTACATTAAAAACACGAGAAGCAGCTGCTTACACGACTTCACTGCTGAGTCTACCTGCTTTTCTGAGCTCTCTTTCAAAAAGCTAGTTTTCCCCTTCCCCCTTCCCACCT
CCAGGGGATACCGGCGCAGCACACCCCCATTGTCTGAGGCATAGGGATGGGACCAGCTTCATTTTTCCATCACGGCCTGATCGCCGCTGGAGTGATGGTCATTAAATACCCCGCCCGTGGTGGCCCCGGATGCACTCGAGGGAAAAGCAGGCCATGCACCTCGTCTCTAAGAGCCCTGGAACCCCGACTGTGGAGGCCTCTCTAAA
catctactgggattagacatgaaccaccatgcctaaggagaaaaattgccatacctactgtgAGACAATTGCTGTGTGTTTTACCATGATAATTATGGTCATTAAATGCAGATCTTAATAAAAGATTCTTCAGCTGTCTTAAAAAGGATGGAGTTTTAAAGTTTTAAAGTATGGGACAAGGCTGCAGAAATGGCTCAGCAGCCAAG
TATTCACATACAACAGACTGTGGGATTGTTTTTTAGTGGTACCACTCTGTTGATTGACTCaaataaataaatatatttattCTGTTGATTTTCTCCATTTATTAAAATTTTCAGAGTTTATTAGAAGTGTATCCATGTTCATAAGGAGATCTGAAAGCAAACAGAACATCTTAAGAGAGGTAATGTGTTTTTGTGGCTAAGTGTTC
gggatccatgtggtacgaggaaagaatttactcaccagttctctgattttttttcttcttctcacatttgcaccacgggaatgcatacaaacaaataAATATTAAAAAAAATGAGTGAGGAAATTTTCATTATGGGGATAAGGGATACATGAATACACAGCAGCACACACATATACAACAACAAAACTAAAACCCCTCATTTCAAA
ctccaatcacctataatccccagctccagggaatccagcattattcttttggcttctgagggcatctgcacatatgtacatacttacacacaTGTGTATGATTAAAAAAAGTGAggagctggagagatggctcagtggttgtactagagtactagatgctcttccaaagtaccagagtttatatcccagcacccatgccacatggc
ACTTTTGTTAAAGGCTTTGGATGAGTACATTTTTTTGTCAAAACATGTCATTTTTAAAAGGTTTGATAAATCTGTTTTGTTTTTTCAACTCCCAAGTTCCATTAAAGTTTATAATATTCAAATTTATTGAATTGTGGGAATTTGTCTTCCTAGTTTGTCCTGTGATGTTTTAATTGTTTTTGAGTATTCATAGAGTGCCATAAATA
atagaggacccaagtttggttcccagtacctatgtcatgtgcctcacagatgcttgtaactccagattcGCATGCACATACTAACAAATACATACACATAATTAAAATAAGTTgggcggagggttggttcagagattaagagcactggctgttccttcaaaggacccaggttcagttcccagcctgcacgtgacagatcacaactg
GCATCAGCATGGTAGGCTGAGACCTCCTGGTTTTCTATTCTAGAAAGAAGAATGCTTGACACTGTTGAGTTGTGTTGAACTGGTGGTTAGAGGGAGATTCATTAAACAATAATTACTAGTTGCCTACTCTGTGGAAGGCTCTCACTTCTAGATAATCATGTGGTATTATGGTGCCTGTGTTATATAGCTGTTTAGACATTATTGGT
TTTCCCATTTAGCATGCTTGTTATAAGTAGTATGAACCTTTTATTTTAGCTAGTTACCAAAGGTTCTAGGAAGTTACGCCTTTTTTTTTTTATTTCTAGGATTAAAAAAAAAAGTCTTAtatttcatgtgtatgagtgttcacctggctgtatgttgacagtgtgtgccttgtgcccacagaggccggagaagggagtcatgtcct
CCATGCTTATGCCGGTCTTAGTTCTGTGGACACTTTCTTATTGTGTAGTAGTCTGTGACCCATTTTGTGTGCTCCTGGGACATATTAAGGTCAGTTGGTGATTAAAAGGATCTAAGGTTggactggagagatggctcagtggttaagagcattgcatgctcttccagaggtcctgagttcaattcccagcaaacacgtggtggctc
ACAAGTATTTGGTGGTGGTGGGGAAGTAAATGTTAGCCCAGTGCTGACATTTCCTCCCACTCCTATGATGGGAAAAATGTGTGTGATTTGTATGTTGAAAATTAAAAACAAACAGGCAGATAAAATTCTAGAATATAATGACTGAAAATAATTATCTAATTCAAATTAAAGTCTACTTGGCTTTGTAAACAATATTTTTTAATTGT
ATGATGGGAAAAATGTGTGTGATTTGTATGTTGAAAATTAAAAACAAACAGGCAGATAAAATTCTAGAATATAATGACTGAAAATAATTATCTAATTCAAATTAAAGTCTACTTGGCTTTGTAAACAATATTTTTTAATTGTCTTTTAACTGTAGAAAACCCTACAtttctccctccagttctgaggtttgattctaaaacctagg
TGAGGGCCTCAGTTCTGTTTTGGAAGTTCACTTTGTAAATTGTACTAAATAACCTTAAGGTGTAAAAACAGTAAGGACAAAATGTTAAACTTACGAACAGATTAAAGAAAATTAATTATCCAGGGACCTAGTTTTGCCACTGGAAAGGCTGTTTGAGATCAGATATATAGTGCAGTAACTTTCATACTGCATCATAAATACCAGGC
AATGGATCCAACATATGATGTGGACCGAAGTCTCATGCACTAACCAACTTTATTCAGTGCATCAGACAGTTTGTACCTGAGGGTTAAGAGTAGCCCCAGGATTAAAGGATACAAGGATACAGCTGCGTGTGGTAAAACAACAAGCAACAATAGGTAACACAATGAATAATAATCTGAAGTAAATTCACTCTTCTGGGAGTGGTATG
aggaagaccctgtctcaaaaTACAAATAGTCAAATAAGAAAACAAACAGCACCTAGCCCCATTGCATATGCAGAGGCTAGGTAATTTAAGATTATATACTATTAAAAATGGCATTATGAAAAAAACCATCAGAAACATGTTGTATGCATACATGAAATTCTCAAGaaataattagaaaatatttttaaaaaatGGCATTATGTTAA
CCAAAGCCCGCTGCATTATCTTTTAAAAATTAATTGTAGCTGTTAGTACTTGCTTACCTTATACTCATTGCATTTTCAACCAGACAAAACCTTAATGCTTATTAAAGTTGCTCTAGGAAGCTCTTTAAAGTTGCTAGAGGCAAAACTGAGGTTTAAACATGGTTTCCATTACTTTACAATATGTAATGTGGTATGTTTAAACCTTA
gtgagctgtgtgacgtgggtaacaggagctctctgtaagagcaacaattgagccatctctgcggGTCTCTCTCTTCTGGGGGAGGGGTGCCAAAAAAACTATTAAAACAAACAAAAAAAACCCCCActaacaagatagacctctacagttttcatagtgttgatagaagacacagaacttaaggtcaaagacacagaacttcttca
TGGCTTCTGGTAAAAGTTTCCATGATTGCACAACTCGGTGGTCCCTGATAACTGTGACAGAGAAACCACAGATCTTTTTTCTTTGACTCAGAAGGAAGACATTAAATTGAGGTTATTTCCTATAGAGTGCTGAGCTCCTTTACCCTGCCCAGGAATTAAGACCCAGATAGCTGACTAAATTAGAGAGCCAGGTGGCTTCTCAGTTC
CAGAGTCTGGAAACTTTTTGTAGCTGGTGGATCGTACTGGTGCTGTTGCTAGAGGTGTTTGCATTCCAAATATTCTGGACTGTCTCGTCGAGAGAGAAGTATTAAACTTTTACTGTATTCTTTCTGTGATTTCTGGAATGTTTTATTCACCTTTATGGCAGTTATAATGTGAAGCTGAAACTCTTGACAAATGTAGCAGAGACTAC
ccattatctcaaaaacaaaTATCCTGAATTATCTTTTCCCTTCACTCATGGTTGTGTGCTTTAAAACCCCATGTTTTATGTACCCCTGCATAGTGCTAGGATTAAAGGCTTGGGTCCAAATTCTAAAAGGAAGTTTAATAAGAAAATGCAACTGTGTATAATTCAAGTAGGAATTTAGTAAGAAGCATAAACACAACCTCCTAGAT
GCAACTCTACTACTCCCTGTAATTATTATTATTTTTGCCTTTGTATTTAGaaatttaatttcttttttaattaaaaattttCTTCATGCAATGTATTTTGATTAAAAATTTTTTCCTAATCTTAACTCTTCCTAGATAAAGTTTGATTTCTGAGCAGTGTGTTAAATTTGTGCTGTATTAAGAATCATGACACCTGATGTTTCCTC
ATACAAATGCTGAGGGTTTTAAAAATATTTTATTTGTCTTTGTTCTTTCAGTTGAAAGAAATGAAGATGTAAGAATGTACTTAGAACACTTTTTTGCACAATTAAAATGTTATATTATTATGAAATACTGTATGCACATGTATATGGTACGTATGTAGTCATCATATACATAGATCATACAATACACTAGTATGTCTTATTAAGGA
CCCCAAAAGGCTTGTGAGTGACTGAATTGGGAATAATGTATATTTTAATATTCTATATTATTGAGCATTATAACCATTATTTTTAGTATAATGTTAGAACATTAAATGACTCTTTCCAATAATTTTCGTAACAAATTTCAATTTTTATGTTAAAACGTCAGAATTTTAATATGTCACTAGTAATTACTGTTAAAAACTTTTTTTTT
CCCTGGtaaatgggttctagggattgaactaatgtctctagacttgggtggcaagcacctttacctccctgaaccatcttgccagtcTTTACTTTTTTAAATTAAAATTGGAAAAAAAAAAGTTCTGTGTGTGTGTGTGTGTGTATgagaaagagagagagagagagagagagagagagagagagagagagagagagagaTTTTTG
CTCTCGCTTCCCTCTGTGATGTCTGTTAACTTTATTATGGAGGCTCAAACAGTCTATGCATATTGAACTAAATTAGCTATGAGATTGTGGCTATTCCTATATTAAAAACAAATATAAAAATACGCTATTTCTAGGTTAATTTTCACAAAGTTGTTGGAGTTTTACAATCTCTATGTGTGGTACAGAGAAATAACTTTGCTAAGTCA
AGAACATTCAGTTATCCCTTTGGAATTTAGCTAGTGAAACGTAGACTTTTTTTCAGATGGGTTAGAACCAGTGCAAGCTGCCTAGAAATAAAATGTGTATATTAAAAACCACACATTTGAAAGGTAATCATAATGAAAAGAATTAGAGGAAAATAATCTTACTTATCAAATGTATTGTTTAAGGAAAATGATCTGATTATAAACAC
cttaGCTTCCCCCTACCTCCCAAATCCACATTCAGTTTAGAAGTACACAATACTTAGGATAAATGGTGAGGTGTCTCTTACAATAATTAATTTAGGTGACATTAAACTGAAAATATTTTTACATTTTTTTCAAAACATTTATATAATACTGAGGAAAAAGGAGAGGGAAGGAGATAATACAAAATCCCATGAATGTAGAAGTCACT
TTGAAAACCACTTTTTCTTAAATGTCTATATTCACAGACAACCTCAGATTTATACACCTTTTTTTCCAGACCAGAATTGTCATTCAGGTTACTATGAAATATTAAACTATTGCCTGCTCTCTCCTTGGCAGCCAGTTGATATTGAGCCTCAGTGTCTGAATGTCGTATAACTCAGTCGTTTAGGCTTTTGCTTTTTtttttttttt
ATGAAAGACCAGTTTCTGCTAGTAAACTGAATGCTGTTTTTAGATCTATATGAAATATCAGAGCATATATATTTCTCTAACCAACAAATTTGTACCTTGGATTAAAATGATAAATTGGATGAAATTATCTTAGGGACCAATAAAGTTGTTTTACTTGGTTAATGTAACATCACTTACTGGTGATCACTGGGAAGCAGAGTCTTTCC
CTAGCCAGTAACTGGCTGCATTATATTAATCAGGAACTAATAAAGTGCAGATAATGTACATTTTGACTGATTAGTGATTAAGTTTCCTTTTTCAGTATCCATTAAAAGACCATATTTGACAACTTCCCCTCAGAAACTGAAAAATTAATCACTAGATACATGGAGCATTCTTGTCCCTTAGTAAATTTAGGGTTGATTTCTTACAA
TAAAATAGGTTTTTTTGGAGGGCTCTGTAGATGTTTAATTGTGACATATTTTAGAAGTCTTTCCTTGAAAAACATTGTGCTAAGATAAATGTTATAGTAAATTAAAAAGTTCCCCAAATAATGTAATGCTGGGTTAAGAGTAAGTGTACTTACTACATTATGCACTTACACCTGTGGCCGAGCCTTAGGTTCTGTGGGGACAAAAA
GCACACACACTGCTCGGCTGTTAGGTTCTCGTGGGCATCACCACGCAGGGTTTATTTTCTATTGTCTTTGTCATCTTAAGGATAAAAGTAAAACCACAGAATTAAACTCTGCTTACTTTAAACTAGCATTGCCTAGATCCTAACACTCTGTCCTCAGTCAGGAACAATAACCTGTAAAATCAAATCAGTTAATACAAGAACCTGTC
ATTGCCTAGATCCTAACACTCTGTCCTCAGTCAGGAACAATAACCTGTAAAATCAAATCAGTTAATACAAGAACCTGTCCTTCTTTTCTTTTTCTCTCTTATTAAAAagacaaggttctttttgtgtagttgtggatagcctagaattagctgtgtagaccaggtttgcctttaactcacagagatccctgggcttctgcctccca
CTTAATTGTGTTTTAAGTTAAAAACTGGATCTTTAGGATCTGGTGTCATCTCATGCACTGTTTTATTAGCCATACTACAAAATCTTAGTTTCCTTTCTACATTAAATGTTGACTATGAATATAACTAATTCATTAAAAGATACTCAATGCAGTCTTCTCATTTGGAATTATTTTTATGTTTGTTAAATTTAAATAGAAAACAAACA
TTTAGGATCTGGTGTCATCTCATGCACTGTTTTATTAGCCATACTACAAAATCTTAGTTTCCTTTCTACATTAAATGTTGACTATGAATATAACTAATTCATTAAAAGATACTCAATGCAGTCTTCTCATTTGGAATTATTTTTATGTTTGTTAAATTTAAATAGAAAACAAACAAACAAAACCCTATACAAAAATTTAAACATGA
TGGAATTATTTTTATGTTTGTTAAATTTAAATAGAAAACAAACAAACAAAACCCTATACAAAAATTTAAACATGATATGACCAACTTGGCTTTACTCTTTATTAAAGCAAAACATAAAAGACATGTCCACTTGAGATGCAGTTTCTAGGGCACTAAAGCTACTAAAGCCACAATCGCAGGCATGACTATACATAGCGAAAGCCATC
CTGGCTGGCTAATCAGTTTATAGCATGACTATTTAAAGCCTTTTTCTTATTGACCATGTATCTTTAACCTAATATATGCGGATGTGATACTGATCTTTCTATTAAACTAATAGACTTAAATTCCAGAGAGCCTTCACAGTACATATAAAAGGGAGAGTTTGACTTTTTATCATGATTAGATCCTGGGTAATATAATCAACATCAAA
GGTTTACTGAATGGCTTTGTTCGTAATGTATTTGTAACATGGCACTTTGCTTAGATACTCCATGGATATTTGTCTGAATGAACAGAAAACCTAAACAACCATTAAATTTAATGCTTGGTTTTgtgggagtgcaagccagtaatgcaagcatttgggatgttgaagcaaaccaagagtctgtggaccagtctaagctaaacagtgag
TTGTAACTTAAATGCAACACATGCACTTTGTGTGTCTCCTTGATTTAAGGGAGGGTTTGAGGGATACTTCTCTTGTATATAAGACTGTACTGCTTAGGATATTAAAGTAGATCACACAAGTGTGGGTTTCTATGTATTGAGGGTTACAGATTATGACAGCATAGTAAGTGATGAGAGCAGTGCAAAATATTTCTGAAAATTAAAGA
ATATTAAAGTAGATCACACAAGTGTGGGTTTCTATGTATTGAGGGTTACAGATTATGACAGCATAGTAAGTGATGAGAGCAGTGCAAAATATTTCTGAAAATTAAAGACCATTGTTCCTACCAAATCAACTATTCCATATATATTTCACCTTTGTTATTTTTGAAGTACTATGTCATTAGTGATCAGATAGCTATATTATGCTTTC
ttaattgaattttattcatttattattttattcattttatatCCCACTGTGATGTTATTATCTTTACAGTTTGATAGAAAAGTAAATTTTGATGGATTTTATTAAAATTCAGTTGCCACAGTAGCATAATCATTCCTGAAGTGAAATTTTATTTTGGTATTTTATttttggttttttgagacagggtttttctgtgtgattctggc
TGAGATTTTGCTCTTTTAGCATTGAAACACATATTCTCATGTAGTTAGAATCTAAAAAAGTTCTCAATGGCTGTCTCTTGGTATAGCTTTCATAATCAGCATTAAAACACATAGTCATggggttggggatttagctcagtggcagagcgcttgcctagcaagtgcaaggccctgggttcggtccccagctccaaaaaaaaaaaaaa
TTAGTAGGTCAGAATTAGCAAACTTTAGAGTTGTTATGAATGCATTGAACCCTTTTAATTTAGATTTGTGTCTTTAGAGGTCAGTACATGTAGAGTGAAGATTAAAGTCTACAGTGGTTTCTGTGTGTGTCAGAGTGCCCTTAGTGTGCTGTAGGAGTTGGAGATGGACTGATAAAGGAATGTGTAGGATGCGAGAGCGGCCTCAC
gtcagccatctcactagccACCTATTACGTTTTTAAATAACTGATTTATTTATAGAAGATAGATAATTTGAAGCATATTTGTAATTTGAACAAATGGTTAATTAAAACATTATAAAAATACTAAATTTAGTTAATCAACAAACTGATTACAAAATTTTCCCATACTGATGAGCTGCTGAGGTAGCTCTCTAGGATGgttaactcta
ACCTCAAAATCTTTTGGACTAGTGTTTTCCTGAAATAGGTTTTGTGCATGTCAACAAGCTTTTATTCAAGCACTAAATAGAAACATACTACTTTTCTAAAATTAAAATTTGATTCTCCCTCACAAGAATTCATGCAGTTCAATCTGAGGGAACAAGAATACAACTTAATACTTTTTTATTCTCTTAACTTTTCTTATTGTAGACAT
AAACCTATTGACTACACAATTTTAGATGACATTGGACATGGCGTAAAGGTAGGTGCAGTTTCTGTCAAGCTTTCCAGAGGCTCTAATGGAATCCTAGAAAATTAAAGTTCGTTTAATTTCCTCAAGGACCATATCTTGACCCAGTTGTGGTTGTGAAGATTGCTTACTACTGTTGTATCCTCCTTACATTCTTTAGTGTTACCCTT
AGTGGATTTGCTTAGTTCATAATGAACTAGATCAACTATAGTATAGTGGTTCTAGTCTTTTAATGATTTAGTAATGATAGAGAAAAGCATTCAGTATAGTATTAAAATGTTTTTCTTATCTGAAAAACACATCAGCAGACTTTTGGCATTAATTTTCAGAACAGCATATGTTACTAAATATGAATTTGAATTTTTTTCTAGAATAA
TTGTAAATTTATTTCTGGTGACTTTAAATTTATAACATTTTATATTTGGCCATCTTTAAAAGATGCATTTTTGTATCTAGTATGTATATGAAGTACCATCATTAAAACTCTGGAGTGTGGCCCAGTGGTTGAGTATGAGCTTTCTCTCACACAAAGCCCTGCGCCCTAGCACTAGCACTTGGAACATCTACTGTAGCTGAGGAAAG
tgctgggtttaaagtgtgtaccTCAGAGTTTTGAATAAGCGTTATTATCTGGAACTTGATATTTAATTTTATAGTTGATTCCTATACATTTTAATGACTAATTAAAGCATATTAAAATAGGATATGTAACTAAATGTATAATTAAACTGTAATTTGTTTTAACTTGGGGAAAGTTGGTTGAAGACTAACAGTTGCTAATAGAATGT
aaagtgtgtaccTCAGAGTTTTGAATAAGCGTTATTATCTGGAACTTGATATTTAATTTTATAGTTGATTCCTATACATTTTAATGACTAATTAAAGCATATTAAAATAGGATATGTAACTAAATGTATAATTAAACTGTAATTTGTTTTAACTTGGGGAAAGTTGGTTGAAGACTAACAGTTGCTAATAGAATGTTATAGGCTGC
GTTATTATCTGGAACTTGATATTTAATTTTATAGTTGATTCCTATACATTTTAATGACTAATTAAAGCATATTAAAATAGGATATGTAACTAAATGTATAATTAAACTGTAATTTGTTTTAACTTGGGGAAAGTTGGTTGAAGACTAACAGTTGCTAATAGAATGTTATAGGCTGCTACCAGAATCTGATGCCAAAAGATACTTGG
CAACTAATATACTCTATTGAACCCTCCCCCTGTGTAATGGCTTTTTATTCTATAAATGGTGTGCTTAATTATGTGGTTTGTCATTATCTTCTGACTTCTAATTAAAAACTTGAGTAGCAAAAAATATCATGTCGTATGCCTTTCTTAAGTTGCAGTACATTTTTCAAAAGAATGAGTCtttttaaaatatttgtataaaatatatt
TAAAATGGCTAAATTACAGTGAACTAGACTTAAAAAAGGCAGGCAGTATTCATTGGTTCTTGCTCTGTTAATATACAAAGTGGTAACAGTGTCCAGAAATATTAAAAGAAGAAAAAGAAATAGGTCCTTTGCTCTTAGTGGTTAGCCTGTTGCCTAGGCTATTCCTCCATGCTTCTTTAAGTTTCTAGGATGGGCAGTGTTTCTCT
TTTGGTTCACTTCTCCCCATCACTTATCGTAACTTTGGGTTTTGTGTTGTTTAAGGTTGAGCTTAAAGGACTTTGGTTACTACTCAAATCTTGTGGTATCATTAAATCAAGACAATGCAGTTTTTAAAAGCTATGGTGGTTATTTGTTTTACTTACAAAATTTTCTTCAAATGTGAATTGATTTTTTTGAAAGTGTCTTCTGACAT
TTACTTGATAATTTGTATTTACTGTTTGAAAGCAACAGCAAAAGATTACACACAAATGCTTTACTTTAAAAATAATAACATTTCAAAGGTACCATTTGTCATTAAAGATCATTTTAACATCACACACAACTTGTTCACTGGGCTATTCATTTGAAGAATTTATTGCTTGATATATTATTTCTTGCCTGTTTGGATAATTAACAATT
TGATGGGTTACCTCAGCCCTAACATTGTGTTTCAGATACTTAGGAAAGTGCCTTGAACTTCTAGCAGCTTTAAGGTAGGTGATTTCCTCATAAGAAGAACATTAAATCTAAATTGTGAGAGTGACTCCCAAGTTGAAAGAGCTGAACTTTTTTTTTGTATATCATACAATTTATCTGTATATTTTCCAATTATAACTGAGTATATG
TCCAATTATAACTGAGTATATGCATAACTGCATATTTTTAGTTGGAAATTTGTTTTATGATATACTTGTTATATAAAGAAAACAATTCCCCAAAGAATTGATTAAAGGGCTTATTGTTTTTAATTGAGCTTTTTGTTATCACTAAAGGTTTTAGAATTATACTATTTAATTGTAGCCGAATGTAATATCAAATAGTCTAACCAGTG
GGCTGCAGGGGAGCATTTGCGGTGCTTTTCTTGAGTGTGCCACCTAATGGGGTTTGTTAAGGTTTAGGTTAAGATTGTTATCAAGTAAGCATTTGGTAAAATTAAAGCTTCTTTTGCGCTCAGATGATTTTGAATGTATATATTCATGTGCTAGTCAGGCCTGCATTTCTTGGGTATTAGCAGGAGTTTAGCTGCTCCTTGATCCA
GAAGGACTTAGGTGTAGTCTTTTAAAGTTTCTTATCAATGTTGAACTCTGAGGAGAAGAGGTTAAGGTGAAGTTGAAGGTTGTAAAAAAGAAAAAATGAAATTAAATAGTGCATCTTCTAAGTATCAATATACCTTTAATTTCTTTGTGTTTAGTGTATAAAAAGGGGAATGAGTTACACCTGGTACTGATCATAATGTGGAGTTT
CTATATTTTTAAATATCTATGGTTAGGGAGAGAGAGGAGAAGAAGATAATTAGTGCATTCATTCAGTGCATTTGGGAGATTTTGACATGATTCTAAAATAATTAAAATTCTTCTAAGAAAAGAGTAGAGTCTAGAAAACATTGGCCTAAACAATGGAAAACTTCTGTGTTTTCTGCAAATAACTGAACAAAATTACATTAGTATAG
tgtagtgagaagtcctgtttccaaaaacaaaaCAACAGATTTAATTTTAATAATAACAAATAGTACCTTTTAACAAAAGTCACATGACATGGTATGCATGATTAAACAAGCATGTTTTTTGAATTGCTAAACTATTGTTTGGAATATGTCTGTTGTAATTCTAAAAGAATACTGTTGCTTTACTATAGTTTTATATACTTAGAACA
TGATAATTTTTGATTCAGACTTCATAAACTAATTTTAAGACATAATCTAGCCATAAGAGGATAAGTATATTGAATTGTGTAAAGATGGGGTTGACCTGGCATTAAAGCAGCAAGTGTTTGTTGAAATTCTGTTTCCtttttttttttttttttttttttttggttctttttttcggagctggggaccgaacccagggccttgcgct
GTTGAGAATAGTTATACTGGAGACTTGGCATTGGGATACATTCTGTCTATACCAGAGGTGTACATTTTAATTAATTGTGCTTTTAAAACATAGTCAAATGATTAAAAGAAAGTAAAAATGTTAACTAGTTTTTGATGTAGATGTTACTTTCCCAAACGTAATATTTTGATTTTCCTACTTTTGTGCTTTAATACAGTATCAGCAGA
TGTAGATGTTACTTTCCCAAACGTAATATTTTGATTTTCCTACTTTTGTGCTTTAATACAGTATCAGCAGAGTAGTAGCTATCACCTTGCATTAAGTTGGATTAAATAAATCTGTGATTTTTTCATAATCTTATTAGAATGGGAATGATGTACATAAGGAATTTCATTATCTGAGGCAAGTGTCTTTTAATAATGCATTTGTGTTC
ccctggcctttgagtgctggcattgaaagtgtgtgccaTTCAGTATTTTTTGATTCTGTATTTCATGCTTTTTCTATTGTCATGTCCTATTGACCTTCAAATTAAAAGGATTTTTGGTTTTTCTTTTTCTTTTTGTTTTCACCTGATAGGCCGTCTCTGGTTTTGGTAGAGGGGAAAAAGGAGGAAGGGAAGACTTTATTATAGTA
ggcaagtgctctaATGTTAGTGTTAGGCTTGTATCTCTAATGCACTAAAGATTTCATATTTCAATCAGATTCATATATGCCAAATATATTTTAAAGTAAAATTAAATCATTAGGTAGGGATTTTAATCTTAAGTATTTTACACACTCAAGGAACTAAGGTGAATTGGAATTCTTGGGGCTATGAGAAGTAGCTCAGTTGTGACTGT
AAATCAAGAAACTGATATTTAGATTTATTTGCCAACAGTGAAGAGTTAGAGAAATATAGTTACTAGTTATGTCTTCTTTAAGAATATAAAGCATCTTGTTATTAAAGAATGCATATATATCTACATATGGTTATTATATATACATTTAAACACATATAACAAACCTAGTTAATAAGACATTAATCACAATTTTCAAGTATGAAGCC
CCTAGGAGAGGACCAGACCAAACCAAAAGCCCCACAGCTAAAAAGTCTTAAGTACATTCCCATTTGACCAGGTAAAACAAATAGATCCTTAGTATTGACTATTAAATGCAAAGTATATTTTTGGACTGTAAGTCATCATCAGCTAGGTTTAAATTCCTATTTTTGTTTTGTTTTTTGGCATAACAGCTTTTGCTGACTTTGTATTT
GTAAGTCATCATCAGCTAGGTTTAAATTCCTATTTTTGTTTTGTTTTTTGGCATAACAGCTTTTGCTGACTTTGTATTTGAAAAAGTATCAAATGATGTAATTAAAAAGAATGTTCTggggcttgagagatggctcagcggttaagagcactgtctgctcttccagaggtcctgagttcaatttccagcaaccacatggtggctca
GTATTTGCCGGTTTCTAAAAGTTTCATTATATCTGTTTATTAGAAGGTACTTTATGAGTATCGGTGAGCTTTAAAAGATTGTAATTTTTAAAGATGTTCTATTAAATGTAAGGGCTATTTTCATTTATGTCCAACTATATTCATTTTTTAAAATTAGGCCTTTGCAGTCTACCGTTCCTTTGGCTTGTGTGTGGTCCATGCTGGCT
AGTCTACCGTTCCTTTGGCTTGTGTGTGGTCCATGCTGGCTTCGGGAGAAAATGTTTTTCCTATCAATGGTCAGTTGGTCTAGTGTGTGACCGTTTGCCAATTAAAAGGTATAACCTTTAGAGGTTAACTGTAGGCTAGAACATACTGCATTTAAAATTTCCTGAAGTACAGACTGATTAGACTTTTTTGGAGTTCGACATTTATT
aaGAAACagaaaaggggaaaaaaaaaaagaaaaaaagaaaggatgaaaaaaTCTGGAGCCAGAGCTCAGAATAGAGAGCGTTACATCTCTCTGTTCATCAATTAAATCTacacacacacacacacacacacacacacacacCCTGCTCTAAGGATGGGAAGGACAAGATACATATGACGAATTAGAAGAAAGCGATGCTATTTGTG
GTAGTAGGGTAGCTTCTAAGATAATGGGCAGAGATGCTTTTCCATCTATTGCTATAGTAACAATCTTGGGGAAGCTTCTTTTCACATTTATAAAATTAAGATTAAAAACAGCATCTTGGCCTGGGAGTGTAGTTTTAGAGGGTTTATGTAGAATGTAAGGTGTGTAAGGATCTTGAGGTGAGCCTAGGAATTGCAACAAAAAGAAA
TGATTTTTCTGAAGGTTCCTTGGATTTTATGCAGTTATTAACTCTTCTTATAAACATTTAAAATTTTTACTGCTGTTTTTAATCTCAGTGTATGAAAAACATTAAATTCAAATAAAGGATCTGTTTACAGATATGTAGTTTTTTTTTCCTCTCATTTGTTTGTTTGTTTTTAAACAACATAGGACTAGTGCCAGGTACACATTCCA
TTTTATTTTATAAAGCATCTAAGTACAGAATGGCTCCACCTGTGGGAGAACTCTGAATAGCAGACTGGTGTTGGACATCTCTGACTGTCAGTAGATTGAGATTAAAACAGGATTGCTCAGAGAGTTTTATGAAACAGTCCTGGTACTTATAAAGTAAGAGTAGTGCTGGGGGTAGAACTAAGGCTGGTAAATACAGGTGTGCTTTA
TATTTATGGTTTGATCATGTCTGTGTTCCACCTTTCCCTCCCTCCTGAGCTCTCTCCTCCTCCCATTTTCTTTGCCTCTTCTGTCTTTAACATTTTTCATATTAAATTTAAATGAAATGTTTAGCTTTGTTCAGCCAATGCATTTCATACAGGACACTCTCCACTGGAGTGGTAATTGGAGCAAGTGTAGTTGGGAAGCTACAGTG
CACATATACATGCCCACGGAATGAAAACTGGTAGTTCTAAACAGGATATTTTGAGGGAATAGAAATAAAATTAGTTTCAGTTGATCACTGATTTTACCGCATTAAACACACTGCATGCACAGATgcacacacacgtgcatgcgcgagcgcgcgcgcgcgcgcacacacacacacacacacacTCTTGCATGACTGTGACCACAGTC
AAACATAGGGCTCATGGCTCTGCTGCTGGGTTATATTTCAGCCCTTTAGTTTTAAGACAATTACAGTGTATGCTTAGAAAAAGAGCTGGAATAGTTCTCAATTAAAATGCTGGAGTTTGGAACAAAGTCTTAAGTCTTAGGTGAATGTGAGTTAAGTTATGAGTTACCTGATTTTATTAAAATTCTTGAGGGTAGATGTGATGTTA
AGAAAAAGAGCTGGAATAGTTCTCAATTAAAATGCTGGAGTTTGGAACAAAGTCTTAAGTCTTAGGTGAATGTGAGTTAAGTTATGAGTTACCTGATTTTATTAAAATTCTTGAGGGTAGATGTGATGTTAGGAACCAGAGATTATCAAAGGTTCAGAGGCCTATTTAAACCAATAAAAATTACAAAAGAATTTAACCAGGTGTCT
TATTGCTGCCTGGATCTTCTGTGGAGTCTTGGAGAGATGTGCAAACACTACAGAACTATTTCTACAAGTACTGTTTACTTCCTGATCTAACACCCTTAACATTAAAGAGGGAACACTGTGAAGAATCTGAAATGGAGCTGGCTTGAGAGAGCCACTTTCCAGAATGCAGAAATAGCAGACAGACCCTGAGCTACTCAGGTATGCAG
TAAAACCGTTTCTGTGAATTAGCTGCTTCAGGTTATTTCACTGTGGCAATAAAATACAGACCAAATTATTTTCTATAGCTTACAGTATTAATATTAGATCATTAAAACATTTGAAAGGAGATAACCACAGGGGGTAGGTAGCTCCCTTCTCCGCTTGTCCAGAGAATATACTTTAGAAGAATCTATAATTCTACTAAAATAAAAGT
TCCTCTGTAGGGTTCAGGGGGACAGCTCCCAGTCTCTGCCACTCCCCAAAGAGCTGTGACTGAGTTTATGTTCCAACCTAAAATTTACATACCCTCATTCATTAAACATTAATATTACAGCCAGCTGCCCTCGGGTGCCACGTTGCTCCACCCCAGCCGTGTTCCTACAGTCACACTGTCCACTTTGGTGGCTGCCTTCTGACTGC
GACAACGCTGCCTTGGCATCTAAGGTCATACAAGTTTACTCAAGAGTTTCATTCCCATTACAAGAAAATGTTTTAAGGAAAAAAGGCTTTTGCTTGGGGAATTAAAAACAGTAGAAAACCCCCATGTTTCCAGCGAGGGGTTCAGGCATCTTCTGTAGGAATACAGGAAGTGTGTTGCCCTGGAGCCTCCCACGGGTGGGTGCGAG
GAATGTGAGGCCTTGGGTTTGATTCTCAGTATCACAAATAAACAAAATACTTTCATTGAAAAACTCTCTAATGGCTTGGGAATATGTTTATAACACATTCATTAAAACTTTAAATTATACCCTGGCATATATAGTAATATCCCAATttttttttctttttttttttcccccggagctggggactgaacccagggccttgcgcttcc
CAAGTTCAAGTGGAACCATGCCATGAAACTGTGCATGATTGGCTTGTCTGGACAGTACTCTAGGGAAACTGTTTGGGTCTTTAAGTTAAAGATCCTTTTTATTAAAATAAAAAGAAATCCCTCTTCAAGGTTGTGAGTCACTGATGAAAACTTTATAGAAGATCCTTGGATGTAGCATATCTGGGCTAGACCACTGTGAGGGGTGA
GGAAATAGGATTCTAGGGAAACCTCTTTTTTTAAAAACATCCTCTTTTTTTAAAGTCATCCCAAGGCCTTGCAATCTATTACAATATACTTACCTAGACAATTAAAACAAGAGAATTCTCCCTGAACCTCTGAACTTCTGATCCTGCCAAACAACCCAAATACTAACCTTTTTGAAGATACAACCCTTGTTCCCAAAAATAAAAAA
GACCCACACTTGAGCACTTGGTATTGACTCTGCCACCAGCTATCAGATGATAAGGACCCTCCCGCATTCCCTGGCTTGGGTTCTGACATAGACAAACTAGATTAAAATCTCAGCACACTTTGTATCAAAGATGCTCCTTCCCAAGCCTGTCTCCAGGACACCAACAGTTTCAGCCAACTAGACTCAGGAGGGGTCAGTGCAGCCCA
tttttcccggagctggggaccgaacccagggccttgcgcttcctaggcaagcgctctaccactgagctaaatccccaaccccGGGAATGCTTCTTGTACCATTAAAATATTCACCATGGGATGGACTAAGGAGAGGATCAAGGATCCTCGAAGAAGGAGGATActgaagagatggctcagtgtctaagagtactaggtgctcttct
AAGCATTAATTTTCTTGCGTATCtatttttaaattttgaaataatttattaaCAAGAAAAATTATGGGTGAGTCTACTCAATTCTATCATTACTTCAGCCATTAAAGAAATGGGTAAAGTCTCCATTTTTTTTTTAATTGCTAAAGATCTGTTTACAATaacaacagcttacagttactggctcttgctcagtgacaggcgctgga
AAATATAAGCTACTTCTAGAGGGGCACAGTTCTCTTAGAAAACCAAACCAAAAAATAATAATTGCCTCTAGGAAGAGAATAGGAGAGCCAATTAATTTCCATTAAATATTCTTTCAGAATTTCCTTACAAGTATTCTTATGCTTGCTTAAAATTGTTAATGGTCCTGTTGCTTTATGAAAGTAGATGTTTTCCTAATAACAGATGC
ACCAAAGTGAGAACAACACTTCTTTGGAACTTGGCAATGCTAGAATTCAATTTAAAGTATGTTGGAATAAAAATGGATTTTTTTTCCTCCTAAAACAAGAATTAAACCAACCAGATAGTCACTAAACTCTACTTTACCCCCAGGAACAAGCTGAGACCTAAGCAAAGCTGTGATGTGACCTAACTTTGCAGTTACAAAAGTCCATT
GCGCAGCCCTTGTTGCCGCGTGTCCAGGAAGGTCGGTGGAAATGCAAATTCCTCTCCACTTACCAAGACTGATCTCGCTTATATTTGGGGAGCAACTGTGATTAAACCTAAAGTGGGTGTCTGAGGTATGTGAACAGTCAGGGCTGGACCCCACTAATACCGGACGCTGCTCCAACCATCCGTTTAGACCTGGAGATGTGAGTTTT
AGTCCAAGGGTCTTGGATCAGGTTATAATAAAGTCGGTCATAGAGCATATCAGATCACAGGGTTATATTCAGATTGGCAGCTTAATGCCAAGAACTACACATTAAAGGGCATTCTGAAATTCTAACCACATCCTTGAATACTCTTTAATACAAGTCAGACATTCACGTGTGCTGGACTTCATGCTGGGATGTAAGCCTGTTTTTAA
TCAGTGAACAGGTCTCAGCTTCGCTGATGAGGATCCAGGCTCCAAGTCCTTACATCCACTCACATGGGCATCTTAAGGTTTGCTTGTAAATAGGAATCTTATTAAACACAAATAACACAGAGCCCAAGAGCACTCTTGTTCTATTCTAAGGCCCAATTTCAACTGTAGTTATTTTTCATGCTTGCACAAATGTCTGTTTTCCTGTC
AAAAAGATCATGGATTCTAGGTCAGCATCAGCTGGTAGCCCCTATCTCCACCaaaaaaataaaaaataaataaaataaaaaaatatatatatatGAAACTATTAAAGCCCTACATCCTTAGAGCTAACATCTGTGAAATAAGAAGTTTCACGGGGGAACTTACAAGCCCAAATGGACTCTGTTACCCTATCATCCTTTTGCTTCAA
GCCACCTCTATCTTGGTGGTTGTCAGCATTCCTGGACACCAAACCATAGGATACATGGAGAACACATCACTGTGGAAAAATTGTATCAGAAAGACAAGTAATTAAAATGTCACCAGGGGGCCAGAAAGATGGCTTGTGGATAAGGCTCTTGCCCAGCAAGGACCCCACAGCAactcccacagttgtcctcagatcacaacacatgt
tgaagtcctgatctttctgtgttcacctcccatttgatggaactataggtatctgccaccacAGAAGCTACTAAACTTTAATTAGTTGATAATAAATACAATTAAATGAAGAAATATGagcatgtctacaacaaatgtggtttatctattctaaaaaaactattcaactactaagaaggagcaatgatgaattgtgTCCTAAGTTG
TATGagcatgtctacaacaaatgtggtttatctattctaaaaaaactattcaactactaagaaggagcaatgatgaattgtgTCCTAAGTTGCTGGCCATATTAAACATGTTAAACATCAATAGCTTTACTCCTGCAAAAACCAGATAAATCTTTCAGAAGAACCAGTAAGTATggcctagagagatggcttggaggataacagga
TTCTACTGGGTGCTGGAAAAGAGCAATAGGGCAGCTATTCTGAATTCATACACACCATGGAGGTGGCTATGCATTTTAACCTGTTTGTTTTTTTCATTTCATTAAATTTTTAATCTAATGGGGATGGAAAACCCTCCTACTGCTTTTAAAATTTTTATTACTAAGaatataattacaatatttcctcttctctttcctcctttcaa
catgctcctcccttgccccccactaaataagtaaatgttaaaaaaagaaaAAGAAGTTTTGTTTTGTTTTTAACTAAAAAACACACTTTCCTAAATCCCAATTAAACTCCAGCTCAGGGCGCCTTGTTAGAAACGTCCAGCCTTTGTCTGAGAAGTGGACATTTCCTTTTATGCAGAGCCATGGGCTAGAATGCCTCCAAAACACA
taggacagccaggactatgtagagagaccctgcctccaaaaaaGGCAAGTTAACCACCTGCCATCACGGTGAGTCTGTGTCCTTCTGGCCTGCAGGAGAAATTAAAGTAGAGAAAGAGACGATGAGCACGGAGGCAGAGTCTACAGACACAGGGCAGCAGGTACACGTGCACTGTGTTTTGGGGGCAAAGACTCCTGTTTGGAAAT
ttcaaactactgcacactgtgtgcacgtggtacagatacgtatgcaggcaaaacatccacacatacaaaataaaaGAAATTCATCTGCATTGACAGGAATATTAAAACACAAACTCACCCTATGTCCTTCAGACTGGCAGAGCTTAGGCAGCATTTCtttttttttttttttttattaaCTTGAGTATTTCTTTTTTttttttttt
GTTCAGTCTCCAATCCACAGTCCAGCAGCCAGGCACCCTTTAGTGGCCTGAACGCAAAGTGTACTTTGCGTACCCAAAGAATTCAGAACACAGACTACATATTAAATAGTATCTTAGGTTAATTTGGAGTTTGTCTTTTTGGGGATTTGTGCTGGGATGGAATCCAGGGATTTGCCTACAGGGGCCAGCACTCTTCTTAGCACAGT
GTATACATTAAGGATTAAGTCACATGCTATCTTCAGGTACACAAACATGTAAACATCCACATGTAAATGTGTAGGAGCAGCCAGTTCTGATGGACCACACATTAAATCCCCACACAGGTCACACCTAAGTCCCTGCACCATGCTACCCTGCCCCTCCTCTTTCTTCTCCTGGCCAGAAGCCTCCTTTGAGAAGACAAAGGCAGCAC
CAGGAGCTCCTCTACCAAGCTGCACAGGCACTTAGCAATCAGGACGACTAAGGTCAAGGTTGGGAAACCTGGTAGACTAGGAGAACCCACCAGAACATGTATTAAATTATTAATCCTGTGACATAAAAAGGAGAGTACAGAGTGAGGAGTTCAAGGAACAGTCCAGAAATACTCTGTCACGTCCAGTGGTAACTCTGTGCCACCAG
AGCCTCTGATGAGGGTAAGCATCAAGGTGAATGCAGCTTCCGTCACAGGCATACAGAACCAGGGAGCAGTCCAGTACTTTGTAGGGAGGCCTGCCACGAGATTAAACCCTACAACAAAAGTGACATCCCAAAAGCAGCTTGATCCTGGGAAAAGACAATGACAAACTTCAAGTAGCTtgtgatctgaggaaggaatatgaacctgt
gatggttgttgaactcaggacctttgaaaggacagtcagtgctcttagccactgagccatctctccaccgccAACCCCCCAAGTTGTTTCTTGTAAAGAAATTAAATATTAATCAGCCATTGTGCACACCGGTCTGACTGCAGTAGCAAAAGCTAAGGTTGTCCCATACCTGGGCCTCCATGCTGGTGCCCAGGACACTGCACTAA
GAAGATACCAGGTGAATTACCCACCCCTTTCAACACAGAAAAAAAAGGCCCATGTTGGAGCAGACACTTAATTTGTTGTTGAATTCTTCTGACCCAGTAAATTAAAGGTTTGCTTCACTGTGCAATTTTGAGTTGGGCTGACAGCCACACAAGCTCATAGAACCCAGAAATCACCTGGAGCAAAGCTACCCACAATGCATCAGAGC
TATATTTGTTTCACATCACATAACTAATCACCAGAGAGTTAGAATACCCAAAGTCCAACCAAAACCAAACACCACAAAACATTACAATACAAAGTCTTTCATTAAATAACAATCCCTCTCATTTCACTGTTACAGACATTCTCAAAAGTCCTCACTCATCCTTAAAGAGCATGCTGTGAGCAGCAAGGCCAGCACTGGGCAGTTGA
AGTATGTGGTTCCATATTCAAGATAGAAAAAAAAAAAAAGCTCTAGAATGCATAATAGTAATGGCAGTGTTGTGAATAGGTAATTTCGCTCAACTGTACAATTAAATTGGTTCTTTTTATGAGTATTTTGCCATAATAAATTAAAAAAGAAAGAAACAGAAGTATACTCACTGGAAAAAAAAAAAAACACCACAGATTGTTGCTAG
GCTCTAGAATGCATAATAGTAATGGCAGTGTTGTGAATAGGTAATTTCGCTCAACTGTACAATTAAATTGGTTCTTTTTATGAGTATTTTGCCATAATAAATTAAAAAAGAAAGAAACAGAAGTATACTCACTGGAAAAAAAAAAAAACACCACAGATTGTTGCTAGTTGTATGAAATCCCAGGATCCAGAGAAAAAGAAGAAACA
TCCCAGGATCCAGAGAAAAAGAAGAAACAATCTTCCCGAAAAATCACTCCAACGCCTCATGAGCAGACGTGGCTTGTTCAGTCCATGTAATGGGGTTCTTATTAAACAAGACGTGAAGTctggagaaagagctcaggggctgagcacttgttcccacagagggccacgtctgactcccagcaccacacagtgcttcataactgttc
CACGCGCGCCACAGtgtgggtgctgggaactgaattctcatcctctggaagaacaataagctctcctagctactgagccatctctccagacccTGAGAAGATTAAAAAAAAAAAAAGCCCAAGCATATCACACATCACTGTTACTTTCTCTCAGCACCAGCTACAATGTAGCTATCGTTATCTCCTGAGCTACAATGTAGTCTATC
tttgtagaagaaaAGTTTACTTTTCTGAGGGAAACACTGAGGAAAAGTTTACTTCTGAGTAGTTTCAATAATCCTAACAGTGAATTTTCTTAGGCAAGCCATTAAAATGTTAAAAGAATGTATGGAACACACaaaaaaaaaaaaaaaaaaaaaccaaaaaacaaaaaaCATTCCATTTCTTCCCTCTCTTACATATGAGTAAACCC
AGAGCTTGCTCTCCACTCTGCCGAGAAGGAATGCATGACCAGCAACTTTTAAGTCCGCTTTTTAAAAGGCCTGTGAAACCAATCCAGACTTTTCCTTTGCATTAAAGTTTTGGGCTGCACTGAGACCAATGGGGCTGTAGGTGACATTGGAAGAAGTCAGGACATCGGAGACCCGGCGGATGCAATCTGGGAGGACCCCCGGAGAT
TCTAACTGCTTCATCTGCCATTGGCATCCAGCTTACTTTTCAACAGTTAAAGGAATTTCAAGTCTGGGTTGCTTTCTTCTATCTTTTCTTTGAAAATTATATTAAAAATAAACTACAAATCATGAAGTTGTGAATAATAAAATCTTTCTTTAAACTCACTATTTGAAATAATTGGAATTTTTCTCTCCTGTGTCTGTAGTGCATTT
CAGCAGGCTCAGGCCATTTGTATTCTCTGGTTTGCTGTCTAGGAGAGGACTGGCTCAGAAATCTTTGAATTGATGTGGACAAGTCAGAGGTATCACTCTTATTAAATAGTGCATACACATATTTTCATAATCTGTACTTTGTTTGTGTTAATTATAGCAAACTGAAAAGATATACTGAGTTAAAACCCAAGATTGTCACTTAGTAT
cagccaaccctcctaccttggctttcagagCAAGCAACCATGCTTGCCTTTTAAGTCTTCAAGAAAAACTTCACAAAAGTCTATCTTTATCATCTATTTCATTAAAAGTTTTTATTATGTTCTATAATTAGCCTTGTTATTTAGAAAAGTTCTAATGCTTTTATAAGTTCTTTGACCTAATTATTTCAAGGCTTTTCTTGAAATTG
gccccCAGCAGCCATCCTAGGAGATAGTCTATGTACACATTTTTCTCTGTGTTCCAAAGCCTTTATCATAATACAGAAGGAGGTGTGTGGCATACCATTTATTAAAGGTAAATGGATTAGTTAATTTGATACTAGATAGTTTGTAGAAATCGTGTTTAATGATTTTAGTCTCATGTTTTTAGACTTAAAATAACTTAATAAAACAA
aagtcatcttccacagtcccCTCAGATCTTTTTATTCAAATGAAGTATCTTGTGACTCTTCAAATAGAACATACTTAGTCCAAATAAGGCATTAGTAACTATTAAAAATAATGTAGAGGAAGACTGCAAGGTAATATTCTATTCCTTAAAAATGTCATAAGTTTAATTTCCATTCCTTGAAAATGTCATGATTTTAATTTTCTTCA
CACCTTTTTATTCTTTAAAAAGTACAATCAGTAACCTTTACTTTTTTGATGTAGATATTTACTAAATTGTATCAAATGATGTCTCTCCTAATAAGTGAAGATTAAATTATTAAAGATTTCCTGCTTTGTTATGATTTCATATTGTATCTAGTACATTTGTAGTTTGTAAGTTTAAAAGACCATTAATAGATATTATGAAAATCTCA
TATTCTTTAAAAAGTACAATCAGTAACCTTTACTTTTTTGATGTAGATATTTACTAAATTGTATCAAATGATGTCTCTCCTAATAAGTGAAGATTAAATTATTAAAGATTTCCTGCTTTGTTATGATTTCATATTGTATCTAGTACATTTGTAGTTTGTAAGTTTAAAAGACCATTAATAGATATTATGAAAATCTCAGTAAAGGA
gcttgtttgggttacgatgttcacttttgttgttgggtCATCGCACCCGGCTGCTGATGTCTTTGGTTTACTTCACCAACATTCTTTTCCCCTTGAGCACATTAAATATAATGTGCTATGTTCATTTTTGACTATCCaattgccccaaatgtatctgcctgttaaaacaaccaacatttattattctgagtgtcagagatgtgaga
TCAAAATTATGACATTTACAAAAACCAGCTAGTGTTAGTACTGTTTTCACTGTGTAAAGGGGATGGTGTCTTGTAAGTGAATTTATTATCAATTTACTAAATTAAAACATTGTTCCTTTCCAGGCCACTAGGGGCTACTCCTGTATTTAGGCAGAAGATACAGTTACCACCACAGCTTAAAACTCATCTCCCTTTTAGTGTAATTA
cccagccccTTAAACTTTTCTTTATTCGTAtgtagtgctggggattgaagtcaagtctctacacatgcttgactctaccactaagctacatccttaaccTATTAAAGAatcttttttttttttttttcctttttttttcggagctggggaccaaacccagggccttgNNNNCAGCNNGANNNNNNNNNNNNNNANNNNNNNNNNNN
AGTTTTGAAAAGTTAACATATTACTAATTGAAGATTTCAGAAGTATACATTTAGTCCTGTCACTTCTTTCTGTTGCCTAAGAAGCAATTGATACTCTTAGATTAAATACAACATTTATGTTAAAGAACTCCTTCATATAATAAGTAGTTAGAGCTAACAGCATGGGTCTGAAGTCAGATGCCTTAAGCTTGTCTACTCAGCATTTG
gtgcctatgaaagccaggaaacaagaagaagccatggcagcacaaccagtgggatagtaaagagtagagcataggtaaaagAAAAAGATATTTTAGGTACATTAAAAAAAATTAAGGTACATTTAAAAgtgtttgtatatgtgtgtgcttgcatttgtgtttatgtatagttatgtacatgtgtgtgCAGTGGGTGCCCCTAAGAG
tcAGATGCTTTGCTTTAAAAAAAATAAATAACATTTAACTGAAACTGTTTCTTGAATTATCTAGTATTTATAACATGTGCTGTGATAGAATATCCTGGAAATTAAAAACTTATTCCCTTGGCCCTTTTGTCTTCTGTGGTGCTAGAGATTGACCTGCTGAGGCATTGGCCTGCGAGGCAGTGCTCTACCTTAGAACTAGCCCCTCC
CATAATCTTCATCATTTTACCATACAGTCTTATGCTTCCTATGTGCTCCCTAATCGTGAGAGCAGTTAGGTAAGACAGTAGTCAAGGAACTTGCAAGCATATTAAAAATTGCTTTTTTCCCCCTTTTGGCTTGAAttttttttcttttcttttttttcggagctggagaccgaacccagggccttgcacttgctaggcagcgctct
cacacctacttttacaaggtcccatctcctaatttgtgtctctctctgtggtcctatggggccattttctttgaaaccaccacaTAGTTCCATGCCATTAATTAAATTTATAGTGTGTATATGACCATTACTGTTGTCTATTTATACATTTTTTTCACCAACCACTGTGGAGAGTCTTGTGTCCAGCAAAGAATGCCTTCTCATTC
AGAGATTTCACAGAAAAGCAAGGGGAAAACATTGCAAGAGGAATAAACCCCTCTCACCACATTCTGTTTTCTGCTTAGAGCCAATAGGAAAATTGCAACTATTAAAAAGATGTAGAAACTATGGATAATATGAGTGGGCTGATTAATTTTAGGTATATAGATAGGTACAGGGGATATTAGTGGAGAGCACCAAATAGTATCAGGAA
TTAATGATCTATTATGGTTTTGTGTAGTTTTTTTTAAAGACAGCCGATTTGTAACTTATTTCAGAATTGTTTTAGACATTAATTCAATTAATTGTAGTAGATTAAACTTGTTTATTAGTGTATTAGAGTTTTGGCCCCTCCTGTTTTTCCCCCTCTGAATTGtttttctttttttcttcccttttttttttttttGATTCAGACTC
ttcccttttttttttttttGATTCAGACTCGTATTTTTTTCCACTCAAACAAAAAAATAAAGAAACCAAAATAAACGTGTGGCATGTTGAGAAAAACTGGATTAAACCAAGTTGAACTTCTAAGAACTTTTCATGTGTTTATGAACACTGAATAGTTTATAATGAAAATTATTTCTTAAGTATAATAAAACTTACATAAACAATGC
TTTGTGTTTTGTGATGTGCTGGTTAAAGTATTTTCAATTTTCATAGAACTGATATGAAAACCATTCAGTAACTTTTAACACTTTGTATTCTATTTTCTTCATTAAATTTTTGATGTAGAATTTTTATATAATTCTATGAAATTATTTATTTGCTTTCTTAGttttttgagacatcttaatatatatatatacatacatatatatgt
ATACATAAAATGATGTTATATGTACATCTTGATTGAAAAACTAAAGCTAAATTGAAAACTACCAAATATATTCCCAACTAAAACAGTTTTTGAAAGAGATATTAAAAATTATTAGCCTCTTAGAGAATATACAAATTAAAATAATGTTAAGTAATATAAAATAATGAAAACACTTTGAGGAAATGATTACTGCCTGACAAATCTAT
GAAAAACTAAAGCTAAATTGAAAACTACCAAATATATTCCCAACTAAAACAGTTTTTGAAAGAGATATTAAAAATTATTAGCCTCTTAGAGAATATACAAATTAAAATAATGTTAAGTAATATAAAATAATGAAAACACTTTGAGGAAATGATTACTGCCTGACAAATCTATAATGAGAATGATAAAAAAGTGACTGATTAAACAT
CAAATTAAAATAATGTTAAGTAATATAAAATAATGAAAACACTTTGAGGAAATGATTACTGCCTGACAAATCTATAATGAGAATGATAAAAAAGTGACTGATTAAACATTGAAAACATTGAAAATGTGCTTTATAAGCTAAACATTAAATATTCAAATTTGAATTTGTATTTCAGTTGTATTTTGTATTTCAGTTGTATTGTTACA
TTGAGGAAATGATTACTGCCTGACAAATCTATAATGAGAATGATAAAAAAGTGACTGATTAAACATTGAAAACATTGAAAATGTGCTTTATAAGCTAAACATTAAATATTCAAATTTGAATTTGTATTTCAGTTGTATTTTGTATTTCAGTTGTATTGTTACAGGTTGTTATAGGTTATATGTTGCTGTtgtgtgtgtgtgtgtgc
ATCAGGTAATTTTGAACAAATGTGGTACAGGATTAGATTTGGAACTTGAAAAGGCCTTAAGAAAGAAACAGATCTCACAAGGTTTTAGCTGATGTGCATAATTAAAACTCAAAAGTACATGGATGGTATTTTCTAGAACCTTGATTAAGTTACTAATAGTTTACAGAAATCTACTGCTCAGGAAAAGAGATTAGAGTTTTTAAAAA
TCAAAAGTACATGGATGGTATTTTCTAGAACCTTGATTAAGTTACTAATAGTTTACAGAAATCTACTGCTCAGGAAAAGAGATTAGAGTTTTTAAAAAAAATTAAAGAAATGAGCAATTGTAAGCTGTCATAACATAAAAAGATATTTTGGATGCATGCTCACAGTATTTCGTATTAAATTAAAATGTATTTCTTTTTCTTTCTTT
GAAAAGAGATTAGAGTTTTTAAAAAAAATTAAAGAAATGAGCAATTGTAAGCTGTCATAACATAAAAAGATATTTTGGATGCATGCTCACAGTATTTCGTATTAAATTAAAATGTATTTCTTTTTCTTTCTTTACTAtttttgagataaagtcagtctcactctgtagtctaggctggcctcaaactcctggcctcagtctcctga
GAGATTAGAGTTTTTAAAAAAAATTAAAGAAATGAGCAATTGTAAGCTGTCATAACATAAAAAGATATTTTGGATGCATGCTCACAGTATTTCGTATTAAATTAAAATGTATTTCTTTTTCTTTCTTTACTAtttttgagataaagtcagtctcactctgtagtctaggctggcctcaaactcctggcctcagtctcctgagtggt
ctgagaggtccagtgctctcttctggcctctgtgggcatcaggtatatgtgtggtgcacaaacgtgggcaaaacacccatcacataaaatagtaataGCAATTAAATTTTAAACAAAATCAAACAAATGATTAGGCCTGAATGTAAACCAGTTGTTCTTTTGAATGGTCCAGGAAGTTGAGTTCCCTTTTCTCCCTCAGTATGACG
CTAGAATCCTAGCAGTCATGAAACTACTATGCAAGAAGAGCACAAGTCTGACACCACACTGGGTTATGTAGAGGGACTCTGTAAGCTAATTAGTCAGCTAATTAAAAAAATAAGTCATGCTCCCTTAGACGATAAAGCCAAAGACTGCTGTCTTATTTTACACTTCTAATAATTATCACAAATTAGCAAGCATCTTGTTAATAACT
CTGATGCTTAAAAACGGTTTGAGGACTAGTGTGCCTGATGTCCCTGCAGCTATGTTGAACGCTCTCATTCACAGCTAATTCAGAAAGAACGGGAAGCATGATTAAAATGAGATGAAGCCATTTCCCTTGCCCTAAGTACTGACACTCACCCTGCCTTAATTCTGATAACCTCCTGGGTGCTGGCAGCACTAGCACAACCTGTAATC
aagagcagccattgctgttaGGAGCATTCAAGATGGTATCAGAAAAGCCATGAAATACTTTTATAAAATAGAGACATTAAGCAAACTTGAGAAAAAGAGAATTAAAgggccggagagatggctcagcagttaagagcacccgactgctcttccagaggtcctgagttcaattcccagcaaccacattgtggctcacaaccatctgt
atcctatgccctcttctgatgtgtctgaagacagctacagtgtacttatatataataaatgaataaatcttaaagaaaaaaaAAGAGAGAGAGAGAGAGAATTAAAACTGTGGCTGTCAGTTTATCCAGGCAGGAAATGGCTGTGCTGCAGTAGGTCAGTTTCTTTCCTGTTCGGGCTACACAGGAGCCTGATTAAACCTTTTCCC
AGAGAGAGAATTAAAACTGTGGCTGTCAGTTTATCCAGGCAGGAAATGGCTGTGCTGCAGTAGGTCAGTTTCTTTCCTGTTCGGGCTACACAGGAGCCTGATTAAACCTTTTCCCCTTTTAAAATTGGGCCTGttagtttgtttcaggacagggttttgttgtacaaccctggctgtcctagaactcatgctggcctcaaactcaa
CCTGGTGGGGGAGAACCATGTGGTGAAAGTGGCTGACTTTGGTCTAAGTAGACTGATGACTGGAGACACCTACACCGCTCATGCTGGAGCCAAATTTCCTATTAAATGGACAGCGCCTGAGAGTCTGGCCTACAATACCTTTTCAATTAAATCTGACGTTTGGGGTAAGGTTAACATAATTTCCTACATGTATTGTTTTATTTTCT
AAGTAGACTGATGACTGGAGACACCTACACCGCTCATGCTGGAGCCAAATTTCCTATTAAATGGACAGCGCCTGAGAGTCTGGCCTACAATACCTTTTCAATTAAATCTGACGTTTGGGGTAAGGTTAACATAATTTCCTACATGTATTGTTTTATTTTCTTTGTACATGGTCTTAATTTTTTTTTCTCTTTTTAAACATtagctg
ATATTTCATACTGAAATTACATTTTGATTTGACATTTACTCAGTTTCTACAAAGAAAATCAATAACTTGAATAATTCTTAAAGAACACAGTACAAAGAAGATTAAAGAACAAGTGTGAAAACACAGtggagagatggctcagcacttgcagagggtcagacagaattcagttctcagcactcattctgggcaagtcacagatacct
TTCTATAAAAATATATCCATCCTTCTTCCCTCAAGTTGTCCCCtacacacagacatacacattacataaatgaatacatacacatagacacataaatgtaATTAAAATTCATCAAGTGGTAACAAATTTGTACAATTTAATTGACTATTTCACTTGTTTGGGAAGAAAGAGTAGAAAGTATATTTTTGCCTCAGTAAAAGCCACAA
AGGCACTGGCAACTTGCTGTGGAAGAATTATTTAGGTTTGTCTTGTATAATCTACCTGCAAGGGACCAGCTTAGAAAAGGGGGGGGGGGGGGGATAGCAAATTAAAAGGTTTGAATCTAAAGCAGACGGAAGAGAAAGGGCTCTTGTTGATAGTGTCTGGCAATTTCTAAAGCCATTCGACCTCTGCGTATCTTGGCATTGCCGTG
cacgattccattctctttgCTCCCTTTGCGTTTCTTTTTCAGTTTTCCTAAAATGCTGTGTACACTGGAATATTATACATTGCAGTCCTGTTGAAAATATATTAAATtttttaagtatataaaattatatatatttatgaggcattgtgtgatgtttaaatcattgtaaatactgcataatgttaaaactatgttaaacgtatcca
TGAGGCTTGTCTGACTCCACAGCTGTGCCTTCACTTTCCCTGCTTCCTAAGGCCCACAGGATGAGTGCAGTAACTGAAGGCTCGGGGAGGCAAGCAGCAAATTAAACTGTGGGTCCAGCATCTCCTATCCTCTCAACTCACAAGGATCAGAGGCGctcactcagacttagcacgctggcttcaaactcaagagagctgcttgcctc
CAACAATGACTTCAAAATAGCGATAATAAACATAAAATCAAAGATGATAGAAATTCATGAATCCAAACAAAAAGCTCAGAGGGAAGGAAGCCTCAGTATGATTAAAAAAAAAAAAAAAATCAGgtggaggcgcacacatttaatctcagcaggtgtatctcttgagcttaaggccagcctggtctacatagagaggtccaaaacaa
gcattgtagtctaaaaggctaatgggggaaaatggaagaggaatgttaaactggggtgggggaagggagggcagagtaaaGGAGGGACTGTAGGATGGACATTAAAAGATGTTGGGGACAGGGAGGCATGGGAGGGACTTCCTTACTTTCTAAGTCTCACTCCacctgtaccattatagggcagagaaccagtgcttaaagcctta
AATGACAGAGAAGATGGGTTTAGTTAGAAGGTAGCTGAGGACTCCCCCAGCAAAAGCGCTAACATCCTTAAAACTACATAGACGGCAATGCAACTTTACTATTAAACAGCAAGTAATATACTCCCGGCGGTGATATTAAATGAGCGTTTTGGGAGACTTTGGGAAATCAAGATTGAATTCTGGGAGAACAGGATTACCCCTTCTGA
CTGAGGACTCCCCCAGCAAAAGCGCTAACATCCTTAAAACTACATAGACGGCAATGCAACTTTACTATTAAACAGCAAGTAATATACTCCCGGCGGTGATATTAAATGAGCGTTTTGGGAGACTTTGGGAAATCAAGATTGAATTCTGGGAGAACAGGATTACCCCTTCTGAATCCCCTGCAATGGATGGACAGAACGGTGTGGAA
CTATGTTAGTGTTTTGTGCTAATGTTTGTTTTCTTAAGTTCAATATCCACAATTTAGAAAAAGAAATATGCAGTATTTCTTAACCTACCTCAAAGTGTACATTAAATGTACAAATTTTCCTAATTTCATGCCATTTAAAAGTGGTTACttggggatttagctcagtggtagagtgcttgcctagcaagcacaaggccctgggttcg
aaaaGTGGTTACTTGCCACTAGGTTTTAATGTGAGAAACGGGAAGGGGTAGGGGGATAAACTCAAAAGGGAGTTGCCTCAAGCCAGGCTCTGTGGCTGGCATTAAATGTCAAGCCAGTGTGGAAAGGCTTCTCGTGACATAAGTGCAGAACTGGACAAGATGTCAAGGGAACACAGTCTGAGTGCAGCTACTGTCCCAGACACATT
CAGGAGTAGGGGCCTGAAGCAGGAGCTCCTAGGGCCAGGTTTTGGTTCATTTTCTTGACTTTTCTCAATTCCTTTATTCTCTAATATATTTAAATCAGTTATTAAATACTAAGAGAAAGGTATTTTTGGTTTAGATAATTTCAAGCTAAAACATTCAAATTGAAACCCTAAGGTAGACCAGATTAAACAGATTTTTTTAAAAAATC
TAATATATTTAAATCAGTTATTAAATACTAAGAGAAAGGTATTTTTGGTTTAGATAATTTCAAGCTAAAACATTCAAATTGAAACCCTAAGGTAGACCAGATTAAACAGATTTTTTTAAAAAATCACTATTTTTTTTAttttttatttttgagattgtctcactatgtagtcctggctgtcccagaactcactgtgtagaccaggg
GAGTGCAGGCAGACACACACTGTGCATAACTTACATGCAACACTGATAGAGAGGGGCAAGGATGCTTCTCTCATCCAGCGAGGGGTTCCCAAAGCTGAAAATTAAATTAAGACAGGAATTAGGTGCAAGTACTTGCTCCCTTCTCAGCATCAAAGCAAGAGCACAATCTATAAAACACCAACTGTGAGCCTAGATAATTTCATGCT
AGTACTTGCTCCCTTCTCAGCATCAAAGCAAGAGCACAATCTATAAAACACCAACTGTGAGCCTAGATAATTTCATGCTCCAACAGCTCAAATCATTTAAATTAAAAATAAGCTAGGCATGACTAATTAGACACAGCAGAATTAACAGCCTGAATTAACGCATCAAACAGCAATAAACTCAGGCTACAAGGACCCTTTTCCTGCCA
tgctctcctgcttatacaagctctggagactgactgctggggctgaggcttgggcggcaggtacctttacccagtgactctcaacggccTGAGCTGGAGCATTAAATgtctgttcttgcttttgtccaatcctggaatgagagcgcttctccagtgccattgtatcttgcaagcatgtagcttggttttgtttttctgtttttttg
GAAAGGAAAGCTCTCTAATCTTCCTGTGTCTCCCTTTTACCCAGCCTCTCTCCCAGACAGAAGTCAACTATAATCACAGTCTTGCTCTCAACTCACAATAATTAAAAGAAAGCGATGTCTTCCTGTTCTTTATCGGAGCAGAGGCTTTGGCCAGAGTACTCAGAGGCGAGAGTGCAGACATATACTTAGCTTGTCACACTTGGGGG
CAAAAAGGAAATCAATTATTGAGAGAGGTTATTGCTAGGTTAAGTAGAAAGAATAAGATGCAGAAGTACGTATAGTGTACCATGTGGTATAGATGATAGGATTAAATATAAACGTGAATGTATACAAAAAGAGATAAATTACTAATAGAGGAACTGGAATGTGTTACTGTAGTCCTTTTGATAACTGAAGCATGTTAACAAACTGA
caggtcctcatgcttgcacagcaagcactttattgactaagccaagtccttagccccTGGGTTTCCTCACTTCTCAGATCGTTCCCAAGAGGATGCAAGTATTAAAAATATCCAGGACAATGATGTGCAGACAGTAATCGATTTAGGCCAAATCCTGCATCTGAGGCATAGCCAGAAGATCAAACAGAAATAAAGTTACTACATTT
GAACAGGGCCTATCATAGTACCCTCTGCTACATATTTTTCATAATCAAAACAAGAAATAAGTATTAATATAGCATTAGAAAACACTTTAAACTCAGATGAATTAAAAGCTTTCATAAGCTAGGCAAACTGACTAAAACAACATACCCACATGACAATTTAAATAAAAGCATATTTGAAGGTCTTTCTAATGGAAAAATTATGTGTG
AACCCTATTCTAAAGCATGTATTTCAAGGCAAATGGCACAGGGGTCCTGTTAGAAGGCAGTCACGTAGCACCGTCTTCTTAGCCTGATCTTGAACCATGCATTAAACTCCTGGTAATTACTCCAAGTAATTTCTTAGGTTCCTTAGGTTTAGCCTGGCTGCCTTTCAATCGTCAGTTTAAAAATACCACTGCAGCAGAAGCTGACA
TACCTTTTTGAAAAGGCCTCAGAAGCACACACTCATCAATTCTGCACTGTAAACAATTCATCTATTCAGGTACAACAGAAATTTATACTGGGGGAATGAAATTAAATTATTACATTATCACTATTCAACTTTGAAGAATTACAGTGAGAGCAGATGTGGAAAAAGGGAAGTGTGCTTTCATGCTTGTGACTCATGAGTTGACACAT
CTCAGTGTGATGGTCAGGACAGATTTCTGAACCTGTGGGCTTCAGTGGAGTATAACTAGTCCCCCGATCATCCTGAATTCTAAAAACTCCTTAATAGGGCATTAAAGGCTTATTCTAAATcaacagttctcaacctgtgggtctcagccctttggtgtcaagtgaccctttcacaggggtcatataagaccattgttgggaaacag
GCTAATCCCAACTTTTATTCACAGCTAAGGAAACTGAAAGTTTCAGTAAAAGTGAATAGAAGTTTCACTTTTTTGTTTGTTTGCTAGAATTTCCAGTCAAATTAAAATTAGGCTCTTCCCACATAAATGGAAGTCTTATGACTGTAAAATACCACAAAACAAGTAAATATTTAGCTGCAAACATTGTGTGCAGATGACTAGGTGAT
AAATGGAAGTCTTATGACTGTAAAATACCACAAAACAAGTAAATATTTAGCTGCAAACATTGTGTGCAGATGACTAGGTGATCTGTGGCACAGAGACTTTATTAAATAGTTAGTATGTAATCATATTTATGTGACTGTGTTCTCACCACATTCCCTATCCTGAATAAACTCTTAGGTTCCTTTTTACCAATCAATCTCTTTGGAAA
GTTCCCCGTGAAAGACATCAAGGGAAAATGACCACCAGACTTTAACTAAGCACTAAGGGAACTGTCCACGTGGGAGACTGTCCCTTGTAACCTATCCCCAATTAAACCTTCTCCCTTTTAAAAAAAAGAAGAAAAGACCTTCAGTAAAACCCGGTATACAAAAAAGAGACAAACATTTTTCAGTGACCCAGTCAGTCAGTGGAAAG
CGTGCAGATCCAGTAAGTAAGAGAGTAAGGGTGTAGAGCCTCCATTTCACAATTACCTCTAATCCTTGTTTAATTACTGTCAGTGGTGGATCCTAGTAGAATTAAACCAGATAAGGATTACACTACATGTTTATAAAGAGACATGTAGTATACAACATATTGTAAGACTTTCCCACAATCGCATCCCTAAAATAAGAATTAGCACT
CACAGTCTTTAAACGAAATAATTGTATAAGGACCATCCACGCCCTGTTGTTCCCCGCTTTTCTTCTTTTTATCAGAAGCCTGACAGATCACTGACTCCTGATTAAAAAGAATGTCTTATCAGACTCCACAATCAAGGACACAGCCTGACAACGTTCACATTCATCATCAAGGCGACGTCTGGGCTCGCTCTTAATCGCCGGGCCAT
TAGACAGGATGCAGGCAGCTGATTGTCACCTGACTTGGGCACTGCTGTCAACTGTCCATGACTGCCATTGACAAACTGTCATTTCAGGACCATCTTGGTCATTAAAGGTTGTTTTTCTTCCTCTTCTACCCACTTGGAAAAACCCATCTGTACAAGGATGGGTCCTGTCCATGGATGGGGTCCCTGCCACTGCAAAGTGCACTGAG
AGAGCTCCTTCTGGTGGACCTTAAAGCAGGCGGCAAGTTGGACACAAGCTGTGAGCAGGCTGTACACCCCAGAGAACATGGAAGCAGAGACAGCCCACACATTAAAACACTTCATCTGAAACAAAGAAATGGAGGCCCAGAGATATGCTGTTACCTCCTTCCTGCCACAGAACTGGATCTAGCAGGCTGTGAATGGCTGCTGAGAG
ACAATGGTGACGTTTCACCAGAAGCTTCTAGCAGCTCCGTACTTATAACCCATAAGCCAACTCCACCGTGAGAAGCCAAACGTTTCACACCAGTCTCACCATTAAAGGAAGCTCACTCTGAAAGTTCATGAAGCAGCTGGAGAAATGCTGCCTACAGCCTGCTGCTGTGGTGATGCCTGGTGCCCACATCCTCTCGGGGCACTTTT
CTATGCCCTTCCCAGCCCTGGATTCTACTACACAGACTAGAGTCTGAGGGGCCAACCTGCACCACTGATTCTGAGGAAAACAAAGAAGCTTTAGGGTGGTATTAAAAAGCTTATTTGAAAGCTTAGTTCTTAGAGTGTTCAGCCCCAAGGGCCCAGAGCTTCCTAAATATCTAGTTGGGAGCAAGAAGTGTACCCCAGCTCACCCA
GCTTTCTAACTGGTGAAGGCTATTtgtgtgtgtgtgtgtgtgtgtgtgtgtgtgtgtgtgtTTTCCCCTTTTGTGTTTTCCTTTACACTCTGTGAAACAGATTAAAAAGATGACCATACAAGATACCACAATGCCTACACTCCACAGTGTATATAGTAATACAGTGTGGGGTGACTGGGCTTTCACTTCATGCCCATGGCTGCCAC
TGGGAGGACAGTTCTGGGGTTTTGGCTTTGTTTTGTTTTGATCTCTGCATCCCTCACTTTGCTTGACCGACACTTCCTAGCTTAGTGGTTCTTAAGAACCATTAAATCAGATTACAATTTTTAATCCTGAAACAATAAATAGATTACACTAATTGCAACTTCTCCCCTCTGGCTTACTTGTTCACAGTGCCAAGGGGAAAAAAAAG
ATGGGCCACAGAAACGGCAATACCAAGATCCTGCCAGCATTTTGCTCTCTGCCAGTTCAGAATTAACAATTGAAAATACAGGGACACAGCTTTACACAATATTAAAGAAAAAGGTTATCTCAACAGGTACACTTGGCCACTCCTCGCCACATGTCTCGCTTAAGTGTTAAGAGTTCCATAAACAGATGGAAGGACCTAATTACCAG
TTAGAGAAGTGTGAGGCCCTCCTACAAAGTATTGGTTACTTGTTTGTTTGTTTGTTTCTTTTGTTTTGATGTTGTTGTTTTAAGACCAAATAAGAGCGTCATTAAAAAACAAAAGAAATgggctggaaagatcactcggcttaagagggtttgctgtgcaaccacaggaggctgagttcagatcccatcacccaggtaacgagctg
TGAGTCAAGTGTCCACATGAACTCTATGTGGACAAGAAAAGAGTGTGCGAGGGTTCTGGGCACAGGGGAGAGACAGTTAGAGGGTTCAGCTCTTTCTGAGATTAAACCTCAGAGAATGCCAGCCCTGGCCACAGGCTTCTCACCTCCAGCACCCGACCAGTGATGTACTTCTCACAGCCATCGCAGCGGATGCCAAACTTGGTGTG
GGGCCAGTTTCACATTTCCTTTGGGTTCTAAAACATGGGAGAAAACATTGCTAGTGTCCCCTGAGAGTCAGCCACAGCCAGGTAGGCTGTTGAAGGAGGCATTAAAAACCACAAGTTCAAGAGCCAGGGTTACATTACGGTCCCAGGACCAGGCATAACCATCCATCCACTCTCCCCACTGCCTGCTAAAGCATCTGCAGATGTCA
TGGTGTCTAAGTCTGTCTCTCCCTTTCGGATGGTCCTGTGACAGTGAGCTTGGAGGAGGCTGTGGGTTGAAGGCAGACACAGCAGCACGACAGGAAGGCCATTAAAGGTGACATGAGATGGAGGCTTTGGGGATTTTGGTGGTACCTTCTGGGACAGAAGCAAGCACATTTTCCATGCTGGTCTGGGTCACCACATGGTCCTCTAC
CTGGAGCAGTCAATCGTATCCTAACAGCTGGGTCTAATATTGGCTCATTCCACCACAAACTAGCTCAGAGCCACACACACAAGGTACAGCCAGACGTCTGATTAAACCAGTTCTCCATTTCCCCAGATGTCCTAGAGTGGGACCTGCCAACAGGCCTCTGTTAGATGGGTGACTAGGAGACAAGATCCGTCCTGGTGGGAGCACTA
GTCCCTCAGGCTCCCTCCCTTTGACCTCTTGTCTCTTCTAATGCCCTCCTCAGCAGGTCTAAGGAAGACTACTGTTGGGAAGGCATTTCCTGATCAACTAATTAAAGCTGAGATCGGAACTGCTGACTGGGAACCTGGAAAGCTGACCCCATCCTGGGGCTGAGGCTCTGATAGGCCAGAAGCAGGCTTCCGGGCAAGTCGTTCGT
GTGGAAGGTTATGCTTATATTGACAGTGCATTCAGTGCCCCTGAGCCACAATCCTAAAATGGCTCAGTAGGTGACGCTGTGCTGTATCTATAATTCCATGATTAAAAAACAAACATACATAAAACCATCTGCAGCCACTTTGTACCTGGGGTAGTGAAGCACACATACAGTGGATAGGGCACTACAGGGATAACTAGAGAGATGCA
ATGAAGTTTCCATAGGGTAGTGAAGCCCCACCATGTCTCAGAAGCTGGAGGATCAGAACATCCACAGCTGGCGGAGGCATCCCCTTTCCAGGAGTGCCTGATTAAATGGATAGACAGAGAGGATTTGAGGCAGACTCTGGATAGACAGACAGATAGTATTGTGTCAGCCGAGACAGAAGAGCAAAGGGCAGCCAACAGCTGAGCGC
gtgaatccaggtgctaacgagattcacagatctgcagagcgactctgcacttgttaACTATGCTCCTGGGTTCACACAAGAGCAGCTTATTACACTTTTAATTAAACAACCTTAAAAAAATTCTGTGTTTTAATTTCTATCTCAGCAAATATTCTTAAGAGCAAGCCACATACAAGTTCTTAAAGCAGGGTCTTAGGGCCTGGAGG
GGCTTCTATCCTCAGAAGTGCCAGGGACACATTCAGCCCCACACCAGTGTAGGAAGAGCTTCCTGGAAGAATGATGCTCAAATGGACACTACGGATGTCCATTAAAACAAGATCCTGCCCTCCCCATGGGGGAAATGGTTTGGGGTGGATGTGGAGGAGGACTTCAGGGGCAGCAAGGCTGGTTCTTCTGACCCGTCCAGAAAGGA
cgttccctcagcccagaaAGTGCAAGCGCTAAGAGATCAGGGTCTCCATTTTGTTCATAGACACACAGAACAATACTTAGCGACCATAATGAATTTTTAAATTAAAAACTTCATTTGCTATTATTATTTTGtgtgtatgtgcatggtgtgtgctgtacatgtcacagagcatgtgagagggcaagacaactttgtgaactacattc
AAGGACATTTGAGGAGAGTTAAAGGCACGAAGGACACGTCATGGGACAGGGCAACACATTTTCTGGACCAGAGGTAGCCTGGGGTGGGCACTCTATGCTAATTAAAATACCACCCAGTGCCATGCCCAGGACCCCATCTAGACTGTTTCAACTGCTCACGGATGCTTCTCCCCATGTCTGTCTAACCCACACCTACCTCTTCCTGC
ACACCATCTTTCAACTTTATATATAACTGGATTTATTTCTCATTATTAATACTTTGTTTTCCCCTACAAGAATCTAAACTTTGGGAGAGATGGCTCAGCCATTAAAGGCTAGACTTACAACCCAAAAAAGTAAACTCTGAAGAGACAGAATATTAAAAAAAGTGTTTGACatgtatgtatgtatgtatgtatgtatgtatgtatgt
CTTTGTTTTCCCCTACAAGAATCTAAACTTTGGGAGAGATGGCTCAGCCATTAAAGGCTAGACTTACAACCCAAAAAAGTAAACTCTGAAGAGACAGAATATTAAAAAAAGTGTTTGACatgtatgtatgtatgtatgtatgtatgtatgtatgtatgtatatatgtGCACCgtgtgtgtgtgtgtgtgtgtgtgtgtgtgtgtgt
GGACCCGATCAAGACCACCCACCCACCCAGCCGGTTTGTTAACAGGATTGACTAGACTTTGGGCTTCTTCTAGCACATTCCGTGGGATGCGATGGTATACATTAAAACGATATCCTTGAAGAACAAAACAAAACAAAGAACCCTGAAGTTTCCAGATGAATCTTGCCCTTCCTTCCTGACATCTTTGAAGTCTGCTTTGTCATGGC
atgaatttttaatctcaaGGAAAATAAAGCCCCTGTCCCATAACCCCAGAGGAAGTGGACTGCTTCTGCAGACTACAAGGCACGCCACTCGCCCTCTGTCATTAAAAGCTCAATGGCAAGCGCTTCCCTTGACTTCGCTGTGTATAACAATATTACCATTGCCACCAGTTTGGGTATCAGGGGTCTTCCCAGGTATCGGGCACTTG
GAAAAGGAAACTTGCTGTAGTCCCCTGGGGCCCCAGACATCCCCCAGACAGCCGTCAGACATCTCCCAAGTCAGGCCCATCAGAATACCATCACACAGCAATTAAAACACAAACTAATGAACCAAAGGTTCTTTGGGGATCCTCTGCCAGGACCAGCCTGTCCTGCTACAGACCTCCCCCCCTGCACCCTCCAGGCCTTGGTCTAT
gaactatattcattttgggttgtcttcaACTTGGCAAATGACTTGGTTTTTCCTATTATGTTGTACCATTTGTCTGTTAAGTGAGTCAACTTACAGATGGATTAAAGTATTAGGTAAGGCTAAGTGTATGAAGTTTACAAACATGCCAAAAAATACAAGAAAAAACCTACGAAGGACAGTTCTTTTTTTAAATGTGCTCAGTGTAT
aactcaaaggatatttgctgaagaaaGTCCGAATGCCTGGAGCTCACAGTGCTCAGGCAAAGGAGTGAATTTCATGCTCATCTTTCCCCAGCACTCAGTGATTAAAGTCGAAAGAGACCGTCCCAACCCAGGAATGTGCTTTCACTCCCTGTCACTGTCCCTGCCAGAATGGGACAGAAAATAAGTTGGAGCCCGGTGGTCTGGTC
ATTTTACAGGGAGACTAATTAATCAATACATTCTTTTCCAAAATAAAAAATGCACATGTACTCAAGTCATATTTTGCTCGGGACTTAATCGGAGAGGGCCATTAAATTTTAACACACTGGTGGGCGGGGCTGAGGTTTCCTTCAGTTTGTTTCCATCTCCTTAATGTGCTGCCTGGCATACAGCAGACCCGTAGTGCACATTGCTA
ttgtggactccctcatacatacacacacacacatgcatgcacacacacTTGTGCTACTTGCAGAGTCCCCATACACGCATGCACACACACATACTCAAAGATTAAAAACCAAAACAAAGCAGGTCATATGGCTGACCAGTAAGAAGGATGGATTACACAAACTTAGAACCTCTTAGAACCTAGAAGGATGTCTTGCAGCTGTTTTC
CAAGCTTCCTTGCTGTCCTCTTTGGTTCCAGAGACACTTCCTTCTCCCATCATGCACTGTGAGTAGGTGCTCTCCCGCTGGGCCTCACTCTGTGTCTCCTATTAAATCCCAGTTTTGGCGGCTCTAGCATGGTTTGTTTTTCTTCATGATCCACTTAGACATGAAGGTGAGGTTATCTCCGAGGCTTCGCACTGACCATCGGGATG
aagaaacaaaccaggagataacacccttatatggcctctacatcagctccagtctccaggctcctgctccctttgagctcttgtGTCATGGAGAAATGCTATTAAAATATTTAACTAGTGAGtgtgtgtgtgggtgtatacaccaaggcatcacagagaacataggaaggccagaggacaacctcgtggagccattactctccttc
TGGGTATTACAAAGTATATGTCTGCAGCGTGTTTGCCAACTTTCATGAATGTTTGAAAAAAAAATCGACTGGCATTGAAATGCTGTCCCGCTACTGCTAGATTAAACACACACTTCATTCTCTCAGCCACGACAGATGGTTTTTCTTCTCTAAAGTTATCGTTTCTTTTTTTGCTTTAAATTATtttcattaattcattgaaaact
taaaggcagagggcatttttgagcttatctctgtagtcttaatgctaagcatttagactacattatctagcatacagtgacaaacattaaagattAAAAAATTAAAACAAGCCTCCTTGAAACACAATGATTAGCAGAGTGTCTGTCTATGAGAAAGTGATGCGCTTGTTGAGGACATCCGGAAGGCCACACCACACACCTACTGA
AATATTAAGGTCAAACTCTCCCCCTTCCCCCCCAATACATTGCCACTTGGTTCTCAAACACCAGCTAAGTGAGTTGTTCGGACAAGAAAAGAAAAACTTCATTAAAGGACACAAATATGTCGTTCACGTTTGCTCACCTTCTCTAAGCTAGATTAATGGGCAAAACAACCCCCATCCCCCAGATGTCTTCATTCTAGCCCAAGAGG
TGGTTTGCCCAAACTTCGATGTTGGCACCTGAACCACCGATTAGGAATAGTGCCTACTGTCAAATACAGTTCACATCCCAGAACCTTTTGCAATCCAACAATTAAATAAATGGCTTGAAATGACCAAATACCAACAGTAAGGTCTCAGCTACAAAGCTGGAGCAATCTCCCAGTGGGGGTTTTCTCTGTGGAGCTAACAGAAGTGC
CCCCCCACAGTCAGACAATGGCCACACTACTGCTTCTTAGGCCTTTCCAGGCATAGCTAGGAGACAGCAGTTTTCCCGACAGAGGCAACTGGCGCTGCCGATTAAACATTAGCAAAATCATCAGGAAAAGGCAGACCTCAAAGCTCTCCCTGTGCCAGGGAGCTCCGAAAGCACCCGAAGAAGAAGGAGTCAGGTGTCCCCGCGGA
ATACCCTCCTAGCCTTTCCTTTCCATTCCTCCCCATTTAAATAAGGAACAGAAGTGTTGGTCATGATCGACAGTGTTTAAAACAAAGTAATGGCACTGATATTAAAGGATTCTTATTAGCTGGGGAGCAATAACTCAGCCaactgcggtcattaatgtgctactgccatggggtttgccacatttgccccggtattacagatttaa
gtagaaggagagaaccgagtccagcaaattatcctctgaccttcacacactggtcgacacaggcgtctgtgcatgtgcacacaGAGAACAGATAAATGCAATTAAAAAAACATTTTTCTTTAAAAAAAAAAAACCCAAGAAATACAATTTGGGGTGGCATGTTCTTGGGAGGGGTGCCCCGAGCTGAGCAGGTGGGAGGTTTTGGG
ACAGAGGAGTCAGTCATAGACCCTGGGCTTGCAGGGAGAGGTGAAATCAGGTGACTCAGTTGTCTTTCTTTGAACATTTGTTGTTTCTTGACACCTCTGAATTAAAATAGAACTGAGAATGACTGAGGTGACATGCTGCCGTGGAGTCCTGGAGATCAGAGGTGGAGAGGTGTGGCCTCCTGGGGAAGGTGTGTGCCTGGCCCTCA
ctcagtgatctgtctgcctctgcctcctgaatgctgagattaaaggtgtgcactactgtgcccTCATATATCAAGTTTAATCTGGTGTCCCTACCACTGGATTAAATGTTATACAACACTCTTCTATGTGCTATTCTCTCCTTATGCCCAGAGACCAAGCTGATAAAATTCTGAGAGTTGTCATAGAAATATTGAGATTGATTTTT
tgtgtgcttggctgtcctagaacttgctctttagaccatactagcctcaaactcacagagatccacctgcctcttcctcctgagtTAATTCATCTTTAATATTAAATGTttttgttttgtagagacaggttcatactatgtagtgcaggccagcctcaaattcctgcctcggcctactgagtggtaggattacaggtttgagccac
CTCTTTCTTTATTCTTAGCCATCCTCAAGAGCTGTCTCCTGCTCGATTTTTCGTGTCATTGTATGTCCAAATCACATGGTGGAACAGCATTGGTCTCAGCATTAAATTGCCATGTTTAATCTACCTTGGACAACCATAAACTCCCTGTGCTGTTATTACCTCAATTGTAAATGGAAAAGGTACAATTTATGTAGTTCCTAAATTCC
ACTTATCAGAAATACATCATCTAGATCATGAAAGCTCACTTCCTACAGAAAACTATTGAGAGTTTCTTTCTCCTTGCTTTTTTCCATATGAAGACTACGTATTAAAAGAATTCCATACTATTGGCCAGCATGATATTTGACTCGGTAAAGACTGAGAGATGTCTTGCATATCTGAAATTAAGATCTACTGAATTCCTTTTGTGGTC
TCTCCAGAAAGCCGTCACTGCTCGAAGATGGAAGGCTCTCCACTGCCAACTGAGCCACAGGCTCACGGGCAGTGAAATTCACAGAGCATCATTTCACATCATTAAATTCTCAGCTGCCCACACCCCATCCTAGCTTGAATTTTAGGAGTATAGCCCAGAGTGGGGACTCTTGGAAATGACTGACGATTGCTTTTTgagagagagag
TGTCTGTTTTTAAAAGTGCAATAGCTCTGAAGTGTTAGACCAGCCCGAGCTCTCAGTAAAGACGAAGGTGGTGTTGCATGAATCAGATCGGGTAGTGACTATTAAAACATTCTCCAGAGATAAAAGCACCACACAGATGCGTTAGCCTTTGAAGAAAGTGCTTATTAGATGCGTCTGGGTATTATGCAGAGTGATTGTGTGGTGTA
ctgaggatcaaattcgggttacctggcttgtgtgtgtggcaagcacctttgcttgatgagtcagtcatcttgccagccccTCCCCTAGTTAGACTTTCTAATTAAAAAAAAAAAAAgtaagttttagccaggagcctgagccaggagaattataagttcaaggccagactgggtaactcagtgagaccttgtctcaaaatggaaag
GTCACAGTGCACCCCAAACCCATGGATCTGCCATTCCATCCCCGTGGGCCATGGGGGTGGGGAGAGGGCTGCTAGAAATGGCTGGTTAAGAAAGAACGGGATTAAAACAGCATTCGTCAGCTGCTGATACATAGCCATCTCAGAAAAACAGCTTTTTTATcctttggagatcttggttcagtcgatgaagtgtagtgggggcatcc
TTTCCTGTTCTGTTCAGGGAGCCTTTTTCTTATAGCTGCTGAGTTGTTTCAAATACCACTTTACTTTTCTGCATGATATTAAGTGGCTATGCCATAATTAATTAAAGTATTCTCTCCTTACTAGACAAAGTTTTTGCTAACTACAGTTCCATGGGTATTCCTCACATCTgctgctgtttgttgaggccttccatcactccaggtgc
atcatcacctttgggcctacacTTGAGTGCTCACACGTATTTGAACGCACACGTGCACACCACACACATCCATGAAGGGGAAAAGATGAGGCTAATACAAATTAAAGGGCGCGGGGAATTCAGTGGCGCTGGGTTTGAAGCACAGGAAGCTTCCTTGATGAACTGGGAGGTTGGAGCGTTGGAGAAGGCTCCTTGTGCAGTGTGGA
AGTATTGTGTATGTATGCAGCGCAtggggtgctggggatggatccacattccctgcacgtcctaggcaagtgctttaccactgagcaatactccACTTCAATTAAACtttttttttttcccggaactgggaaccgaacccagggccttgcgcttgctaggcaagcgctctaccactgagctaaatccccaccccTAAACttatttt
AGTGTGTGGGCATCCCCAACCCCCACCTGTCTTGGGTTCCGTATCAGAATAGAGGGGTGGTACCCTCCAGTCCAGGCCCAGCCATCTGCCTCATGGTCTTATTAAACACAGCTTTCCTGATGCTGAGGGACCTGTACCCTGCTCCTTGGTGCCGTCGCCAGGGAGACAGTGCTGCTAGGCAACCATGTGCCAGCCCTTCATTGTTT
GAGGCTGCCAGGTTGTATTTGGCAAAGCCGAAAGCACATTCTGCTAAGGAAAATGTTTCTGGTTTTAGCTTCGAAGAATGTTAAATGCCTGGGAGTTGATATTAAAAGAAACACAAACGTTCCTGCTGCCAGCTGACCAGGCCAGTGAGTGGGCCGCTCAGAGCCCAGGGCTGTGCTCAGGAGGCCTTTGAAGTTCTCTAGCACTC
TGTGTGTTTTGTGTATTTTCTCTATTTTCACGGCATTGTATCATAAACCCCCTGTTTAGGCCTGTATATAGTCTTTAGATATACATTTTAAAAGCACATTATTAAAGTACTTTTAATCAGTTTATATAGTACCAGGCATGTAATGGCTCTCTTAAGGGTCTGTTACTTTAGCAAGTGGGCAGGCACTGGATCAGCAGAAATACGGC
GGGTATCTATCCATAGAGCGGCATCTATCTGCTGCCTTCCCCAGGGGTAATGAGGGTGTGGATACTGTGCATGCTCTTGGGTTAGTCCTCACGCTGTGAAATTAAATACCTGGTTGCATGCTCACCACATGCACCTTGAATTAAATACTGGGTTGCATGCTCACTGCATGCCCCTTGAGTTAACTGCTGAGCTGCAGCAGCTGCAG
CCCAGGGGTAATGAGGGTGTGGATACTGTGCATGCTCTTGGGTTAGTCCTCACGCTGTGAAATTAAATACCTGGTTGCATGCTCACCACATGCACCTTGAATTAAATACTGGGTTGCATGCTCACTGCATGCCCCTTGAGTTAACTGCTGAGCTGCAGCAGCTGCAGGGCAGACCCCAGAGTGACTTGAGTACCCAAGATGGCCTA
CAACTCACTCAGCATGCCAGGGGGTTCCTGACCAAGCTATGCTAGGGCAAGCTGCCTGTAAGGTCTGGCCTACAGTCCCGGACCTGGGATTGTAGTTGGGATTAAAGTCTGAGATAGAAGCTGACTGTCCTACATCTGGGCAGGCTGCCTTGGAGCTGGCTTTAGGTCCTGGCATCAGGCatccaaggaaaagccaaacgcagtac
TCTGCCCAATCTGGCAGGAGGGGCCACCTTATTAACTCACTAAGGATTTGATGTGATGAATGCCAGGATACTTCCTTCCTGTTCCCGTCTAACTAAAGCCATTAAAAGCCACAGGAGGGGGTGATTCATCTGGGACCCCACACTGGGGCTGAAGAGTCTGCTCTCCTAGAGAGGTCCTGGTATTAAGAGGGAGCTTTTGAAATGAT
tctcaaggctgagacagtgagaccactacatgtttgagtctagcctgagctacataagccgcctagtaagatcctttctgggaaaggagaaaAGATATTTATTAAAAGACTTTTGCTAGACACTCCTCCCTGGCTGTGGCTGTCTGATGGTCTACCCTGCTGCGGTCCTCCCTAAGTCTTATTAGCAAAGAGAAGGAACTTGCATT
ACTGCTCCTACCTCTGTCTTCCTCTCCACTGAGACCAGAGGTAGCTGGTTTTGACTTTCTGTTTGTCCCCAGCTGCTCATAGGCAGGCCACTTAGTGAAGATTAAACAGTCCCCACGAGGGCATGTCCAGAAGCTGAAGCAACAGCAGTCATGGTTCCCAGAACGCTGAAGGGCTTGTTGTCTGGTAGAGGACATGTGTCATAGAA
AGGGAAACCAGGGATTCTTGAATCTCCTTCCCAGAAAGACAGCCACATGCTGGCTTCTGGGGCTGAATTTTCCAGCTGTCATTAGCCAAGTAAGCATTTGATTAAAACCTCATGTCGAATTAAATGCACAACCTTTTAGGCTTTCCTGAAAGGAAAGATGACAGGCTCAGTAAACCACATTATGGGAATGGAGTTTGGGGGATGGG
TGAATCTCCTTCCCAGAAAGACAGCCACATGCTGGCTTCTGGGGCTGAATTTTCCAGCTGTCATTAGCCAAGTAAGCATTTGATTAAAACCTCATGTCGAATTAAATGCACAACCTTTTAGGCTTTCCTGAAAGGAAAGATGACAGGCTCAGTAAACCACATTATGGGAATGGAGTTTGGGGGATGGGCAGCTGCATGGCGTGGAG
CGGAGAGGCAACTGATGCCTTCCCCTTTGTAACTTTGATGCCCATTTCTCGTACATAAAAACTAGGGGGTGGTCTCACTAACCAGTGACTAGGCTGATTTATTAAATCCCCTTAGACAGTGAAATGAGTGTTTGTTAGACAAACAATGAATTGCATATGTTGGAAAGCTGTCTTCAGAGAGAAGCCTAAACCACTTAGGAAAGAAA
TTTGTTAGACAAACAATGAATTGCATATGTTGGAAAGCTGTCTTCAGAGAGAAGCCTAAACCACTTAGGAAAGAAAGGAAGAGCTCTAAACATTTTTTCTATTAAAGTGGCCCCAAAGCCAGCAAGGCCACAGTTTATACAGCTGAAGACCAAGTGGGAGCCTACATATGGGAAGGGAGAGTGCTGGTTGGTATTCTTGTCCTGCT
TCTGTAGTGTTTATAAAATAGGATCCCAGCTCCATAGACCAGCAGGAGTTATACATTGTTGATCATTTGGTATTGATGTCTTGGATCCTAGGGCAGTGTCATTAAACCCTGAGATCTTCATGACTTCCTTATGAGAAGCAGAGAAACCTCTTTAATAGAGCGGTGTCTATAAACAGGGGGCTGGCAGAAAACAGAAACATCTCTCT
GCTGCCCCAGAGGGGAGTGCTTTACCAAGTTGCAGCTGCTAATGATCAATACATTCAGCTATATGGAAAAACTGAAGGGTTGCCAAAGTGATATTCCTTGATTAAAAGGGATGAATGAACTTGGGGTGCATGGACATGCAAGGGAGAGAACAATGCAAGGGAGGGGGAACCCGAAAAGCTACTttttttttcttttctttttttcg
CAAGATGCAGAGCTTGTTGTCCTGAGGTGTGCAGGCTTTACCTTCTCCCCTCAGTCTCAGAGTTTGAGTAGGACTTGGGAAGGTTAGGGTGAGAGGTGAGATTAAATGAGATGGCTCATGTCCTTCTCCTCCCTGCCACCTCTCAAATCCCAAGGAAAATCAGCGAAGTGTTCCAGGTAAGGAGGGTGCCTTTGTAAGAACTGGGG
CAAGGGCCTGCTCCTCAGAAGGTGGGGCCATAGGGTAGATATGGATGGAATCTTATGGTTGCCACTGACCGACCACCTGGCGTCTCAGTTTTCCTCTACTATTAAATGGGGATATCACAGTTCCCATCAAGTAGCTTTTTcattaattcccacccatagattcatggtatcatcacctggaaagcttaagaataaatgcgtgtgtg
taggttattccctgacttgcacacatgtgccttgacacagatgcatgcatacatatacacacaCATGCTAAGTAAATGCTAATGCCAAAAAAAACCCACCATTAAAAAAAATCTAGCAGGCGACTTAGGGTAGGTCAATAATTCCTGTCCTGTAAGAAGTGTCAGAGTTTTCCACAAAGGATGTTTTGTGCTCTCTCTCCTCAAGG
aaaagggtaaaaTTAAAAACAATGGCTTTATGAAATATGTGAGTTCACTTGGCAGTGAATGGCTAGGTGAAAAATTAGGAATGGGATGGACCTTAGCAAAATTAAAGTGAGAAATGTAAGCTCAGtttttttttctttttttctttttttttttcagagctggggaccgaacccagggccttgcagttgctaggcaagtgctctac
TGTCTTATGGGGAGGGGAGGGAGACTCATGTGGGTTGAATGTCTGTGCTTGCCACGGCTCTAGCTTTGTCTTGGGAGGTGATTTCACGTTATTATAACTCATTAAAACTGGTCGCAGATGAAGGACTATGGTAAATCACATTAATGCACCTGAGGTTAAAAATTAGTGGGTTCCCAATTGGCGGTGGCTACTTATTATTAGCCATG
gtgtgatctgaggtaGCAGTATTGTTCTTTTCCTGTATGGTGAGCTGGGACCAGTGAATTGTCACTTAGGTACGTGTGTGTGCAACTTACCTAGGTCATGATTAAACTTCGAAGAggggcttgggatggtagagcgcctacctcggcaaatccttggcataaatccctagtatgcataaatgcccagcactacccaaactagttgc
AATATTCAGATTGCAGGTTTCAGTGAGAGCCATTTAGATTGTCAATAGCTCAGGCTGGTTTTATTTCTGACTTAATGGCATCTTAAATTGCGCCAGATGAATTAAAATGCCACTTCTTTCTTCCAATCTACCCCATCCAAGTCATTGCTATCTTGATATTCTTGAACCTTGAGTGAGGCCACTGCCCACTGTTGCAGAAAAGCCCG
GACCGTGTTAGGGGCCGGGCCATGTGTTTTCAGGATCCTGATGGCTGTGTGGCTAATGTGCTTTCCACTGCAGAACTGAACCAGCCAAAGAAAGGGTGTTATTAAATGTTCCTTTTGAAGTACCTACAGTTAAGTAGATCCAGATAGAATGACTGTTGAGCCAACCAGGCTACCATGTGAGTGGTGCCCCATGGCCAGCAGCATGG
AGAATTGAGAATGTATACATACATGCTCAGTGCTGGACTGACAGCTTTCCAGCAAGATCCTGACTCCTGTCACTTTTAGAGTTACCTCCTTTATAAGCTAATTAAAATTGGAAAAGAAAGTGGGTTGGGGGAAGATAGCTGAATGCCAAAGAGCTGGGAATGCACTCCAGGCCCTGTCTTGCCTGCCCCTGTCTGTCCTGACCCCC
GAGCAGCGGTGTGGCACCATTAGCTTTTGAAGGCACAGTAAAAGATACCATGCTTTACTTCATAAACACTTTTGGAAACTATAGTGTAAAATTTTGAAACATTAAAAAATCAATAGCCCAGTAATACATCACCGCATGTGCGAGGCCCGGGATTTGGTCCCCAGAGCTATCTCTCCCCCCTAAAAGCCATCCTGATTGTACTTGGT
GGAGAGGCATGCTTTCAGTCTACCCTACAGTCCCTTGAGCTTTGGATCCTTCTTTTCTTTTCTTTGGAGGAAAAGAAATCTGCTATAACGAGGCATACCCATTAAAGTGACTTTTTGTAATTCTCTGTACATCTGTAGATCTGGGGTTGAAATAGCCTATGATATTTCAAACTGTGGATGATCCAGGGACATGTGCTCACCACCAG
TGGCCTTGTCGTCACTTCTCTTTCATGCAACAAATACTACTGAATGCCCACCACTACCAGCAGCCTTCTACATTTCCCTGAGGGTTTAGGGGCACTGGATATTAAAGAATGTGCCAGGTAGTATTTCTCTTTGCTATCTTGCATAAGACCTTCCCCTTTGCTTCTGTAAATTGGACCTTGAACTCTCAGCCTCCAGAGCATGTTTA
CACCTGCTAATTCTGGGTTTCAGATAGTCAGGCAAGAGTTTACTTTTAGTAAAGATGCCCAGGAGAGAAAAAAATCCCGTCTCCATGTTATCTGAGGAGGATTAAATAAATCATAAACCCTATTCTTATCTATATCTTTGAAGGGGATAAAATGGCATAGAAAATGAATATATATGcatacacacacacacacacacacacacaca
GTCCCCAAAAAGCTCCTATGAAACCTTAAGCTGTCTCTTCAATCACTCAAACATTCAAGAACCAGAATTTGAAAGAGGCTAAGGAAGTACCAAGGACAAAATTAAAACAGGGATCTCTATTAATTTAAGCATTCATGCAGTTATACATAGGAAGGACTAACTTTATTTGCTTTGCTTTTTTTCAAGCCGGACAGTGCCCCTTTTTA
ATCTTTGATATGGTACCTTTTATAACCCACTACCACAAGCGAGGACTAGCATCTCGCCTTGACAATTGGTGTAAATGTATGATCTTATCTTTAGGGCTATATTAAACATGGCTTCCTTATTTGTCAAACGTCTCTACTGACTTTTTGTGATATTCTCACAATAAAACATTAAAACAggggttggggatttagctcagtggtagagc
GGTGTAAATGTATGATCTTATCTTTAGGGCTATATTAAACATGGCTTCCTTATTTGTCAAACGTCTCTACTGACTTTTTGTGATATTCTCACAATAAAACATTAAAACAggggttggggatttagctcagtggtagagcgcttgcctagcaagcgcaaggccctgggttcggtcctcagctctgaaaaaaaaaaaacattaaaaca
AAAAGGCTGATAGCTTCCATAGATATTATAACTCTTAGAAGCAACAATAAGATCGGCTATAGCAGAAGATTAGGTTGATGGGTGTTTGTTTGCCTACTGGATTAAAACCTGGTGCTTTTTAACCACTTGTATCATGGCTCCATTTGGTATTATTTCTAAACTCTTCTTGTTGAATTCACATCACCTCAATTTTTTTAAAAAATCCC
GTGACTCTGGTTATCTGTGCAAGTGTCCTTCTATAAGGCAGCTCAGGTGCTGCTGTCACTCTCCTAGTCACTGTGTCAAGCGGCTGACTTTGATAGGAGCATTAAATCATCCATGTCCTTCCAGGCTCTGTTTGGATCCCTTATTAATTGATCACTAATGTCCTGAGAAGCTAAGAGTCTCTCTAAAGCTGAGCAATGCTCTCTGG
atcatttcctccaagctcactgcacacatggtgcacagacacaggcgggcaaagcaccagcacacataaaacagaaatagaAGTTTTTAAAAAAGGAAAAATTAAAAAAGAATGGGGAAAAGGCACCTCCCACCTCCCTCCCCAAAAGGAAAACATTTTATATGTTTTTACTGTACGTCTAATCTTTTCAATGCAGACAAACTTTA
TTTGTGTATTAATATTTTCCCTTAAGAATAGTAACTGGATTATGAAGTGTAGCTTCAAGTAAGGACCAGCACTGGTTTTATTTGTAGCCAAAAATAACTGATTAAATTCAGGGGAGAAGAAAGACAATCTATTTTAAACGTTTTTGAAAACTTTAAATTGGTCAGGAGCCTTCGACTGTGTGGCCTTGGGAATCATTAGTCACCCT
AAGAAATAAGATCCCACTTCCAGGTCACCAGGGCAAAGCCGTCCCACACTGGTGACACCTGGGTATTGTTTCTAGTTCTTAGAAGCTGGTGAGCAGATGGATTAAAGGTGCAAAGGTCTCTTCAGATACTAGACGTTAGCATTGTGTAGAGGGCTGGCACTGACTCTGCTGTCGTCCCTTCCAGCAAGATCATTCCCTTTTTGAGC
AAGGTGCTTTGTAAGGGCAACCTCCAGTGGCTTCCTGGAGAGCCTGAGTCACTGATGATTTCCTTCCCAGGTACACTGTACAAGCTCTTGTGCAGCAAACATTAAATGGCACAGAGAGTAGAGGTGCCACGTTCCTCCCTGCTAGGCTTTTGATCAGATTCACCACTTACCCACTTGTTGGAGGTAGACTCTTCCTATTGAGAGAT
TAAGAACACTGTAATTCTTTGCTGTAGTCCACCAAGCATTTCAGGACTCAAGGTTCTTTCTGCTGGGGTAGAAGTCAGGTGGAAATAGGGTCGGGTGATAATTAAAGTAGGATGTAAAGTACAATGGGAGAGTGGCTGGGGGCAGAGGCAGAGAGTGGCAGATGTCCAGAAAGAGAGGTTAAGGAAGTTGTCATTTGTTGTGAGGG
TGATCAAACTCTTCCTAACGACTACCACATGTCCTTGCAGGGTGCAGGGACGGGATGGGGGCTGGGAGATGAAGGCATCCTCCCAGGAGCACAGTAGCATATTAAAATTCAATGGCTTAGTCATCAGAGTGTTCAACCCCAGCACCAAAGAAAAATAAATGAATGTTCTGTAACAGTCTTGTGGGTCTCAGAGGAAGGAGGAATAG
TCCTTACTATGCACCCCCCCCCCACCTCTCTCTCTCTGGAAGGTAAAGGGCCCAGCCAGGATGCCTGGGAACCATGGCCCATGACTCCTTTCCTAAGGACATTAAAAGCCTGCTTCTAAGAGTGTTTCAGGTGTTGTTTTTCTCTTCTCCCTGCATCTTCTTGGCAAGAATAGGCCAGGTACCCTTTCTTCTGTTTGCTTTTAGGT
aggtagacacaggtagaccagaagttcaagttcattctcaactacttagtgagggccaacctgggctttatgagaagctgcctTCCCCAAATTAGTTAAAATTAAAATCAAGTTTATTTTATTCACTGAGCCTTTCTTAGTGAATTTATAGTCGGAACCCAGTTTGTGGGTATGAAGAATGAGTCTGGCTCTCCTACGAACAATGA
CTCACAGCCCTTCAGATGAAGCCAGCACAAATCAAAAGGAATGCTGTAACAAAACCCATTGTTTTATGTGATAACTTAAAAAATAAAATTCTAAAAGTACATTAAAACGAGTTCTTTGTTTCCGACCTGTCACGCAGGTCAGGGATGGAAGACAAACGTGATTTCTCCTAATAGCTACAAGAGCAAAGGAAGGAGAAAGTTCTCCT
ttagccagctggttagtggcattcagctatttccacaaggtatttcctgagcctctgtccaggtagtccttgcaGTCTTGGTTTAAAGGAGGGAGAAGACATTAAACTTGTAAGCTAATTAATGAAGCAATCTCTAAGTGTCCTCGTGGAGCCAGAGCAGAACCAGGATTCCCAGAACCTCTGAGACTAACAGGAGCAGCAAGCGT
GACACATGAATCGGCAGTAAGCACCGAGTAGGATCAGAGCCCATGTCTTCTGTACTTCCCCTTCCAGCCCTGGATATTGTTTTTGTTGTTTTTCAGGATTATTAAATGTGTGTTTGTCAGTGAAGCCACAGTGCAAAGAATGTTTTTGGAATTTATTCAAAAAGGTGGCTCTTCTGCTCTGTAGCAGTGATCTGAAGTGGGCATGG
gagagagaACCATTTCTTGTTCTTTGAGTTTCTTTCTTAGAAACATTAGACCCACAGAGATCCCCTCTCCTTTATACCCTAAATGGACAAGATGGCCAAAATTAAAATACCCATTCCATTTCAGCAACTAAGAATCTCTTCGGTGATGAGGTTCATATTCTAGTACCCCATTTTCAGTTTCTGGTGATCTCCGTAAGAAGAGAAGG
tcacaactgtctgtaactccaaaatctgatatcctcacccagacacacacagacatacatgtaggcaaaacaccgatgcacataaaaataaaaataaaTGATTAAAAAAACGTTAAGTCAGCTTTAATACTGACTGCATTATTTTCCTTGCTGAAAGAACaaaatatatatttaaaaaaaaGATAGGGAACTATTTCTTAAAAGCA
GAAGGCCCAGGTCAGGGGAGGACTGCCCATGTACCTTTGCCCCACAAGAGAGAAATGTCACAGGCTCAGAGGGGAGCATGCATGAGTGAAAGGGCCTTGAATTAAACAGCTGTGCGTGCGcacacacacacacacacacacacacacacacacacacacacacacacGAGCCACAGAATGAGTTCTGGTGGTGAGGGTCAAGGGTA
GGAGCTTCAAGCTACTGACTTGTGATTCCCTTAAATACCACATCAAGAAGATTTGCAATGTTAAGCTCTTTTCTCCCTGCCTCTTCCCCGCTTTTTGTGCATTAAATCTCCCATCTGTTTACCCAAAATGGAAGTAAATGAAATAATAGCTATTGAGTGATTTAAGTATTCTTCCATGTTCCCCCAGTTGACATTTCCAGTAACCT
TGGCTCCTTTGAGACCTGTAGAGCTGCCACTAACGTGAGGCCAGGAAAGGATCGTACCTCATCGTGACTAGGCCACGTTTGAAATTGAAATCAAAATACCATTAAATTTAGTCTGTCAAGGCAACCAtcccaatcctggtgggctaatacaaggagtcacttgaactccgaggttcaaggctagcctggacaacagtctagcaaAG
TAAGCCTTTTTTTTCTTTTTTAACAGTTTGGGTTTTACAAGAGTGAAGAGAATTCACCACAGGACATTGCCATATGACGACTCACCTAATTGTTAATGTCATTAAAGGGTCCCAGCCATGGGAAGGCTGAGAAGCACTGCTATAAGCCTGCTTCCCTGGATGTTTAAAAATTCCTTGTTGTAgggctggaaagttggctcagtggt
TAAGCCTTTTTTTTCTTTTTTAACAGTTTGGGTTTTACAAGAGTGAAGAGAATTCACCACAGGACATTGCCATATGACGACTCACCTAATTGTTAATGTCATTAAAGGGTCCCAGCCATGGGAAGGCTGAGAAGCACTGCTATaagcctgcttcccagtgatgtactccctccagcaaggctactcctcccacaatctccccgacc
TCTTGCAGCTCTCCCTGTTTTAATAACTGTTAAGTTTTCCACGTTCTTCGCCCACATACACATTGACCGTGCACGTTGGTTGGTATGCCCTCCCAACTGTATTAAAGTAGTTTGCCTGTTTTCGGTCATCTGGGTGCTTGTGCACACATGCCAGTGTGtgcatgtatgtgcgtgcatgtataggcacgggttgatgttgggcgtct
GTCCTGAAACTGCACAGGACACTGTCACAGTTTGGCTTCAGTATGCCTGTGGCCTGAGTGCTGTGGTAGGAATATAAGTAACCTTCACCCTGTTGTAAAGATTAAAGTGTGAAACCGTAGACAGGATAACTTACCTAATAGAAAAGCATTAATACACAATGCCAAATCTAGACGTCACCTGCCCTTCCCCCAAAATTCAGGGCTCC
GCTTTCTTCCTCCATCCATTTTATCTGTGGCTATGCCAGTGTCTTTGGGAGTAATTTAAGTTCTTTCTTTGATGGAAAGACTTCAGTGATATCTGTGCTAATTAAATTGAATGTGATCATTGGTGATCCACAATTTTTCCTTGAACTCATTTCCTCTCAGAAAAATAATGATGATGATTCAGGCCCTGCTTTCACTCTTGGAATAC
GCTAAACTATTTTTGTTTGGCATAGAAAGAAATAAAAATTCCTTTTTAGTATCACCTTAAACTCCTTGTGTTTTATGACTTTAATCGGTTTAATGACTTCATTAAAGCCTGGTGATAAATAATAGCTTTCAGGAATATAAAATGTGCCACACCCAATATAACGTGGTTCAAATGCTTATTTATATGtgagacatggccttattatg
GTATGTTCATTATAAAAGTTAGAACTTTGACAAGTATTTCACCCAGTAATAATCACTATTTAATATTTTGTTAACTTTTTACCACCTAACAGTAAATTTTATTAAAAATGATGTCCTAGTAAAAACACAGCTGAGTTTTTAATGTAACAATCTCTTATGTTATTAAAATATATTAAAACTTAATTTtaaagtctttatttttaaat
AATATTTTGTTAACTTTTTACCACCTAACAGTAAATTTTATTAAAAATGATGTCCTAGTAAAAACACAGCTGAGTTTTTAATGTAACAATCTCTTATGTTATTAAAATATATTAAAACTTAATTTtaaagtctttatttttaaataattttatatttatagaaaagtttcaaagatagcattcttgtgtatcttccactgtttccc
TAACTTTTTACCACCTAACAGTAAATTTTATTAAAAATGATGTCCTAGTAAAAACACAGCTGAGTTTTTAATGTAACAATCTCTTATGTTATTAAAATATATTAAAACTTAATTTtaaagtctttatttttaaataattttatatttatagaaaagtttcaaagatagcattcttgtgtatcttccactgtttcccttaatgccaa
GAGCATGGTTGGGGTGGTAAGACTGTGGTTATGTTTATAAGACCAAAATCTGAAGAAAAATCTCCCATCATTTTCTATTTTGATACATAAGGTTCTGTAGATTAAAAAAAGAGCGATATTATATACTTCAAAAGTAAGTTTTAGATGGTTTAGTTGGGCGGCTTATATCCTGAAAACTACCACTAGTCCTAGCTTGAATTTATAGG
CACAAAGCAGGGTCCTACCAGTTTGCATGGTCTGTGCAGTTAGGGGCTTCACGTTCATTGTCTCTTTCTTTAAAATCACCTACCGAGCTATTGGGAAGATATTAAAATTTCTTATGTATTAattgttatttaatatgcatgtgtgtgcctgtgagtctgtatgtacacatttgtgtacagatgtcgatggaggccagagatacatt
GTGTTGTCATTCCTCCCCCCCCCCACGCCCCATAAAAAACAGTTCTATGTCATTGCTACCTAAAACTTGTCATACCTGGGAGATATCTCGGTTGAAATAGATTAAACTATAAGGATCAGTATTCCCACTCCTAAAAGTATTGCTTCATCAGTGTCTTACATTTTGTCAATAAAGGTAGATTATGTATCTATTAGCCTGTGGGATAT
GAGGAGTGCTTCCATAATTATCAGAGAATATATTCTAGAATAGTCCTACTGACTGTAGTCACAGGACATAAGGAATTGATGGAGAAATATGGGTTATAAGATTAAAAAGTGAGTTTTTTTTCTGCCTCTTAAGGCTTCTCTCTCTTTTAAATTTTAAACTCAATAAACATGTGGATTTGCTGTTTTTCAGCAAAAAGGTGGATGTT
CTAATACACTTACATTTCTAAAATGCTGTGTGCTGTAATTTTTTAAAGAGTACATTTCCAAATTTGCAAAAAGAAAAAGAACTAGTTATTTTGTTTATCAATTAAAAAGTTTGTTTTTTTCTGGTTATAACTATAAAAAGTCTAGAGATAGTGATGAAACCCTCCATTAAGAAACCATctttaatcccagcactcatgtgagcagc
AGCTATCCATTCTGGCATAGCTTCAAGCCACATGTACATAAGACTTGGTAAGTCAGAACTTACCAAGTATCCAGAATTTTTTCTTCTGACTTTACCCTTTATTAAAGATAGCAAAATCTCAAAATATTATCAGAATTAGTCAGAAAACCAATTTTAGCTTGAATTTGAGCTAACTTAGCATATGAAACTGAAGAGGAGACAGGAGT
CCTTTTACTTGCCCCACTCCCTTTTCAAAAACCATACAGTGGCAAATTTCTTGCTTGGTTATTAGGAAGTAAGAGGAAAAGCTATGATTTGATAAAGAAAATTAAAAATctattgtcttactacattttattttgaatgtaagaagtttaatattacctgtctttttcattatgttccttttgtaaAGTTTAATTTTGTAGTTAAA
agggcctgggttcggtccccagctccgaaaaaaaaaaaaaaaaaaaaaAAGAATAATTTCTTCACCTTTTAAAAACTCCTTAATTAATTTACTTCTTTTTATTAAAATTACttttatttttttacagtccagtcattacccccttcccggtctgtcctcccacagttcttcatcccatttctcttccgcccagtctccaagaggat
TCTCCTTTTATCATAGCAAAAGGAAAAATGCAGGTTACATGGATATGGTTATTTCTGTGTCAGGGCCCTTCCACAATGCTAAGGGGGCTTTGTGAGGATTATTAAAGGGGGAAAAATCTCTTTGTTAGGTTTCCTAAGACCAACTAAGGTATATTTCAAATGTAAACCCTAACATTTTACCAGCTTTACTTTGCTTTAGAGAAATG
CTAATACACTTACATTTCTAAAATGCTGTGTGCTGTAATTTTTTAAAGAGTACATTTCCAAATTTGCAAAAAGAAAAAGAACTAGTTATTTTGTTTATCAATTAAAAAGTTTGTTTTTTTCTGGTTATAACTATAAAAAGTCTAGAGATAGTGATGAAACCCTCCATTAAGAAACCATctttaatcccagcactcatgtgagcagc
AGCTATCCATTCTGGCATAGCTTCAAGCCACATGTACATAAGACTTGGTAAGTCAGAACTTACCAAGTATCCAGAATTTTTTCTTCTGACTTTACCCTTTATTAAAGATAGCAAAATCTCAAAATATTATCAGAATTAGTCAGAAAACCAATTTTAGCTTGAATTTGAGCTAACTTAGCATATGAAACTGAAGAGGAGACAGGAGT
CCTTTTACTTGCCCCACTCCCTTTTCAAAAACCATACAGTGGCAAATTTCTTGCTTGGTTATTAGGAAGTAAGAGGAAAAGCTATGATTTGATAAAGAAAATTAAAAATctattgtcttactacattttattttgaatgtaagaagtttaatattacctgtctttttcattatgttccttttgtaaAGTTTAATTTTGTAGTTAAA
TATACCTGTGTTCTAAGCAACGATGTATACACTCAGGCACTTGCATGcacacacacacacacacacacacacacacacacacacacacacacGAGATGAGATTAAACATGTTCAAGGTGGTATCATCAAAGAGTTAGGATCAGAAGTTAAGGTCATTCTTGTCTTAGTTAAATAGTGTAGTGAGCAGAAAAGGAAAACTTGGTTTT
ttaaataataacaaCAGCaataataataatttaaaaaacttaaaaatataatGTAATTCATCAAGTCATGAATCTGATTAAGAAGATCTCAAAACAAAATATTAAAAGTGTCTATTAATGCTGAATATAAGTATAAAAGATGAGTggctgggagtgcacctcagttgataacatgcttattttagcatgcacgaggttccaggttt
TATGTATATGTTTCAAGTATTTTGTTTGCCATTTTAACATACTGGGTGTTTGATGTTTTCATATTCATTAATATGGGTGCTATAACTAAGAATGCAGCACATTAAAGATAGACAAAGGCATGGACTGTACTTTTGCTCTGTATTCCCACTGTTAACGTAGTCCCTGAATTTCTAGGCATCTGCTTATTGAAATCAAAGCAACGTTT
GTGACTGCTCTGTACAACGCAGGCATCAGAAGATCATTGAAGAAGCTCCTGCTGCTATTGCTACCCCAGCAGTATTTGAACACATGGAACAGGTGTGCCTATTAAATTCCTTCATTATTTTCCTACACAGACACACGCAGCTCAGATACTCTTACAGGAGTGGAAGAAATACAAGTCAGGACTCTAGATAATGGATAAGGTTTTTT
taagcaagtactctgtccactaaagtacagccatagtccTTATTACTTTTTCATACTTAGTTAATATGGAGCAAGCATTACATTTTGTAGGAAATAATCTATTAAATGTGTTCTATAACAAGGAGCTCACCTCCTAGCTTTCCAATCTGCAGTGTGTTTCCGTGTTAACCTTATTGCTAAACTAGCATCACAGATTTTATTTTTGA
ttccttcctttctgcttttctttgtggtgctagagattgaacataggacttaatgtgtgcgctgccactgagctaccttcAAACTTCTCTTTCTGTTTCAATTAAAGCTTTAATGGTGTGTTGCCAATGCCCCGATTTAATAGTATTTGCTTCCCCTTGCAGCTGCACACAGATAGGTATTCCCTTAGTATTTGTTAGTGTTCTTA
ctggccttgaactcctgcctcttgtttcccaagggctgggactgaagatgtgcactaccactacctggttCCATTTTGTTTTCTTAATAAATTCTCACCCATTAAATCTTTGTACTTTAGACTCTTTTTTTTCTTCTCATAAAAGTTTGAGCTGGTCTGATCTGCTCAATGAAAATTTTACAGTGAGTAGAAGGAAATTTATTTTT
GAGTAGAAGGAAATTTATTTTTAAAAATTTCCTCAAATTCTAAAGGTAAATGTACAAATTTTTTGTTTGTTGTTAAAAGTTTATCATCAAAAACCTTGCAATTAAAAATTACCTCATGTGACAGTTAACAACACCCAAACTTCATACATCTCAATAAACTATGCAGTTAAAATAGCTATTCTAAAACTATAGAATTTCACATTGTA
CTGTTGGATTAACTCTTCCTCTTACTACTCATTAGCTCCTGGGATTTTTCACAGGTTGTTTGTTTTTGTTCGTTTTTATTTTTGGCATACTCATTTTTCAATTAAAAACAAAAACGCTTATATACTTAAACAATTTAAAGCTTTACATACCTAAAATTTTAGAGTGCAAACATGTTTGTAATTGTAAACATGTCTCAaactgggta
AGAAAGCTAGACAGACGAGGATGAGCAGGAGACAGTGTTTAACCTCACCCCGAGGTACAGAAGCAGGACAGTGTGCTGTGTGAGAACTGACTGAGGATAGATTAAAGTTTGATGTGAGGGCAGGTAAAGGTGCTTGCTATGGAAGGAAATGGAAGTCTTCAAGGAACCTAGGCTAAGACTGTCCAGAAGCCCATGTGCAATCACTG
cttttgcttcccaactgttgggattcaaggcatgtgctactaggtcACACCAGAAAAGAGTTCTTTATAGTAAGTAATTGTTTAGAAAACGAAAATCTCAATTAAAACCCATGAAATACAAAGGCAAAAATACAACGAAAGTGTGCAGTCCTCTCTGGAGGAGATTCTAATGAATAAACAGTGGTAAAGACTACCTAGGTCAACGT
ggttaggtggcttgcccaaaaccacatattaaccagaggagtttgcatttggtcagcctgactccaaagactttcctttcgtaccacaaaacaccacctcATTAAACACAAAAATTGCAGACCCTGAATGCTTTCCTAACATTGTCAAGTAGATATATTTTGAAAGTAGGAGGGAGATGTGTTTTCAATGATTTCATGTAATAGAA
TTTGCCATGTACCTGGGAATCCTGCAGGTGCTGCCTTGTTCTCATTTTATTGTGCTATAGTTAGAGTCATGGGTGAAATATTAACACCCCAGCATTAACAATTAAAGCAAGGTATTGTGTTCAGGGTCTTGCATTCTCTCATGGCAAACTGCCATCTCTATAACAGATGAATCTTTTCAAGACTTCCTTGGTCCAGCCGTTGTCTT
CCTGAAGGAGGATGCCTATGTCTTGATCTGGGGAGATACAGTATGGTCTAGTTAAGACAGATGGTCAGGGTTATCGTGTTCATTCTCCCTTGTATATGTAATTAAAGAACACcctccctcttttctttcctaccttctttttattccttcttttctttctcccATGAGCATTTGACTTGCCAGACCACCCCTACCACTCCAAAATA
AGTTAATATTCCAAAATATACCTATTTTATACAGATCTGTCTAAAGGACATTATGCTTTGACAGCATATGACTATATTGTTGACAAGCTGGGAGTGCAAAATTAAAAACTGAAAATAAATTTTGTGTGTCATACACAGTAGTTAACTTGATCaatttttttaaaattttaattaattCACCATTCATATACGTATCAAAGTTGATG
TCCATGAGTTTGCCAACTTCTTTATAAGGAAGTTCTAAAACTAGTCAAAGTTAGGTACTATTTTATTAGTGAAAGGCCTAAAATTTTCAAGCTAATAATAATTAAAAATAGTTATCTTACATTCATTTAATTAAAGAATGTTAACTGTAGCAAGTTATACCAAATTTTAGTATAACTTAGCTTCCTTAGGATTTTCAGTGCCCGTA
AAGTTCTAAAACTAGTCAAAGTTAGGTACTATTTTATTAGTGAAAGGCCTAAAATTTTCAAGCTAATAATAATTAAAAATAGTTATCTTACATTCATTTAATTAAAGAATGTTAACTGTAGCAAGTTATACCAAATTTTAGTATAACTTAGCTTCCTTAGGATTTTCAGTGCCCGTAAGCTCCTGTGCCCTAGGCTACCTGCTGCC
TATGGCTTTCGCTAACCTATCAGTAACTAACTGTGGTTGTTTAATTACAGAGGGAACATCCCCACGCTAAACAGGTACCGTATATTTAGTTTCTTTTCCAATTAAAAGCACTGCCCCCCAGAAAAACCCTCAACTCAGAGTAGTGAAACACGGAAGAGATCCTACCACAGTCAACCAGCTTATGTGTTATCTGCTGCTGGGAAATC
GCTAAGGCAGTGACAAGTTGGTGGCAAACGCTCTATAGATGCTACATGTGACGATATTTATAGGCTTACATCTTTTTTTCTTCCCTTTAAAATACTAATAATTAAAACAAATTATAGCCCCACGGCTTTATTTAAATGTGGAAAGTGTTTGTGCAGCCCCCTTGGTTTTCCCTCAGAGAGGGAAGCTTGGTTCAGATCTGCCAACC
AGCACCATGTGTAAGACTTGCTTGATGTGTGCTTCATTGTTTGTTTCACCCATGGTATCAATGGCTTCCTCTCTCACTCTGCCTTCTGTTTTCAAATACTATTAAATGCTGGAGTTCTGTCCGATTGTCCTCATTACAAAAAGAATAAGACCCTGGAGTGTCAGTCTCTTTAGTCTGTGTGAGCAGTACCCTCCCTTGTAAAGCAT
TAAACCACTTCATTCTTCTTCATTAGAATTATTCTTTGATATTAATAAAGCTGTATCTGGGGATGTTTAATCTATTTCTAAAGGGGGAAGTATCTTAAATATTAAATAGCTGCACCTCACTTGGCTTGCCTACTGTTTTCTAAAGGAAGAAAGGAGACGGGGAGGATGCAGGATGGTTTTTAACCCCTATGTACTGCTCATTCATC
TTAAGAGCGATGGCGACAGCACCACACATATCTTACACATGAAAACAAAACAAAGCAAACGAGCTTTATATCATTTTTAAAAGAAAAATATATATGGTTTATTAAAGTTTAAACAATCCATCCTCCTAATTTCTGCCACTTGGAGATATTTTGCTTGTCCTCGCTAGTTACTGGTGTTTCTATTTTGCCGACTGTCGAGCACGGTA
GCAATTTTGAAGAAAAAAACAGGAGTGATAACTCGTTTTGTTTCTCACTTCATAATCATACTTGTAGCAGTTTAGAAAAAAAGTTTTTTTTAAGGCACACATTAAACTATCAAATAGGTTGATCCAAATTGTCCAAATAATCTTCTAGTCCCAGCATGTCCTTTTTTTCTCATAGAAATTAGGATCATATATTTGTAAATGACTTG
ATTATTACAATGTAATCAGAATCCTGTTGCTCTGCTGTTATTGTCAGCCACTTGTGGAATTTTAAAAGCAATAACAATTTTGATTTTAAATCATGGCATTATTAAAGTTATTTTCTTCCCTCGCCAGAACATAGCTATTGATGCTTGTCTTTGAAGGACTCAGCTGTAGTGGGATTCTCTGTTGGTGTCTGCAGAGCGTCTGTTGT
ataatagcaatgctagtactcagtaatatcatagtaggaatgagaaataggaggaaatttcctagaaacatgctTCTTTATAAGAAAAAAACCACTTTACATTAAAAAAAATCCTATCTATTAATGAATGTTAGGAACTGgaggctggcaagatagctaagtgggtaaagacatctgccaccaagccaaggacctCCGATCAGTCA
tatgtgggtgctgggaattggatctaggtcttctggaagaaaagccagtgcttttaaccattgactcatctctccaatttcAATAAATGTAATTTTAATGATTAAAAAAGAACTTGATTATAAACTGTTCAATTTATATAGTAAGGGATGTCTTCAAGCTACAGTCTTGCTGAGGACTGTAAAAATCCACCTATGTTTTTCTTTGT
GGCAGAAGCCAGGCCCTGGGTGTGTATCAGAATTGGGCTAGGCTTCTGAGCCGTTAGCAAGCTCACTTCTTTATCCCGGACATTGGAATTCCAGCATATTATTAAAGAGGGCGACATGAATTTGGAAAGTTATTTTACTTTTTTGCTTAGAGTGCATTTAGTGTCATCACACGTACAGTCCAGTGACTGCTTTCCTGTAGTATTCC
GGGGGGACGTGGCAGGGTCTCAGTCTGTCACCTCAGCCTCACACGTGCTGACCTATAGGCATATATACCTCCTGCACTGCCTTACAGCTTTGGCTTCTCTATTAAATCCCAGTTACTTACATAATCTTTTAGATCTTAAGCCCCAAAAGCTATATAACAAGAAGCTAATTGGTATATATTATGCTTTTTAAATTTTGAGCTCTTCC
TAAGCCCCAAAAGCTATATAACAAGAAGCTAATTGGTATATATTATGCTTTTTAAATTTTGAGCTCTTCCTATTTTTAAAGCAATAATATTTTCAAGGATATTAAAATATGAATTTTTAGAATATCTTCTTTTCTCTTAAAGAAAAAAAAACCCATAAGGTTCAAATGCTGTGACAGTATTCAAAAATCACATAGTTTGTGTTTAA
CCAATAACTAGGAAATTATAAAATGAAATGATTTATTAAGTGTATAAGTGTGAGTGTGAAGCAGAATATATGTAGAAACAACTGCAGAAGTTTTCTGTGAATTAAAATCTCACGGTGTTACAGTATAAGTGTGCCTTGTTTCCTATTCTGTCTTAATTTTCCCTCTTTATTTTTTTGTCTCACaaaaaaaaaaaaaaaaaaaaaCC
CTTCAGAAAGGGTTTGCTTTAGAAAGTGATCAATGTGTTGACCCAAAGAAGGCCATAACTTCTAAAACGTCCCTTTCCTTCGGAACAGTTTTGATGTGTTATTAAAGACTGCTTTATTTAGTGGGATTATTTTTGTTACCTACAGACAATTGATTTATATTCAGCTCTTTATGTTCATTTGGTTTTTAGTTTTAAAGTAAATGTTT
AAGGTATTAGTCCTATTTTATATGGTCTCCTAGAATTTCTCATCTGAAGTAATTAATTTTGCTATTGTTAGATGTTTTGACTAAATTATTGCCTTTATGCATTAAATGGTACTTATGAGTAACCTTGCTTACATGCCACACTGTCCCAAACTGCCTACCCTATTTCCCCACGGTGAGAGAATTTGGCTGTAAGGAATTTCACATGA
ATTACCATATAAGGTAATTTCAATGCTTTGTAAGACGCTGAGATAGCACTGAGAAAGACACTTCAGAATGACCTGGGTACTTGCAGCCCCACAGGGGACTATTAAAGTTTTAGCATGTTAGGAACAAAACCATTTATGCATTTATCTacttagtaagacttggttctctccttataccatgtgggttccaaggatcaaatgaaagt
gcttcaggctgcCATTTCATTCCTCTTTCTTATTCTGATGCAGTCTTTTCCCTAATCCAGTTTTTTCATATTGTACTCTTGTCCAAAACACTTGGAATCTATTAAAAGTATGACTTAATTCTTTCATTTCCAGGATGTTGGTGCTGCTGTCTTCCATATAGTAACTTTGCCCTTTGGTCTTACAGAAGAGGGTTTGGAGTTTAACT
TTGAAATAATGGCATCCCTTATAAATATTCATGAGCAAATAAAACTAGCTAAATATATGGAGTATGAAGTACTCTTCTAGAAATATTTGAGTTAAAAATGATTAAAAACTGGCATGGTGGTTTCATTTTGTGACAGTCCAGCAGTTGTAGGAATTCACTAGTTATAAACAGTGTACTAAAGAGAAGCATATATAGTTTAATATATA
AGCTAATACGAGAGTCAATATAGGTAGCATAGACAAATAGATATAGCAAAATATTTGGTTTAAGGTATAACTTCTTTTGTAGGAGATTTATTACAGTTGAATTAAAGCTAGCATGAGAAAGGCATGATACTACGAAGCTTCCCCATATGAAAATATACTCCTTGGTCTTTATGATGGGGCACCCTCTGCTATGTGCAGATCTGTCC
TTGTGTTAGTCTGCAATTTTGATTCATTGAATAGCTTTTGAGGAATAGAAAGTGCCCTTGTGAACATGAGGCTGAGAGTAAAACAGTTTTAACTAATGTAATTAAAACACAAAATGAGATTTTTTTTTTTAAAGCCATGTGAAATGCTAGCTACAGTGCTGTGTGAAACCTCTTGCCATGATCTTTCTTCTCCTGCTTTCTCTCTG
ACTCTGCCAGTATGAATACAAATAGTCTTATTATACGGAACTCTGTACCCAAAGACcacacacacacacacacacacacacacacaGAGGAAGAAAAAAAATTAAAGGTTTTTTTTAACCCCTTTAAGACCTAGCAAACCTTAGGATAAAAGGAATGGCTACTGCAGTGAGTGGCAGTGTACAGTGGTGACCATGGGTTTTCCTTT
GAGCTGGGAGGAATAGTTTTATTTAAAAAGGAATAAAAAATTGATCTGTTAATGTTCTGAAAGCCAAGGCTCAATGTAAATGCATTGATGCTACGTAGACATTAAATCATTATAATGTAATGTCCTCAGAATGACGGCTTTACCAGGTCATCATTGTGGGTGATAGTGAATTACCTTGAAGTGTTAGAGTTTCTGGGTCTAAAAGC
ttacttactgagcctcttgATCctctctctctctctctctctctctctctctctcAATTATAAAGTACTGTAGACAATGTAGAAAAGTATTTTTTAAATGATTAAACACTCCATCAACTATGAACCACTAAGATCCTACTGTTGTGATTGTACTTCTCACTTTGAGGCTATATGTTTCTTTGAAAGTTTTAATTTGAGCATTAAAA
GATTAAACACTCCATCAACTATGAACCACTAAGATCCTACTGTTGTGATTGTACTTCTCACTTTGAGGCTATATGTTTCTTTGAAAGTTTTAATTTGAGCATTAAAAAAAAAAGAAGAATGTTtcctagcattttggaggcagaggcaggaagatgttgtaagtttgtggccgatctggtccacatagtgaggtccagggctatgt
AGAATTCCTTCCAATTGCTTTTGTCAGTATTGGAGATTTCACATCAGGTTGTTTAGTTGGTATTGACTGACTGTTAACAAACCAAAGTTCAGTGAGCTTAATTAAATCCAAGTCCTAAAGCTCTCGTTGTTGCTAGAGCAAGACTTTTCCTTGTTCTGTCCAGATTTCAGTACTGGAGATGGCCCGCAGAAGAGTACTCTTGCTTA
AATGCGCTGCATTTCTCCAATACCACtgtgtgtgtgtgtgtgtgtgtgtgtgtgtgtgtgtgtgtgtgtgtgtgtgtgtATAAGATTGTGTGTTTACAAAATTAAATTTCTGAGTATAGATATGTAAAATTACTATGGTTTCATCTATGTAAATATCACAAGGAGAAATTCTTCCCTAGTACAAGATGATTGTTGTAATCTTTGGT
TCAAATATCGCATTGCCTTGTGGCTTAAAAATATACCTCTTAAATATTTTCTTGTATTTTGTTATATTTTTATTATGGCAATTGCTTTTGATAGTTTCTAATTAAAAGTACAGCTTTAATTTTCCATATTTATATTTAAAAGGGCAAAGGTAACATTTGATGTAAGTTCCTAAAAGGAAGCTCATGTTCAAGTTCGTCCTCTCTGG
ATGATTAGTGTTGACACTGTATGTCAGACTAATGGCATTTATGGGTACTGCCAGAATAAATGTTAATATTATCATATTTTTTACTATCTGTTATAGTAACATTAAACCAGGGTCCTCCCAGGAGAAAAAAATACATATATGGATAGATAGATAATGCCTTTCTCTATTGCTGGTGTTACTCAGCGAGAAAATGACATCTCAGGGCA
GTCACACTGTGTATACTCTTACAGAACTGCAGCCACTGATAGGAAATCTCCACACACCTACAGGTAGAAAGTAACTGGACTGAAAACTTGCAGTGTCCTAATTAAATGGGGAAGGGAGAATATAACTGTCTTTTGATGTAGTGGCTGAATCCTCTGAGACAAAGCTATTCTTAAAATATTTTGAGTCTCTTCTCCTGACTGTCATA
TGTCTTTAATGAGCCGATAGAGTAATATCGTATCTCAGAAAGTGAGTGGAATTTTCTTCCTATATTACATCCATTTTGTATTCGGCCAATGGTATGATATATTAAATAGCTTATATTTATCAGTGAGTGTTTCATATATATTTCTTAATGCAGAGAATCTCAAATCGCCGTGTAGAAAGCTCCAACCAGCCTGATTACAGTGAATG
GCGTGAAAAACTGCAGCTGTAACTGAGGTGTAAGTGAATACGAAAGAAATGGGACTAGCAAATAAACAAGGAGGATTGAGGAGCTCTCATATAGAAGGGGATTAAAAAGGAGAGAGCTGTGAGGGTCTGAGAAGAGGCATATCACCTCTGTCTTTCAAGTCTGTATCATTTGTGTGGCTGGTCAGATGCCACTGAACAGAGAGCAA
TCTGGATGCTAAGACCAGCCTGGGAAACAGCCAGACAATGCCTCAAAAGTAAAATTTTATAACAAAGTCGATGGGTTTTAGTGAATGTAAATTACAGTTCATTAAAATGAATCTATAAAGTATATAAAGAAGTCACTAATTCACAAGTTTGTGTTTCTGTTTTGGTATTGGAAGAACTTAGTATTAGTCATGAGGGTTGTACCACA
TAAATTCCAAGTTTTGTTGTTTCTGTTATAGAATATCATTCCTAAATAAAATAGGATCAAGCCAGGATGGAGACCCTTAGGAATGAAGAACATGAACAGAATTAAAGAGTGCTAAACAGTCTTGCAATGGTGGCGGTCCTGCTTATGAGTTTCTGTTACTGTTGTTAACTTTTATGAGTTGATTTGACTACCCAATAGGTACAAGA
ACCATCCAGGTTGAGAACTCTCACTTAATTCTAACAGGAGCCGGTGCCCTCAACAAAGTAAGCTGCGGGATTTGGTACATTTGTATGAGATTGTTTAATAATTAAAATTATGACTTTTCAATTCAAGGTCCTGACTAAAGGGCAGCCTTCAGCCCATGTCTTCTTTAGTGTGTCTCCTCCTCTAATATTTGCCCATTGACTTACTT
GTACACCTGATAGTGGAGCACAGCTCCAAGTTTAATAATCTCCAAGCATTAGACCAAGCCAATATGTTCCCAAGTCAGAGGAGCCCCCTAACACCCATAAATTAAAAGTGCAAGACCTGCACATGTTGGTAGATTAGAAATTCGAGGGCTCCAGTCTTTCCTGAGGAAGATAGACCTAAGCCCTTGTTGTAGACTGCTGTGTGAAT
TTTGTAGCATAATATCTGTAAATATGTGGGACCTATTCATCCATGTCCGTTATATTACATGCAGCCCGTGGACTAATGTTTGGACATGCCTGACTAAGGGATTAAAAAAAATGCTACTCACCAGACATAAACAAGAAAATGCAAAAAAAAAAAAAAAGCTGCAGAGAAAGAATAAATGTTACTGTCTAGGAAGTCAGACTCTAGCA
TTAAGGAAATGGACTTCGTCTGCATTTCCATCTCCCAAGCTAACACCCGCAGCCGGGGCTCTTTGGGTGTCCTGTAACTCCATCCTGTGTTTTCTCTTTTATTAAATTAAATGAGTCTTCTCAGGTGATAATCGTTTGTTAGCACAGAAATAATGTTTTCAGTTGTGGGGAGCCCTACGGTTTCCTTGGAAGCCTGAGGAAAAGAA
GAAATGGACTTCGTCTGCATTTCCATCTCCCAAGCTAACACCCGCAGCCGGGGCTCTTTGGGTGTCCTGTAACTCCATCCTGTGTTTTCTCTTTTATTAAATTAAATGAGTCTTCTCAGGTGATAATCGTTTGTTAGCACAGAAATAATGTTTTCAGTTGTGGGGAGCCCTACGGTTTCCTTGGAAGCCTGAGGAAAAGAAATGCA
GAAAGCCGAGTGACCGAGAGATCAGTGTATCAGTCAGAGAGAGGGCAAATGGAAAGAGACAGCAGGAGAATGAGAAAAGAGCTGCAGAGCCTGGGCTGAGATTAAAGACAGACTGGGAGGAGGATGGCAGCCCACTGGTCAGATATGGGCTCCCCACTCCCCTGCTCCTTCAAAGCGGCTGCCAGCGTGTTGCTTGGCTTAGGCTG
TTGAAAAAAAAATGTTTTTAATCTGAAGCAGGAGTGAGTAAAATAAGCTGGCATAGGTTGCTGGGATACACATATTTTCAAGTGGGAAATTGAAGTTTCTATTAAATTTTAATACCCACTCTAAGAAGTGCTTCACCCAACAGCAAGCAGAATAATCTGTCGTGCTTGCGGTAACGAGCACCTGCCAGGGCTGATCTTAATCTGGG
CTTTTCTTTCTCACTCAGGGGACATCCTCGTGATGAACAACAGTTTTAATTTATCTGGTTTGATCTTAAGAGTTTATATTAATAAGTGATACCTTGATCAATTAAAGGAGGCCCTCCTTCAAACTGTGTTGATAACTGGCTCCTGCTTTACTTTTCCCAACAGATAATCCAGCAGGCCGGCCAAGTTTGGTTTCCAGACTCTGCAT
aaaaaatataaataaataaataaaaGCTTGTCAAGATGGTATTGGTGCTTTTTTTCCAATGAGCTCTATCTGGCCGGAAGGCTATTCAGCATAATGCAAAATTAAATTATAAAAACTGGCTGAATATTTAGATGGAGGAGCCATTTGGAAGCAGTTTATTTAGACGAACCGGCAATGACCCACAACAGGGAGACATCAAGCGTGAA
TTCCAAATTGAGATCCTCTCTGGGTAGGAGACTTTGAACCCAGTTGAACCTGTTATTTGTTGTTTTGGGAAGGATCCTTTGTGGCTTCAGTGAAGTGCTCATTAAATGTTTGGACTCAGAACCCTAAAACTAGCAATGTTCAAACCTTACGGATCTGGGAAACAGGAAGCAGCCCATAAAGCCTTGGGAAATGAGTGACTGCTCCC
AAAGAACTACATTTATAAGTCACCCCATTCCTTCCATCCTACCGCCAAAAAGAGAAAAAACTGCAGAGAAGCCCAGATCTATAAGAAAATAGCTCTTGAAATTAAAAcaaatcaagccaagcatcctctcttgtgttcacagtgctttcctgaaaacatcagtgtcattgtccatgtacatttctacctcccatcattggattgaa
AGGAGTTGTTCTGAAATCTACTACTGCCAGATTTGTTGAGGTGATTTTCCCTTTCTTTTCCAAACAGGATAATTACCTCTGACCAACCCCATAAACTTTAATTAAAGTGACTGCAGCCTGAGAGCAGGTTACTTACAACTGTACACAGGACGCTCTAAAAGCTTCAGATGCTGATAAGCATCTCACTTAGGTGGCTGATAACAGCC
TTCTCACAGTGCCCACAGCCAGACACTACCAAATGCCTTTTACAAAGTCAGTGAAAAATGACCTTATTTTCTAGATTGCAAAACTGAAGCAAGAGTGAAGATTAAACAAGGCTTCCAAGACAAACAGTACGTGTACGTGAGAGCACAGAGCAGAATTCTCAGTCCCTAAGCTGAATACTGAGCCTGGCAAAGTCAAACAGGGATGC
GCTATCTCTCATCAGTGCGAGCTTTATGTGCATAGGCTCCCGGACGGATTGAATGCAGAAGACACTGCAGGCACACAGCTCGGGAAGAGGCTGTCTGCCCATTAAATACCACCGATCCCTGATAGTTACTATTTCCTTTGCCCATGTTTACAGAAGATTGCATTCCCCATGAGCTCTCCTGCCAGGGGACAGGAAAGAGAAAGGAA
CGTTAGCTAATGCATTACACCAATCAAGGAGAGCGATCTTAAGCTACAATTAATCTGCTCCCTGGCATATGTTGATAGCAAAGCATCATGCTGTTTCTTAATTAAAAGCAAACGGATTAAAAATGATTAATAAGAGTATTAAATATTCTCCTAAACGAAAGGCGTTGGGACTCCTGAGTGAGTCTAGTTGGTTTTGTTTGGTTTCC
TACACCAATCAAGGAGAGCGATCTTAAGCTACAATTAATCTGCTCCCTGGCATATGTTGATAGCAAAGCATCATGCTGTTTCTTAATTAAAAGCAAACGGATTAAAAATGATTAATAAGAGTATTAAATATTCTCCTAAACGAAAGGCGTTGGGACTCCTGAGTGAGTCTAGTTGGTTTTGTTTGGTTTCCTTCCGAAGCTAGGCT
CTTAAGCTACAATTAATCTGCTCCCTGGCATATGTTGATAGCAAAGCATCATGCTGTTTCTTAATTAAAAGCAAACGGATTAAAAATGATTAATAAGAGTATTAAATATTCTCCTAAACGAAAGGCGTTGGGACTCCTGAGTGAGTCTAGTTGGTTTTGTTTGGTTTCCTTCCGAAGCTAGGCTGCCATTGTCTTAGTTTTTGCAC
TGTAGGCCCTGAGGGTGCAGCTGTAGCTTTTGTGCCATTGCTTGTATCTGGGTTTCCTGAAGCCACAACACAAGCCTCAGAGTCCCTACAGTGCCCACCTATTAAATTACAGCACCAAACTCATTGTCATTCTGACTTTGACTTCGGTTAGTGATAACAGAAAAGGGTAGCGCACCTTTAAATGACGAGCTTTGTGGTTAATTACC
TCTAGGCAACTAAAGGGTTCTGGCTTCAGTCTGTAATGGGTCTACCCAGGTGCCACTGCAAGAACCACCCACGGGGCGTCTCAGTGGGCTCTGAGTGGACATTAAACACGGTGAGTCCACAGCCACGTCAAAAATCCTGCAGGAAAATCCTGCAGGTAGCAAAACAAGCAGGTGACAGAACTTTAAGCTCAAGGGGAACTGACTGC
ggcctcccagctgttgggattacaggtgtgtaccacagctggctAGAATCTCGTTTCCTTCTGGCACCGGCTCCAACTCGGCTTCTGCTATTATCTGCACATTAAACGCTCCTCAGAGGCCCCATTAGATGTAGTAGAGACTCTAAGAGGTGGGCCCTGTGAGGGTCCCTAGGAGATGAGAGGACGGTCACCAGGAGAACCatgag
tgtacgaagccctgggctccattcccagtatcAACCAAGCTGTGAGTCATGTGGCTTTGGCCCTTCCTGGGCATCAGCAAACCAGACGGAGCTGAGTTTTATTAAAAGCGTAGGACACAAATCCCAGAGAGGAACTGGTACCTactgaatggacccacgccatgacccgggatatcccggcctccagaactgaaagcaatgtcttc
CACATTCCTGGAGAGGAAGCCCCAACCCCTCACAGCGTCCTGGGGAGCCATGAGCAGCTACTAGCAGAGACAGTAATAGTTATGTTTAAACAGTGAGAACATTAAAATGAAGGTGTCAACCGGCCACAGGTCTGACTCTGTGTGTGACATGGTCACGCAACTAAGGAAGACCGACTCTTTGCAGATGGCTTGACTATGTCGCTGAT
cacatgcctttaatctcagcactcaggaggcagaatctggagtttgaggacagagttactagagaaagaccttgtctcaagcacacaCACTAAATCTTTGATTAAAAAATAAAACACAAAggtctagagagatcgctcagtggttaagagcactgactgctcttccagaggtcctgagttcaattcccagtatccaccaaagtggc
tcatggtgtctgctcacagaagtaaaggcctaactgagacaCCCCTATACATAAAATAAAACTTAAGGGAAGAAAAAAAGTTGCAGTTATCTTAAGCAACATTAAACCCTTCCCCCAAATGTGGGGGGATGGGGATGGTAGGGAGTGTGAAGCTGAAGGTTGAGCTGTAGCTCATTGGTGTAGCCTAGCTCCAGCAAGGTGGTCTC
AGAACACTGTGGGCTCTGAGGCACTTTAAGCAGGAGGCAAGCCTCACTCCCGCTTTCAAAGATCACTTTGGACGCTGAGAGGAGGAGGGTCTACCAAAGCATTAAAAAGCAAATTGCTtagagcacttacctagcaagcgcaaggccctgggttcggtccccagctccaaaaaaaagaaaaaaaaaaaaGCAAATTGCTGGCACTG
gaagacagctacagtgtacttatatataataaatgaataaatctttaaaaaaaaTTAATTCTTGAAGACGCTAGAATGACACCTGCTCTGCTGTGTGGTAATTAAAATTTAAAAATAGGTGATATgcacgcaggcacacaggtaggcacgcacgcacgcacgcacgcacgcatgcaAATGAGCACATAAACAGGAGCCAGTGAAAG
GTGATCACAAAGGGAATCCACACAATCTGACTCCTCATCTAACGCCTGCCAAATTTAACCCCCTGTGGCTTCCGTGAATTTTTCACAAAACTCTTGTTTTATTAAAATCTGAAAACAACTTTCAATAGGtttttttaaaaggatttatttattttatatatgtgagtgtactgtcgctgtcttcagacacaccagaagagggcatc
ctctagcccccagatagaacattcatacacataaaataaatcttttttttaaaagaCTAAAAGCAGGTTACAATACAATAAATATGGTTCAATTTCATAAATTAAACATCTGTggagttggggatttagctcagtggtagagtgcttgtctagcaagcccaaggccctgggttcagtcctcagctctgTGGGGGGGTGGGGGTGGG
GCTCACATCTCTTCGGAAGGAAGAAGAGGAAAGGCGGGGTGCCAGTGGGCAGACAATAGACTTGGACGGGGAGGGGTGCATAAATTTGCAAAAAGCAGTTATTAAAATCGCGGGCTTACTTACTTTCCTGTGAGCTCAGGGAAACAGACCTTGCATTTGGCAGGGCTCATGTTGTCCCAGCCCACCGGCCAATCCCAGCCGGGCGG
cctcaaaacacacagagctctgcctgtctctgcctcAGAAACTACAAAGGGCAGCAGAGCCACAGACATGGCCATTTCTGCCACAGTTCTGTCATAAGGGATTAAACAGGTGCCAACATGCTCAGCTGGAGGACATGAGAGACTGGGAACCAAGCTTGTGTAAGAGCAAACAACTGCAAAGCCCTCCCCACCGCTGATGTTTTAAA
atatgtgtgtgtagctgtgtgtgtatatatatgcatatatacatgtatgcgtgcatatacatACACACACTTATCTCCAGCATTGATTAGGATATGAGACATTAAATACTGATTAAAGTATGGGTCAGTATAGCTACCTCTGACCAACACTTGATGTTATCCTGTAAAAATGAGATCAGAAAGACATGCGTGCCTCTTGCCTCAGA
tagctgtgtgtgtatatatatgcatatatacatgtatgcgtgcatatacatACACACACTTATCTCCAGCATTGATTAGGATATGAGACATTAAATACTGATTAAAGTATGGGTCAGTATAGCTACCTCTGACCAACACTTGATGTTATCCTGTAAAAATGAGATCAGAAAGACATGCGTGCCTCTTGCCTCAGAAATATTATTTC
ctctatccttttttctctcctacccagttttcggggttgaaagggtagaagaaaaaaagtacccacaaagtagcaaaagatcagccacaTTACACAGCACATTAAACCATAGATAAGTTGAGAACACATTGTTAAGGAGATAGACTTCCAGAGAACAGTCAGTATGGAATTCAGGACACAGAGTTCTTCATGGATCTGCTAATCTC
TTTGCTGTAGCTATTCTATGCCTTCCAGATTTTGAAAACATTCTTTTGTTTTCCTCATATACATTTATTTCAAATAGTAATTTAGGGAATATAAAATATAATTAAACAACAAAATAAAGAATATATAGCTCGATACAATGAAACTTGTGGCGTCTAGCCTTCGTGCCTAAAACATACCCAGCACTGGGGTTGCTCTTCTGCAATCT
TCTTCCACCACAAGTAACAGCCTCTGAAAACACAGGAACAATTATATCTGCATTTGAAGGCCTCACAGTTACTGACTAATGCAAGTGCGATTCACTTTTAATTAAATATTCCATCGACTGCGCATCCTTTTGTTTTAAAAAGGATCTGCAGTTGAAGGCTAAGCTGTGTTTGAACCGCCATCCTGGTGGGCTTCCCTGTCCCCTGT
ACAAGCTTCCTATTAAGGGAATTGTTACTGTCAGCTCTGGGTTACTTATTGACACATGCTGTAGCCAATAGCCTTAGTGAAGGTTAGCTCACATGTAGTCATTAAATTTTTCTGTTTCTGGATTTCAATAATCCTATCTAGATTGATAGAGAATTCAAGGTCCAGAAAGCCTTGTTTTCCGTTGGATTTCCTGTTCCCAAGCCTCT
TTCTTCAAAAACACTCAAGTATTACTTCTAAAATTGTCACCTCTCCATTGGCACTAATTAGCTCTGCCCTAGCTAGTGTGTGTCCAATTTTGAATTCAAAATTAAACTTTTGAATATCAAAAGGGGAGAACAGCACTTTTAATTCAATATAGTAATCTAAATTCACCAAATTACCCTTCCTAAAATAAAATTCAATTGAAGTTTTA
tccccatccccgtccccctccccTTAGTTTGACTTTTTCCCCTCAGGAACAATGACCACAATCTGGTATTTCAGAAACTGTTTTCTTTAGTATTTATTTAATTAAAATGTGTGAATTAGAACGTTTCCTGCATATAGGACATTTAGTTTTTAAACCTTGAACTTAGGTTTTCAAAATTTTGCTACATAGTATCACTTGGGTATAAC
TTCTTCAAAAACACTCAAGTATTACTTCTAAAATTGTCACCTCTCCATTGGCACTAATTAGCTCTGCCCTAGCTAGTGTGTGTCCAATTTTGAATTCAAAATTAAACTTTTGAATATCAAAAGGGGAGAACAGCACTTTTAATTCAATATAGTAATCTAAATTCACCAAATTACCCTTCCTAAAATAAAATTCAATTGAAGTTTTA
GGTCAATGTGATAATGTTATCAGAAGTCAAGAGAGTCTCTTCATGGTCACCAGATGATCTGGGTAAATGCAGGGACCCTTGTGGAGTTCATGGTCTCATTATTAAAAGACTTTAAAAAATGGCTTCAAATGGAAGTTGCAGGCGATTTTATTAGACTTAGAAAGAAAAGCACCCACGGCAGTCACGTTCGGAACCTCCCTCTGCTC
ATTTTATTAGACTTAGAAAGAAAAGCACCCACGGCAGTCACGTTCGGAACCTCCCTCTGCTCAGAGAGAAGAGAAGCCATGCCGTGCTGCTTACGGCATAATTAAAGTCACCACATGACACCAGACAGCCACTTGGCAGGGAAGGAGGCTACAGACAGAGAAGAGTGAGGAAACATGATGTGCCAGGAAAGGTGTGCTTAGGTTCA
TCAGAAAGATGGGCGGACCAAGCTAAACCCCAAAGTGGCTCAGCTCATAGCGATCTGGGCTAGGGGCAGTTAATTCTAGGAAAGAAAGATATAGTAGTTTATTAAAGGAGTAATTAATTATTCCTCCTATCTCTTTAGCATGGCTTAAGGTGAACCCACCCTCCTGGGGCATGTAAACACAGGTATAATTTGATTTCTCAGAACTG
GGCACACTGAAGAGAATGGTGTCGACACACTTGTGCCCTGGAGAAAGTGATTCAGAAGTTCCTTTAAAGATGAAAATTATCTTCTCAAATTGACTTTAGAATTAAATTCAGTTGGGTTTGGTCATAATGTGACCTTTCACTGATGGCCAGATTTTATTATTTTCTTCAACTCTTTATATAATATCAAAGTTCTTTCTACTTGAATC
TCAGTGAGAACCACATGGAGTCAGTCCCCCCATCCTTTGCTCTCATATATAGGAACTGGAGTTGGCCCATGGTCAACAGACAGTATCCCAGCCCTTAGTCATTAAATCCTGGACAAACGTGAAGACTCTTAAGTAATATGAGTTGTTGTTGgtgtgtgtgtgtgtgtgtgtgtgtgtgtgtgtgtgtgtgtgtgCGCGCGCACTCG
TAAAGGTAAATGCTGGAAAAAAAATCTCTAATTCTTATCTCTTCTTTCTGCAAGCGTGTCCATCTTTACCTCTGTAATGGTTTTAATACTCTAAGGAGACATTAAACATattttagtatatgtgctgccgaagcgagcacTAAACATATTTTATTACCtttattttgtaatataaaataattttatattGACAAAAAATTGATCTT
TGCCCTGACTTCCTCTACTTAACAGTCAGCAAAAAAGGCATGTTAAGTGTTTCATATTTAGAGTCCAAGCAATCCTCCATGTGTTAATGGATAAGGCAAAATTAAAGAATTACTTGCCTGTTGTTTTTCTTCATAATTCATCTGCAATCTATTGAGGGCTTATAAGACAAAGTGCCTAAGTCCTTTCTGTTCTGAAAGTCATGGCA
CGCAGGTAGGGTTTCTGGAATTACACATACTCACTTGTAAGTGAAGAAAGGCCTCTCCACCAAGAAATGACCCTTCCACTGTGCTGAGTTTTATGTTCAGATTAAAGGAAAAGTGGGAAAGGAAAAGAAACCCAGATCTAGTCTCTCTTTTCTAGTCAGATTCTATAATTTGTCTATATGATGGCAGGCTTTGCTTTTCTTTCACC
AGtcagtttgtcagttttggctgcacctttaccctctgagtcatctcattggcccTTCAGTGTGTTTTTTGCAAGGTCCTAAGGAGGAATTCTCACAGACATTAAAAATGTGATAAAAAAAAATAAGACTCAAATCAGAATAGCTTTGTTATCTAATTTTCAATCTTAATAAACCAATAAATAGCCCTACCATCTAAAGATGGTAT
GCTTTGTGTCCAGAGTGTCTGCTCTCTCTGCATGTGACCTCGGGCTAGATAGGTGATAAGTATGGGCTGTAGGAGTGAGTCTGCCACTTACAAATGTTCCATTAAAAACATCTAATTGCCCCCTGCCTTTTGTGAGTCCGGCTTAGCAGTAATAAGGACTTATTTTATTCTAAAAGTCCATAACATTTCTAAGAAAGAACAGATTA
GCTTTGTGTCCAGAGTGTCTGCTCTCTCTGCATGTGACCTCGGGCTAGATAGGTGATAAGTATGGGCTGTAGGAGTGAGTCTGCCACTTACAAATGTTCCATTAAAAACATCTAATTGCCCCCTGCCTTTTGTGAGTCCGGCTTAGCAGTAATAAGGACTTATTTTATTCTAAAAGTCCATAACATTTCTAAGAAAGAACAGATTA
acatgcatacacacacatacacccatgcacacacgttcacacatatgtgcacacacaccatacacaAAAATTTTAAGAGATTATATTTAAAAGGATTGGCATTAAAAATGCAGAGATCCAAATAAGATCAACCGGAAGATAAAATGAGGCGTTTAAACCTACAGATGCTCCACAGACAGTGATTGTTTGGGAAGAGTAAAGACGCC
ATGCACCTATCACATTAAGAGTGAGAAGGCTTGGCAGTGAATTTGACTCTTTAGGTATATTCTCTCAAGAACAGTTTTCTCATAATGTCTGATTGACTTCATTAAAGCAGAAGTCAAGACTTGGGCTAAGTGTGGCTGCCCTGCTGCAAAGGAACCATTTTACCCCCCACCCTGGGGTCGAGGGCCCTGCGTCTTGGCTTCTTGTG
CATACCTGAGGTTTTGTGGGAAGTCACCTTTCTGCCTCCTTCCCAGGACCATTTCCCCTCTTTCCTTTGTGATAAACACAATAATGAGTAGTTGCTGAAAATTAAATTTGTCATCCATGTTTTTCATTTTTAGAAAGGAGTTTTCCCATTTCCAGAGGTTAGTCAAGAAGAGCTTAGTGAAATCAATCAGTTTGTGGGACCGTTGG
TCAACAACATGCCGAGGGAGCCTGACTAAACAACTTCGGGTTTTAGACATTTTCTACCAGTGATGAGTATACTCTTAAAAAAACCATTCTGTATACTTTTATTAAACACGAACTTATCTTACTTATTTTTACTTGCTTAATCAAGATAACTTGTTTTTGTCAGTGGACTCTCGAAAAATTGACCAGGAGGGAAAAATCCCAGCTGA
GTTTCCTGCCTGGAAGGAATCTGAGGGTGTGCACAGAAGTGCTGAGTAAGGTATAGGTGACGTTTCATTGTGCCATTCTGTGGATTGTTAACTTTTAAAAATTAAAACAAAACTACTGTTGCTTTGAAATTAGGAAAATAAAATGGATACCTTTTCCTCAGCCAAGAGAAGCAGCTAGACTtgtctgtctatctgtctgtctgtct
CTAGAAGACCAGAGCAACAACAGTCATCCCGACTCAGGCGTCTAGGCGAGGGCCCCATCTGATACATTAGATGTAGATTTATTACCAAATCCTTAAACTAATTAAATGTAGAGGGATTAATGGGCAGCTCCCGAGAGCTTTTGAGGCTATTAGAGGGTGTTTATGCTGAGATCAAAAGTTTTACCTGTCTAAAATCCATTCATTGG
accacccctctgtggccatgcaagacctagcaCAATAACCTATGGTTAAGTAGTAAATTTTTGGTCCACTTCAGTCTTTCTTTTTCCATGTTAAAAATGAATTAAAATATGCAAATATTAAACAGGTCAGCATAATGAAACTTGGTAGGTCATTGGCCACTTCTACATATTTTTACCATTAAGGTCATTTTTAAAATGTCTTACAG
catgcaagacctagcaCAATAACCTATGGTTAAGTAGTAAATTTTTGGTCCACTTCAGTCTTTCTTTTTCCATGTTAAAAATGAATTAAAATATGCAAATATTAAACAGGTCAGCATAATGAAACTTGGTAGGTCATTGGCCACTTCTACATATTTTTACCATTAAGGTCATTTTTAAAATGTCTTACAGAtttatttatttttac
CAGGGTAAGACTGCAGGTGATCAGTATTTTAGCTCTCAGTTCATGAGTTGAGTACCTGGCTAAGGCACCATTACTGTGTTTGAGCCCACAATGAAAGGTCATTAAAAACCTTTAATGGCATGGGGAGGGTCGTGAGCTTAAGAGAAAATAGGCTATTACTACCTAGGACAGTGAGACCTTCAATAATTCTTCTTCACTATGTTAGT
GGCATGGGGAGGGTCGTGAGCTTAAGAGAAAATAGGCTATTACTACCTAGGACAGTGAGACCTTCAATAATTCTTCTTCACTATGTTAGTAAAATTGAAAATTAAACTTAAAACAACCCAGTAGCTATTTCATGGTTTCATTTTCCTTCTGTTTTTGTTCTAAGAGCATACTCAAATTGCACAGGCCCTGGTTTCAGCCTCCATTC
CAGCAGAACTATTCTTTGAAGATGTTCGATTGCCAGCTAGTGCCCTACTTGGGGAAGAGAATAAAGGCTTCTACTACCTCATGCAAGAGCTCCCACAGGTATTAAATGCTTAAGGATGCCGTTTCCAGTTAGATACTTCCGGTTTGATACTTCCGGTTTGATACTTCCGGTTAGATACCGAACAAAATCAGATTACAGAGCCGTCT
GACACAAACATGCGTGCATGCACACACAAATAATAGGTGTTTAAAAATGTGCTACCCAGATTGCCTGAATGATTCACAAAGCATGTGACTGAACATTAACATTAAAGGAAGGAGCAATTGATCTGTACTGTTGTTCCATAAAAGAGAAGAGTTTGTTTAAAATGCGGTCATggggctggttagatagctcagtggctaaaaggact
tcctgactccctacctctgcttctccagtgACACTGTGGATGGCTAAGATTCTCTCTAAATTCGAACTGCAGTTTTTACTGCTTGCAAATACTGGTAACCATTAAAGATGCTTTTGTGAGCATGTCGCTCATTCATGAAAAGCATGCTGCCGGTATCGGGTGATGGTTTTTAGAAAGCCTGGCGCTGTCTCTGGTGAAGCACAAAG
TGCATATCCTTACTTTCATTGATGCAGAGTAAACCCTGTTTAACCTCCAGAGAAAAAACTGGGTGTTTTGACAGCTCCTACCACGAGATGGTGCTCACACATTAAATCATGATGTTCTTTAAGCAGTGTCCTTAAACCACAACAGGTATTTACCTGCTTTTATATCATTTGCTAAGATTCAGGGGTTTGGGTTTTGGGTTTTTCAT
ACCAGAGCTTTTGTGGACAGCTGCCTACAGCTGCATGAAACCAAACGTCTGGACTCCGCCTCCGCTTCCATGGCGAAATATTGGTATGCACATTATTATAATTAAAGTGTGGTGTTGGTTCAGATTACTGTGAAATTCCGCCAGCCTTTAAACTCAACCTCGAAGGCATTTAAGCAAGCAGTCTATAAGGGACAAATAGAAGtaaa
TTGTTATTTATTAACTCCAGTTCAGCTCAGTCATGACTATACAAGGGAAATACACAGAAGGGTGCTTTGTGTAATGATGTTATAATGATCAGATGAGGAGATTAAAAAAGAATGTTAACAGGAACCTGCACTTTGGTGCACGGAGGAGGTGCGTTTTACATTCATGAAAGTTCTTTGGCTTACAGAAAAAGGTGTTTTAGGAAGAA
TGAAAGTTCTTTGGCTTACAGAAAAAGGTGTTTTAGGAAGAACATTTTACATAGCTTATGTTCTTAAACATACCAGGCTATGGATATAATGGTGCTGAATATTAAAAGATAGTTTAAATTGTTGAGTGGTGAGAAAGCCttttttaaaacatttatttatgtgagtacactgtagctgtcttcagacacaccagaagagggcatcg
acactgtagctgtcttcagacacaccagaagagggcatcggatcccattatagatggttgtgagccaccatgtgattgctgggaatGATCAGATGAGGAGATTAAAAAAGAATGTTAACAGGAACCTGCACTTTGGTGCACGGAGGAGGTGCGTTTTACATTCATGAAAGTTCTTTGGCTTACAGAAAAAGGTGTTTTAGGAAGAA
TGAAAGTTCTTTGGCTTACAGAAAAAGGTGTTTTAGGAAGAACATTTTACATAGCTTATGTTCTTAAACATACCAGGCTATGGATATAATGGTGCTGAATATTAAAAGATAGTTTAAATTGTTGAGTGGTGAGAAAGCCttttttaaaacatttatttatgtgagtacactgtagctgtcttcagacacaccagaagagggcatcg
GGAAGTGTAAAGTTCAGTACTACCGGAGTATTTATTATCTACATCCTCTCAGCTGTTCCTGGCTGTGTCCCAGTCACTCTCTGTTCTTACTACTAAACTCATTAAAGGCTTTGGGCTTTAATCCTTAGTAATCCACCTTCTTTCCCACTCCCAGCTTCTAACCTCGGGCCACATTCATTCAGTGTTGGGTGGTGGGGGAAAGTCAA
CAGCTTTCCAAATGTTTTCCTGTCCAGGGCATACTTAGTAGCTTCGTCCAGGGCTCTCTGGGCTAGCCCGACAGCACCAGCTGCGACCTAGAACATCAGCATTAAATGAAGCAAAAACTCATATTGTCATCAAGCCACACGGCTTATGGCTTGGTTCTCAGCGAAGGACTACACACAGGGGCGGGGAAGAGAGTACTTGGGTTTAT
AGCAGGGAATACTCTAGCTTCTGCTAAATTAGTTTCTATACTGAGCAGTGAAAGAAGGTGAACTACACACAGGACAAGCACCAATCTCCTCTCCACCATCATTAAAAAAAAAAAAAAGCAGAAACCAAAAAATAAAGAAGACATCGCACATACAACGCTAAAATAATCTTAATCATTGAAAACTACAAACAAAAGGCCCCACATAT
GCACAAAATCATTTTGAAAGATTTTTCACCGACATGCGAACTACGTCCCCGATATCATCAAGACACAACTAGATTTTTGTTCCGACTTAAAAGTATTTTCATTAAAGGAAACAAACAAGAACCTTGACATTTACTGTTGAAATCCCACGTGGAGGGAACTGTTGTTAAGAAGCACAGTGTTTggggttggggatttagctcagtgg
CACGCCTGGCCATCCCTGTCCTCATTCTCTCAGCCTGAAGTCACCACGGAGGTGCATCTCCAACCTACATTGCTTTCATTTATCAAACTTAGAGTTGTTTATTAAACTTTCTTTTTTAATGGTCAAGTAGTCTTCTTAAGTCTGCATTTTTGATGTTTAATGGATCATTATATCATTGTTTAGACCTACATATTTGGAAGTTTTAG
CTGCTTTGGTCTTAATGCCCGCCACATCAGAGCCTGCTGAGGGTTCTGTCACGCAGTAGGCCTGGGAAACACGGGCACAAGGAAAAATTAAGTGTTAATTATTAAATTGTGGATACCTGGCAACAGTGttatttggcttgttttgaggctctaggacagaacccaggttctcaagtgtgctaagcaagcgttccaccattgggctg
CCAAATAGATTGGTAAACCAAATGTTAAAACGGTTACTATTTTAAAACATTTTAACTTAACTGAAACCTAGACACAGCATACCAATAAACTACAGGACATATTAAAATATTAGGCACATTCGAACAAACTCATCATTAAATTGAAATTAACATAGGTTGGTCTATTCGAATGTTCACTGAATATCTACTATCTGTCAGTCTATAAA
TACTATTTTAAAACATTTTAACTTAACTGAAACCTAGACACAGCATACCAATAAACTACAGGACATATTAAAATATTAGGCACATTCGAACAAACTCATCATTAAATTGAAATTAACATAGGTTGGTCTATTCGAATGTTCACTGAATATCTACTATCTGTCAGTCTATAAAACCAGATAGGAAAACCAGAGCTGAAAGGCAGCCC
AGAGTTGGCACCTGCTCTGAACCTAACATGCTGGATATACTAATACACGCTTCTCCTTGTTAGCAATACACAAACATGGCTGACAGTAATACGACCACAGATTAAAATTAGGCTACATGACTCGGTCTGTACGGGCAGAGTCCTAGACACTGCTCAGGACATTTCAACACTGTAACCCAGCAGCAGGCCAAGAGGATGATGGCTTC
tcagccccATGGTAAACTATTGTCTCTGTCACTTACCCCCAAAGAATTTGCTTCAATAGCAGTCTGCACCCCTGTACACCCATATGCCAACTCTTCCGTAATTAAACACGCATCAAAAGTTCCCAGGCCAAGACCACCTATGGTGTCAGAGCATACGCAGAGCGTTATAATATGAAGAACAAGTCGATGAACTCAAAACTATCTAG
TAAATTTTGCAAACACCTGTCTGGGAATAGTTCCAAATACACAATTTGTATTCACACCTGGAAAATGGAGTTCACTAATCCCAGAGGATAACTGGAGATTATTAAAAAAAAACAGCCAGGCTTGAAGGTAGcagctcttgggaggcagaggtaaagctgttagctctcgaccaggctggactacaaaatgagacccaatataaaga
AACAGGATAAAAGAATATGCATTTTCTTATTGGTTATGGGATTAGACTTTCCTTCACCTGTCCTTGGAGGCACCAAGAAACCTCTAGTTCTGTTGTCAGAATTAAAAATAACTTAAAACCCCCTTCAGCTTCTGCTTTCAGAGCCTGTTAATTTGTATAGTAATGGCCGGGGTGAGGGAGAGGGGCGGTCAATCAATGCAATAAAA
GGGGGCTGGCATTGAACTCCGACCTGTGACCTTGGACGTGACTCTCAACCTCTCCGCACCGAGTGGTCCAAGTGTGCACTGGTTCCATCCCCAGAGCTATATTAAAATCACAGGACGCGTCCTGGTTGGCCTCTATCATGTGTTTCCATAATGTTAGCATTTGGTTATGTTTTATAGTGTTTTGGGTCGTCTGTAGCAGTCCTGAC
TGTAGAGATTCCATACAAAGGATTAGGTAACTTTGACAAAAGCTACTGCTGTTCCTCTATGGTTGGAGATACTGCCGAAGTATTTTGCTTAGATTTGTGTATTAAAGTTTTTGCATTGGCTTTGGATCCCTTTTACACAAATTAGTATATTTTACTGAATTTTGCCtgtagcatggtggttagtaaagtaacttctagtgccaagc
CCATCCGAAGAAGGGATGGCTTAGGTTTAGGTAAAGCAACAGAAGGGTGGAGAGTAAAGGACAAGGAGTTGTGTAAATAAAAGTATAGAGACTCTGCTTGATTAAAAAGAATATAAGAGAGAAGTAGGGGAGAGCCTTGGAGGAGAAAGGAGAGGGGAAACAGTGGTAGGTAGGGGTGTACAAatggatgaatagatagatagata
catcataagataccaaggttataggttttagctattaaaaatatctccagagattacaaatatcccctggggcaaagtcaaccattggaaaaccactgGTATTAAACTGTATCATGCTATCAGGCTGAGAAAAGGTGATTTTTTCCTAATAATAACCTTGTAGATATTAAGATTaaaccaacctcttgctccaaagaaaataagac
cctttctggctgacatgggatcctataagcacgtggtacaaatatactcataggctcacacatacataaataaatacaaTTTTAGAAAAAAAGTTTTAACATTAAAATTGTTATCAAGTATTCTTAATGAAAGGGAAAAAAGTAATGGAACTGACACAGACCCTTTACTAAGATTTATTTTCAAAGAAATAAACATCAAACATATG
GAGCTAATATCTGAAGCTCACATTAACTGGATTTCCAGCTTTGTGATTTACACAGTCCTTGTCACATAGCTCTTGTCAACAAGTGTGTCATGTAGAATAGATTAAAGTAGAATTATTCTGGCTGTGAGTAGGGTATTGTCAGTGTGGGAACTCCAAGGAGAACGTCTTAAAAATCACCATACTGATTCCCGGTATATCCCTTTTAG
TGCACTCACTGTCCACCTATGTAAACTGCTCTTGCTTATGGTGGCCTAGCTGCCTCCTAACTCCTCAGTCCCAGTGTTAGTCACCTGCCACATATGTCCCATTAAAGAGTGCTGGTGACCTTTATCGGGAGCAGTATTGCTAACAATTGCTCACACTCAGAAATCACTGTCAGTGCCCCACCCCCACCCCGCCCCACAGTTCTCAG
tgtgtagatgtggatgcacctgtgaggaaaccagaagtcaacctcaggcactgcttctcatgaactggccactttcattttaaagattgattttctTTAAATTAAACTTTAGCTATGTGTCTATGtatttgtctgtgtaagggtatgtacactgggtacaaggtgcccgtggagaccagaagaagatgtcggatctgctgcagctg
TGGCTTCAGACTATCTCCCCGAACTCTACTTTGGTCAATTATGTAAGTGCCCAGAAGACCAAACAATGGCTTAGTAAGAGCTGTCTTCTGCTTTGAGATCATTAAAGTATTATCTAATACCTAGACCAGTAACGTCCAAATATATTACATATTAAATAATGGTATCTGGTTTTTAGTTAATTTTTCAAAACCTGTTAGGACTGGTT
CCAGAAGACCAAACAATGGCTTAGTAAGAGCTGTCTTCTGCTTTGAGATCATTAAAGTATTATCTAATACCTAGACCAGTAACGTCCAAATATATTACATATTAAATAATGGTATCTGGTTTTTAGTTAATTTTTCAAAACCTGTTAGGACTGGTTAAAATTAAGAACACTCATTCTATTATATAGGTATGTATATTCATTATGTA
cctctgaactgtatATACCGTCACCCTAATGAACTATTCTTAGACCAAAGTTCAATTTCGATTGCTAACGAAGCTGAAAGAGCACTACCACACCCGTACTATTAAAGGTTCTCTTGTCGTTATGACTTTACTGGGTACAGCACTAAAGCTCCAATACAGAGCCTTATGGCGTCTAGGTGCACGTAATATAGAAGTCCTGGCTGTGA
GATGCTAGGACTGGCCCAAGGATGTTTTGACTACACTATTCCATACATAAAAGAAAGGATGCAGTTCGGCAAACGAATATTTGATTTTCAGGTTTATATAATTAAACTCTTTCTGTTATCTTAGACTTTTCCCCTTCCCGTGTTGACTCCCTGGAGGGAGTCCTCTAAGGATGTTTTATTGGGAGGAGAAATAGGTCTCGTGGGAT
CCCCAACCTTGAATTCACTTTAACTCCCTGGTCCAATATTTGAGGTCCTCTGATTTGGTAAATCAGGGGCTTCGAGGCTTCAAGCTTTTTAAAGGGGTGTATTAAAATTAGTGTTTGGTACATCTGGGAAGCACTAGGCAGAGCAGCACAACTCTCCAGAAGCCGAACTGACTATGCCTCCTCGCATCCCCTAGGGCATTGGTGTA
GGATAGAGGCCACATCGGACCCGCTCGAGGGCTCAGTCAGGCAGAAAGCCGCCAAAGCCTGCCCTGTGGGGAGAGAACTGCTTCACTGGGGATCGTGACCATTAAAGTCGCCCCCCTGTCATGCCCCCAGGTGGTTCCTTGTAACACCATGAGCAGTGTCACACTTCTTACCCCTAGGTTTCTTAAGGCTACCTTACCGGATGCCA
TTTGAGGAATAAAACTTAACTGAAAGCTACTAGCCAAAGGGATGGATTTTTCACAGCTCAGCCAGTGTCCCTGGACTTGCATTTTATAGGGTCATAAGACATTAAAGCAGAAAGGTTTTAGTATTGGCCATCTCTCCTTAAGCAAGCTGTCAGAGAGTGTAGGTGGAAGGGCACTTGAAGGAAGGAGAGTTTCTCTCAGCATCACC
ACTGGCAAAGATGGAATCCTATCTGGCTGTGGTATCCTCCCTGCCCATACCTGGGACAGGGTCATCCCCTAAAACACTGAGTCTTCCCACCACCAACTCCATTAAATGCTCCAGGGAGGCTCTTCAGGGCCAGCCCAGTGTAGTGTCTAACCTTACATCCTCCTACAGACTTACCTGTCTGTGGAGCCCTTACCCCTGTACCAGAA
CTCTGCTTTTCCCAGGGGCTTGGCTGTCACCCGACACATCTGGTAGTGGCTTCTTTCAAGCAGGAATTTCTATCAAGACCCTCAGCTTTAATTAATCTTTATTAAACATTATTTTTGAAGTGTGGGCCCAGCTGCCACTGAGGAAGGCCCTCAAGAGTGTTGTCACTCTGGGTCCCAGCCCCTCCCCCAACACCTCCTAGTCTTGC
CAACTGGAAAGGATCTGTTGGAGATTAGCCTGCGGAGGTGGCTAGAGAGAGGATGGTGGCTGGAGGAACCAGTAAACTTACTCGTTTCTCAAAGACTTACATTAAAGACACTGAACACCTTGGTCCACTGCAAGTCTTCCTGGCTCACTAATCTGCCTAATCCAGCCTCCATTCCTCCACTGAGTGAGGAAATGTAACATACTGTT
CTCAAAAATAATAAATTAATTAAGGTCCAAAAATTCATTTAAGAGGGCCAATCCCCTCCCAGGGGAGTTACTGATGCCCTTGTCTCAGTGGGCATTAGAGATTAAACCAGTACACTTCCTAGTAAATTTCTAACCATAACTTCCACCACCCACCCAAAACCTTCAATGGACTCAAACCTCCTTTTTGTTTGCTTGtctgtttgttt
actcactatatagcccaggcaagccttgaacttggaatcctcctgcctcagcctcctaagtagtgacagatctgcaccaccaaacccagATAAAAGTTGTATTAAAAATACCAACAAAAACAAGGCAAGTGGGGTGCAATCATGTTTGAGACGGTGGGATATTTCGACTTGCTCTACCTTTCGGGTCCTTTGTGACAGGGACCTCA
GCCAAGAAGACCCAGAGGAAAGTGTATTGCTCTCTAGCATAGAACTGATATAAATGTCTAGATTGCTGTTATGGTCAGCAAGATCTAAGTCCTAGGATGAATTAAAGTCCTATTCTGAAGCCAACGCTCTGACTGATCCTAAGAAGGCCACCCATGAGCATACCATTGGATCCTGGATCTCAAGTAAACATAATTGCATGCACCAA
TGGCGCTCCATTAGAGCCAACTCAGAGACCTGGGGCAGAAGCAGTTGCCTAGCATGGCTGAGGCCCCAGATTTCATCCCAGCGCTGACAGAATAATTAGAATTAAACTAATAATATAACAACAGCAACCAGCTCAGACCCGTGACCTAAGCTTGGTCTTCTTTGGACTCCCAAGAGAATTATTCTTGAGAGTCTCTGGCCTCACAC
CCCAGGTGGCATGCACAAGGAGGTCTCCATAAGGCTTCCTACTTGAGCCTCTCTCTAGCTGAGCCTGTTGTCTCCCTCCGGGGCACAGCATTTAAGGTGGATTAAACATAGAAGTCCATGCCACAAGACTGGCAGGGACCACACTCCCAACCGGCCTTACCCCCTGTTCAAGTCCCTGACCTGTGTTGCAGACCAGGAGCAATGTG
accacacaggtagcaacaagtgctcttaacggctgagccatgcctctagtaccTACAGTGTATTTCAAATAGTAGAGTATCCGACTGTTTACCAAAAAATATTAAAGGAGGAGAAATTTTTATTTGCAATTTCAATGGGTTTTTGGATGTGatttttaaaaatttttagtagaaaataataaaaaatGAAATAGCTTATCCTGAAT
tactcatatataTGTATATCTTATAATAAGTAGTTACTTGCTTAAATAGGAAGGGTTTTTCTTTTTTAAAGGATTTATTCTTCAGAATTTGCTTTTGTGTATTAAAATAAGAATTTTGTTTGCAAGTACATTGTAGTGTAATACAGACTCCACCAGTGTTTGACAAGGTACATTCTCTCTGTGAAAATATACCCTGCAGTATGTCC
ggtctgactcaggccatcagggttagcaggggcaccttcacccactgagataccttaccagtccTAAAGTCATTATATAAAGCAGATTCTTAATAAAGATATTAAAGGAGCTTCTACCAATCAAAACAGATATGGCCAACTCCATTACTACCTGCCACCAAAGAAAGACACTGTTCCAAAACTAGAGATGGGATGTAATTGAGAAA
attcagtagaagagtatttgcctaatatttgagcttctaagtttgatccccagGAAACCCTCCCAAAAGGAAATTCAGAACACAGACTATTTGTCCCAACATTAAAGATTAACACATGCGCTCTTCCTGTAAGCGGCCAGAGGTGACCTGTGAAGATGGTTCGCAACTCCCTTGACCCAGAAAACCCCACGAAATCATGCAAATCA
TCTTCTCCCTAGGACTTAATATTCTGAAGATATAAACTGTTAAGAATAAAGTACTCTAAAAATGTGAAGTGACATCTAGATGTTTTATACAATACCTTTGATTAAATCGCTAGGCCgggactaaagagagatggttcagcagttaggagcactggctgctcttagaggatcacactttggttccctgcagcaaacggcagcgtaca
TAATCACAAAATTATCTTCCATAGAAAAACCAAGACAAATAAATTAACCAAACATATAAAATACATAATCTAATGTGCTATTAGTCACATATATGAAAGAATTAAAATAACTATTGTTTCTCAATTAAAAACAGTAAGCACACCAgctttctatcaagcctgatgagctgttcaatccccgcaacacgcgtggtgagaaagaacca
GAAAAACCAAGACAAATAAATTAACCAAACATATAAAATACATAATCTAATGTGCTATTAGTCACATATATGAAAGAATTAAAATAACTATTGTTTCTCAATTAAAAACAGTAAGCACACCAgctttctatcaagcctgatgagctgttcaatccccgcaacacgcgtggtgagaaagaaccaactcctgcaggctgtcctgtggc
GtaaaataaatatttttataaaGTTGACTAAAACATTTATAGAACCCACCCTAGAACTCAGTATTTAAAATATATATGTTCTGAAAAGCCAAGGGTTAGTATTAAACGGCACTCCCTATTAAAGCAGCACTTGGGGCCAGCAAGTGAGAACCCACACTGCTCTTCCAGGGTACCTGAGTTAGATTCTCTGGTCAGGTCCCTCAACC
ataaaGTTGACTAAAACATTTATAGAACCCACCCTAGAACTCAGTATTTAAAATATATATGTTCTGAAAAGCCAAGGGTTAGTATTAAACGGCACTCCCTATTAAAGCAGCACTTGGGGCCAGCAAGTGAGAACCCACACTGCTCTTCCAGGGTACCTGAGTTAGATTCTCTGGTCAGGTCCCTCAACCCACCCACTGTAGCTCCT
GGAGTGTTTAACGTGGCTTTTCAGTCACATAGTTAATGCCCTCTTTATCATTTTTTTCTGATGAGAAAAAAGTGGTTTATAATGTTCCATGACAGTTAAGATTAAAATTAGaagctgggtatagtggtacacatctataatctagcacttggaagactgaagcaggagcgtcaggagttcaaggtcattgtcagctatagagaggg
TTCCTGAGGCACACACCTTGTTTACTGTGGTGCACGGAGTGGCAATGGGTAGACCTAAAGCAACATAAATCACATTTAGAAAAGCAGAAACCACCACAGAATTAAACAGACCTCGTGACTATGATCTGCAAATTTTATTTCTATAAGAGCTATGCATTTACTGATTTAGCTGACCAGGACATTTTCAAGGTCATTAAGTACAAAAG
AATGGGTGAAAGGTCAATTTCTATTCCACAATATGGCACAGAATATGAAAAATTCTTTTCAGAAAGATTTCTATGGTTACATAAGTGACTGCTTAATTTAATTAAAGGGACATCCAATCATTCATTTCTAAAGTTCAAAAGAGTGAACTGGACTGGAGAACTTGGATTCAGTCCCAAGCATGATGTGGCACCTGACTGTTAATTCC
ttctggaatgaaagacgcacgcacgcacgcgcacacacacacacacGGTGGGGAGGGAAAACACTTGAAAACAAACAAAAAAAAAAACCAAAATGATATAATTAAACTCATAATTTTGAAAGTAAAATTTTAAGAAGTAAAGAAACAAAAGCCTTGCATCTAAGTGGTGGCTCCAGTCATCAGTATTCCCACCTTTAGGTTGGGAA
ccaattggtcggttcaatggtattctgaactacattatgagtgaatttcaggccagactgcactatatagtaagcccttttctcagaaagtaaaaaTGAAATTAAATACACTTAACAAAATTAGAACCAACAATTCACCTAAGATTTCCTTCAGCTGCCCACATAAATAAACAAACAAAAATTCCACTTCCTTAAAAGTAGAAAAG
AACAgtgactcctgcctgtaatccaatgacttgagagttaaaggtaacaggtttgcTTCAAGGATTGCATATGTTGAAAGGAAGCCTTTCAATGTCTCAAATTAAAAAGTCAAAAATTCAAAATTAAACTAATAAAATACTATTCAGTAAACATATTACTAAATATCGGTCACCTCGTCTCTTCTCAAACAATCAAATCGATCGTA
ccaatgacttgagagttaaaggtaacaggtttgcTTCAAGGATTGCATATGTTGAAAGGAAGCCTTTCAATGTCTCAAATTAAAAAGTCAAAAATTCAAAATTAAACTAATAAAATACTATTCAGTAAACATATTACTAAATATCGGTCACCTCGTCTCTTCTCAAACAATCAAATCGATCGTAAATATTTAGCAAATAacataca
ACAAGAGCGCGCGCTTCCCGGGGCTCCTATTCTGGGATGGATTTTTTTCCTTTTTGTTATTTATCGGTTTTTCTCCCAGTTTTCCACGGCTCATAACAACATTAAAGCGATTTTAAAAAACTATCTTAGTGGAAGAAAATGTATTGGGTCCCACGCTTACTTTTTCTAGCCTCAGAAACCGTGTATAGGATGTGATCTTTCGGCGG
gtcagagctcttaaccactgagccatctctccagcccctgctaagccatcttaccagcTGGGTTTTTTTAAATTTTGGTAGTCCATTTTTACTAGAATCAATTAAAAACTATTATGACTATTTTAATGGGGGATTATTTAAAGATTATCATTTTACCAGATCATTTATACTGTTTTTGAATATAGGTAATAGTTTTTTGTTTTGTT
gcccatgcCGAAACATGACAGCCTCAGTAGAGCAGGTGTACTTTAAATACAGCCTTTCAAAGTGTATGTGTGTAATTAATGCATGGTCCTGTTCAAAGTGATTAAAATTGTTTTTTAAGGATCATTTTTGGCTGTATGTggtggcagaggcaggcagatctcctgagcttctatctagcttggctctgcataatgagtttcatgcc
acgagctcttaactgcaaagctctctttccagtccTCCTGCTCTACCCttttttcttactattttttgtttgtttgtttgttttgttttgttttttCCCCATTAAATTATTCACTTTCTTTCCTGATTGCCCACACACACGCAGTCCCTCCCTCCTTCACACAGTGTTTTTGttttgtttgttgaaggcaggagtttctctgtgta
AATGTAGAAAGTTGATTTATGTACTGTAGTGCAGTACTGAGTCAGATATAATGTCTTTCAAAGTTGCCCTTTTTTGATTCTTGCTTACTTTTGTTTTGTCATTAAAGACTGTGAAAGCACCCACTCATtctttttttttttttggttcttttttttttttttttccagagctggggaccgaacccagggccttgcgcttcctaggc
ggaccgaacccagggccttgcgcttgctaggcaagcgctctaccactgagctaaatccccaaccTAGACCAATATTTTTTACAACTTGATTGATAGTTTTATTAAAATTTAGgctgaatgtggtggcacaagcctttaatctcagcacttgagaggcagatgcaggtataaggccagcctgggctactgaaaccttgtctcaaTCA
gctactgaaaccttgtctcaaTCAATCAGtggatgatggatggatggatgaatggatggatggatggatggatggatacatggatACACACTCACACTGTATTAAAATATTTTTCGTTGGAGCCAGGGCTGTGATTCAGTGATGAGCATCTGCTGAGACTGACATTAGGCTCCATAAAACCCAAATTAAATTTCTCAAAATATTGT
tACACACTCACACTGTATTAAAATATTTTTCGTTGGAGCCAGGGCTGTGATTCAGTGATGAGCATCTGCTGAGACTGACATTAGGCTCCATAAAACCCAAATTAAATTTCTCAAAATATTGTGATTATAATCTTTCTATGAATATTTATTTCTGTCCATATTAGAATAGTTGTCCATGTATGAGGGTTTTGTTTGCTACTTTATAA
cggagttggggactgaacccagggccttgcgcttgctagacaagcgctctaccactgagctaaatccccaaccccAATTTCTGTAATTTTAATTTCTGTAATTAAAGATGAGGATGAGGAGAAGGTTCAAGTGTTATTCTTGGTTTCCCCCCCCCACTTCAGCCTCTTGAAGTGCTGTGCTGGCATATTTAGCGTATCCAACTTTG
TAGTTCTAATGCTATCCAGGGTTTTCTGTCTCTCTTAGCTCTTTTCAGAAAAGCCTTAGAACTTTAAGATATCCAGAGGTTAAGAATTTTCACAGGTAGAATTAAATGAAAGCAGACTGTTAGGAAACCTCACTTGTAAGATTGTGGATTGTTTTATTGAGGGGGTCTGATGACCTCTGAGTACCTGTGACCTTCCTGGATATTAT
ACAGTTGAAATTTCAAAGACAGATGTTGTTACATACCATTTTTATGTAAACTACCAAGTATCCCAGGCTCGAAGTACATCTTGCAGACTGTAATCAGAAGATTAAAGTCCTTAATTAAATATCAAAACATGTCCTGCCTTGTCTTTCAAGGCTTTTTTTTttttttcttttttctttttttcggagctggggaccgaacccagggc
CAAAGACAGATGTTGTTACATACCATTTTTATGTAAACTACCAAGTATCCCAGGCTCGAAGTACATCTTGCAGACTGTAATCAGAAGATTAAAGTCCTTAATTAAATATCAAAACATGTCCTGCCTTGTCTTTCAAGGCTTTTTTTTttttttcttttttctttttttcggagctggggaccgaacccagggccttgcgcttgcta
aggtcaaaagtccatcacatcaaataaaaTGCATCTTTTAAAAAGGAAGGGAAGAAATTGCTCTGTTCTGAGGTTTGGTTGATGTTCTCTTGTCCTGCCCATTAAAGATTTTTAAAAAGAAAATTACTTCCTACTTTCTGTTCTGAACCCCTAGCTGATAAGTTTGGGAATTATTGACACTGGGGCAATAACTGGTAGAAggagct
attttccaagatcaactccaaatgccacatgatataatttgttttatttccttaaatttctcttgagagcttttcacactttTAAAATTCCTGGCTGAGCATTAAAATACAGTTAATTGATGTTGCCAGGGTTCACCTTTTTCCTTGAGGTTGTTTATATGTAATATGTTAGACTGAGACAGTTTGGAATAATTATCTCATTCTTA
TTTGTTTTCATAGAGTTTTGTGGAACATCTCAAATTGAAACTATTTTCTGTAAAAAATAACATGGCCAGGAGTTTTATAAACTCAACTGGCACCTACTGAATTAAAATATGCAAAATCACTTTAGTGTAATTCAGCATTTGAAGAGTGCTGCTGCACTAATAGGAAGTCACTGCCAGAGACAGTCTGAATTTCTTTCTGTTCCTTA
TAAAGCAAAAACCAGTTTCCTGTAAGTATAAATGTAACCTGAATGTGAAGCACATTCATACCAAAGAATTTTATGGACAAGCACAGCATTCAAATCCAGAATTAAACTGTAAAACTACAAATGATCATTACAAGGTTACTTCATGTGAATTAGCTTGGTATGAAAGATGTAATTGCAGATAGTCAAATTATCAAATGTATTTATTC
TAATATTTAGGGAATTTAATTCATAATTTTATGAAAATGAAAATATGAAAATGTTTAAAAGCCCAGACTTACTATCATTTACTGGATTAGGGATTCAGAGATTAAATAAAACAGGCTCCTAGCTCAGACTGGGAGGGGCAACATATACCTCAAAACATGGATATATAATGTGACAGTTTTATGAGGGTGGTCTTGCTAGTTCAGAG
AATTTATACTCTACCAAAACAAGCAAAAAGCAAATCACAACACAAGACCTAGACACCTTTCTTTCACACATTCTTTCCAAACTATTTCTTTAGCTATGATATTAAAAATTACCAGATTAAGCCCCTGCTaaaccacaggccatgcctgacaaaaaaccaaatcagctgccctgacacatataccctctttcctgctcccccagacc
GAAACATGAAAACAAGTTTTGGTGACTAGAAGGGACATCTCAGGGGTAGACTGTCTACTGTGAGGTGCTGGGGCTCGACACTCAATATATCCCCAATAAAATTAAAAGTAAACAATGGGGTTGAGcaggcatggtagtccatgcttttaatcccagtgctgaggaagcagaggcaggaggatgtctgtgagtttgaggctggtcta
TAATTTAAATCAGTGTCCTTATCTTCAAAGAGCACATGGGGTGAAGAGATTATAAAGATACAGGGGCTACCAAGACACTAACTACTGCTTCTGAAATTCTATTAAAGCTATTTCTAAATAAACAGCCTTTAAAAGCATGACATTTTCATTAGTCATAAAACTTAAAAAGCATATAGTTATTGCCATGCTATATAAATTAAAGGTGT
ATTCTATTAAAGCTATTTCTAAATAAACAGCCTTTAAAAGCATGACATTTTCATTAGTCATAAAACTTAAAAAGCATATAGTTATTGCCATGCTATATAAATTAAAGGTGTACAAATCCATCACATATTTGAGTGAAAAATTGCTTATCTTTTACAAGTACCTAGAAATGCACAATTATCTTTTCCAAGGTAGTTCTGGTGTCAGG
AGAAATAGTTTCTTCTCCACTTTCCTTGATAATTCCCTGATACGCAAATAAATGTACAAAGTAAAATAAAGCAATAAAGTACATAAAATAAGCCATTATCATTAAAGAAATCCTACATAAACTTCTATTCTCTATTAAAGGATACTGTACATAATGGACTAATACATGACCATGGTTATACAATTCATAAGATCATGTTCAGAGTA
TCCCTGATACGCAAATAAATGTACAAAGTAAAATAAAGCAATAAAGTACATAAAATAAGCCATTATCATTAAAGAAATCCTACATAAACTTCTATTCTCTATTAAAGGATACTGTACATAATGGACTAATACATGACCATGGTTATACAATTCATAAGATCATGTTCAGAGTACAGGTTAAAAAAAGCTCTTTACTGTAgctggaa
tctgcgggcaccaggcacgcacaccgtacactatacatgcaggcaaaatagtcagacacacaaaataaaTTTTTTTCAAATATAAATGCTCATTACTGCAATTAAAATTGTTAACTGTTGTTTTAAAGTATTAAAAATTATGATAGCAAAATTTTCCTTCTTGGTTTCAATATATTGTAAGCACACAAAAGGGTTTTCTAATAATA
actatacatgcaggcaaaatagtcagacacacaaaataaaTTTTTTTCAAATATAAATGCTCATTACTGCAATTAAAATTGTTAACTGTTGTTTTAAAGTATTAAAAATTATGATAGCAAAATTTTCCTTCTTGGTTTCAATATATTGTAAGCACACAAAAGGGTTTTCTAATAATAAACTGCATACTCCTTATACATATTAAAAC
GTATTAAAAATTATGATAGCAAAATTTTCCTTCTTGGTTTCAATATATTGTAAGCACACAAAAGGGTTTTCTAATAATAAACTGCATACTCCTTATACATATTAAAACATCTAACTACTAGGATTTTTCTATGTTACCACTTATTTTTTCATATGCACTGACTTAAAATTTGGTTTTATTCCTTATGACATGTACTATTTAAATCA
CTCTCTCTCTCTCTCTcacacacacacacacacacacatacatgcacacactcacgcgtgcgcacacgcacaATGGTCTTTTAGAAACACCACACAGAACATTAAAAAAATGAAGCTGGGTACTGTCACACCAATACTTGCCAGCCAGAGGCAAAAGAATCGCAAGCCCCTGTCCAGGTCTGGGCCTAGACAACAAGACTGTTGGG
AGCCCAGAAGAGAGAAGACACTGAGCTCATTTCTTTGACAGTCATCAGTCGTATCATGGCTGAAACCAAAGAAACAGTAACCCAGACTGGACTCCTGAAGATTAAATCCACCGGTCAACAGAAAAAGGTGACTGCCATGAAGTGTACACCATAGTGCACCAGAGGCCTGAgggaggcacaggtaggtgccatccatcacaggtcca
cttagaaagggtttcactatgtagccttaaatgatctactattcactctgtaattcagcctggccttgaaatcatagcaatccttctgtctGGCTATAGGATTAAATAAAATCAACAAACCTGGCTTCAAACATCATCTTGTGAgctagagattcaacaagtaaatgtacttgctgtaaaatctgatgacctgagttcaattccca
AGAATGGACCTATAACATGTAGCAACTCTTCTACTTTCTCAGTCATGGGCATAGTTTCAATAATCTGTAAGTAAAAGAAAGGAATACTGTAAAATCAACTATTAAATTGATCTGTAGTAGATCTCGATAAATCTACATTTTTCCAGGTTGTCAATAATTTCCAGATTTGAAATTATCCCAAAGGGaatatattatatatataaaat
ctcaggcacacaaaacacacacataaaGAAAACGCTTTTTATTTTAAAAGTATTCTCGTTTGAAGACTATTTTAACAGTGTGAGAATCTTTAAGTTGTACATTAAAAGCAGGGATGTCATGGCACTAGAACAAAATCCTTTCATATCTGCTGTTTGATACTAAAAAAGTTTCTAAGAGAGCATAAAGCAGGAATTAATGAACACTT
TAACTTCTTAGAAATGATTATTGAACTGCAATGCCTTTTAATTATCTCTGCTTTTGAAAGGCTCCTTTATGTTTATGCTGCTGATACTGCTAACAGCAGAATTAAACTCTGCCCTCTGTGCCAAAGTGCACGAATAAAAGTGAAAATGTAACTAAGGGCACAACCAAGAGGAGCATGAGCAAGACTAAAAACAAATCTGAATTTTG
AAAGGGGGACGGAGCAGAATATGGGAGGAATGTGCTCAAAGTACATCAGTACATGAATGCAAATGGCCATATGTAACCTTTTATAGGAATTTTTGAAAATATTAAAAAGAAATAGAATTTTAgggatggcaacatggctaagcagttaacagcactgactgctgttccagaggtcctgagttcaattcccagcaactacaactcac
GTTAAAATGAGACTGTCTCAAAAAAACACAAATCGTGTCTTAATACATTTTTCTTGGAAGCAATTAACTCTGCCAAAGGTCAAATCTAGGGAAAGAAATGATTAAATCTAGGCAAAGAATGATTAGTTTAATTGTTTGAAAATATCATGTGCTAATCAGCATACTCTATTGATAAAGTATAATCTAAAATTTACCTTTGTCTGATA
CTTGAGAGTTTACAGGGTCCTTCAGTTGCCTGCTTGTAGAAGCTGTAGAACCTGAGCATCATTTCATTCGTTGGCTGGAATGATCCTGTGGGAAGCACACATTAAACACAGATCACTCGGGACGCCCATTCATAACATAAAGCCCGGTACTAGCTCAGCCACACACACTAGGTGGTCTTCTGGTTTGGTTTTAGTCAGATACAATA
TGGATTTTAAAAGTTCAAACTTTTAAGAACAGTATCAGTTCAGTAACAAAAAATCAGCAACCATTTTAAAGATGTAACTGAAATAACCAGCAAGTGTTACATTAAAAATATATATATATGAAGAAATATTTTCAAAGAAATTAATGGTGGTCAGAGAgtggtgcaaccctttaatcccagcaatctggaggcagaggtacatggat
aataattaCTATACCTATTGAAAGACTAATTGTTCATTACAGTTCTAAAAACTAATATTGCAGAAAACTATAAATAAAGGCATAAATTTCATGACCAGCTATTAAATGGAGGAAGGAAGAAAGCATCTTTAAAAGACTATAAACAggggttggggatttggctcagtggcagagcgcttgcctaggaagcgcaaggccctgggttc
ACATGGCCTTCTTGGGGTGATCAGTAGGCTCACATCATATGCTCCGGCTAGCACAGTCTACTGAGCAACACTATCTCCCACAAAGTACAATACAATATGCATTAAAATGCTAAGAAGCAATATTCCTCCACAGTAGGCAGGTATGGAGATTATTCCTTCATTCTTCATATTTCACTTTTTCTGTTTAAAACTTGGCTTTGTTTTTT
AAGATACCgtggaaagagaaaattaactcctataggttgtcctctaacctccacCATTGATATACAGATACACGCAGTAAATGTAATAAAAAAAAAACTAATTAAACAGCTGCTTCTTggggctggagaaatggctcagcggttaagagctccgactgctcttccagaggtcctgagttcaattcccagcaaccacatggtggctc
AGCTTCATCTCATATTTCCAGTAGGCTAACAAAATTTAGTTTATTGGCTTAAGTAAATGGTACATGTTACAGTGTTCATAAACAAAAACTGAGAATATATATTAAATATACTACATGTAAGACAGCATCTTCTGTCCTAAAGATGTTCCTAAGGCATATGCAATAGATGTGTTTAAATTTACAAGTCTAATAACTAAGATTCTATC
aagccagtttaacctacatagcaagttttcgtctcaaaaacaaaaaaCCTACAGTGTACCAAATGTTGTTCAAATATATCAGTTAGCTTTAGAACAGTGCATTAAATGTTATCTAACACAAGTGCCTTTTTGTCCTTTTCCTGGGAATGTGGGGGTTGTCTCTATCATTGATGGTTTTGTCCCTGCTAAATACCTACTCTGGCATC
GGGAATGTGGGGGTTGTCTCTATCATTGATGGTTTTGTCCCTGCTAAATACCTACTCTGGCATCCAGCCACACCTGCCCTCTACCCTTTCCTCTTTGAAGATTAAATTCAAGGTCCCAGGCAACCTCTGTAGCTGAGCAATAGCACACCACATCTGTTACAAGTCCATTTAGCAAGTTTATCTTAATTTCTCAATACTTAAAAAAA
CTACAAGCTTCCAAACTATGCCTGAAAATATTTTACTGAAATGAATAATGCTGACTATTCAGTACTTAGCCAAATGATCATACATGAAATGTGGAAAGACATTAAATACTATAGTGATATAGAAATGTTATGTTTGACTTGGCCTTACAAATCTATCGCACACAATAAAAATGCTTAAGGTCACTAAGCATTTTAATCTAACTTAT
CTGGTGATGAACTCTCGACTCAGCATCCTGAATCGCTTTCATTTCCAAATAAAAGACCCAGGGGAGTAGGCCACTTAGAAAGTTACATGGATATACCGGAATTAAAGTGCAGTTTTTGACTCTAAAACTGAACTTTACCTGAAAGTAAGGAAATGTATGAGTTATAAACGGAAGACTGATTTATCTTGCAAGGTTAGGTACCACAA
aggcatgtaccaccatgcccagctAGTATGGTACATTTTTAGTACAGTGTGTCCTGGATTTGAGGAGGGATTAAGTGCTAGTAGAATCATGAAAATCAGCATTAAAAAAAAACCCCAATATATGAATTCTGAAAAACTGAACTTTATATTTTGTTAACTACCTGTTATggggtgggtgaaatgactgagcatgtaaagcacatgct
agcccaactttttcccagaacccacagaaaagtgggaagaaagagaagctactccacagagtggccccctgacctcccctacgtacacACACAATAATAAATTAAAACTTACAAAGTTGTATTCTAATGGCAGTAAAGACTATACTTTTATTTGTAATTTGTCTTATAATTAGTCTGCTAGTTTAGAAACTGAGTTATTTGTCACC
TTTTCACCTCAGATTATTTGATATTTTTCTTTTGTCTGCTTTTTGCAAAGAATGTTAAATTTTATTATCATATATATGTGTATATATATAATGTATAGTTATTAAATATGTGTAATAAACTTGAAAAGACAAAAGTTCTCAGATGTTCTTTAGAATAGTAAAATAAATTCTTGATATTTTTCCCCTTTTCTTTTTTAGGTCAAAGT
TGAAGGAAAGCAAAAATGGTAAGAACAATTCTTGGAATCTTTAATAAGGTTGTCAGAAATGACTTAGGGGTTTAGGAATTAGAAACGGGTTTAAAAGCAGATTAAAGAATTATTTTTATATTAATCCCTTTGCTGTTCGCTGCTAATGACTGGGAGTTGGGAGGATTAAAAGAATCTGCTGTTAGCTGACTGTAAAGGATCTTTGG
TAGGGGTTTAGGAATTAGAAACGGGTTTAAAAGCAGATTAAAGAATTATTTTTATATTAATCCCTTTGCTGTTCGCTGCTAATGACTGGGAGTTGGGAGGATTAAAAGAATCTGCTGTTAGCTGACTGTAAAGGATCTTTGGCACTGAAGTCAATAAGCGTGCTCACAGCAGAGGGCGCTCTCATGGGAGAGCTCTTTGTTACGCA
acagtaactgatacCTCTGAGGTATAGTTTAATCTTGTAAGAACTGAATTTATATCAGAATTTGGAGACCATCATCTTGGGAGTAAGAAAACTTCTTTTAATTAAAAAAATTGGGTggggtggagagatggctcagtggttaagagcatccactgctcttccagaggtcctgagttcaattcccagcacccacatcaggtagctca
tgaacgccagatcttagaaaagatatatgtgctcttaCATGTATTATATATGTAATATATGTATTAGCTGCTGAGCTCTCTCTCCATTCCCATTTAAAATATTAAAAGAAAATAAAACCAAAATACTGGTAGAAAGGTACGCAGGATAGAGGTTGGgtcagtgtgattgcctgggatgcagaggcagacagagttcaaggccagcc
ccccagccccAGAATAAATAAATCTTaaaaaaaagaaaagagaagaaaagaaaaATAGGATCCATCTTAAAAATAAACAAAGAAATTTCTACACAAAGAAATTAAAGTGACTTAACCTTGCCACACCGCTGTTTGAATCACACATAGACACATCCACACACAAATACAAACACAAATACAACCAAACCAAACCTTTATGTTTGACT
CTGGGCCATACTCAAGAGTGTGCTGATCGGTGGGGACGGACATAGACTCCTTTGCCTTTATGTAATTTTGGCAGGGAGAAGTAGAGTTTTAATACAGACAATTAAAATTTCTAATAGTAGAGGAAATGTCTTTGTAGATGGCCTTTCTCTAGCTTTAGCGGTTATATTCACTCTGCCATTCCGTTTACATGTTCTCACACTCATCT
AAGATGATTTTCTATCCCCCTGCTCACCTTTTAAAGACAAGATCTCACTATTCTTCCAGAATGGCTAATATATTCACCAGGCTATAAAGTTTTTTTCTAAATTAAAAATCAGAGTTTTTCAAGATTCCTGAAGACTGCTTGGCATTTTCCTTACCTCTTTGAAGATATTCTTGTTTGGTAGTGAGTAGTGTGATGGCCGCTGTCTC
TTACCTCTTTGAAGATATTCTTGTTTGGTAGTGAGTAGTGTGATGGCCGCTGTCTCTCTTGAGCTCTTTACGAAGGTTTCTAGTGCTCACAAAGAATGTGATTAAATTTAAACTCTTCTCCAGATCTCACTGATTAAAATACACCATCACATATTTTGAATGTGTACTTGCATTTTATCCTAATATGTAAAAGATTATTGTTATAG
GAGTAGTGTGATGGCCGCTGTCTCTCTTGAGCTCTTTACGAAGGTTTCTAGTGCTCACAAAGAATGTGATTAAATTTAAACTCTTCTCCAGATCTCACTGATTAAAATACACCATCACATATTTTGAATGTGTACTTGCATTTTATCCTAATATGTAAAAGATTATTGTTATAGTGAACCAACTATAAAAGACTTTTCTAAGATTT
ATTGGTTTTTAGACTTTAATTGGCTTAATTTTGGCTTCTAGAATCAGACAGTCCTTCATTCTATAAAATACAATAACTATTTTTCTTTTCCCTAACATCTATTAAATGATTGTTAATTATCACCCTATGCATTGGTTGTACTTTATCTTATATAAGTTATAGCTCGTGGAACTAGAATATAGCTGCTGGTAGCATAGGCAGACAGT
TTTCCTAGTTGACATAGCCTGTTCTGCCTCTCACGTGAAATCCTTGTGCTCATTTTGTGTGTTTATCTCTCTTGTAGACACAATAAGATAACTGCTAGGAATTAAAGTAAGACATTTTGAGTATAATTAAAAATAAAATTGAAGGATCAAGATGACAGTTTAGAAAAGAACATTTATTATCTTTGTATCAAAAATGTTATTGTCTT
GCCTCTCACGTGAAATCCTTGTGCTCATTTTGTGTGTTTATCTCTCTTGTAGACACAATAAGATAACTGCTAGGAATTAAAGTAAGACATTTTGAGTATAATTAAAAATAAAATTGAAGGATCAAGATGACAGTTTAGAAAAGAACATTTATTATCTTTGTATCAAAAATGTTATTGTCTTGTGTTAATAGATTAAAACCTATAAG
TTGAGTATAATTAAAAATAAAATTGAAGGATCAAGATGACAGTTTAGAAAAGAACATTTATTATCTTTGTATCAAAAATGTTATTGTCTTGTGTTAATAGATTAAAACCTATAAGATGAGGGTTTGCTTTCCTGTGTAGTTCATGTAAGTTAAGAAAATTTAGTGACCCAAATTTCCTGGTGACCCTCACTTATTGAAAACTTTGG
CTCACTTATTGAAAACTTTGGAGGAAACTAGTATTCCATGCAGCTTCTTTCTCATCGGGACCTGAGCCATTTTGCTTGTGCAGTAGAACAGAGCTTTTTAATTAAAACAGTTGTACATTTAGGTAGACTAACTGAATTCTGATGTTAAAGCTCGAAATAATGTAAGAATAAGTTTTGCTTAGTTTAAGaaattattttttttaaat
TGGAGGTCGGCTGTGCGTCGTCATGTTGTTGAAGTGAGAGAAGAGACTATAACTTAGCGAAGTTAGATAGATAGAAAGCAGTCTATAAACTGTAGGTACAATTAAAACGTAGAGGCAAGATTTTATTAATAAATACGCTATCAAAAGTAATCGAGACTCAATGCTACTGCTACTAGGAATGTTAGTCATACTGTAGTATTCAGTGG
CTGTTCAGTAGCAAACTTTGATTCTTACAAAATCTAAGTCATATATTCTTTAGAATTGGGAAGATAGTTTTTCTCCAGATCAGTTAGATCAGTTGAGTGAATTAAATTCTGTGAACCAAGTTGAAGATAAACGCACTCCTTGTTTTTCAGTACTGTTGCAGACACAGGTTTAGGACAGTGTCAGAACACTGTTTTAGGTACACTGT
TAAAAAAGAGATAATGTTGTTACAAATACATGGTATTATAAATACTTGCAGTCTGAATTTCCCAGTGCCCATCCTTGTATGGAAATAAGTTTTTGTGCTGATTAAAGTGGTTGTCTGTGGTCACAGTCGTATGTGATAAAAGAGGCTTGCAGCAGTCACCAAGCAGGGCTGGTGGAGTGGCTCACAGAAGTCCCGGCAAGCAGGTG
ATTGTTCAGAGGAATACTCGGTGAGAAGTGGTACAGGAGGTTGACTGCATGGAAATGTTGAGACAGAAGTCAGCATATTTAATCTGCTGTCATCTTGGAAATTAAATCTTTGAAATGTGTTCACAAATGCACACTGGCAGGTATTAGAGGAATGATGTGGAACCGAGAGAAGGATGAAAGGAACTTTTGTTTTACTTTTACCACAG
TTTGTGGAAGCATGGCTACCAAGCTTTCGGGCATATGTTATGATGTTGCTAAAAATAGTCTTCAACTGCATAAAGAAAGGGACCCCACATTCTTTATTTAATTAAATTGCATCATTTCGTATGTTCATACCATTTCATAAAGCAAGAAGGTAAACCATCACTCTGCTTCCACATTATGCAGCCTAATTATAAACCCAGGGTCAGAC
ACGATGCAGATTTACCGGCAACCATCAACCACAGAGAACAGAGTAGTTCCAGTGTGAGAGGTCTCCTTTCCTGTGTCCTAGAACACGAAATGCTTCCAAAATTAAAGCCGTTTACAGTGTTGAAACAGCAAAATACTTCAAGCAAAGTTTTAATTCTTTCCCGTGGAGCCGAAGCTTTCTGAGCCCCTCTCAGTGTCGCCCTGTGT
CTGTTATAGTAAACTTAACCCTAGTAATGTTTTCCTGCTTTGAATGCTGGATTACTGCAGTGAAGTGCCAGCTGTACACTTTTAGAATTTCTTCCTAAGTATTAAAATGTTTTCAACGATGAAAACAGGCTATCTTCTGAAGTTTATGTCATGGGTATTTGGCGGGATATGGTACTACTACTTTTCTAAGATGAATTGTGTTTTAA
GCACATGGTGCAGTCACCAAAATGACTTCAGTATGCAGTGAACGCCTGCTTGTGTTTGCTCTAGAAGTCAACATATGCATTGAAAAAAATTAGGGCCAGAATTAAAAATAGAAAAAAGAAAAGGTATACTGCCTAGCCAGCCTGCAATAAGATTTGGTCTTCTCTGTTATATTTTGTAGTTTGATGCCTTATAATCTGTTAGAATT
GGTGCATACCTCAGGGACTCATGGCTCCCTTCCTGCTCTCTACCTCCCTTTCTTATGAAAATGATCCCAGTTGCACTCCCAGATAATAACACACCAAGCAATTAAAAGCCATGGGTGGCTGGAGAGAGGAGAAAAGGTTTAGTTAATGAGCTTTTCCTCTTCCAGTGCCCATGAGAGCCTCTGGAATGACAAGGCGATTAAAGCAA
AGCAATTAAAAGCCATGGGTGGCTGGAGAGAGGAGAAAAGGTTTAGTTAATGAGCTTTTCCTCTTCCAGTGCCCATGAGAGCCTCTGGAATGACAAGGCGATTAAAGCAAAGAGATAATTATAGATTATGTGAAAATGGGTCCCCGGGGACTAGCAGGTCTTGACATAAACAGTAAGTGTTGTAACAGCCTCCTGGCTCTCATATC
ggggatctgactccctcttctcatctctgggcaccttggacacatggtatatggacatacatgtgggcaaacactcatacacataaaagaaaCTTTAGAAATTAAACAAGAGAGGCAGTGTACGCATTATAAGTAAAAGGAACAAGGTCCCTCACCACGACATTAGGAATAGTCTTCTCTTATGCTTTGGTCACCCTGCTCAAGTC
TGCTGGATCCTGAAATGGCTGAGGAGACATTGTAATTTTTAATTAATGAAGTGGAATTTGACAGCTGGTATTATAGTTCTATACTATCTTCACTTTAAAAATTAAATACTTTTTCCTTTCAGCATTCTTAAGAATATACTTCCCTGAAAAAACAGATGATGCTTCCTCTGTATTGTTTCATTGATTTTTAAACAATTTAATGGTTG
ACCCTTCGGAGAAGTCTTTTAGCAAAGCAGGTGTGTGAATTTTTCTGGTGTTGGCACTGACTTTCCAGGGATCGATCAGAAATTTTATTTTCTTGGACACATTAAAGCACCACAATTTTCCTTCAACTTTGCTAAGAGGCAGATTTTAGAAGGTAGAAAGGACTTCCAGTAGTCAGTGTCTTTATAAAATCATAGTTAATTTTTCC
GTGACAGTTATTGAAGAATTGGAAAGGGGTGATGCATGGGAGATGTTCCCCCAAACCATGTGATGCTTCGGTTATCTCAAAAAGCTATATTCTGATTCTGATTAAAAAGTGTGTGAGTGCGCTCTCTATAAGAAAATTCATATACATTTCTTCTTAGTTTTCACTTCCGTGTTTCTATGTGGTCatcatgttatcacagttctcta
gtggtaacacgtacctgtaatctagctcttagaaggctgaggcaggaggttgcagatttgaagccagcctgagctacatagtaagatcctgtttACAGGAATTAAAGTGGTTGGCGGTGGGGTGGGGTAATTATTTGATTTGTTTACTAGTAAATAAAATAGTATTCTGGTGTAAGTATTGATATACGTATATATTTAACAGATAA
TGCCTATTATAAACAGGTAATAGATTTTAAAATGTCTGCTGCTCTTTAGAAATTTTCATACTAAACCGAATAGTTGATACAGGTAAAGCATCTAGGAAACATTAAAAACGCATTAGACAAGATACACAAGTGAGTGTGTCTGTGCTGTTCTGAGTGCTAAGGGGCAGGCGTGCATGGCATTGGGAACTTGTGTTCAAAATGGAGCA
GTTATTGAGTGCCTTCTGTTTTGTATTTGCACTTGCCTGTTTTAATCATCTTGCTCTCTGTCTTTCTCTGCCCTCTTAAATTTCAGCTTTCTGGTAGAATATTAAATTGGTGTTTATAATTCTACACTGTGTAGACACTGCTTGTGGTTGAGCTGTCAACTGTACTATGTTATTAATCAACTTTTGCTGCAGAAATGAACAACTCC
TTTTCTCTCAAAGGTAAAAGGTCAATGAATTAGATACTGTGGGGTAGGAAGAACTAAAGATAGGCACAGCCAGGCCTCCCTCTACACACACTCCACGTCCATTAAATGTTTCATTACaagtgttagatatcacatctacctacattcctttggccagaacaggtcacaagaccaAGGATTTTTGGTGGGATGTTCTTTCTGATTAC
CCAAGATAGTTTTCAGTAGGATTTTAAAACTAGAAACATTATATTTTTTAGTAGTGAGAAATATACTTAGCTCAAAAATTTGTAAGAGATTATATTACTTATTAAAACAAATTTGGAAGAAGTTTTTGAGCGAATGTAGCTCAATTCTTGTACCTACGGTAGTGCACAGCTGTATTCTGTTAGCCCATGCGGGATGTTAACCAAAA
CTTACTCCAGAAAACAGTAATCATTGATGTGGATCTCTCTAGCAGTTCTACAGAAAGTCATTGTCAGAATTTATTCTAATTCAAGGTTAATTAGTGTACCATTAAAATAATGTGTTACAAAAATTAATTACAGTGCAGGTCAGAATACGTGTTAAAAAGCAAGTGCAAATGTCTGCGAGTGCATCATCCTTCTTAGGCCCGACTGT
AGAGGTCCATTAGAGCTTTGAATTCCGTTTCTTCATCCGCTGTTCACCAGTTTTGCTTGCAGGAGGAGGGAAAAGGTTATTCAGTGCAAACGTTCACAGTATTAAAAATGTGTAATTTCCCCTGTGCCCTTATAGATGAACATAGTAGGAACAAGTCCTTAAACTTTAACTTCAGAAAGCACCAGTAATATCCACTGGCACAAACC
CAGCAGGCATCTTTGTGGGCCAGGCCGTTTCGGCAGCCCAACTCAGATACTGGTCTTGTTGTTTGTATTACCATTTTCCGTTATTCAGGTAAGGAGAGTGATTAAACCAAAGCAGTTACGGGCCAGCGTGCGATCAGATCAGAAGTAGAACTCAGGCCTTCCCATTGCTTGTCTATTGCTTTCCCATAGTGCACCTTAAATCATTC
cacaatcacaacacgagcagaaggccagtaagatgaaggtctccccttcccagataactctcaagcatgtcatgttgaccaccagactaaccagGGCAACATTAAAAACATTTGGAGTGTGAGATTCTGTGTGGGATCACCAGTGTGAAGGCTGAGGCAGATCAAAGCACACACAATTTGCCTAGATGAATAGAAGCACAAGCTCA
tgccctcctctggtgtgtctgacagctacagtgtacatacatgtacatgtacatatatacatatatacatatatttttTTTAAAGTCTATTTCCACTTCCATTAAACTCCTGTGGTGCCTTGTCAAAACACTTGACCACAAAGGTGGAAATCTGTTTTCAGACTCTCAGCTTTCCCCAACTGTCACTGTGGAAATTAACAGCCACC
GGATTGATATGGAACCTAGAAGCTGCCACACTCATTTACTGCAGTCCCGTGTGCATTTGTGTCTAGTTCTCCTGGTCTCATATTTATGTACACTCTCTTAATTAAAAGTCTTACAGCAGACTCAACACTAGGACAGTTATTTCTCCCTCACAGTTTCTCTTTTAAGTGTTTTCTTGGATGTTCTTGCCTTTGTAAAATATGAGCTT
TGAGGGGAGAAGAAAGGGGTAACTGTCCCAGGGAGAAAGTGAGACCTGGAGCACAGCAGAGGACCTTTGTGGAAAGAAAGGTTTTACTGGGTTGGGGGGGATTAAACATTTGCATAGAAGTCTTAGGGGAGTGTCAAAAGATTTGAATTCCTTGTCCTAAACACATTTTATAATAGTTGACAGAAAGGATACATATTTGAAATCCC
TGCATAGAAGTCTTAGGGGAGTGTCAAAAGATTTGAATTCCTTGTCCTAAACACATTTTATAATAGTTGACAGAAAGGATACATATTTGAAATCCCTTACATTAAATCATTGTCGATATTTCAAATACTCACATGTAAGAAAAGATGTCATGCCACTGTGCTTAATTTTCCTGTTTTCCCTGGTGTATTTCCCCTCATTAAGGAGT
ccagctccgaaaaaaagaaaaaaaaaTCACTATTTCCCTTAACCTGATCAATTCTTTTCCGTATGTTCTTTGGAGCCAATGAAAAATCAGTATTTCCAGAATTAAAAAACTAAATGAGTTTTTACTGCATCAGAATTATCAATTGATTGTGTGTTATGCTTTTAAGATCTCTTTATACTTTATGAAGATTGGTCAAAGTACCAAAT
GAGGTAATCAGAGTCAGAGAAACTGATATTGGCAGGTTGTTCCTAGATGAGCAATCTTTCAAAATACTTCTTGTACACTGCCACTATTCCTTTATTTATTATTAAAATAACATGATCCATGAGGAGCATAGGGTGACTCTCGGCCTAGCTAATTCTAATTAATCCAGTCAGAGAGCAGTAGGGTAAGTGGAGCAGTCTATCGGATT
ACATTGATGGTAAGACCAAAGGATATACAATGTTGGTTAATGTTCTTTTTCGGTGTGTATTCACTATATAAAGAAATGGATTTCATTATGACACTTCCCTATTAAATGCCAAATATCCTGTCCTCCCTGTTACCCTTTCTCATTACCCACCCTCATTCTGTTCTCTTTCCAAATAGTCAAACTGGTTAATGTTTTGAAAGgtgtgt
TTGAGGGTGTGCTCTGTGTAGAGATGCCTACCTGTGCCCAAACACCTGTTTTAAAGAGGAGAAAGTTTCTTCTAATGAAAACTATCTCTACCTACAATTTATTAAACCTTGACATACCGTGTTACTTAAGAGTTCTCAGAGAAAATTAAAACCCTTTTGACTGGGTTTTTGCAATGCAGGGAAATTTTTAGTGACATTTAAAAGGG
CCTGTTTTAAAGAGGAGAAAGTTTCTTCTAATGAAAACTATCTCTACCTACAATTTATTAAACCTTGACATACCGTGTTACTTAAGAGTTCTCAGAGAAAATTAAAACCCTTTTGACTGGGTTTTTGCAATGCAGGGAAATTTTTAGTGACATTTAAAAGGGTTCTCTTGTGTCCCTCTAATGGGATAAATAAAAAAAAGGCTTGT
TTATGTTATAGAACTATAAAAGCAGTGCACAGACGGTAGCGGTCTCCGATCTGCAGCCTCTCACTTGGAGATGAAAAGAAATCCTGTCAAGTATGCTTAAATTAAAGAATACAATAAATCATGTAAAATAGCATTCTAGCAAACACTTTGGTCACTTCAATGACTTCCCTTGGGTTGATATTTATTTTTGTTGTTCAAAAGATGGT
AAAGCCAAGGGCAGTGGTTCTCAGAGAGTCAGCCACAGAAGGAAGGAGTTTTGATTCAGAAGGGATAAGGCAAGACCCAAGAATTTTAGTTTCTTAAAAGATTAAACTATGATGCATGtttattaaaaaatataaatttCTGGGTTGAAATCCCAAAAATTCAGTTCTGAGAGTATAGGttgttgttgttttataattaaaatata
ACTGTCTTTAACCTGGTTTCCACAGTCAGGAAGTGTATCTCTGCTGCCACAAAGGGTACACTATTGGTTTGCtttgtttttttttttttttttttttACCATTAAACTTGTTTTTATTTTGCTTTTTTGTTTTGTTTTTTTGTTCAGTGTTGACAACATGACTTTTTTAAATGAAGGGTAAccacccaagggctcagggatcatct
GCTCCCACGCCTTCACTGAGAAATAGTGAAATTAGGGGTGGACTTTTGTTGTTCCTGTTACAGCATATAGTATGCACAAAAATATATGAAGCAAGGTACTATTAAAGTTGTCTAGggggttggggatttagctcagtggtagagcgcttgcctaggaagcgcaaggccctgggttcagtccccagctccgaaaaaaaaaaaGTGTA
TTTCTAAGTCAGCAGGTTACAAATAAATTTTAATAAAGATTATGGGAACACtaattaaataaaattttaattaaaaaatatCTTTCTCTGAGGAATGCTAATTAAATACAATTTTAATTGTAAAATATCTTAGTCTGAGCATACATAATTTTGACATCTTTTGCAGCCTAGCAAAATTTGATTTCTAATTACTGATGTAATAGTCC
AAAAAGAAATAAATGAAATAGATATCAAAATCTGTATGGTTATTGAATCCGAGAGATGACTCAGTGGAAGATTTGTATATGTGGAGTTTTTCATTTCAATATTAAAAGAACATGAAAATTTAATGTTTATCTAAAGGGAGCATAGATATTTAAAAGTTGGGAAACAACTTACTATAAAGAAGAGTTTTTCTAAGTTTCAAACATGT
ctcagtgggcaccaggcacatacgtagtgcacagacatgcaagcaaaacgacattacacataaaaataataaataaaAAGATAAACTTTAAAGCACCCAGATTAAAGGGTGCTAGCAAAGTAATGTAAGTTATAGAATGACGTCACAGTGCCTACACTGAGGAGAAAACTTTATATTCTTCTCCATTTTATATGGAGTAGATAGCT
GTGCCTACACTGAGGAGAAAACTTTATATTCTTCTCCATTTTATATGGAGTAGATAGCTACAACTTGGCAATTCCAGTTCTGGGAGATTTTTTAATCATGATTAAAAGAGTAATTGCTAGAAATTTAGTATATAGTCAACCACAGAAGTCAGTAATGCAATATACTCTTAACAGCTGGGCGGTTGTTAGGCTCAATGTAAATATTT
CAAACTGGTTTTCATTCCAATAGTTTATTTTTCTTTAATCTTCTTTAACTTTTATTATTATATAAAGAAGTTTGGCATGAAGGAAATTTGCATCTATCAAATTAAAGTATGCCATAGTCCTTGTCTTCAAAGAGCAGAAGATGACCTACAATCACaaaaaaaaaaaaaaagaaagaaaaaaaaaaaaacaagaaaaaGATGGAGGA
ctccctccatagccagtgcgtcagctcctggctccaagttccagccctcccctcctcaacttgccttttggtgatTCCTCACAGCAGTAGAAACCCCAAGATTAAAAGAAATTAATTCTCTCTTCCGAGTGAGGATCTGAACTTTCTCGCTATGTATTGTATAAACACAGTAATTAAACATGAACGTTTGCTCAAATGGCAAGATA
gatTCCTCACAGCAGTAGAAACCCCAAGATTAAAAGAAATTAATTCTCTCTTCCGAGTGAGGATCTGAACTTTCTCGCTATGTATTGTATAAACACAGTAATTAAACATGAACGTTTGCTCAAATGGCAAGATAATCTTCTCTTCtccttccttccttccttccttccttccttcctttctctctctctctctctctctctctctc
TTTTGTGGGAGCAGATTTTGCTCCATGTGTCCCAGTCCTCTGCAGGGTACAGAGGAAGGTACATCAGGACAGCAGAACATTTTACCCCAATATGGGAATGATTAAAACTACTTTTTATTCCCAGGATTTGGAAAATGCATAGAAAGATTATCTTACAGATTTATTATTAGTTCACTCATAACTTTAATTTAGGAATAAAGTTTTAC
TATCTTACAGATTTATTATTAGTTCACTCATAACTTTAATTTAGGAATAAAGTTTTACTGAAAATTTATAGTCTATTTCATTCACATACAGGAATTGTATATTAAAAGAAAAAAtcttgctcttgctctctttgttcttatttctcttgccccctccctgtcccttctctccccatgccctgccttccctccatgtgctcatggcc
AaaaaaaagaaagaaagaaggaaagaaagaaagaaaaaaTCTTGCAGTTTTCAGTGTTTTTTAATTTCATTTTTATAAATATGGAGTTCAATTATGAAAAATTAAAGATATATATGTCTTTAAAAGTTTTACAAACTTTTCAGTGACTTTTTCAAAAAAAATTTAAAAGATAAACATGTTTTGTTTATAAAATTTTTGATTTAGTC
ggttcatttctgggtcttcaattctattccaGACTCCTGTTTTCTACTCTCATGCACTACGGCAGTGCCAGAGAGAACTCTCATTATTTTCTGGAAGATAATTAAAGAGAAAGGAGGCAGAGGGGAGGGGTGTTATCTTGttttttgaaagaaggccctcccctatcgccaggattagcttggacttgccacatatcccaggcttg
CGTGCCTAAACACCATCTACTGAAACATCTATTTCTGTCTCTCAGATCATATTACTGTGGAAAAACCAAGCAAATAACCATACATGTTACAATCAACATAATTAAACACTAAAATAATATTGCCAGTCAGACATCTTGACATTAAAGATATATAAAACAAAAATGTTTGACAACTCAGGATTGTTTCATGAAAACATTTTCAAATT
CTCAGATCATATTACTGTGGAAAAACCAAGCAAATAACCATACATGTTACAATCAACATAATTAAACACTAAAATAATATTGCCAGTCAGACATCTTGACATTAAAGATATATAAAACAAAAATGTTTGACAACTCAGGATTGTTTCATGAAAACATTTTCAAATTAATAATCACTTTTATAGTAATTCGCCTTTAGTTTTGTTTC
ATGGTTGAGCTTGACAGCTGTCCTTGTGTTGACAGCTCTTCTGATTATAGCAGTTGTCAAACTCCATCCTTAAGCAGGTTGTAAATCCTGGCTCCTTCCGATTAAAACTGGGTCAGAGCCAATCTCAGGGTAACTAGAGGCTGTTATTGTACTATCGGATGTCTTTACTAGTTCATCCTCAGTGGTCTTTGTGTGGAAACATTAAA
ATTAAAACTGGGTCAGAGCCAATCTCAGGGTAACTAGAGGCTGTTATTGTACTATCGGATGTCTTTACTAGTTCATCCTCAGTGGTCTTTGTGTGGAAACATTAAAACCCTTATTTCCCCACATTTTACCTGAGTGTTTTGAGTCTTCAGATACTGGTCCTCTTGTTCTTTTGTGTTTAACCGTGGTCCTTGCTGGAGTACGTTGC
ggaagagcgagCAAAAATGTCCCTTGATTAATGAGAACATGCTAATAAAACTGTTGTATACAGAAACATGCCACAGGTGTATTGTGTGTGCATACTTTTCATTAAACACATGGAAAAAGAACATATATATGGAAGCAAGCTATAAGTGCTTATCTGAGAAAAGGGCTTCCTGGTTTTTAATTCATATTTATTCTCTTTCCACTCCT
gatggacaaagggatgaggggacagatgaatggatgagtagatggacggaCAGACAGAAAGACTGATGGGTAGATAAAAATGAGGCTACTCTAAATACAAATTAAACAGCCAGAGTCCAGTTTCCCATATACCAAATATGCCTTCAAAGGATGCCAAGCCTTGGAGTTCTTGGGAATGACATAGAATAATCTGAAGACAGGGTCTA
tccagtgccatgcctctctccttcctgctttattttatgagttaccctggtcatggtatctcttcacagcaatagaacagtaactaaggcaCATACACTCATTAAAAACAATAATGGGCTTCCCTTTTGACATTTTCGTGCATATATAAAACGAATTATGATCCTATCCCACCATCATCTGCTATCCTTTTTTTCGGGTGGGGGGG
GGCTGCCTCTCCATAGGTGTTAATCCTAATGGAGGGCACCGACTCCTGACCCCTGCCTTCTGTGAACAGTGAAGGAAGCAGGAAAGAAATAAAAAAAAAAATTAAACTTGAATGAGCTGGGAGCTAGACAAATGTGTGGAAGGCAAGCACTGTTTCCGCCACAGGCAGACAAGTCCTCACAGCGTACTCAGCCAGCCACTCGTCAT
aaatacacagggcgggatttaagttttgatcacagctatgacaccagtgcctagaacagtctctgatacctgatggatggatgcccaatagatCAAAACCATTAAAAAGGGTTTATTGTGCAGCTCTTTGTCCTGCTACACTATTATGTATAATAGAGAATGACAATCAAGGCAGATGATATGaataataacatcagctactattc
CCCACTATGGATATTTAAAAAAAAAAATTGGATGGCATTTGGTATCCCTGCCATACAGTTTTTTGATCTAGGACTAGGCCATCTGGTCACAGACATGGTAATTAAAAGGTCCGGGAAGACCAGTGACTCATAAGAAAGCAGACACGGAATTCTGAAAGCAAATCTTTTTCAAAGAAAGCTAATTAAGTGTTCCTTTTTCTGTGACA
GGGGAGGTTTCATAGGAGCCTTGAAAGATATCAGGTTTTGGTATGGGGTGAAAGGTCTGGGTCAAAATGTGACAACAAAGAGCCTTTTGGGGCTTTAAATATTAAAATAACCCTGAATGCATGAAGGAGAAACACAGTAAGAGAGGAGGAGAACTAGGGAAAATCAGAGGCCACCAGTGTTCTGCCCCCACTGGGTCATCACTTTC
CCTCCCACATGTAGTGCCTAGGTTGGAACGTTCAAGGTGACCTGGTTAGGGTGTCTGGCTGATGTGGCTGGAGCAGCTTGGGGGTTGATCGGGCAGATGTATTAAAGCCGAAGCAGCCAGGTTTTTCGGTGGCTAAATTTAAAATTGGCACAGAGTCCTGTCTGCCGTGGGTGTCTCCTACCTCCAGCATCCTGtttagacagagt
CAACACAGGGAGGCAGAGCCTTCTGCCTTGGACAGTTCTGCAACTGCCATTCAGCCCTGGCCATAAGCATTCTTCAAGCGAATCTACTCAGTAGTCCTGAATTAAATGAGATGCAGAGTGCCACAGCCCTTATGTTCCCCCGGAAGCCCCATCCCGGGAAGATAAAGTCCGTGGAAAAACATTGTTCATACATTCTACAATGTACG
TTGTGCTAAGGATGCTGCGTTGTAGAAACTGGGAACTTTCATAAGCTGGTGCTATGTTTATACATACATTCTGCCCCATGAGAACAGTTCAGAAGTTTGGATTAAAATTAAAAGTTGATGTTGATCTTAACCTTTCAACATTTCAAGTTGAGCAGCCTTTCACCTGCTGGGATTTATCTTGCACAAACATTAGCATGCACAGGAAA
TAAGGATGCTGCGTTGTAGAAACTGGGAACTTTCATAAGCTGGTGCTATGTTTATACATACATTCTGCCCCATGAGAACAGTTCAGAAGTTTGGATTAAAATTAAAAGTTGATGTTGATCTTAACCTTTCAACATTTCAAGTTGAGCAGCCTTTCACCTGCTGGGATTTATCTTGCACAAACATTAGCATGCACAGGAAATTGTCT
gtcctcatacttgtgtggcagtgattttacccatctccacagcATTGCTTTTTCAAATGCAGTTATTCGGTAGAATTGAGAACTCTCTATAGTAAAGAAAATTAAATAAAATAAACTAATTTGTGTAAAGATTCAACTGAgggctggagagatagctcagtggttaagagcaccgactgctcttccagacgtcctgagttcaattc
gcctcccatatcaagtgcttatgcctaaaccattgtctaaaggcctgcacccgggCAGTCCCCAATGCAAAGCAGTTTCCTGCTGTTGAATTGTGATAGAATTAAAATCCAAGTTTGTGCAGCCCAAgagagggttctgccagtaaaatgcccactgtccaagcatgaggacctgagttttgatgcccagcacacacataaaaaag
GAGGGAAATGGGAAAGTCCTCATCACTATTCCAAGGATTCTGGCCATCAAGTCTTTGCCCTCCAGTGTGAGCAGGGATCAGCATTTGGTGGTTGGAATGGATTAAATTGACTATTAACTTTATATGAaaagtttctgatttcgacaatctaggatacgaaccaagaatttgcatatctactaccccagaaggtgctaatgctgctg
AATTGTCTTTCTTAAAGGCTTGTGCTTTCCAGGGCTAGATCAAGTGAGATAGATGTTCGGGGGAGAGTGATAACTAAATCTATAAATAATAAGATTCTCTATTAAATATTTTGTTACTGggggaggggatgggccgtgttatggacaggaaaccgggaaagggaataacatttgaaatgcaaataaaggaatatatccaataaaaa
TTCCTGTCTCATTCCAAATTGAACATTTATTTTGTGATTGGTGGGGAGAATTCTGAAGTTCTAATTTTTCGGGAGTTGGGGGGATAGAGGAAGCAAATAAATTAAATCAGAGGCATGGAAATTAGTAATATGGGATGCTAAGAGAGGTTCAGCACTTTGAGGCATTTCTTACAGCAACTTCTGCCCAGCTTCAGTGGAATTTGAGA
agcctggggcatatagtatgtctctgcctcaaacagacaaaGTCAACAATAATAAAAACACTCCTTAGATGCATAATAAACTCTGCTAGCAATAAGATAGATTAAAAGGTTTTGTTTGTTTGTTTGTTtgtgtttattgtttttttgtcaacttgctataagctggagtcatctaggaataaggaacctgaattgaggaaatgctt
tagtatgtatcacagctatacaaagcaaagtaggacaATCCTTAAACAATGGGCAAAAGATCTCACATCAGTTTATTTAACCCGATAACTGATAGTCTACATTAAACTTTGGGTAGGAGGGAGATAGAAAAGCCTTGTAATGGTCACTTCATTGACCCCTATTTAAGTTTCTGTTATTAGTTACAGCTATCCTTTAAGCCCTAGAT
GTGCAAGAATACTAAGGAGAAACTTCTCTTCTGATTGATAAGTGACCAAATGAGCAATCAACACATTGATGGATTACTTCAAAGATCTGATTCTATGATAATTAAATAAATTAGCAGGGACCCAGTCAGAAAATAGGTAGAAAAGCCACATAAGACTTTTTGGACTTTAGGTAAAAGGAATATAGTTTTGTCCTTTATTGTTGATA
TTAGTATGTTAGCCCCTCCTGCCgtgtgtgtgtgtgtgtgtgtgtgtgtgtgtgtgtgtgtgtgtgtagtgtAGGCTAGCAATGTGCTTTTAAGCTTTTAATTAAACACTAAACCCACGAGGAAACATTTTGCAGATTGCAAAGTCATTGACTTACTTCATCTCCCACCACTTTTTGGTCCACTGTTCTCTGGGAATTTTATCCTG
CATGTAGCCAGTGTCTGTTAATGTCTTATTCAAGACTGTATACCCAGTCCAGTGTCTGCTCTGTAATGCTCTTTTGTGAGTCCTTAGTAAATAAGCAAACATTAAACAGATGTGGTTAAACCTTGTAAACCAGGGCGGGGAGATTTTTTTTTAAATAGTGTTCTTTTGCACAATAGACTGGCTACATAAATGACGACAATGTCTCG
AGAAAGAAAAGGAAAGGAAAGGTTTTTACCAGTAGCAAGTCCCATAAGCATTTTTTACTTAGGTAGCATAGAGTAAAATAAGCATTTTTCTATAGATGATATTAAATATATTTCTCCATATCAGATTACCGACAAAACAAGCCAAAGGAAAGCATACCATTGTCTTCTTGAAAATTGGATGGCAGAAGACCAATAGATTTCAAATG
GCCATGTCATATTGGATGTGTCCCATCTCATGATGGGCTGTCAAGAAGTTGTCCATTGTGACCTTTGTGCACATCTTGATTCTGCATAGAAATGAACAAGATTAAAGCGAATCTTAATTTCCTTTTATCCCTCTAGAAGAGTTTTGTGAGGATAGGCTACACGAAGATTTATTCATCACTGAAGTTTTATTTTTTTGCCCCTTATG
tacaggaaacgactactggcctcGACTCTTATAGGCATTTTGGAACCAGTTCTCAATCCCCAGGTAGATCTACTATCTGTCAGATGCCCAAGTGATAGCTATTAAAAATCAAAAGCTTGGATTTCATTGCTTTGGCCAAGTGGCGGTGCCTCGAGGAGGGGTTTTCTTTTCTTGTCTTAAAATACTTTGAttttattttacgtaca
ACCACACCATTTTGCTAACATTGGTGGAATAAAGATTTTTTTTAAAAAACCTTAATTTTTAAAGGATTCAATTTAATAGAAGTAAATGTGAAGTTCTAAAATTAAACTTATAAGCATTCACCACAAAAGTGAAGCCCATCCAGTACATACTGTCCTTCTCAGTGTCCCACTGAGCTGTTTCCCTTCGACCACATAATACCAAAATC
CAATCAAAATGTTCTTCAAAAATTTCTGAGTTTGAGACATACAGAAGTCTTTGAAGTACCATAAAATCTTTGGTGACCAAGAAACAGAAAGCTTATGAATATTAAAAATAGTTAAAAATCTCCTACCTTCGAAGAATTTTAAAATACTCATTCAATTTATCTCAGCCTCTAAATACATTCTCTTATATGCACTGGTTCAGACACAG
GAACAGGAGAACGGGGAAGAGAGTGGGTGCTGACTGTGAGCAAAGTACACGTGAAAACACCACCATGAACCTCCTGACTTTGCATGGTCTCATTTTAAAAATTAAAAGATAGTGAAGAAAACACACTATATTGTAGAGTGATGAAAAACAAATCTAGTTATCCATGCCATTAATATAATTATATAGAATTACAGCTATATAAACTT
TGGTATCCTTGTATCATGGAGATGTTCCTCTACTCATGTGCTCAGATAAGGGTGAGCTACGCATGTGCTGAAGTATGGTATGGAACCATTAGAGACAGGGATTAAATCGACATCCTCTCCTTGAATGGAGATTATCAGTTTATTTAGCATCACAAGCCCTGAGTTCCCCTGGGGCAGGAATAGGAAAGGGTAATGGGTTTGCCCAG
TAAGTCAATCTTCCAAATGCTGTTCAGGGACATGGACAAGAGTAAAGGGGTGGTTGCCATAGTTATTGCTAAATACTTGGATCCTCTTGCTCTCTCTAGAATTAAAATGATCCAGAGACACTCTACACTGCCGGAGAGCTACTGAGCTTTTTGTTCAAAACCAACCATGACTGTTTTGAAATTGTTGTTCGGAAGTCCTGATTTTT
CCATACTTCCTTAACTCACCGTAGAGCTGCCAGCCACGTGTGTGTTTGTTTAAATGCTTCGAAAGCCTGCTTGGAGTTGTCAATGTCTCACATTTTTTAGATTAAAGTTTTACAGGTCTTATCAGCTTCACCACCTGTGGTGCAAAGAGTGCTTCCCTCTATTTACTCTGAATTTATCTCCGTGGTGCTTTCAGCTCTATTGCCTT
TCCCCCTTTTCCTTTAAAGGCTGCACAGTTTTCTCAGGTTTAAAGCATCGGGTCATTTATACTCTTCCATTTCTAGTTTTTGCTCTAATAAACCTGTCTGATTAAAAATAACTTTTTTTTACACTGAGCCAAACCCCAGGGCCATAATAATCTCAGAGATGGTTTCAGCAAACAGCATTGCATCTCCCTCTATAATAGGCTTTCTG
gtgctgggatcaaaggtgtgtgctaccacACCCACTTTCTGGGGTTTTTGttgttgttgttgttgttttgttttgttttgtttcgttttTCCTCTCTTAGATTAAATAACCGGTTTCCTAGTCTGTAATCTGATCTCATCACTAGGAGGGATGCTAGCAAGGCCCTGACCTCATTTGGTCCCTTGATGGCATCTCCACAAAGACCA
CTCATTTGGTCCCTTGATGGCATCTCCACAAAGACCAGGCCGGTGTTAAGAGAGAATACATGAGAACAGTCTACGTGCTCAATCACTGCTAACCACTGTTATTAAACTTTCTCATTCCTGATTCCGAATGTTCTCACTTATGTAGTTGACGAAAGTGCACTGTAGGGCCTCTGCAAGCTAGGCCTAGACTGACTGAacacacacac
AGACCCCAAATTCCAGGCTGAGCGTCTTGAACACCATTCACTGGGGAGTGGGCAGAGGAGAGCCTTCTAAGAAAGGGAGTGTCACACGTTTTGGGGGAGGATTAAATGCAAACAGAGTGGAGCCCAGAAGGAGGAGGAGGGGAAGTGAGGAACTCAGGGTGAAGGAGGGCAGGAGGCGGGTGTTACCAGGCCCACATTGACAGCTG
ccggcctccttctgtcttatacctgcctcacctgtgacatcatcctacaTGCTGAGAGTTCTGGGGGGGCGGGGGGGGGTCCTGGCTGGCAAAGTTGGGAATTAAAGTAGTGTCTACTCGGGTGTGTGTGTGGTGGGGTGGTCTCAGCAGCACATGGCCTCACAGACAACTCTACTCCCCCAGGGATTTCCTGAAGGTGGGCTCCA
TGGGAGCCAATAGATGCAGGGAGCTGCCTTGGTCTTACGGAAGAGGTCATCCAGCAACTTGGCAGGCGGCTCCTCCTGAGCTTTCTCTGAGGTGGAAGGAATTAAACCAGATCTGAATCATAAAATCCTGTGAGCCAACCCATCTGGTCCCTGACCCTCCTCCCAGCTAAGTACCTTTCTTCTCACTCTTCTTTTCTTTAGATTTT
AAAGACACacagagacagagagagagactgacagatagagaccaaaacagaagcagCAAACGGCAAAAAACGAAGCAGAATCAATGCAAGTTAGAGGGAAATTAAAGCAAACGTCACGGGAGGTCACGTCTATCACCTCACACCAGTGTATTAGCTTTGCCAGAAATAAGATGGAGAGGGGATTTAACAACTCCAGCTATGTAATC
ACTTAAGACAAAGAAATCCAGAGATTCCATCAGATAAACTATCTTTCTACCTTTCTGCCACAACCCCTAACTTCTAATCCTGACACCCCCAAAAAAGTAGATTAAAAAAAAATCGAAATCAGGACAATCAGGGTATAAGTGACAGAAAAAGGAAACCAAACCTCCCCAGGCCAGGAACTAGTACCTGAAAACTCAGCATTCCCACC
TGTCTGAGAACATCATTATTTTTTCTCCCCCTGGAAGTGCTGTTTATCCCTTTCTGGAATGGAAGAAATAACAAAAACCAAACAAAAAAATCCTAAAAAAATTAAAACAAAAACCCCCGAACCAAACAAACCACTTTCCTTGCCCCGAGATCCCACCACCTCCTCCCAGCCACCCGATCCAGAGAGAGAAAATCAAGATGCAGCAA
ctttttttcagagctggggaccaaacccagggccttgcgcttactaggcaagcgctctaccactgagctaaatccccaaccccTAAATCTATGTTTATACATTAAAAGTTCCCTTTTACAAAGTGATTCTTGTCTACTCAAAGGTAAGGCAAGATCCTGTATGAGGGTTAAAAACAAAGTGAACGCAGGAATGAGAAACTGTAACA
caggcgtgtccttgggttctaggtatctgaagtgaggtcctcagaactctatctagtccttacactcgctgacaagcactttaaccacagtgccTCAGCCATTAAACCGTTTCTGAAAGAGTATTTTAGTTTTTGttttgttgtttttgagatggtctcgtgtagcctcagctggcctagagcttgctggtacatcaggctgtctt
CTGCTGTCAATTTGCAATGTGCTCACTCAAGTTTAATCCTCTTGCACCTAGATGGGGTTACAGGCACAAACCTCCATGCCTAGCTTTTAGACCATTCTTTATTAAACGGAGTTCTTGGGCTCGGATGTGATTAGAACCCTGAGTTAGGACTGTGTTAAGCAGCAGGGTTACACTGAGGTGTGTACTGTTTAAAGCCGTTGCCTATT
cctcttctggccttcctgggtaccaggcatgaacaaggtgcacagatacacaggtaggaaaatatcttacCTACCTTACCTTACCTTGTACTTTTAATACATTAAAAAATAAAAATGAgggctggacagatggcttagtagttaagagttcggagttcaattcccagcaaccacatggtggctcacaactatctgtaatggcatcc
tccgagaaaaaaaaaaaaaagaaaaCAAACAAACACTGCCTCTCCCCCAACACTATTGGCTGAACGACACAATCTCCTAAGTCACTGACCTGAATGTTACATTAAAAGGAAACGAGGCTCAGCGCTAGGGAAGAGAGAACTAAGGGAGAGATGCTGTCCTCCCCAATTTGAAAGCAGAGCACTTgctgagtggggtagccatgcct
AAAATAACAGAAGAAGTGGCAATAAAAAGTTGTATATGACGTTGTCCAGAGATGAATGTCATTAGGCCAAAGGCAAGTTTTATTAAGTTGTAATTTAAAAATTAAATAGACCCAAACTTggggttggggatttagctcaccagtagagcacttgcctagcgagcgcaaggccctgggttcggtccgagctccgggaaGGATTATCA
aatcaggtctggtgccctcttctggcctgtagttgtatacatgcaggcagaaagctgtatgatgtatacataataaataaataaatttaaaaaaagaTTTATTAAAAAAAAAAAAAGAAATGTGCCACCCACTAACAGCTGAAAAGTAGTTTATCTCAGAAGACAAATCTGTGGATAGGATTTATAGGACCCAAATTAGGCAAATA
gtgagccttggcacTGGTacacacacacacacacacacacacacacacacacacacacacacacacacacacacacatacacacTTTATCAATGAATGCAATTAAAAAAAATCCTATGGTAGAgggctaaggagatagctcagtggttaggagcatgtgccactcttcctgaggaccctagtttgttcccagcatacatgttaggt
gggcttatggataggaaaccgggaaacggaacatttgaaatgtaaataaagaaatatccaataaaaaaaaagaaAAAGAAAACACTTATTTTCTAAAAGTATTAAATATGGAGGGACTGTCATTTCTGATAACCAGTAACAGTATTAACAATTGAAAATATTTGTTCATTTACACACTGCCTTATACATCTACCTAATGTCCACCA
TGTAACTCATCTGGCTTCACGAAATATGGAAAGCAAATGAGCAGCAGCCTCACCTGACCTCTTCCTGGAATTAGCCAGACTCATCTACTTGGTGACAGAAATTAAAGCAAAGACCTTGTTAGAAGTTACGATTCGAGCTTACCTTCAAGTTCTGCAGCCTCTCGAGCTTCCCGTTCTAGGCGCTGCCTAAGTAGCTCCTGCTGCTT
tgggaaggactgtaattcctcaggtccaaggggatccaatcctcacacagacacacatgcaggcaaaacaccggtgcacataaaataaaattaaaAAGTCATTAAAAACTTTATTCCTTgggctggagagatggctcagcggttaagagcactgactgctcttccagaggtcctgagttcaattcccagcaaccacatggtggctc
caaactcaagagatctgcctgcatctgcatcctggagtgcttggattaaaggcgtgtgctaccactgaccagctGAAGGCTTTTTCTAAGCTGTTCCTATATTAAAGATCACAATCAACAGCACTATGGCAAAAAAAGAGAAACTATATTAAATCTTTTACCCAAAATATTCAGTCTAAAGATTATGTTAGTACACAGGTAACCTG
aaaggcgtgtgctaccactgaccagctGAAGGCTTTTTCTAAGCTGTTCCTATATTAAAGATCACAATCAACAGCACTATGGCAAAAAAAGAGAAACTATATTAAATCTTTTACCCAAAATATTCAGTCTAAAGATTATGTTAGTACACAGGTAACCTGAAAAGAACTAAGAATTCTAGGGAATTATGTGTCTTTTGGAGAAAAGG
cataacatttacatgtataaaatataaataaaTATAAAAAACAGTATTTAAATACATGAAATCAAGAGACCAAGGAAAGGAATATACATTAATTACTTCCATTAAAAAACACACAAAATggagttggggatttagctcagtggtagagtgcttgcctagcaagcgcaaggctctgggtttggtccccagctccggaaaaacaaaca
GCCTTGGAGTTTAATGAGGTATTAGCAAGGGAACAGAAAAGCACATTTTCCAGTGTCCTGGGCCCACACACCACTGCATTTTCTTTTAAGTGGGTGACACATTAAATGAAGAGTTTAAAAGCTGAAGAGTACCCTACAAGATGACATAGTGTAGAAATTTGTATTTTGTTTTTAACTATACAGTGTCTTCAAAATAAAATATTTGC
GATAACAAAACCATAAAACAACATGCGTGCACACATGCGCAAGCGCGTATGTacacacacacacacacacacacacacacacacacacacacaAAGTTAGATTAAATCTACTTTTCTTAGCTAGTAATGGAAACTATTCCTTAGAAATAAAAGGAAGATAAAGATAAGAAGAAAAGTCAAATAAGGATTAAGAACAATGACATAGA
CATCTCTTCCTTGAAGACCTCGGTGATGGGCATGCCCGCATAAATGAGTTCCTGCCCCCGCTCGTCACAGATGCTGGTCATGAATGAGGCAGGTTTTCGGATTAAACCCAGCTCCTGAGCAGACATGGGGACAGAGTGTTATGGTGGCCATTGGTTTTTTTTTTCCCAAGACAGATAGCTGTGTGTGCTCTCAGGAATGGCTTGGC
tcatggacaggaggtgcaggcaggaagcacacacatggtatacagacacacaaaggcaacacacataagatttaaaaaaaaaaaaaaAAAAAACAACTACATTAAAAAGATGGGggggctggggatttagctcagtggtagagcgcttgtctaggaagcgcaaggccctgggttcggtccccagctccggaaaaaagaaccaaaaa
tttgggtgttggaaactgagcctgggttctctggaagagcaacaagtactcttagccaaccagccatctctccagttccAGCTTCAACGTTTACACAACAATTAAATTAGAACAGAACAATTTCTTCTAACGTGAAGTTCTGAGTCAAAAATAAACCCCCAGATAGCTTTTTTCCTTGGTGTATAGTTAATGGAATAATTCCACGC
GTTCTGAGTCAAAAATAAACCCCCAGATAGCTTTTTTCCTTGGTGTATAGTTAATGGAATAATTCCACGCTACATTATAATTGCATTTAAAGACAAAAGCATTAAAAACAACAGATATCTCCTATTAACTTCTGGTAACTATGAAGGGGATAAAAGGGACTTTTACAAATTGGGGGCTGGgaagctcgagagatggctaagtggtc
ggaataaggtggagagtcacagactctcatgacacgcactctggcttcatacataTCAAAGCCACCTTCACTGCACACTCCGGACAAGTAAATAAACAAAATTAAAACTACCTGGGGGTTGTCAGTGTGGCTCAGTGGTACTGTTCTTGCTTGGTTCAAGTAAAAGGTTAAAAAATCTACCTGGTgggctggagagatggctcagt
ACCCAGAACTGAGGTGGGATGGAAAAGCCCCAAATTTTTGAACTTGTAAGGTATTTAGTTTGAAAACAATAAAAGAGAGCGAGAAAAAAAAACTGTGTATATTAAAAAAATCATAGGAAAAAAATATTTAGTTGGAAAATAAAGTTAAATCCTTAAGAAGAGAGTTAGAAATTAAAATGAAAATATTTTCTAGGTTAAAAATGGAA
AAAAGAGAGCGAGAAAAAAAAACTGTGTATATTAAAAAAATCATAGGAAAAAAATATTTAGTTGGAAAATAAAGTTAAATCCTTAAGAAGAGAGTTAGAAATTAAAATGAAAATATTTTCTAGGTTAAAAATGGAAGACAAACCCACACAATGCACCTGGATCCCATACAACCTTGTTTCAACTCTCAGCATACAAACAGCGTTTT
CCACAGTTTCTGAGAAAAAAACTGCCAGTCGTTCGAAAGGGTGTAAAGCATGATCCCAATTATTTCTATGAACTGAGAAAGTGCAAATGCTTAACTAGATATTAAAATGCCAGAGGAGGACAGGGGAAGATGTTCTCTGAGCTTCTGAGGAATGGGTGAGTAGTTGTGACTTTCTAGTGTACTTTTGTGTTTGTTACGTTTCTGTG
CTCCCCAGCCCTTGTTCCTCCCGCCAGCCTGGCTAGATGCTCTCACAGGAGGCCTGATCCTGCTGGGAGGACCTCTCAGAGGATGGGATGGGAAGCAGCAATTAAAATTCTCAGCCAGTGGCCAGGAGAAGAACCTTCCTTCCCATCAGGGTTGGGAAGAGCCACTTGGAATAATCAAGGAGCAGCAAATCAAGTCAGAAGCCTGG
GAGGCTGACTGAGAGCGCTGTCTAAAAGGGTTTCTGGCCAGGATTCAGGGCCTTGGCTGATTTCCACCCCGACCCCCAACCTCACTGGGGTTTTAAGAAAATTAAATGGCTCTCTGTCTTTCCTTTCCTGCCAAATACAGAGCCAAAAAGGGGACCAAATGATCATCTAGGATTAGTCACTGTCTCCTAGGCCCCATCACCCTCTA
ggccctgggttcggtccccagctccgaaaaaaagaaccaaaaaaaaaAAAAAAAGTACATGGGAGAGGCCATAGGTTCAATCCCTTATACCAAATAATATATTAAAGAATAAATAAAAGACTGTGAGATTGATCAGTGCAGAAAGGTATTTGCctccaggccatatggtaggagcagagaccggactctcataggctgtcctctct
TCTGTCTTCAAGGCCTCCTTCGCCCCCCAACCTCCGGAGGGATGTTTAAGCAGCTTTCTAAGAGGTGGAAATGATCCTTCCCGGGAAGTTATCTCTCGATATTAAAGAAACCCAAAATACTGAGCAATGTTAAAGCGGGGACAGACAGGGTGGGCTGGCAGACTAAAGTCCCTTATGCTGTCCTTTCCAAAATTATATCAGGAGGG
TAAGTCAAGCAGCTCTGAGGCCTTTTAAACGGTGTGCTCAGCTGCTGGAAGGGCACCTGCCAAGTACTGGATCGAAAGTCATGGCTGCAACTGAAAGGCCATTAAAAGAAATAGAATGTGGTCGCTTTCCAGAAGGTTTTAAAATAGGTTCTAGAAGCACCAGGAGATAGCTTTGTGAAATGTCTTTCCAGTCTATTTCAGGACTC
aagaagtatatgagaccctgactcaaaggaaataaaAAGGCTTTTGATCTCAGGCACTTCTTTGTCCATCAGTAAGTGAGCTGGGAGGTAGAAGTAACAGATTAAACTGTGAGAATAGAACTGAGCTGCCTCAGAAAGCCTGTCCCATCATGGCCAATGGAAAAAGAGATCCCTCATAGCCCAAAGTGGGGGCCTGTCTGCTTGGG
AGCCTTAGGAacacacacacacacacacacacacacacacacacacacacacacacacacacaTTTAGGACAGCTCCCAGATCTAGTGGAAGCAAGGAGTATTAAACTCCAGAGTTACAGGTTTTCATTTTGTTTGAACCTCTTAGAGCAAACAAACAAATACCCACCCAAAAGTGTCCAGGACTCCCATGGTGGCCTCTGTCCTG
GTACTTCTGACCTTGGAGTCTCACATGCTGTAGGCAGAGGACACTTCGTAAGAATAAGAGCAATGGTAATAGTTCTCTGGCGTCCTTTGTACCTCGGGAGATTAAAACCAAAGAGGAAAGCTGAGGAGGTACCTCAGTCAagggcctgtgttcaatccagagcctatgtaaaaaccaggtgtggggacatactcgggatccatcac
GAGGGAGCTCCATCGTGGGATCACAACCCACAGGTCAAGCAATCGGATCTTTAACATAGTAGAAGTTTCCCTGGGATGACGGTTAGCCAGTGTTGGAATAATTAAACTCCAGTGACCATGATTCCCTGAAACATGGGAGTGAAAGACAGATATATTTGTGTGATGCTGGGGTCTTTCTCTGTGTTCCATTATTTCTAGTCTACAAT
gaaatctccaaGAAAGAAAATTCCAGTGATTGGCAGAGGGGAATCAGTGAAATACTTGCTTTATAGGTGGGAAGGCCTGAATTACATCTTTATAATTCATATTAAAAAGTAATCCTGTgggattgggggtttagctcagtggtagagcgcttgcctaggaagcgcaaggccctgggttcagtccccagctctggaaaaaaaaaaag
agcgcaaggccctgggttcggtccccagctccgaaaaaaagaaaaaagaaaaaaAAGATTATTTATTATGTTTATAATGTCTATATTTAAAACATTTCACATTAAAATGTGTTTTCAAAATGGCACTATCCAGTTCTGAAGTACCCAGGTTCACATCCCGCCATCTTCTCTACCACTCTCTCTCTCTCTCATCCTGTCACTGAGCC
CAAAGGAACTTCTAAAGTATTGGAGCTTATTTTCTCAGATCGATGTGGAATCTGAGGTAGAGAGGCAGTCTCCCACAAATAACTTCTTTCTCATTGCTCTATTAAAGGCGGCTGAGAGGCTGAATTGTTCTCTGTTCGTGCATCCCTGGGATATGCAGATGGATGGACGGATGGCCAAATACTGGCTGCCTTGGCTCGTAGGTTTG
AACTCTGTGCTTGTAGAGCATCGAGGGGCAGAAGGAGTCTACAACGAAGTCCTCATTGACAGTCATATCTCTAGATCAGTCACATGGCTCTGCGTTCCCAATTAAAGCATCAGACATGAACCAACTGCTGCTTCTAGGAGAAGGAAACACTTGAAGTAATTCATATGCACCCAGTAATTTTTCAGCCTTACCTCCCAAGAGGCAGC
ttgtatataacttatacacagaacccctaatgctttagatAAGTTACAGTACAAAGCAGATGATGACTACCTTTGTATTTATTCTATTGCTTAGGAGATAATTAAAGAGAGAAAACCTACACATGTTAAAAACAAGAGCAAATTTTTCAAAGTATTTTCTTCTTTCTCATATTTTATGTTTATTAGTGTATATTATAGTATATAGT
caccttccagatcctctctacctccctacccaaccaactttAAATTTTCTCTCTCTTGCTCAAAATTTAAAAAAAAAAACATAAAAATGCAAAAGTGAAAATTAAAACAAGAAAAAGATTTTAAAATCCCCAACAATACATTTTCTTACTCTGATTCTTCTAAGAATCTCTGCAAGAGTACTTAACCCTACAGATCTTCATCtgtg
AGAGATCTCTTTCCTGGAAAACCACACAAACCTTGAGGAATCTCTTTCCCCTGCTTTCCTCCCTGCTGCTATCTCTTTTCTCTCAAAACAAGAACTCCAAATTAAAGAGACGTTCGTTTCTACTCTCATGCCTTCTTTCCTGTACCTAATATTTCAGAACTAATTACATCAGAATTTCTTAAAATGTTTTAAATATATGTAAAAGT
AATTATAAGTAGATATAAAACTTCTATAGAAAGATGTTGAAAGAAAGTCTATATAATAATTTAAAATTTCCAAACCATGAATTTGATGTTCTGAGGTAGCATTAAAAAAACTCAAggcactgggaagatgagacagctcagtaggtaaagccttggcaatgcacgcctgagtacctgagtttaagtccccagATGGACATGTAGCA
[truncated: 323,128 more chars]
